# Supplementary material for: Epigenetic regulation of human-specific gene expression in the prefrontal cortex
Source: BMC Biol. 2023 May 24;21:123. doi: 10.1186/s12915-023-01612-3 (PMC10210484; doi:10.1186/s12915-023-01612-3)
Supplement: Supplementary file 1 — Additional file 1: Table S1. Sample information. Table S2. ChIP-seq mapping statistics. Table S3. Normalized read counts of H3K4me3 peaks in human, chimpanzee and macaque PFC used in this study. Table S4. Normalized read counts of H3K27ac peaks in human, chimpanzee and macaque PFC used in this study. Table S5. List of 1175 H3K4me3 peaks with human-specific gain in PFC. Table S6. List of 775 H3K4me3 peaks with human-specific loss in PFC. Table S7. Functional enrichment of genes adjacent to H3K4me3HP gain. Table S8. Functional enrichment of genes adjacent to H3K4me3HP loss. Table S9. List of 483 H3K27ac peaks with human-specific gain in PFC. Table S10. List of 316 H3K27ac peaks with human-specific loss in PFC. Table S11. Functional enrichment of genes adjacent to H3K27acHP gain and loss. Table S12. Strand-specific RNA-seq mapping statistics. Table S13. Raw and normalized read counts in human, chimpanzee and macaque PFC used in this study. Table S14. List of 69 TFs and their target genes with absolute Pearson correlation coefficients > 0.6 and P values < 0.05. Table S15. List of 28 H3K4me3- and two H3K27ac-modifying enzymes. [file 12915_2023_1612_MOESM1_ESM.zip › Additional file 1/Table S1.xlsx]

## Sheet: Sheet1
Table S1. Sample Information
Sample ID	Species	Sample Name	Year	Day	Gender	Population	RIN*	Cause of death
Human1	Human	602	27	42	Male	Caucasian	8.8	Multiple injuries
Human2	Human	879	21	341	Male	Caucasian	9.7	Multiple injuries
Human3	Human	933	20	255	Male	Caucasian	8.7	Accident, lightning striking
Chimp1	Chimpanzee	Herman	11	346	Male	-	8.3	-
Chimp2	Chimpanzee	Japie	12	35	Male	-	8	-
Chimp3	Chimpanzee	Snoy	10	328	Male	-	8.6	-
Macaque1	Rhesus Macaque	135	7	15	Male	-	7.9	-
Macaque2	Rhesus Macaque	98145	9	37	Male	-	7.8	-
Macaque3	Rhesus Macaque	99057	8	16	Male	-	8.4	-
*RIN: RNA Integrity Number
