# Supplementary material for: Epigenetic regulation of human-specific gene expression in the prefrontal cortex
Source: BMC Biol. 2023 May 24;21:123. doi: 10.1186/s12915-023-01612-3 (PMC10210484; doi:10.1186/s12915-023-01612-3)
Supplement: Supplementary file 1 — Additional file 1: Table S1. Sample information. Table S2. ChIP-seq mapping statistics. Table S3. Normalized read counts of H3K4me3 peaks in human, chimpanzee and macaque PFC used in this study. Table S4. Normalized read counts of H3K27ac peaks in human, chimpanzee and macaque PFC used in this study. Table S5. List of 1175 H3K4me3 peaks with human-specific gain in PFC. Table S6. List of 775 H3K4me3 peaks with human-specific loss in PFC. Table S7. Functional enrichment of genes adjacent to H3K4me3HP gain. Table S8. Functional enrichment of genes adjacent to H3K4me3HP loss. Table S9. List of 483 H3K27ac peaks with human-specific gain in PFC. Table S10. List of 316 H3K27ac peaks with human-specific loss in PFC. Table S11. Functional enrichment of genes adjacent to H3K27acHP gain and loss. Table S12. Strand-specific RNA-seq mapping statistics. Table S13. Raw and normalized read counts in human, chimpanzee and macaque PFC used in this study. Table S14. List of 69 TFs and their target genes with absolute Pearson correlation coefficients > 0.6 and P values < 0.05. Table S15. List of 28 H3K4me3- and two H3K27ac-modifying enzymes. [file 12915_2023_1612_MOESM1_ESM.zip › Additional file 1/Table S10.xlsx]

## Sheet: human-specific H3K27ac loss
Table S10. H3K27ac peaks with human-specific loss in PFC
Peak ID	Coordinates(HG19)	SizeBp	Gene ID	Transcript ID	distanceToTSS	annotation	FoldChange_Human_vs_Chimp	FoldChange_Human_vs_Macaque	FoldChange_Chimp_vs_Macaque	FDR_Human_vs_Chimp	FDR_Human_VS_Macaque
pa10025	chr4:15480698-15481335	638	ENSG00000048342	ENST00000389652	0	Promoter (<=1kb)	0.317	0.211	0.665	0.0161466	8.24305e-05
pa1004	chr1:156396064-156398245	2182	ENSG00000125462	ENST00000471156	0	Promoter (<=1kb)	0.594	0.385	0.648	0.0482593	0.00116742
pa10048	chr4:23890510-23891533	1024	ENSG00000109819	ENST00000515534	119	Promoter (<=1kb)	0.556	0.502	0.904	0.0275688	0.0142423
pa10049	chr4:23891744-23892447	704	ENSG00000109819	ENST00000264867	-44	Promoter (<=1kb)	0.386	0.317	0.819	0.0123003	0.000490937
pa10159	chr4:42807967-42809449	1483	ENSG00000252595	ENST00000516786	-84964	Distal Intergenic	0.396	0.188	0.474	0.00538662	3.3537e-06
pa10166	chr4:47271995-47272991	997	ENSG00000238301	ENST00000459312	35063	Intron (ENST00000295454/ENSG00000163288, intron 4 of 8)	0.393	0.168	0.428	0.00926701	2.64807e-06
pa10196	chr4:56814300-56814868	569	ENSG00000174799	ENST00000422247	-169	Promoter (<=1kb)	0.41	0.394	0.96	0.0429291	0.0213618
pa10203	chr4:62066879-62067485	607	ENSG00000150471	ENST00000512091	0	Promoter (<=1kb)	0.463	0.355	0.766	0.0342929	0.00377227
pa1024	chr1:157108607-157109199	593	ENSG00000117036	ENST00000326786	-341	Promoter (<=1kb)	0.465	0.4	0.861	0.0466854	0.00517528
pa10268	chr4:83709387-83711500	2114	ENSG00000145284	ENST00000282709	8409	Intron (ENST00000319540/ENSG00000145284, intron 1 of 4)	0.668	0.321	0.48	0.0277974	2.0838e-05
pa10272	chr4:83821279-83822099	821	ENSG00000138674	ENST00000355196	0	Promoter (<=1kb)	0.589	0.523	0.888	0.0455751	0.0319814
pa10280	chr4:85888121-85888916	796	ENSG00000180769	ENST00000318186	175	Promoter (<=1kb)	0.565	0.439	0.777	0.0446604	0.00729028
pa10294	chr4:88442229-88443754	1526	ENSG00000152583	ENST00000535835	6017	Intron (ENST00000282470/ENSG00000152583, intron 1 of 10)	0.531	0.357	0.673	0.0145547	0.000104981
pa10297	chr4:88447490-88449462	1973	ENSG00000152583	ENST00000535835	309	Promoter (<=1kb)	0.531	0.323	0.607	0.0146416	5.43334e-05
pa10313	chr4:89679590-89681420	1831	ENSG00000138640	ENST00000511573	0	Promoter (<=1kb)	0.498	0.258	0.518	0.0175228	3.49156e-05
pa10317	chr4:95174138-95175126	989	ENSG00000163104	ENST00000509418	0	Promoter (<=1kb)	0.527	0.388	0.735	0.0143158	0.00137856
pa10391	chr4:109681020-109681773	754	ENSG00000164089	ENST00000512320	1918	Promoter (1-2kb)	0.431	0.238	0.552	0.0447879	0.000139
pa10393	chr4:110736535-110736982	448	ENSG00000109534	ENST00000394631	0	Promoter (<=1kb)	0.401	0.257	0.641	0.0383242	0.000533961
pa10449	chr4:118954943-118956156	1214	ENSG00000164100	ENST00000296499	0	Promoter (<=1kb)	0.511	0.315	0.616	0.0423736	0.00166744
pa10493	chr4:139830805-139832199	1395	ENSG00000250577	ENST00000506416	13187	Intron (ENST00000511951/ENSG00000250195, intron 2 of 2)	0.411	0.254	0.618	0.0367965	0.00201061
pa10494	chr4:139832210-139832768	559	ENSG00000250577	ENST00000506416	12618	Intron (ENST00000511951/ENSG00000250195, intron 2 of 2)	0.482	0.338	0.701	0.0494329	0.00691992
pa10497	chr4:140477357-140478129	773	ENSG00000145391	ENST00000506866	0	Promoter (<=1kb)	0.488	0.363	0.745	0.0200428	0.00170708
pa10500	chr4:140655206-140656010	805	ENSG00000178458	ENST00000230495	-35498	Intron (ENST00000515137/ENSG00000085871, intron 4 of 4)	0.386	0.39	1.01	0.0143569	0.00917011
pa10501	chr4:140736595-140738206	1612	ENSG00000252233	ENST00000516424	-21008	Intron (ENST00000509479/ENSG00000196782, intron 2 of 4)	0.274	0.181	0.659	0.000321109	1.31469e-06
pa10506	chr4:141293934-141294560	627	ENSG00000196951	ENST00000512692	0	Promoter (<=1kb)	0.42	0.449	1.069	0.0213648	0.0352695
pa1051	chr1:160086341-160087647	1307	ENSG00000018625	ENST00000392233	774	Promoter (<=1kb)	0.508	0.282	0.555	0.0169492	3.91112e-05
pa10569	chr4:153023015-153024941	1927	ENSG00000245954	ENST00000499452	1045	Promoter (1-2kb)	0.442	0.309	0.698	0.021147	0.00113575
pa10675	chr4:176625182-176626691	1510	ENSG00000150625	ENST00000508323	-49708	Intron (ENST00000280187/ENSG00000150625, intron 2 of 7)	0.568	0.35	0.617	0.0469938	0.000775416
pa10704	chr4:186487771-186489838	2068	ENSG00000233110	ENST00000411847	-19225	Distal Intergenic	0.475	0.256	0.538	0.00237399	1.52325e-06
pa10749	chr5:11903032-11903768	737	ENSG00000169862	ENST00000502551	0	Promoter (<=1kb)	0.247	0.155	0.628	0.0078415	1.73363e-05
pa10751	chr5:14249488-14251359	1872	ENSG00000038382	ENST00000504606	-39727	Intron (ENST00000505971/ENSG00000038382, intron 1 of 3)	0.448	0.318	0.709	0.0310243	0.000519099
pa10825	chr5:38556903-38557939	1037	ENSG00000113594	ENST00000511561	0	Promoter (<=1kb)	0.519	0.401	0.773	0.0312074	0.00414047
pa1085	chr1:163037466-163038221	756	ENSG00000117152	ENST00000421743	-344	Promoter (<=1kb)	0.409	0.265	0.648	0.0328647	0.000258062
pa1087	chr1:163038894-163039878	985	ENSG00000117152	ENST00000367909	0	Promoter (<=1kb)	0.318	0.244	0.767	0.0135016	0.000134008
pa1091	chr1:164531273-164533448	2176	ENSG00000185630	ENST00000559578	0	Promoter (<=1kb)	0.529	0.506	0.957	0.0119588	0.0142519
pa10912	chr5:65439464-65440495	1032	ENSG00000153914	ENST00000334121	0	Promoter (<=1kb)	0.681	0.549	0.806	0.0369011	0.0160311
pa10916	chr5:66309247-66310855	1609	ENSG00000069020	ENST00000447738	8667	Intron (ENST00000404260/ENSG00000069020, intron 4 of 28)	0.569	0.281	0.494	0.03731	0.000437442
pa10949	chr5:68302156-68303383	1228	ENSG00000249352	ENST00000505371	22371	Intron (ENST00000505371/ENSG00000249352, intron 1 of 1)	0.358	0.267	0.744	0.0078415	6.34205e-05
pa10986	chr5:72111263-72112166	904	ENSG00000083312	ENST00000337273	0	Promoter (<=1kb)	0.498	0.414	0.831	0.0268697	0.00571104
pa10990	chr5:73934652-73935857	1206	ENSG00000049860	ENST00000511181	0	Promoter (<=1kb)	0.521	0.409	0.784	0.0417352	0.00584524
pa11062	chr5:86563896-86564197	302	ENSG00000145715	ENST00000515800	191	Promoter (<=1kb)	0.36	0.253	0.703	0.037325	0.00138436
pa11064	chr5:86836351-86837830	1480	ENSG00000249362	ENST00000504287	-120029	Distal Intergenic	0.603	0.537	0.89	0.0429722	0.0387832
pa11104	chr5:87974366-87975131	766	ENSG00000245526	ENST00000513026	-101	Promoter (<=1kb)	0.51	0.477	0.936	0.0207996	0.0138362
pa11108	chr5:87979256-87981362	2107	ENSG00000245526	ENST00000506978	0	Promoter (<=1kb)	0.69	0.543	0.787	0.0245659	0.00754516
pa11109	chr5:87981374-87985484	4111	ENSG00000245526	ENST00000511014	-621	Promoter (<=1kb)	0.712	0.51	0.716	0.0362623	0.00452699
pa11110	chr5:87985547-87986888	1342	ENSG00000245526	ENST00000513893	0	Promoter (<=1kb)	0.414	0.281	0.68	0.00451973	0.000109686
pa11111	chr5:87986970-87987560	591	ENSG00000245526	ENST00000513893	-112	Promoter (<=1kb)	0.546	0.442	0.81	0.049571	0.0145343
pa11175	chr5:108744416-108745424	1009	ENSG00000198961	ENST00000511624	0	Promoter (<=1kb)	0.524	0.465	0.887	0.0209513	0.00874711
pa11204	chr5:116287908-116289878	1971	ENSG00000250650	ENST00000504977	65497	Distal Intergenic	0.663	0.392	0.592	0.0295318	0.000606409
pa11214	chr5:123089618-123091051	1434	ENSG00000235275	ENST00000510337	117814	Distal Intergenic	0.52	0.372	0.716	0.019932	0.000967445
pa11339	chr5:133860044-133861020	977	ENSG00000043143	ENST00000512386	41	Promoter (<=1kb)	0.7	0.5	0.714	0.0344175	0.00271748
pa11423	chr5:141126870-141127773	904	ENSG00000120318	ENST00000239440	-65082	Distal Intergenic	0.378	0.234	0.619	0.0181117	0.000109915
pa11424	chr5:141150727-141151504	778	ENSG00000120318	ENST00000239440	-88939	Distal Intergenic	0.439	0.376	0.856	0.0384078	0.00349202
pa11473	chr5:148600164-148601360	1197	ENSG00000173210	ENST00000514212	-11456	Exon (ENST00000523176/ENSG00000253406, exon 2 of 2)	0.582	0.411	0.707	0.0333216	0.00317184
pa11521	chr5:161493892-161495519	1628	ENSG00000113327	ENST00000356592	0	Promoter (<=1kb)	0.436	0.327	0.751	0.0276961	0.000433838
pa11548	chr5:173096947-173098154	1208	ENSG00000253428	ENST00000521373	-18308	Distal Intergenic	0.57	0.335	0.588	0.0415776	0.000356815
pa11568	chr5:173572521-173573598	1078	ENSG00000254011	ENST00000520587	-26506	Intron (ENST00000521585/ENSG00000170091, intron 3 of 4)	0.487	0.295	0.606	0.00166197	6.45408e-06
pa11569	chr5:173573826-173574040	215	ENSG00000254011	ENST00000520587	-26064	Intron (ENST00000521585/ENSG00000170091, intron 3 of 4)	0.1	0.107	1.068	0.00126508	0.000485481
pa11595	chr5:180683456-180684766	1311	ENSG00000268397	ENST00000599439	736	Promoter (<=1kb)	0.494	0.227	0.46	0.00889835	1.91365e-05
pa11640	chr6:13014424-13015900	1477	ENSG00000112137	ENST00000434977	-37789	Intron (ENST00000379350/ENSG00000112137, intron 3 of 9)	0.326	0.194	0.595	0.00258879	1.33704e-05
pa11690	chr6:22146960-22149002	2043	ENSG00000260455	ENST00000566912	0	Promoter (<=1kb)	0.48	0.405	0.843	0.00185429	0.000235822
pa11913	chr6:46185591-46186814	1224	ENSG00000229349	ENST00000457622	13125	Distal Intergenic	0.422	0.308	0.73	0.0021488	6.05525e-05
pa12090	chr6:108879876-108880557	682	ENSG00000118689	ENST00000343882	-481	Promoter (<=1kb)	0.535	0.472	0.882	0.0154005	0.00577418
pa12103	chr6:110673921-110675064	1144	ENSG00000053328	ENST00000490043	4116	Intron (ENST00000338882/ENSG00000053328, intron 1 of 4)	0.456	0.234	0.513	0.0199469	3.083e-05
pa12134	chr6:111873793-111874668	876	ENSG00000231889	ENST00000606892	-11786	Intron (ENST00000438298/ENSG00000231889, intron 1 of 2)	0.372	0.227	0.61	0.0270115	7.65534e-05
pa1214	chr1:190446992-190448913	1922	ENSG00000237457	ENST00000436905	0	Promoter (<=1kb)	0.46	0.306	0.665	0.0161794	0.000209357
pa12161	chr6:116574546-116575213	668	ENSG00000187189	ENST00000420283	48	Promoter (<=1kb)	0.408	0.476	1.168	0.0382064	0.0306334
pa12168	chr6:121756711-121757790	1080	ENSG00000152661	ENST00000282561	0	Promoter (<=1kb)	0.486	0.27	0.555	0.0392907	3.27838e-05
pa12243	chr6:134355033-134357512	2480	ENSG00000146411	ENST00000275230	16262	Intron (ENST00000275230/ENSG00000146411, intron 1 of 4)	0.504	0.249	0.494	0.00670977	2.38345e-06
pa12244	chr6:134372900-134374488	1589	ENSG00000146411	ENST00000275230	0	Promoter (<=1kb)	0.43	0.196	0.457	0.0020037	5.99226e-07
pa12492	chr6:165341257-165342173	917	ENSG00000227455	ENST00000605741	100018	Distal Intergenic	0.367	0.254	0.693	0.00434689	0.000226802
pa12523	chr7:129391-130482	1092	ENSG00000242474	ENST00000480919	14948	Distal Intergenic	0.305	0.224	0.736	0.00143152	9.54851e-06
pa12556	chr7:14941324-14943028	1705	ENSG00000136267	ENST00000403951	0	Promoter (<=1kb)	0.436	0.346	0.792	0.0101686	0.00048402
pa12569	chr7:20368888-20370654	1767	ENSG00000105855	ENST00000537992	0	Promoter (<=1kb)	0.578	0.337	0.582	0.0152402	5.89017e-05
pa12571	chr7:20380366-20380954	589	ENSG00000105855	ENST00000460204	8766	Intron (ENST00000537992/ENSG00000105855, intron 2 of 14)	0.448	0.373	0.832	0.03288	0.00828666
pa12686	chr7:37024698-37025608	911	ENSG00000155849	ENST00000396040	-33	Promoter (<=1kb)	0.455	0.292	0.643	0.0396842	0.00179737
pa12727	chr7:44083626-44084172	547	ENSG00000136279	ENST00000448521	-67	Promoter (<=1kb)	0.353	0.292	0.826	0.027693	0.00307461
pa12878	chr7:90892868-90893537	670	ENSG00000157240	ENST00000287934	-246	Promoter (<=1kb)	0.395	0.223	0.565	0.0465952	0.000241587
pa12963	chr7:103177680-103179152	1473	ENSG00000189056	ENST00000478148	783	Promoter (<=1kb)	0.45	0.193	0.43	0.0193426	8.5839e-07
pa12997	chr7:110722046-110722940	895	ENSG00000173114	ENST00000308478	-8122	Intron (ENST00000405709/ENSG00000184903, intron 3 of 5)	0.49	0.273	0.557	0.0399362	0.000175077
pa12998	chr7:110731000-110733417	2418	ENSG00000173114	ENST00000308478	0	Promoter (<=1kb)	0.424	0.324	0.762	0.00401956	0.00011906
pa13055	chr7:127581268-127582676	1409	ENSG00000197157	ENST00000470723	-6493	Intron (ENST00000354725/ENSG00000197157, intron 15 of 23)	0.475	0.413	0.869	0.0171747	0.00268176
pa13080	chr7:130874262-130876171	1910	ENSG00000233287	ENST00000427253	-51178	Intron (ENST00000421797/ENSG00000128585, intron 2 of 18)	0.399	0.318	0.796	0.0417886	0.000680913
pa13082	chr7:131011595-131012587	993	ENSG00000236753	ENST00000429067	0	Promoter (<=1kb)	0.516	0.239	0.464	0.0432933	7.49099e-05
pa13121	chr7:139293670-139295552	1883	ENSG00000236279	ENST00000520413	69771	Intron (ENST00000406875/ENSG00000064393, intron 9 of 14)	0.452	0.482	1.066	0.000613738	0.00296192
pa13122	chr7:139296564-139299850	3287	ENSG00000236279	ENST00000520413	72665	Exon (ENST00000406875/ENSG00000064393, exon 8 of 15)	0.65	0.387	0.596	0.00522657	2.00302e-05
pa13213	chr8:9768194-9769340	1147	ENSG00000253230	ENST00000521242	-5318	Distal Intergenic	0.482	0.323	0.671	0.0379932	0.000315418
pa13214	chr8:9775149-9777607	2459	ENSG00000238496	ENST00000458859	11726	Distal Intergenic	0.442	0.357	0.808	0.0331858	0.00124823
pa13215	chr8:9952643-9954991	2349	ENSG00000175806	ENST00000522907	0	Promoter (<=1kb)	0.597	0.356	0.596	0.011889	8.25993e-05
pa13219	chr8:10255241-10256683	1443	ENSG00000261451	ENST00000562242	-34499	Intron (ENST00000317173/ENSG00000175806, intron 5 of 5)	0.445	0.319	0.718	0.0255133	0.0019775
pa13227	chr8:14842749-14843094	346	ENSG00000255076	ENST00000532973	-105421	Intron (ENST00000382080/ENSG00000185053, intron 1 of 7)	0.196	0.249	1.272	0.00135616	0.00103552
pa13228	chr8:14883466-14884573	1108	ENSG00000255076	ENST00000532973	-146138	Intron (ENST00000382080/ENSG00000185053, intron 1 of 7)	0.436	0.342	0.784	0.00965228	0.000285748
pa13365	chr8:41361665-41363131	1467	ENSG00000147533	ENST00000523128	-203	Promoter (<=1kb)	0.469	0.424	0.904	0.00140655	0.000431166
pa13420	chr8:65665326-65666402	1077	ENSG00000254330	ENST00000519680	-18310	Intron (ENST00000310193/ENSG00000172817, intron 1 of 5)	0.453	0.252	0.557	0.0078415	3.80297e-05
pa13422	chr8:65710112-65710566	455	ENSG00000172817	ENST00000310193	752	Promoter (<=1kb)	0.246	0.201	0.817	0.0430578	0.00443626
pa13530	chr8:102166872-102168864	1993	ENSG00000261087	ENST00000565617	12993	Distal Intergenic	0.466	0.192	0.411	0.0213648	9.36977e-07
pa13534	chr8:104145358-104146469	1112	ENSG00000164929	ENST00000309982	-6469	5' UTR	0.543	0.401	0.738	0.0425754	0.00237288
pa13540	chr8:105428916-105430395	1480	ENSG00000147647	ENST00000520483	687	Promoter (<=1kb)	0.35	0.262	0.75	0.0135272	7.8047e-05
pa13563	chr8:114446916-114448516	1601	ENSG00000164796	ENST00000493303	503	Promoter (<=1kb)	0.546	0.283	0.519	0.0331202	0.000131751
pa13564	chr8:114448519-114449719	1201	ENSG00000164796	ENST00000297405	0	Promoter (<=1kb)	0.489	0.359	0.733	0.010986	0.000281297
pa13719	chr9:8650547-8652069	1523	ENSG00000153707	ENST00000488774	-17087	Intron (ENST00000381196/ENSG00000153707, intron 9 of 42)	0.676	0.451	0.667	0.0476386	0.00223543
pa13751	chr9:14348034-14349389	1356	ENSG00000225472	ENST00000440947	715	Promoter (<=1kb)	0.507	0.399	0.786	0.0315845	0.0052795
pa13874	chr9:73028625-73030168	1544	ENSG00000119138	ENST00000377126	0	Promoter (<=1kb)	0.744	0.657	0.883	0.03288	0.0376927
pa13875	chr9:73033116-73033986	871	ENSG00000119138	ENST00000377126	-3576	Distal Intergenic	0.64	0.521	0.814	0.0429291	0.0202077
pa13895	chr9:77343283-77344514	1232	ENSG00000202217	ENST00000365347	-70297	Intron (ENST00000361255/ENSG00000119121, intron 37 of 38)	0.55	0.282	0.513	0.0258283	3.32586e-05
pa13929	chr9:87283325-87284734	1410	ENSG00000148053	ENST00000376213	0	Promoter (<=1kb)	0.577	0.42	0.729	0.0429722	0.00192653
pa13984	chr9:94184880-94185806	927	ENSG00000165030	ENST00000297689	338	Promoter (<=1kb)	0.481	0.35	0.728	0.0342929	0.00194934
pa14367	chr9:134292935-134294407	1473	ENSG00000130723	ENST00000357304	-11070	Intron (ENST00000405995/ENSG00000130723, intron 1 of 30)	0.661	0.42	0.635	0.0287585	0.00123817
pa14368	chr9:134294451-134294781	331	ENSG00000130723	ENST00000357304	-10696	Intron (ENST00000405995/ENSG00000130723, intron 1 of 30)	0.456	0.258	0.566	0.0277373	0.000135059
pa1512	chr1:228645698-228646333	636	ENSG00000196890	ENST00000369160	0	Promoter (<=1kb)	0.308	0.293	0.951	0.0148155	0.00622679
pa1557	chr1:233806535-233807154	620	ENSG00000135750	ENST00000472869	15094	Exon (ENST00000366621/ENSG00000135750, exon 3 of 3)	0.482	0.275	0.57	0.0081518	6.6549e-05
pa1600	chr1:236146810-236148269	1460	ENSG00000229291	ENST00000443207	-11685	Intron (ENST00000366595/ENSG00000116962, intron 12 of 16)	0.495	0.193	0.391	0.049118	1.2276e-05
pa1679	chr10:10505818-10506432	615	ENSG00000270111	ENST00000602311	-1506	Promoter (1-2kb)	0.447	0.301	0.673	0.0319749	0.000767968
pa1681	chr10:11046910-11049001	2092	ENSG00000048740	ENST00000379261	0	Promoter (<=1kb)	0.46	0.338	0.733	0.0297922	0.00105515
pa1763	chr10:25012855-25013595	741	ENSG00000107863	ENST00000396432	-258	Promoter (<=1kb)	0.608	0.469	0.771	0.0228324	0.00413825
pa1779	chr10:31040939-31041891	953	ENSG00000230720	ENST00000416310	28759	Distal Intergenic	0.385	0.328	0.852	0.00239755	0.000410474
pa1783	chr10:31319465-31320607	1143	ENSG00000183621	ENST00000375311	247	Promoter (<=1kb)	0.542	0.38	0.701	0.0429291	0.00299469
pa1784	chr10:31321062-31321299	238	ENSG00000183621	ENST00000452305	-196	Promoter (<=1kb)	0.43	0.317	0.738	0.00982948	0.000493138
pa1789	chr10:32667785-32668345	561	ENSG00000120616	ENST00000375110	-59	Promoter (<=1kb)	0.626	0.55	0.88	0.0361819	0.0238556
pa1792	chr10:35483707-35485774	2068	ENSG00000095794	ENST00000487763	0	Promoter (<=1kb)	0.578	0.424	0.734	0.0266666	0.000224133
pa190	chr1:26259765-26260632	868	ENSG00000266763	ENST00000584862	21525	Distal Intergenic	0.46	0.315	0.684	0.0400317	0.000651745
pa1916	chr10:63387271-63388803	1533	ENSG00000183346	ENST00000330194	-33916	Distal Intergenic	0.442	0.387	0.876	0.0288881	0.00525743
pa1923	chr10:63807561-63811531	3971	ENSG00000150347	ENST00000309334	0	Promoter (<=1kb)	0.614	0.573	0.932	0.00296911	0.00350209
pa1935	chr10:65281757-65283900	2144	ENSG00000165476	ENST00000373758	634	Promoter (<=1kb)	0.768	0.45	0.586	0.0480589	0.000630843
pa1951	chr10:68685711-68690571	4861	ENSG00000198739	ENST00000361320	0	Promoter (<=1kb)	0.755	0.602	0.798	0.0378949	0.0175234
pa2005	chr10:74033721-74034634	914	ENSG00000168209	ENST00000471240	0	Promoter (<=1kb)	0.289	0.202	0.7	0.00837934	0.000232962
pa2049	chr10:85484888-85485611	724	ENSG00000223565	ENST00000446320	-9651	Distal Intergenic	0.39	0.302	0.774	0.0312826	0.00154292
pa2107	chr10:92921112-92922239	1128	ENSG00000234043	ENST00000477230	-8006	Distal Intergenic	0.489	0.375	0.768	0.0127176	0.00212679
pa2109	chr10:92949495-92951917	2423	ENSG00000180628	ENST00000371687	-27991	Distal Intergenic	0.801	0.632	0.788	0.0442906	0.029407
pa2110	chr10:93355824-93357200	1377	ENSG00000119938	ENST00000238994	35611	Distal Intergenic	0.611	0.299	0.49	0.0468555	0.000115825
pa2112	chr10:93391655-93392753	1099	ENSG00000119938	ENST00000238994	58	Promoter (<=1kb)	0.496	0.306	0.617	0.0134879	0.000135422
pa2116	chr10:93999836-94003477	3642	ENSG00000107864	ENST00000412050	0	Promoter (<=1kb)	0.778	0.664	0.854	0.0213135	0.0247204
pa2496	chr11:13380757-13381384	628	ENSG00000133794	ENST00000497429	776	Promoter (<=1kb)	0.304	0.331	1.087	0.023895	0.00451482
pa2544	chr11:35479977-35480500	524	ENSG00000149090	ENST00000531219	-22204	Intron (ENST00000278360/ENSG00000149090, intron 6 of 11)	0.29	0.107	0.369	0.0349145	7.15232e-06
pa2555	chr11:36311058-36313158	2101	ENSG00000110442	ENST00000452374	-59	Promoter (<=1kb)	0.664	0.395	0.596	0.0147113	0.000156959
pa2601	chr11:46722365-46722659	295	ENSG00000175213	ENST00000311764	0	Promoter (<=1kb)	0.517	0.41	0.792	0.0285981	0.00489953
pa2651	chr11:59327805-59328407	603	ENSG00000252893	ENST00000517084	1532	Promoter (1-2kb)	0.364	0.351	0.964	0.00596978	0.00187086
pa2695	chr11:62647465-62648314	850	ENSG00000168003	ENST00000544377	0	Promoter (<=1kb)	0.474	0.226	0.475	0.0336853	2.23189e-05
pa2721	chr11:63449086-63450346	1261	ENSG00000133318	ENST00000354497	41	Promoter (<=1kb)	0.61	0.482	0.791	0.0222297	0.00658283
pa2766	chr11:65244386-65244946	561	ENSG00000251562	ENST00000534336	-20287	Distal Intergenic	0.52	0.461	0.886	0.0259688	0.0122684
pa2964	chr11:89371435-89372212	778	ENSG00000134612	ENST00000533785	0	Promoter (<=1kb)	0.423	0.47	1.111	0.00670977	0.0194382
pa2991	chr11:96075633-96076436	804	ENSG00000184384	ENST00000524717	0	Promoter (<=1kb)	0.589	0.46	0.78	0.0317059	0.00892795
pa3086	chr11:114031848-114033906	2059	ENSG00000109906	ENST00000545851	-17582	Intron (ENST00000335953/ENSG00000109906, intron 3 of 6)	0.705	0.657	0.932	0.0300636	0.0486371
pa31	chr1:8481972-8482671	700	ENSG00000142599	ENST00000460659	808	Promoter (<=1kb)	0.369	0.414	1.123	0.0300636	0.0113103
pa3258	chr11:124810982-124811736	755	ENSG00000165478	ENST00000528971	-4674	Distal Intergenic	0.532	0.375	0.705	0.0261835	0.00260169
pa3303	chr11:128890900-128891589	690	ENSG00000134909	ENST00000392657	2499	Promoter (2-3kb)	0.465	0.437	0.938	0.0357867	0.00792098
pa3412	chr12:7999915-8000633	719	ENSG00000222978	ENST00000411046	31	Promoter (<=1kb)	0.425	0.351	0.826	0.0175893	0.00273193
pa3413	chr12:8000649-8000923	275	ENSG00000222978	ENST00000411046	765	Promoter (<=1kb)	0.351	0.351	1.001	0.0346168	0.0125294
pa3422	chr12:10364673-10365301	629	ENSG00000139112	ENST00000539408	0	Promoter (<=1kb)	0.564	0.34	0.602	0.0203942	0.000305952
pa3452	chr12:12715960-12716264	305	ENSG00000111266	ENST00000228862	-643	Promoter (<=1kb)	0.562	0.403	0.717	0.0328647	0.00246478
pa3478	chr12:16757982-16760494	2513	ENSG00000048540	ENST00000447609	0	Promoter (<=1kb)	0.555	0.523	0.942	0.0110991	0.00328276
pa3482	chr12:20849483-20851119	1637	ENSG00000139155	ENST00000539443	799	Promoter (<=1kb)	0.445	0.297	0.667	0.00804466	3.6516e-05
pa3572	chr12:49594063-49596117	2055	ENSG00000167553	ENST00000550574	-6212	Intron (ENST00000549554/ENSG00000167553, intron 1 of 1)	0.626	0.63	1.007	0.0138681	0.0363461
pa3602	chr12:51318070-51318776	707	ENSG00000185432	ENST00000332160	0	Promoter (<=1kb)	0.588	0.389	0.66	0.0454133	0.00277811
pa3666	chr12:54752218-54752942	725	ENSG00000258086	ENST00000552785	4642	Intron (ENST00000550474/ENSG00000258137, intron 1 of 3)	0.57	0.528	0.926	0.0342929	0.0280287
pa3787	chr12:80580026-80581932	1907	ENSG00000165899	ENST00000547103	-21301	Distal Intergenic	0.493	0.349	0.708	0.0123663	0.000328294
pa3819	chr12:89744146-89744695	550	ENSG00000139318	ENST00000547291	253	Promoter (<=1kb)	0.491	0.352	0.717	0.0357867	0.00105717
pa3820	chr12:89745480-89746360	881	ENSG00000139318	ENST00000308385	0	Promoter (<=1kb)	0.376	0.27	0.719	0.0107669	0.000153327
pa3821	chr12:89746497-89747279	783	ENSG00000139318	ENST00000279488	0	Promoter (<=1kb)	0.508	0.375	0.738	0.0278456	0.00199658
pa3826	chr12:90103914-90104597	684	ENSG00000070961	ENST00000551310	-837	Promoter (<=1kb)	0.58	0.512	0.883	0.0443146	0.026696
pa3866	chr12:99547392-99549985	2594	ENSG00000185046	ENST00000549558	0	Promoter (<=1kb)	0.473	0.479	1.014	0.045896	0.0282133
pa3905	chr12:109218256-109221776	3521	ENSG00000084112	ENST00000326470	0	Promoter (<=1kb)	0.648	0.392	0.605	0.0476709	0.00057786
pa3971	chr12:117156079-117157259	1181	ENSG00000111412	ENST00000548356	673	Promoter (<=1kb)	0.424	0.281	0.663	0.0110991	0.000227038
pa4015	chr12:123849731-123850361	631	ENSG00000256092	ENST00000543072	231	Promoter (<=1kb)	0.417	0.457	1.097	0.0186633	0.0285672
pa4040	chr12:125940764-125941196	433	ENSG00000139364	ENST00000534945	106769	Intron (ENST00000299308/ENSG00000139364, intron 3 of 8)	0.238	0.138	0.581	0.0311556	0.000203039
pa4202	chr13:44810231-44812176	1946	ENSG00000230731	ENST00000421190	5152	Exon (ENST00000421190/ENSG00000230731, exon 3 of 3)	0.481	0.346	0.721	0.0318073	0.000494125
pa4207	chr13:45010279-45010938	660	ENSG00000102804	ENST00000487881	0	Promoter (<=1kb)	0.623	0.378	0.607	0.03731	0.000317379
pa4252	chr13:52027595-52028430	836	ENSG00000102786	ENST00000485178	0	Promoter (<=1kb)	0.482	0.409	0.848	0.0084865	0.0016374
pa4284	chr13:60324430-60325254	825	ENSG00000139734	ENST00000470420	-54103	Intron (ENST00000400324/ENSG00000139734, intron 27 of 27)	0.497	0.3	0.604	0.0419772	0.000545098
pa4340	chr13:76378183-76379265	1083	ENSG00000136153	ENST00000526371	0	Promoter (<=1kb)	0.41	0.315	0.769	0.023895	0.000978702
pa4366	chr13:88325914-88326800	887	ENSG00000165300	ENST00000400028	416	Promoter (<=1kb)	0.108	0.067	0.626	0.00368716	5.77696e-06
pa4397	chr13:100309314-100310721	1408	ENSG00000263615	ENST00000583390	14001	Intron (ENST00000376355/ENSG00000125246, intron 1 of 7)	0.556	0.322	0.58	0.0491297	0.000569213
pa4399	chr13:100619420-100620323	904	ENSG00000139800	ENST00000267294	3840	Intron (ENST00000267294/ENSG00000139800, intron 1 of 1)	0.383	0.24	0.627	0.011029	8.37259e-05
pa4411	chr13:103053296-103054826	1531	ENSG00000102466	ENST00000376131	0	Promoter (<=1kb)	0.469	0.29	0.619	0.0398849	0.000909766
pa4453	chr14:21924759-21925082	324	ENSG00000100888	ENST00000556833	-474	Promoter (<=1kb)	0.495	0.389	0.787	0.0143569	0.00201106
pa447	chr1:52520886-52521822	937	ENSG00000134717	ENST00000313334	0	Promoter (<=1kb)	0.589	0.324	0.55	0.0301458	0.000202294
pa4477	chr14:23954845-23956366	1522	ENSG00000129460	ENST00000556699	8423	Intron (ENST00000556699/ENSG00000129460, intron 2 of 2)	0.369	0.194	0.524	0.00130755	2.3173e-06
pa4479	chr14:23982253-23984738	2486	ENSG00000157306	ENST00000557568	0	Promoter (<=1kb)	0.763	0.385	0.504	0.0266666	1.37613e-05
pa4503	chr14:29232581-29233700	1120	ENSG00000257126	ENST00000546560	769	Promoter (<=1kb)	0.506	0.501	0.991	0.0342929	0.0407872
pa4504	chr14:29233964-29235098	1135	ENSG00000176165	ENST00000382535	0	Promoter (<=1kb)	0.438	0.405	0.925	0.0268597	0.0178217
pa4505	chr14:29235192-29235715	524	ENSG00000176165	ENST00000382535	142	Promoter (<=1kb)	0.372	0.317	0.852	0.0134201	0.00333656
pa4508	chr14:29244250-29246629	2380	ENSG00000186960	ENST00000548213	2249	Promoter (2-3kb)	0.476	0.525	1.102	0.0110991	0.0247354
pa4514	chr14:30267522-30269197	1676	ENSG00000252686	ENST00000516877	-11925	Intron (ENST00000331968/ENSG00000184304, intron 1 of 17)	0.429	0.242	0.565	0.0032196	5.40218e-06
pa4595	chr14:39845665-39846874	1210	ENSG00000271424	ENST00000604758	-5705	Intron (ENST00000341502/ENSG00000150527, intron 23 of 23)	0.415	0.184	0.442	0.0287335	3.49623e-05
pa4602	chr14:48128539-48130261	1723	ENSG00000272781	ENST00000439988	13738	Intron (ENST00000399232/ENSG00000139915, intron 1 of 16)	0.328	0.163	0.498	0.00419142	2.10236e-06
pa4722	chr14:68925413-68926425	1013	ENSG00000182185	ENST00000555782	-12325	Intron (ENST00000479335/ENSG00000182185, intron 10 of 11)	0.368	0.204	0.554	0.013794	3.35562e-05
pa4726	chr14:69261274-69262496	1223	ENSG00000185650	ENST00000336440	0	Promoter (<=1kb)	0.526	0.528	1.004	0.0349371	0.0154684
pa4738	chr14:72052242-72054557	2316	ENSG00000197555	ENST00000358550	0	Promoter (<=1kb)	0.467	0.281	0.602	0.00901454	9.17577e-05
pa4762	chr14:74362321-74363649	1329	ENSG00000119725	ENST00000556797	2329	Promoter (2-3kb)	0.364	0.417	1.146	0.000630019	0.00177132
pa4776	chr14:75725768-75726307	540	ENSG00000258820	ENST00000555909	0	Promoter (<=1kb)	0.581	0.492	0.847	0.0295318	0.015442
pa4779	chr14:75744234-75745107	874	ENSG00000170345	ENST00000303562	-370	Promoter (<=1kb)	0.554	0.55	0.992	0.0246628	0.0233347
pa4781	chr14:75802157-75803007	851	ENSG00000259687	ENST00000558575	41047	Distal Intergenic	0.56	0.292	0.521	0.0347599	0.000134914
pa4798	chr14:77498736-77500890	2155	ENSG00000119669	ENST00000238647	-3702	Distal Intergenic	0.658	0.389	0.591	0.0355864	0.000258246
pa4841	chr14:85994117-85994993	877	ENSG00000258945	ENST00000553678	0	Promoter (<=1kb)	0.281	0.192	0.682	0.00318829	7.47433e-06
pa4842	chr14:85995209-85995844	636	ENSG00000258945	ENST00000553678	266	Promoter (<=1kb)	0.467	0.375	0.803	0.0336311	0.00529769
pa4883	chr14:92588366-92588928	563	ENSG00000165934	ENST00000554290	37	Promoter (<=1kb)	0.492	0.408	0.83	0.0255599	0.00870077
pa4982	chr15:30230702-30231747	1046	ENSG00000104067	ENST00000473741	16750	Intron (ENST00000558447/ENSG00000104067, intron 2 of 5)	0.463	0.442	0.955	0.00728778	0.00461127
pa5234	chr15:66228803-66230543	1741	ENSG00000157890	ENST00000564573	-14090	Intron (ENST00000409699/ENSG00000157890, intron 10 of 22)	0.212	0.21	0.992	2.49596e-05	4.84178e-06
pa5294	chr15:75199327-75199674	348	ENSG00000178761	ENST00000357635	0	Promoter (<=1kb)	0.332	0.154	0.463	0.0470967	0.000109257
pa5434	chr15:99394717-99395497	781	ENSG00000140443	ENST00000557873	-21451	Intron (ENST00000268035/ENSG00000140443, intron 2 of 20)	0.535	0.454	0.85	0.0301458	0.00610539
pa5486	chr16:12010047-12010671	625	ENSG00000103342	ENST00000420576	-108	Promoter (<=1kb)	0.367	0.389	1.058	0.0117153	0.00715887
pa5497	chr16:12739877-12740866	990	ENSG00000259899	ENST00000564505	-34976	Distal Intergenic	0.665	0.308	0.463	0.0498594	4.98163e-05
pa5504	chr16:12905196-12906138	943	ENSG00000103381	ENST00000381774	-7322	Distal Intergenic	0.559	0.507	0.907	0.0161466	0.0125723
pa5511	chr16:15737106-15737411	306	ENSG00000072864	ENST00000396353	0	Promoter (<=1kb)	0.635	0.506	0.797	0.0425754	0.0112963
pa5574	chr16:24682093-24682646	554	ENSG00000224310	ENST00000414816	0	Promoter (<=1kb)	0.339	0.131	0.385	0.0442906	6.01794e-05
pa5575	chr16:24697528-24698476	949	ENSG00000224310	ENST00000414816	-15145	Distal Intergenic	0.48	0.392	0.817	0.0285009	0.00814116
pa5593	chr16:28565083-28565522	440	ENSG00000176476	ENST00000564682	0	Promoter (<=1kb)	0.543	0.394	0.726	0.0470297	0.00368034
pa5613	chr16:30546380-30546703	324	ENSG00000169955	ENST00000252799	0	Promoter (<=1kb)	0.378	0.226	0.598	0.0236737	0.000218744
pa5628	chr16:47999487-48000285	799	ENSG00000260450	ENST00000562980	0	Promoter (<=1kb)	0.353	0.182	0.516	0.04151	0.000123699
pa5659	chr16:53538038-53538908	871	ENSG00000166971	ENST00000565408	0	Promoter (<=1kb)	0.554	0.271	0.489	0.0344175	4.20827e-05
pa575	chr1:72749473-72751481	2009	ENSG00000172260	ENST00000357731	-1056	Promoter (1-2kb)	0.656	0.447	0.681	0.0169602	0.000749304
pa5842	chr17:899985-900426	442	ENSG00000177370	ENST00000327158	0	Promoter (<=1kb)	0.285	0.197	0.691	0.0151651	0.000257703
pa5850	chr17:2305022-2305352	331	ENSG00000070444	ENST00000174618	-610	Promoter (<=1kb)	0.318	0.203	0.639	0.0383242	0.000395309
pa5909	chr17:8054767-8055750	984	ENSG00000179094	ENST00000582719	0	Promoter (<=1kb)	0.396	0.261	0.66	0.0208337	0.000144957
pa5910	chr17:8055757-8057214	1458	ENSG00000179094	ENST00000581703	-4	Promoter (<=1kb)	0.559	0.443	0.793	0.0225977	0.00302758
pa603	chr1:79471513-79472311	799	ENSG00000162618	ENST00000370742	92	Promoter (<=1kb)	0.53	0.349	0.657	0.0307366	0.000726967
pa6048	chr17:29233347-29233944	598	ENSG00000172171	ENST00000581216	0	Promoter (<=1kb)	0.322	0.198	0.615	0.0228344	0.000175274
pa6065	chr17:30952782-30955103	2322	ENSG00000264458	ENST00000582272	0	Promoter (<=1kb)	0.772	0.41	0.53	0.0400317	6.39398e-05
pa6140	chr17:38975269-38976027	759	ENSG00000167920	ENST00000436612	0	Promoter (<=1kb)	0.459	0.352	0.767	0.0429291	0.0045941
pa6159	chr17:40610972-40612623	1652	ENSG00000033627	ENST00000587824	0	Promoter (<=1kb)	0.701	0.513	0.732	0.0466854	0.00670064
pa6168	chr17:41277497-41278173	677	ENSG00000012048	ENST00000352993	0	Promoter (<=1kb)	0.293	0.115	0.394	0.0277974	7.47433e-06
pa6179	chr17:41855448-41856268	821	ENSG00000108861	ENST00000591618	0	Promoter (<=1kb)	0.345	0.192	0.557	0.0278456	0.000218183
pa6253	chr17:49198456-49199651	1196	ENSG00000008294	ENST00000357122	-230	Promoter (<=1kb)	0.482	0.399	0.829	0.0110991	0.0015299
pa6270	chr17:55603586-55604387	802	ENSG00000266100	ENST00000577189	-2628	Promoter (2-3kb)	0.417	0.219	0.525	0.0176107	4.39734e-05
pa6373	chr17:58754634-58755134	501	ENSG00000141376	ENST00000588168	0	Promoter (<=1kb)	0.503	0.445	0.885	0.0398325	0.0205281
pa6386	chr17:61904414-61905070	657	ENSG00000087191	ENST00000579708	0	Promoter (<=1kb)	0.377	0.222	0.588	0.0425754	0.000770591
pa6396	chr17:62984919-62985526	608	ENSG00000214174	ENST00000397713	-13225	Distal Intergenic	0.526	0.413	0.784	0.0348419	0.00627404
pa6426	chr17:68515182-68516896	1715	ENSG00000267471	ENST00000585581	108510	Distal Intergenic	0.093	0.041	0.44	2.5533e-05	1.64091e-08
pa6545	chr17:79269152-79269501	350	ENSG00000157637	ENST00000539748	0	Promoter (<=1kb)	0.101	0.065	0.647	0.00685537	3.7017e-05
pa6563	chr18:3450990-3451361	372	ENSG00000177426	ENST00000551541	-230	Promoter (<=1kb)	0.434	0.4	0.922	0.0179413	0.00835553
pa663	chr1:91966038-91966815	778	ENSG00000097046	ENST00000430031	0	Promoter (<=1kb)	0.395	0.368	0.932	0.00581767	0.00157918
pa6630	chr18:24445146-24445554	409	ENSG00000260372	ENST00000578701	0	Promoter (<=1kb)	0.383	0.353	0.921	0.0373794	0.0168098
pa6721	chr18:53086094-53087411	1318	ENSG00000196628	ENST00000566777	2175	Promoter (2-3kb)	0.702	0.545	0.776	0.0449938	0.0178861
pa6736	chr18:53525666-53527071	1406	ENSG00000267327	ENST00000589440	-33198	Distal Intergenic	0.538	0.474	0.88	0.00579244	0.00376224
pa6914	chr19:12888635-12889626	992	ENSG00000095066	ENST00000589400	0	Promoter (<=1kb)	0.406	0.391	0.964	0.0191685	0.00201819
pa7032	chr19:34948286-34949067	782	ENSG00000126261	ENST00000592791	-552	Promoter (<=1kb)	0.227	0.113	0.499	0.0034347	2.67543e-06
pa7033	chr19:35490797-35491114	318	ENSG00000269303	ENST00000600959	0	Promoter (<=1kb)	0.395	0.371	0.937	0.0357867	0.015909
pa7074	chr19:39342974-39343433	460	ENSG00000104824	ENST00000388749	0	Promoter (<=1kb)	0.438	0.309	0.704	0.0496377	0.00142128
pa7133	chr19:46389538-46389863	326	ENSG00000170604	ENST00000302165	-162	Promoter (<=1kb)	0.252	0.196	0.78	0.00419487	7.49346e-05
pa7171	chr19:49375674-49376146	473	ENSG00000087074	ENST00000200453	25	Promoter (<=1kb)	0.349	0.227	0.649	0.0231256	0.000377822
pa7184	chr19:50269287-50269670	384	ENSG00000196961	ENST00000354293	-555	Promoter (<=1kb)	0.437	0.489	1.119	0.0109265	0.0298591
pa7186	chr19:50320444-50321527	1084	ENSG00000010361	ENST00000529302	0	Promoter (<=1kb)	0.565	0.405	0.717	0.0145547	0.000719855
pa7211	chr19:54693683-54694917	1235	ENSG00000125505	ENST00000431666	0	Promoter (<=1kb)	0.611	0.483	0.789	0.0476881	0.00966909
pa7233	chr19:59070434-59070950	517	ENSG00000267858	ENST00000593642	0	Promoter (<=1kb)	0.576	0.367	0.636	0.0369011	0.00186272
pa7344	chr2:27224743-27225735	993	ENSG00000084764	ENST00000481222	0	Promoter (<=1kb)	0.218	0.121	0.552	0.00115564	4.77312e-06
pa7345	chr2:27225781-27226377	597	ENSG00000084764	ENST00000491354	57	Promoter (<=1kb)	0.275	0.141	0.512	0.0101606	1.11178e-05
pa7347	chr2:28113668-28114580	913	ENSG00000171174	ENST00000302188	0	Promoter (<=1kb)	0.509	0.451	0.885	0.0459941	0.0195876
pa7349	chr2:28613346-28614992	1647	ENSG00000075426	ENST00000460736	-323	Promoter (<=1kb)	0.428	0.441	1.032	0.00981983	0.00489629
pa7379	chr2:39893625-39895262	1638	ENSG00000152154	ENST00000281961	566	Promoter (<=1kb)	0.261	0.246	0.942	0.000189883	8.4371e-05
pa7380	chr2:39895357-39896576	1220	ENSG00000152154	ENST00000281961	2298	Promoter (2-3kb)	0.359	0.392	1.092	0.00231464	0.0056191
pa7384	chr2:39923387-39925269	1883	ENSG00000152154	ENST00000495402	0	Promoter (<=1kb)	0.412	0.332	0.805	0.000451866	5.26957e-05
pa7385	chr2:39940873-39942442	1570	ENSG00000152154	ENST00000495402	15920	Intron (ENST00000482239/ENSG00000152154, intron 3 of 3)	0.633	0.306	0.483	0.0312074	5.21572e-05
pa7459	chr2:50066930-50067673	744	ENSG00000234253	ENST00000415103	-38088	Distal Intergenic	0.536	0.391	0.73	0.0400582	0.00184183
pa7525	chr2:58652010-58652672	663	ENSG00000233723	ENST00000422723	-2262	Promoter (2-3kb)	0.356	0.426	1.197	0.00362881	0.00902502
pa7529	chr2:60795597-60796352	756	ENSG00000119866	ENST00000359629	-14895	Distal Intergenic	0.371	0.303	0.817	0.0226487	0.000949801
pa7588	chr2:70371289-70371438	150	ENSG00000231327	ENST00000414141	-18840	Distal Intergenic	0.024	0.019	0.81	0.000317806	1.14328e-06
pa759	chr1:110679726-110680683	958	ENSG00000197106	ENST00000331565	-12425	Distal Intergenic	0.258	0.154	0.598	0.0330607	3.8959e-05
pa7614	chr2:73460865-73461294	430	ENSG00000135624	ENST00000539919	-70	Promoter (<=1kb)	0.438	0.31	0.709	0.047565	0.00221205
pa7665	chr2:86667341-86668300	960	ENSG00000115548	ENST00000452034	0	Promoter (<=1kb)	0.57	0.526	0.922	0.0200428	0.0195635
pa7723	chr2:105317455-105319522	2068	ENSG00000228528	ENST00000453322	-694	Promoter (<=1kb)	0.601	0.374	0.623	0.0322872	0.000593754
pa7745	chr2:109905846-109906207	362	ENSG00000265965	ENST00000583300	23874	Intron (ENST00000418513/ENSG00000172985, intron 1 of 7)	0.112	0.049	0.435	0.0253266	2.76994e-05
pa7751	chr2:113342064-113342426	363	ENSG00000125611	ENST00000409719	0	Promoter (<=1kb)	0.496	0.37	0.747	0.0249104	0.0031148
pa7773	chr2:127878398-127878842	445	ENSG00000136717	ENST00000316724	-13467	Distal Intergenic	0.321	0.174	0.542	0.02731	8.53843e-05
pa7809	chr2:144425637-144426359	723	ENSG00000231758	ENST00000413315	-11889	Intron (ENST00000295095/ENSG00000075884, intron 12 of 13)	0.298	0.197	0.66	0.0290615	0.000667548
pa7849	chr2:145279544-145281807	2264	ENSG00000169554	ENST00000475115	340	Promoter (<=1kb)	0.585	0.613	1.049	0.00449414	0.021366
pa7853	chr2:145786540-145787709	1170	ENSG00000226674	ENST00000594837	5741	Intron (ENST00000597655/ENSG00000226674, intron 5 of 5)	0.258	0.137	0.532	0.0033343	1.23162e-05
pa7951	chr2:162480831-162482105	1275	ENSG00000144290	ENST00000375514	0	Promoter (<=1kb)	0.472	0.231	0.489	0.0475384	0.000122422
pa7979	chr2:172173778-172176651	2874	ENSG00000123600	ENST00000470773	6012	3' UTR	0.655	0.417	0.637	0.0486769	0.0021919
pa7983	chr2:173892502-173893038	537	ENSG00000091428	ENST00000397085	1148	Promoter (1-2kb)	0.392	0.424	1.083	0.0379932	0.0226743
pa7992	chr2:175710544-175712425	1882	ENSG00000128656	ENST00000295497	0	Promoter (<=1kb)	0.445	0.278	0.625	0.0222382	0.000121663
pa8009	chr2:178538940-178541798	2859	ENSG00000128655	ENST00000436700	0	Promoter (<=1kb)	0.367	0.185	0.505	0.000430092	1.19983e-07
pa8021	chr2:183988162-183989064	903	ENSG00000163002	ENST00000295119	-19	Promoter (<=1kb)	0.416	0.439	1.056	0.0284262	0.00647892
pa8026	chr2:187559524-187560639	1116	ENSG00000227227	ENST00000453665	0	Promoter (<=1kb)	0.668	0.546	0.817	0.0309346	0.0158134
pa8029	chr2:187576029-187578756	2728	ENSG00000227227	ENST00000453665	-16015	Intron (ENST00000304698/ENSG00000144369, intron 1 of 7)	0.477	0.459	0.962	0.00108031	0.000592572
pa8030	chr2:187578868-187579545	678	ENSG00000227227	ENST00000453665	-18854	Intron (ENST00000304698/ENSG00000144369, intron 1 of 7)	0.396	0.344	0.868	0.0110991	0.0090133
pa8150	chr2:210443857-210445738	1882	ENSG00000078018	ENST00000392193	0	Promoter (<=1kb)	0.452	0.326	0.72	0.0135662	0.000459777
pa8257	chr2:236058304-236058809	506	ENSG00000231032	ENST00000419195	-2160	Promoter (2-3kb)	0.467	0.296	0.634	0.0253355	0.000766872
pa8313	chr20:1782394-1783017	624	ENSG00000230839	ENST00000447206	15235	Distal Intergenic	0.443	0.451	1.017	0.0124357	0.013227
pa8334	chr20:3387400-3387994	595	ENSG00000088854	ENST00000252032	278	Promoter (<=1kb)	0.341	0.283	0.83	0.00543324	0.000504462
pa8354	chr20:5892108-5893157	1050	ENSG00000089199	ENST00000455042	0	Promoter (<=1kb)	0.324	0.181	0.558	0.0334242	0.000322888
pa846	chr1:145436897-145437894	998	ENSG00000117289	ENST00000369317	-575	Promoter (<=1kb)	0.545	0.374	0.686	0.0124863	0.000595735
pa8471	chr20:34042428-34042919	492	ENSG00000125965	ENST00000374372	0	Promoter (<=1kb)	0.582	0.398	0.684	0.0225336	0.00186919
pa8491	chr20:36362377-36363386	1010	ENSG00000132792	ENST00000373473	-9661	Intron (ENST00000361383/ENSG00000132792, intron 2 of 15)	0.466	0.396	0.85	0.00596978	0.00482681
pa8551	chr20:44563008-44563585	578	ENSG00000100982	ENST00000372409	0	Promoter (<=1kb)	0.552	0.274	0.496	0.0259688	5.6288e-05
pa8598	chr20:48531989-48532357	369	ENSG00000158480	ENST00000289431	0	Promoter (<=1kb)	0.246	0.184	0.748	0.0259688	0.00144871
pa8637	chr21:16377035-16378358	1324	ENSG00000180530	ENST00000411932	-2346	Promoter (2-3kb)	0.494	0.38	0.769	0.00963341	0.000972527
pa8644	chr21:17447924-17448418	495	ENSG00000215386	ENST00000456342	4371	Intron (ENST00000602580/ENSG00000215386, intron 2 of 5)	0.562	0.487	0.866	0.0315845	0.0238934
pa8856	chr22:24200069-24200525	457	ENSG00000133460	ENST00000436643	0	Promoter (<=1kb)	0.511	0.274	0.536	0.0466118	0.000265354
pa8865	chr22:29663856-29664533	678	ENSG00000100263	ENST00000216085	0	Promoter (<=1kb)	0.637	0.472	0.742	0.0432284	0.0055715
pa893	chr1:150207748-150208468	721	ENSG00000143401	ENST00000369116	0	Promoter (<=1kb)	0.48	0.47	0.978	0.0107669	0.0125602
pa9046	chr3:4782416-4784229	1814	ENSG00000235947	ENST00000414938	9045	Intron (ENST00000302640/ENSG00000150995, intron 43 of 60)	0.367	0.272	0.74	0.00312199	3.98272e-05
pa9048	chr3:4792391-4793641	1251	ENSG00000235947	ENST00000414938	0	Promoter (<=1kb)	0.414	0.28	0.675	0.0199882	8.52582e-05
pa9058	chr3:9438823-9439218	396	ENSG00000206573	ENST00000521609	0	Promoter (<=1kb)	0.422	0.204	0.483	0.045896	6.59741e-05
pa9078	chr3:11407920-11409635	1716	ENSG00000197548	ENST00000446110	1787	Promoter (1-2kb)	0.534	0.362	0.677	0.0361216	0.000631846
pa908	chr1:150541018-150541499	482	ENSG00000264584	ENST00000581811	246	Promoter (<=1kb)	0.392	0.425	1.085	0.0179413	0.0126762
pa9107	chr3:15371878-15373105	1228	ENSG00000131370	ENST00000459627	465	Promoter (<=1kb)	0.582	0.282	0.484	0.0400317	9.60443e-05
pa9129	chr3:17784229-17784835	607	ENSG00000131374	ENST00000485432	0	Promoter (<=1kb)	0.581	0.554	0.952	0.0254382	0.0434116
pa9137	chr3:20080038-20081335	1298	ENSG00000114166	ENST00000263754	-180	Promoter (<=1kb)	0.695	0.578	0.832	0.0277373	0.0303121
pa9153	chr3:24534820-24535814	995	ENSG00000228791	ENST00000432368	0	Promoter (<=1kb)	0.308	0.204	0.661	0.0492182	1.818e-05
pa9173	chr3:35682367-35682727	361	ENSG00000172995	ENST00000444190	0	Promoter (<=1kb)	0.307	0.183	0.596	0.0268697	0.000173073
pa9178	chr3:35704771-35706456	1686	ENSG00000230830	ENST00000415706	-11318	Intron (ENST00000450234/ENSG00000172995, intron 1 of 5)	0.536	0.289	0.539	0.0179875	3.95245e-05
pa9291	chr3:56833097-56834100	1004	ENSG00000163947	ENST00000465659	1877	Promoter (1-2kb)	0.487	0.492	1.01	0.0266666	0.0363093
pa9325	chr3:64172322-64173914	1593	ENSG00000226017	ENST00000473434	0	Promoter (<=1kb)	0.497	0.331	0.666	0.0146416	0.000201634
pa9328	chr3:64208927-64211160	2234	ENSG00000163637	ENST00000295902	0	Promoter (<=1kb)	0.512	0.585	1.142	0.00731743	0.0388863
pa936	chr1:153670001-153670505	505	ENSG00000242565	ENST00000461982	-6059	Distal Intergenic	0.464	0.367	0.791	0.0475384	0.00715887
pa9395	chr3:71178971-71179807	837	ENSG00000114861	ENST00000497355	0	Promoter (<=1kb)	0.5	0.544	1.089	0.0146416	0.0395697
pa9482	chr3:101568987-101569702	716	ENSG00000144802	ENST00000491281	0	Promoter (<=1kb)	0.425	0.241	0.567	0.0493222	0.000190459
pa955	chr1:154947421-154948093	673	ENSG00000173207	ENST00000477676	0	Promoter (<=1kb)	0.529	0.488	0.923	0.0214759	0.00897397
pa9584	chr3:118737082-118737683	602	ENSG00000144847	ENST00000483401	-4998	Intron (ENST00000425327/ENSG00000144847, intron 2 of 7)	0.408	0.229	0.563	0.0219983	0.000136679
pa9594	chr3:120286900-120288188	1289	ENSG00000196095	ENST00000357829	-23608	Distal Intergenic	0.402	0.403	1.003	0.0255599	0.0104276
pa9677	chr3:143505151-143506427	1277	ENSG00000181804	ENST00000474151	60873	Intron (ENST00000316549/ENSG00000181804, intron 4 of 15)	0.497	0.22	0.443	0.0266666	3.82413e-05
pa9718	chr3:152337291-152339556	2266	ENSG00000244545	ENST00000496084	-26379	Distal Intergenic	0.736	0.368	0.5	0.0476881	9.2416e-05
pa9759	chr3:159538308-159539783	1476	ENSG00000264146	ENST00000579369	701	Promoter (<=1kb)	0.505	0.386	0.765	0.00214236	0.000117965
pa9783	chr3:164912710-164914240	1531	ENSG00000121871	ENST00000475390	0	Promoter (<=1kb)	0.345	0.231	0.668	0.0134319	5.79984e-05
pa9848	chr3:173113861-173114755	895	ENSG00000169760	ENST00000423427	0	Promoter (<=1kb)	0.445	0.465	1.044	0.0104568	0.0110903
pa9856	chr3:177077888-177078907	1020	ENSG00000226782	ENST00000457125	-10934	Distal Intergenic	0.672	0.565	0.841	0.0420493	0.0293148
