# Supplementary material for: Epigenetic regulation of human-specific gene expression in the prefrontal cortex
Source: BMC Biol. 2023 May 24;21:123. doi: 10.1186/s12915-023-01612-3 (PMC10210484; doi:10.1186/s12915-023-01612-3)
Supplement: Supplementary file 1 — Additional file 1: Table S1. Sample information. Table S2. ChIP-seq mapping statistics. Table S3. Normalized read counts of H3K4me3 peaks in human, chimpanzee and macaque PFC used in this study. Table S4. Normalized read counts of H3K27ac peaks in human, chimpanzee and macaque PFC used in this study. Table S5. List of 1175 H3K4me3 peaks with human-specific gain in PFC. Table S6. List of 775 H3K4me3 peaks with human-specific loss in PFC. Table S7. Functional enrichment of genes adjacent to H3K4me3HP gain. Table S8. Functional enrichment of genes adjacent to H3K4me3HP loss. Table S9. List of 483 H3K27ac peaks with human-specific gain in PFC. Table S10. List of 316 H3K27ac peaks with human-specific loss in PFC. Table S11. Functional enrichment of genes adjacent to H3K27acHP gain and loss. Table S12. Strand-specific RNA-seq mapping statistics. Table S13. Raw and normalized read counts in human, chimpanzee and macaque PFC used in this study. Table S14. List of 69 TFs and their target genes with absolute Pearson correlation coefficients > 0.6 and P values < 0.05. Table S15. List of 28 H3K4me3- and two H3K27ac-modifying enzymes. [file 12915_2023_1612_MOESM1_ESM.zip › Additional file 1/Table S11.xlsx]

## Sheet: human-specific H3K27ac gain
Table S11. Functional characteristics of genes adjacent to H3K27acHP gain
Category	Description	Observed	All	BH-corrected p-value
Cell Type	Interneuron	12	302	0.0006317
	Oligodendrocyte	11	365	0.006422

## Sheet: human-specific H3K27ac loss
Table S11. Functional characteristics of genes adjacent to H3K27acHP loss
Category	Description	Observed	All	BH-corrected p-value
Gene Ontology	GO:0050808~synapse organization	18	305	0.000968249
	GO:0071383~cellular response to steroid hormone stimulus	12	157	0.000968249
	GO:0007416~synapse assembly	11	113	0.000968249
	GO:0016358~dendrite development	13	121	0.000968249
	GO:0048813~dendrite morphogenesis	10	70	0.000968249
	GO:0051965~positive regulation of synapse assembly	7	70	0.000968249
	GO:0050807~regulation of synapse organization	12	221	0.00106259
	GO:0050803~regulation of synapse structure or activity	12	227	0.00153425
	GO:2000463~positive regulation of excitatory postsynaptic potential	5	40	0.00277895
	GO:0034329~cell junction assembly	16	278	0.00277895
	GO:1901888~regulation of cell junction assembly	11	213	0.00277895
	GO:0099054~presynapse assembly	6	29	0.00277895
	GO:0099172~presynapse organization	6	33	0.00358712
	GO:0033144~negative regulation of intracellular steroid hormone receptor signaling pathway	5	45	0.00496077
	GO:0048545~response to steroid hormone	13	290	0.00865194
	GO:0051963~regulation of synapse assembly	7	111	0.00865194
	GO:0099173~postsynapse organization	9	97	0.0092056
	GO:0007623~circadian rhythm	10	145	0.0092483
	GO:0033143~regulation of intracellular steroid hormone receptor signaling pathway	6	81	0.0092483
	GO:1901890~positive regulation of cell junction assembly	7	113	0.0123257
	GO:0098815~modulation of excitatory postsynaptic potential	5	55	0.0127589
	GO:0099560~synaptic membrane adhesion	4	29	0.0157358
	GO:0051962~positive regulation of nervous system development	11	285	0.01657
	GO:0006814~sodium ion transport	10	215	0.01657
	GO:0030518~intracellular steroid hormone receptor signaling pathway	7	63	0.0179414
	GO:0048167~regulation of synaptic plasticity	9	256	0.0179414
	GO:0031346~positive regulation of cell projection organization	12	360	0.0179695
	GO:0050804~modulation of chemical synaptic transmission	14	497	0.0185345
	GO:0099177~regulation of trans-synaptic signaling	14	498	0.0185345
	GO:0048511~rhythmic process	11	278	0.0191878
	GO:0097061~dendritic spine organization	6	41	0.0192128
	GO:0000188~inactivation of MAPK activity	4	8	0.0192128
	GO:0042921~glucocorticoid receptor signaling pathway	3	14	0.0222107
	GO:0099174~regulation of presynapse organization	4	42	0.0253102
	GO:1905606~regulation of presynapse assembly	4	42	0.0253102
	GO:0031958~corticosteroid receptor signaling pathway	3	15	0.0253102
	GO:0099175~regulation of postsynapse organization	6	99	0.0253102
	GO:0106027~neuron projection organization	6	52	0.0276739
	GO:0010975~regulation of neuron projection development	13	456	0.0285495
	GO:0060997~dendritic spine morphogenesis	5	27	0.0298868
	GO:0060996~dendritic spine development	6	36	0.0338555
	GO:0050773~regulation of dendrite development	6	110	0.0348669
	GO:0051960~regulation of nervous system development	13	462	0.0351074
	GO:0043401~steroid hormone mediated signaling pathway	7	83	0.0364121
	GO:0045664~regulation of neuron differentiation	8	257	0.0379581
	GO:0060078~regulation of postsynaptic membrane potential	7	127	0.0394738
Cell Type	CA1 Pyramidal	13	329	0.0003133
