# Supplementary material for: Epigenetic regulation of human-specific gene expression in the prefrontal cortex
Source: BMC Biol. 2023 May 24;21:123. doi: 10.1186/s12915-023-01612-3 (PMC10210484; doi:10.1186/s12915-023-01612-3)
Supplement: Supplementary file 1 — Additional file 1: Table S1. Sample information. Table S2. ChIP-seq mapping statistics. Table S3. Normalized read counts of H3K4me3 peaks in human, chimpanzee and macaque PFC used in this study. Table S4. Normalized read counts of H3K27ac peaks in human, chimpanzee and macaque PFC used in this study. Table S5. List of 1175 H3K4me3 peaks with human-specific gain in PFC. Table S6. List of 775 H3K4me3 peaks with human-specific loss in PFC. Table S7. Functional enrichment of genes adjacent to H3K4me3HP gain. Table S8. Functional enrichment of genes adjacent to H3K4me3HP loss. Table S9. List of 483 H3K27ac peaks with human-specific gain in PFC. Table S10. List of 316 H3K27ac peaks with human-specific loss in PFC. Table S11. Functional enrichment of genes adjacent to H3K27acHP gain and loss. Table S12. Strand-specific RNA-seq mapping statistics. Table S13. Raw and normalized read counts in human, chimpanzee and macaque PFC used in this study. Table S14. List of 69 TFs and their target genes with absolute Pearson correlation coefficients > 0.6 and P values < 0.05. Table S15. List of 28 H3K4me3- and two H3K27ac-modifying enzymes. [file 12915_2023_1612_MOESM1_ESM.zip › Additional file 1/Table S12.xlsx]

## Sheet: Sheet1
Table S12. Summary of sequence reads in strand-specific RNA-seq
Sample ID	Species	Sample Name	Total reads number	Uniquely mapped reads number	Uniquely mapped reads %
Human1	Human	602	43711471	30818475	0.705
Human2	Human	879	56859448	40538180	0.713
Human3	Human	933	40680796	28282215	0.6952
Chimp1	Chimpanzee	Herman	58538313	40065002	0.6844
Chimp2	Chimpanzee	Japie	55984561	38172554	0.6818
Chimp3	Chimpanzee	Snoy	47319618	31274028	0.6609
Macaque1	Rhesus Macaque	135	59019299	37840800	0.6412
Macaque2	Rhesus Macaque	98145	59816568	38241274	0.6393
Macaque3	Rhesus Macaque	99057	54797715	34202955	0.6242
