# Supplementary material for: Epigenetic regulation of human-specific gene expression in the prefrontal cortex
Source: BMC Biol. 2023 May 24;21:123. doi: 10.1186/s12915-023-01612-3 (PMC10210484; doi:10.1186/s12915-023-01612-3)
Supplement: Supplementary file 1 — Additional file 1: Table S1. Sample information. Table S2. ChIP-seq mapping statistics. Table S3. Normalized read counts of H3K4me3 peaks in human, chimpanzee and macaque PFC used in this study. Table S4. Normalized read counts of H3K27ac peaks in human, chimpanzee and macaque PFC used in this study. Table S5. List of 1175 H3K4me3 peaks with human-specific gain in PFC. Table S6. List of 775 H3K4me3 peaks with human-specific loss in PFC. Table S7. Functional enrichment of genes adjacent to H3K4me3HP gain. Table S8. Functional enrichment of genes adjacent to H3K4me3HP loss. Table S9. List of 483 H3K27ac peaks with human-specific gain in PFC. Table S10. List of 316 H3K27ac peaks with human-specific loss in PFC. Table S11. Functional enrichment of genes adjacent to H3K27acHP gain and loss. Table S12. Strand-specific RNA-seq mapping statistics. Table S13. Raw and normalized read counts in human, chimpanzee and macaque PFC used in this study. Table S14. List of 69 TFs and their target genes with absolute Pearson correlation coefficients > 0.6 and P values < 0.05. Table S15. List of 28 H3K4me3- and two H3K27ac-modifying enzymes. [file 12915_2023_1612_MOESM1_ESM.zip › Additional file 1/Table S13.xlsx]

## Sheet: Strand-specific RNA-seq
Table S13. Strand-specific RNA-seq dataset of 3 humans, 3 chimpanzees and 3 macaques. Raw read counts were normalized for fragments per kilobase of exon model per million mapped fragments (FPKM), and then performed quantile normalization.
Gene ID	Human1_ReadCounts	Human2_ReadCounts	Human3_ReadCounts	Chimp1_ReadCounts	Chimp2_ReadCounts	Chimp3_ReadCounts	Macaque1_ReadCounts	Macaque2_ReadCounts	Macaque3_ReadCounts	Human1_ReadCounts_Normalized	Human2_ReadCounts_Normalized	Human3_ReadCounts_Normalized	Chimp1_ReadCounts_Normalized	Chimp2_ReadCounts_Normalized	Chimp3_ReadCount_Normalized	Macaque1_ReadCounts_Normalized	Macaque2_ReadCounts_Normalized	Macaque3_ReadCounts_Normalized
ENSG00000000003	161	218	90	150	197	62	319	225	169	2.6516	2.5869	2.9251	1.9239	2.5138	1.1701	3.6737	2.7774	2.4345
ENSG00000000005	3	5	1	7	1	3	22	20	19	0.0774	0.0883	0.1012	0.1457	0.0109	0.1001	0.489	0.5024	0.5515
ENSG00000000419	521	795	318	495	586	467	444	422	411	21.3476	24.643	21.8473	15.2385	18.7143	19.8887	13.6567	13.1744	14.6109
ENSG00000000457	166	315	79	324	254	262	509	559	465	1.151	1.6057	1.1201	1.7886	1.3369	2.0991	2.553	2.9708	2.8914
ENSG00000000460	36	77	27	30	32	41	93	107	67	0.2532	0.392	0.4382	0.1588	0.171	0.3539	0.5256	0.671	0.4906
ENSG00000000938	115	148	66	163	526	102	872	108	118	1.603	1.4896	1.8461	1.7805	5.8719	1.6189	9.05	1.1984	1.491
ENSG00000000971	113	219	81	49	68	41	1805	811	582	0.6486	0.9158	0.9701	0.2057	0.2895	0.2741	7.9247	3.6456	3.0366
ENSG00000001036	420	387	609	256	232	217	213	177	148	6.7295	4.5049	16.5977	3.1484	2.8464	3.7584	2.3507	2.1222	2.0387
ENSG00000001084	792	1271	1071	1000	800	932	1657	1219	1017	4.6204	5.4715	11.3456	4.5665	3.6292	5.8786	6.9186	5.2728	4.9944
ENSG00000001167	346	600	150	969	978	752	974	896	835	4.488	5.7352	3.7959	9.5056	9.8624	10.2375	9.2227	8.7188	9.1891
ENSG00000001460	603	977	210	403	315	267	74	80	49	3.4933	4.1347	2.3808	1.796	1.3387	1.7328	0.3216	0.389	0.2736
ENSG00000001461	3559	5349	3917	4912	3969	4336	3841	4041	3769	18.8301	20.9942	32.5707	19.4416	16.2691	23.0945	15.2555	16.2758	17.2544
ENSG00000001497	2175	2801	1225	2574	2963	1789	2657	3349	2288	19.3307	18.4	18.4171	17.0908	20.4272	16.4287	18.0331	23.4886	17.6395
ENSG00000001561	750	1391	1056	927	684	887	1058	951	872	8.0864	11.0225	19.0619	7.5292	5.7154	9.88	8.1578	7.5413	7.8585
ENSG00000001617	174	238	45	296	1014	119	181	111	84	1.7521	1.7294	0.9088	2.3377	8.1111	1.3751	1.3066	0.9026	0.79
ENSG00000001626	71	89	70	64	54	48	37	19	19	0.3908	0.3526	0.8431	0.2745	0.227	0.3233	0.1759	0.1023	0.1144
ENSG00000001629	1123	1617	975	1138	939	1053	2097	1555	1561	7.889	8.2442	12.2092	6.102	5.137	7.7187	10.7701	8.0392	9.1779
ENSG00000001630	25	27	1	46	9	21	32	36	28	0.2748	0.2015	0.0704	0.4074	0.0702	0.2826	0.2927	0.3668	0.3221
ENSG00000001631	446	1077	165	790	720	541	1052	1073	1006	3.5526	6.323	2.5623	4.9182	4.4916	4.6878	5.9336	6.3773	6.8243
ENSG00000002016	314	340	105	157	183	116	179	153	123	3.7	2.8764	2.4192	1.396	1.6057	1.5339	1.4843	1.3941	1.2964
ENSG00000002079	10	12	1	9	14	7	13	15	13	0.0624	0.0473	0.0643	0.0383	0.0697	0.0578	0.0783	0.1025	0.099
ENSG00000002330	522	211	528	590	502	552	223	211	141	15.275	4.4797	24.8645	12.7458	11.3383	16.5868	4.5033	4.5087	3.4923
ENSG00000002549	866	1179	698	1213	1223	1037	1462	1328	888	11.5395	11.497	15.8123	11.8596	12.502	13.9726	14.3885	13.2371	9.7937
ENSG00000002586	574	494	1306	597	972	322	687	773	733	8.7988	5.4838	30.9706	6.8762	11.4228	5.2555	7.4445	8.7311	9.3587
ENSG00000002587	167	369	38	334	294	237	425	450	332	0.9684	1.5856	0.477	1.5315	1.3037	1.603	1.8036	2.059	1.7691
ENSG00000002745	15	48	1	71	49	75	67	55	73	0.2043	0.4825	0.0743	0.8074	0.5361	1.28	0.73	0.6719	1.0052
ENSG00000002746	1135	2651	89	2035	1782	1318	3137	4385	4204	3.996	6.9199	0.6319	5.5808	4.959	5.0874	8.0444	11.7712	12.7747
ENSG00000002822	735	708	632	847	763	523	524	571	524	5.2084	3.6534	8.3874	4.7021	4.2507	4.0451	2.5989	2.9994	3.2002
ENSG00000002834	2643	5231	361	3990	3809	2409	4954	4664	4475	18.5869	27.709	4.8303	20.9942	20.7652	17.5884	27.4325	25.78	27.8022
ENSG00000002919	690	1032	486	953	946	950	1252	1230	1029	9.6851	10.5138	12.0811	9.8624	10.0947	13.4158	12.8898	12.8303	12.0985
ENSG00000002933	163	98	170	164	461	78	184	153	137	2.2822	0.9695	4.6143	1.7905	5.1607	1.2505	1.834	1.6542	1.7199
ENSG00000003056	602	1724	120	1329	992	686	2027	1832	1955	8.0036	16.8059	3.0561	12.9662	10.107	9.4397	20.5679	18.454	22.6012
ENSG00000003096	90	178	35	141	92	50	332	228	243	0.6008	0.8679	0.5091	0.7476	0.4717	0.396	1.6449	1.2551	1.5269
ENSG00000003137	828	1243	46	716	766	551	848	395	228	8.3058	8.9941	0.891	5.4601	5.9132	5.8638	5.916	2.8801	1.9679
ENSG00000003147	1194	2027	108	1808	1526	1496	929	1064	875	12.2904	15.192	2.1218	13.6191	12.0683	15.6862	6.7035	8.0159	7.5103
ENSG00000003249	2624	3799	248	3644	3102	1952	2169	2404	1615	36.4808	41.3806	6.5064	38.5412	34.0087	27.5911	23.7542	26.5578	19.7904
ENSG00000003393	1328	2511	389	1762	1598	1236	3302	3849	4042	6.376	8.7722	3.6098	6.4451	5.9605	6.291	11.6885	14.0854	16.7399
ENSG00000003400	81	113	86	112	122	92	92	42	33	0.4827	0.4876	1.1052	0.5394	0.5719	0.671	0.4351	0.2334	0.212
ENSG00000003402	619	552	535	471	658	386	1184	732	840	1.3202	0.8282	2.2897	0.7788	1.0575	0.9507	1.821	1.2484	1.6337
ENSG00000003436	27	45	29	19	51	44	195	119	99	0.0998	0.1119	0.2749	0.0456	0.1469	0.204	0.5921	0.416	0.3951
ENSG00000003509	275	576	149	278	237	198	509	383	391	3.7217	5.7432	3.9506	2.9133	2.4432	2.9718	4.809	3.8263	4.471
ENSG00000003756	3023	4721	2478	3656	3474	2800	4901	4516	3756	14.5597	16.7721	19.9879	12.9872	12.9662	13.7405	17.8818	16.5471	15.5344
ENSG00000003987	313	692	100	485	454	341	1242	1371	1332	2.6882	4.3966	1.7062	3.2831	3.0686	3.2819	7.7817	8.9605	9.7705
ENSG00000003989	235	211	79	353	897	173	1268	580	557	1.4327	0.9111	0.9766	1.6911	4.3937	1.2226	5.593	2.6932	2.993
ENSG00000004059	3114	4407	908	4580	4204	3491	3138	3621	3114	82.6241	92.94	37.2926	91.4494	84.27	87.1709	72.4848	82.7023	81.2394
ENSG00000004139	108	181	18	130	133	60	357	345	311	0.6207	0.7504	0.2495	0.5854	0.5831	0.4088	1.5224	1.5997	1.6766
ENSG00000004142	2589	3652	1081	3740	3327	2547	3025	3367	2876	47.562	52.4886	31.794	52.2574	47.8985	47.16	46.3806	51.7669	49.0204
ENSG00000004399	3384	3818	1777	2983	2839	1414	2673	2091	1526	17.3545	14.4353	15.6862	11.3904	11.228	7.5836	9.9619	7.9247	6.5868
ENSG00000004455	1279	1415	1871	1646	1760	1380	1238	1256	889	11.3406	9.0519	26.3384	10.784	11.9695	12.3559	7.7663	8.1619	6.5797
ENSG00000004468	130	92	80	238	159	85	297	361	332	0.8962	0.4384	1.1372	1.292	0.8229	0.6892	1.5063	1.9596	2.0831
ENSG00000004478	3368	4581	2061	6575	5188	4606	3491	3738	3238	41.512	45.2892	39.7445	61.8787	50.3789	56.6099	35.2044	37.6434	36.5208
ENSG00000004487	1749	2827	572	2587	2494	1756	2746	2640	2570	15.9895	19.0872	9.6008	17.6783	17.6088	16.5329	19.2004	18.4467	20.447
ENSG00000004534	3727	4410	2776	4025	5617	3888	1546	1560	1293	25.2549	22.5791	29.7454	20.5867	29.9211	26.6655	7.5386	7.8857	7.4411
ENSG00000004660	5938	8213	486	13382	9492	8152	10548	13629	9932	39.0312	42.4634	6.0495	67.0743	49.0204	53.7696	60.2587	78.001	62.6848
ENSG00000004700	165	286	121	190	214	168	335	278	217	2.1281	2.6719	3.0871	1.9133	2.1206	2.4596	3.0199	2.704	2.4529
ENSG00000004766	895	2003	260	1343	1464	1065	2644	2457	2283	6.0688	9.9904	3.4111	6.9073	7.6539	7.5644	13.3575	12.5447	13.2075
ENSG00000004776	46	69	17	92	76	44	212	323	220	1.2792	1.4021	0.9617	2.0278	1.6275	1.4266	4.231	6.9219	5.3148
ENSG00000004777	1458	1196	498	2227	2066	1152	2456	2377	1879	13.8796	8.273	8.7504	15.7413	15.1611	11.2334	17.6031	17.2058	15.299
ENSG00000004779	1731	1987	1322	2620	2289	2475	1823	2114	1673	52.8227	48.1983	57.7641	60.6407	54.3564	73.6464	46.615	54.0516	47.2263
ENSG00000004799	801	369	705	614	1183	682	244	258	203	8.9176	2.897	13.7079	5.2273	10.0756	7.8832	1.8717	2.1335	1.9404
ENSG00000004809	2	2	10	5	1	6	0	1	1	0.0207	0.0055	0.2905	0.0353	0.0039	0.0838	0	0.0181	0.0201
ENSG00000004838	99	120	121	113	107	75	167	154	144	1.181	1.0356	2.9078	1.048	0.9592	1.0444	1.4449	1.4594	1.575
ENSG00000004846	7	3	11	2	2	1	5	3	0	0.0298	0.0024	0.1554	0.0033	0.0033	0.0145	0.0251	0.0205	0
ENSG00000004848	23	35	0	25	28	10	69	65	50	0.3582	0.3944	0.0097	0.3064	0.3435	0.1857	0.8506	0.8907	0.7883
ENSG00000004864	281	344	722	401	227	488	393	377	274	3.7478	3.3067	16.5599	4.1513	2.2984	6.9073	3.6093	3.7149	3.134
ENSG00000004866	552	729	170	918	1095	631	670	690	632	4.0258	3.8994	2.4316	5.243	6.2738	5.0374	3.3843	3.7381	3.9381
ENSG00000004897	1032	1790	530	1411	1327	1120	1684	1673	1779	7.5623	9.6169	7.2099	7.8311	7.4747	8.5805	8.8975	9.1033	10.9826
ENSG00000004948	5	9	0	8	7	1	53	9	24	0.0495	0.0581	0.0097	0.0584	0.0504	0.0189	0.47	0.0972	0.281
ENSG00000004961	249	558	108	520	386	404	575	562	542	5.264	8.6803	4.3943	8.3766	6.3792	9.0318	8.8817	8.9529	9.7027
ENSG00000004975	993	1112	738	1086	1029	612	1020	1122	781	9.3465	7.5623	12.2973	7.6785	7.4201	6.0667	6.737	7.7413	6.1164
ENSG00000005001	3	3	0	1	0	0	990	1012	751	0.05	0.0284	0.0097	0.0059	0	0	15.5315	16.0866	13.443
ENSG00000005007	1844	2163	1224	3454	3374	2169	3966	3689	3208	10.8346	9.1696	12.6813	14.8751	15.1357	12.9152	17.3597	16.2479	16.0758
ENSG00000005020	607	1285	222	460	825	574	889	701	683	5.4492	8.4724	3.8833	3.2036	5.8038	5.5614	5.6205	4.6368	5.1378
ENSG00000005022	2665	4840	1486	4940	3171	3374	3686	4180	2987	88.0024	128.022	67.3827	125.938	79.4085	105.822	108.629	120.996	97.3122
ENSG00000005059	99	119	90	148	240	128	242	179	182	1.3394	1.1617	2.439	1.5627	2.5621	1.9759	2.3423	1.8739	2.197
ENSG00000005075	1042	1043	1177	1328	1517	1073	920	1012	921	53.0785	41.5722	78.6975	51.1449	60.1628	54.4688	38.1515	42.6015	42.8858
ENSG00000005100	451	873	202	715	618	440	838	766	668	3.8016	5.4128	3.3163	4.6994	4.0781	4.0293	4.929	4.7666	4.7452
ENSG00000005102	1	0	0	6	4	0	135	82	98	0.0133	0	0.0097	0.0688	0.0419	0	1.727	1.1702	1.5869
ENSG00000005108	257	527	23	251	256	105	1457	662	746	1.1201	1.6913	0.2402	0.8487	0.8329	0.5309	4.6081	2.2528	2.9126
ENSG00000005156	452	832	204	442	422	203	578	638	518	2.6811	3.6269	2.3938	2.0351	1.9003	1.3725	2.4133	2.8347	2.6853
ENSG00000005175	235	463	110	230	130	134	773	677	762	3.4685	4.9944	3.1726	2.6253	1.4148	2.2031	8.3002	7.4908	9.558
ENSG00000005187	4	9	2	10	4	3	25	9	19	0.0311	0.0437	0.082	0.0579	0.0178	0.0335	0.1878	0.076	0.1796
ENSG00000005189	112	179	37	173	159	99	80	73	85	1.3047	1.5261	0.8745	1.5838	1.4057	1.3413	0.691	0.7031	0.9343
ENSG00000005194	1020	1914	463	1756	1371	1256	1005	1032	968	14.5064	20.0901	11.8168	18.6032	15.0833	18.4504	10.4813	11.0171	11.6422
ENSG00000005206	616	304	602	859	654	687	857	1081	594	4.2772	1.4981	7.8705	4.6791	3.5401	5.2006	4.1442	5.5954	3.5394
ENSG00000005238	1171	1453	918	1665	1619	1091	1413	1611	1342	9.2047	8.2422	12.7514	9.7005	9.6801	8.8991	7.8762	9.3486	8.8334
ENSG00000005243	120	108	203	156	166	168	290	169	110	3.2121	2.0574	9.9685	3.2488	3.4526	4.9101	5.4638	3.3348	2.5356
ENSG00000005249	1850	3444	233	2508	2765	2085	3154	2700	2688	21.1442	29.6936	5.1049	21.5599	24.8267	24.0851	28.7534	24.4879	27.3503
ENSG00000005302	838	1476	359	1160	1072	946	1463	1330	1301	6.433	8.2673	5.226	6.7482	6.3658	7.6127	8.0787	7.5521	8.4052
ENSG00000005339	1312	2023	510	1711	1499	938	3097	2869	2784	4.2891	4.8486	3.2552	4.3849	3.8318	3.402	7.3003	7.0403	7.7359
ENSG00000005379	6820	8687	596	7826	9531	4006	8717	8349	7907	29.5619	28.5427	4.9309	25.5857	32.4107	18.1199	30.3902	28.4874	31.0534
ENSG00000005381	36	143	4	243	81	140	16	9	10	0.4464	1.385	0.1476	2.5631	0.7951	2.1311	0.1698	0.1083	0.1338
ENSG00000005421	11	10	9	9	11	2	1	1	0	0.1619	0.0962	0.3248	0.097	0.1227	0.037	0.0176	0.0208	0
ENSG00000005436	296	315	226	111	126	94	90	113	100	2.6448	2.0306	4.0002	0.7534	0.8197	0.9551	0.586	0.8237	0.8286
ENSG00000005448	739	1003	437	1336	1523	1083	1183	1297	1024	12.9049	12.9049	13.4719	17.3545	20.5338	19.4785	15.4678	17.2506	15.3433
ENSG00000005469	206	348	71	401	349	282	150	182	157	2.0247	2.4624	1.3906	3.0856	2.6637	3.0974	1.0458	1.3968	1.391
ENSG00000005471	14	24	12	31	12	15	34	21	28	0.0776	0.0918	0.1918	0.1382	0.0461	0.1073	0.1742	0.1211	0.1799
ENSG00000005483	1479	2671	777	2152	1955	1649	3723	3991	3371	8.0444	10.6304	7.8276	8.6972	8.1883	9.31	15.0648	16.4179	15.6624
ENSG00000005486	8876	8342	2685	8864	8903	7524	6107	6227	6620	173.28	136.621	73.0743	139.585	145.332	142.375	110.049	111.156	134.33
ENSG00000005513	4212	1643	6110	2343	2023	2281	1961	1862	1286	46.5074	13.6912	87.537	19.7342	17.5586	25.798	16.6647	15.9609	12.3245
ENSG00000005700	820	1370	602	871	782	724	1272	1103	991	4.6406	5.7219	6.391	3.836	3.4419	4.444	5.0396	4.6148	4.7391
ENSG00000005801	653	802	339	466	453	380	406	350	379	5.6762	5.0722	5.5274	3.1326	3.0561	3.6198	2.4546	2.2822	2.8384
ENSG00000005810	3433	9106	681	5906	4575	3882	14256	12614	14718	10.8846	21.0711	4.1267	13.6465	11.0185	12.3924	35.6205	31.0839	41.0107
ENSG00000005812	716	1460	606	987	929	831	2164	2009	1737	7.706	11.5622	11.6396	8.022	7.6768	9.3082	17.5374	16.3794	16.1032
ENSG00000005844	16	25	85	55	268	38	257	25	31	0.1071	0.1127	1.2802	0.2993	1.5114	0.32	1.38	0.1646	0.2321
ENSG00000005882	1286	2644	158	1814	1842	921	2539	2763	2765	11.8669	17.778	2.7742	12.2292	13.0131	8.7988	17.4413	19.2358	21.9232
ENSG00000005884	934	1420	102	978	1048	743	700	1067	889	4.7018	5.2374	1.0163	3.8309	4.1384	4.0781	2.4617	3.964	3.8144
ENSG00000005889	280	407	180	290	314	221	456	397	374	1.4948	1.5762	1.9307	1.1926	1.2585	1.3641	1.7482	1.6527	1.7971
ENSG00000005893	2316	2461	3843	1690	1005	1772	2560	1880	1669	20.3071	16.1255	49.5938	11.1938	6.9073	16.1722	17.1715	12.5766	12.6138
ENSG00000005955	1481	2374	651	2320	2041	1544	2434	2595	2174	7.628	8.8349	6.1896	8.8771	8.0899	8.291	9.019	9.9526	9.3718
ENSG00000005961	145	148	48	486	492	248	217	126	128	1.2502	0.91	0.8442	3.3656	3.3897	2.4705	1.358	0.8946	1.0325
ENSG00000005981	37	34	28	34	42	21	0	2	0	0.3598	0.2262	0.6091	0.2568	0.3205	0.2493	0	0.0248	0
ENSG00000006007	1813	3217	1250	3180	2384	2717	2215	2418	1582	20.2233	27.3668	23.0945	26.8087	20.8366	30.5367	19.0619	21.139	15.3626
ENSG00000006015	1013	742	1292	1418	1216	1354	908	1287	815	15.0501	8.0022	30.0239	15.619	13.937	20.5338	9.7765	14.474	10.107
ENSG00000006016	1159	929	53	1587	1936	585	178	91	37	19.1132	11.3588	1.7054	19.6039	24.8578	10.0542	2.0302	1.164	0.5679
ENSG00000006025	1095	1059	957	1699	1828	990	1490	1556	1086	8.3916	5.8732	12.937	9.6513	10.6921	7.8637	8.126	8.7722	6.942
ENSG00000006042	1231	1000	3370	1203	635	1460	424	562	207	12.0026	7.0273	47.651	8.6573	4.7549	14.4146	2.7953	3.9471	1.7426
ENSG00000006047	165	247	19	103	147	40	5	6	3	1.7367	1.8804	0.4248	0.8255	1.1525	0.4802	0.0427	0.0555	0.0357
ENSG00000006059	4	0	0	2	0	0	4	3	5	0.135	0	0.0097	0.0434	0	0	0.118	0.1018	0.1878
ENSG00000006062	208	361	86	557	536	336	712	592	467	1.9832	2.4732	1.622	4.1662	4.0413	3.565	4.7911	4.2101	3.8252
ENSG00000006071	2413	3468	451	2870	2921	1683	3328	4801	3077	17.5916	18.6264	6.0943	15.5962	16.4785	12.5464	18.4877	27.3142	19.3748
ENSG00000006075	10	166	83	37	22	11	14	3	3	0.2994	3.9895	5.2435	0.9202	0.5252	0.4078	0.3428	0.0867	0.0976
ENSG00000006114	571	1042	475	662	540	505	1734	1678	1587	1.9609	2.57	3.2031	1.7602	1.3707	1.9428	4.1692	4.2866	4.6516
ENSG00000006116	1382	2838	107	1896	1783	1117	2492	2042	2296	22.006	34.3302	3.3389	22.6083	22.2176	18.6356	32.1938	25.8166	33.1864
ENSG00000006118	5776	4252	790	4723	5028	2212	5670	5708	5693	38.8776	21.7145	9.8691	24.0643	26.8815	15.5962	30.982	30.8651	34.9052
ENSG00000006125	9049	17542	3244	11912	11657	9725	14265	14080	14416	57.1369	89.3367	32.5351	57.2382	57.1893	60.333	81.2394	76.8598	90.9904
ENSG00000006128	464	839	111	911	538	551	680	643	639	12.3626	16.3794	5.4782	17.9529	10.9123	14.9859	13.3849	12.7944	14.5295
ENSG00000006194	958	1317	619	1026	978	751	830	751	634	5.064	5.0925	6.137	4.2342	4.0587	4.3198	3.036	2.9434	2.9027
ENSG00000006210	6823	9662	916	9372	7695	7172	12696	9686	10422	56.3601	61.7914	13.4956	58.7918	49.3056	58.2971	93.8566	68.8182	84.8053
ENSG00000006282	2433	2252	538	3306	3047	2012	1005	959	749	22.8553	15.8163	9.4278	23.3187	22.4057	19.7732	6.7843	6.7613	5.9709
ENSG00000006283	1799	2454	100	1900	2015	949	3817	2952	3299	9.3339	9.2339	1.0078	7.3782	8.0135	5.247	14.7068	11.3671	14.5683
ENSG00000006327	60	12	17	41	45	18	41	35	20	1.5743	0.1974	0.8938	0.8208	0.8699	0.5387	0.7874	0.7518	0.504
ENSG00000006377	63	95	10	139	90	48	96	88	83	0.8608	0.9446	0.3131	1.5078	0.9389	0.7738	0.9711	0.9952	1.0772
ENSG00000006432	1437	3628	97	2247	1373	1309	2750	3109	2751	5.7538	10.7631	0.7684	6.863	4.2942	5.6448	7.9373	9.3339	9.2945
ENSG00000006451	1195	1808	977	1548	1480	1344	1412	1124	1158	16.2572	18.1528	21.9987	15.6955	15.5978	18.8867	14.3315	11.4584	13.5231
ENSG00000006453	7	17	5	22	49	12	14	9	3	0.058	0.1021	0.141	0.1542	0.3626	0.1341	0.1107	0.081	0.0344
ENSG00000006459	339	567	165	562	406	401	1013	892	955	1.7479	2.1199	1.7004	2.2722	1.5797	2.3523	3.6706	3.4434	4.2201
ENSG00000006468	680	1546	167	1161	1054	1168	1905	2015	2106	3.4596	5.8147	1.6757	4.6237	4.2061	6.3742	6.951	7.6701	9.1261
ENSG00000006530	961	2074	437	2070	1655	1394	1710	1786	1665	7.3745	11.667	6.1749	11.7071	9.6955	10.9577	9.4471	10.1749	10.6475
ENSG00000006534	66	36	57	67	57	69	123	118	63	0.4477	0.1656	0.8401	0.3617	0.3001	0.5772	0.6601	0.706	0.4434
ENSG00000006555	29	25	2	12	29	6	104	58	165	0.2122	0.1221	0.0759	0.0583	0.1622	0.0524	0.6107	0.3949	1.2068
ENSG00000006576	465	862	333	661	682	507	691	506	526	2.6308	3.5813	3.7238	2.9298	3.0412	3.2165	2.7449	2.1872	2.5994
ENSG00000006606	0	0	1	0	0	1	4	9	2	0	0	0.1766	0	0	0.0753	0.2169	0.5146	0.1371
ENSG00000006607	451	607	324	601	561	474	1273	1199	1166	1.5149	1.4751	2.1623	1.5693	1.4159	1.808	3.0065	3.0334	3.4286
ENSG00000006611	222	227	1905	279	166	372	106	98	52	2.589	1.9064	35.304	2.5421	1.4446	4.7935	0.8948	0.9195	0.5742
ENSG00000006625	1314	1801	300	735	826	731	759	734	703	33.6785	35.3522	13.8119	14.2823	16.6846	19.7532	14.9014	14.5662	15.8039
ENSG00000006634	97	100	20	115	135	79	92	108	99	1.0026	0.7349	0.4475	0.9325	1.0695	0.9583	0.7107	0.9252	0.9714
ENSG00000006638	7	5	15	10	12	8	9	6	6	0.1082	0.0443	0.5422	0.1175	0.1442	0.1526	0.1224	0.0936	0.1055
ENSG00000006652	1229	1235	914	908	1029	767	1001	886	708	9.5842	6.95	12.5509	5.3668	6.1462	6.2577	5.3622	4.9944	4.5606
ENSG00000006659	0	0	0	0	0	0	39	21	15	0	0	0.0097	0	0	0	1.2571	0.773	0.6418
ENSG00000006695	234	319	74	511	375	298	428	444	393	3.6434	3.6151	2.2484	6.1476	4.5891	5.062	4.658	5.1108	5.1438
ENSG00000006704	370	508	205	477	521	278	623	643	458	2.7971	2.7659	3.0366	2.7971	3.089	2.3639	3.2545	3.6182	2.9945
ENSG00000006712	2500	2628	1995	2906	2650	2031	1851	2093	1712	45.9251	37.1233	53.3763	40.5438	37.9489	37.7149	27.0499	30.7996	28.4106
ENSG00000006715	1894	4480	913	3632	3560	3570	2683	2678	2619	12.2371	21.19	10.5985	17.2971	17.5465	22.9786	12.7691	12.9446	14.3885
ENSG00000006740	1478	3048	172	2587	1914	1675	4131	4477	4280	7.9963	12.0965	1.8017	10.3733	7.9577	9.384	16.7797	18.3235	19.9488
ENSG00000006744	1430	2505	842	1084	880	675	1153	1308	977	11.3699	14.5369	11.8804	6.5019	5.4098	5.6755	6.3899	7.6062	6.4832
ENSG00000006747	19	20	96	2	1	1	139	35	28	0.1662	0.1167	1.8493	0.0056	0.0031	0.0173	0.9617	0.2922	0.2645
ENSG00000006756	39	59	19	23	24	12	99	193	140	0.248	0.2624	0.2968	0.1065	0.1119	0.0911	0.5052	1.061	0.9014
ENSG00000006757	239	421	72	91	116	75	75	56	87	3.428	4.4307	2.0206	0.9857	1.2201	1.2177	0.7747	0.6529	1.1243
ENSG00000006788	4	9	4	17	12	20	31	88	30	0.0247	0.0333	0.1018	0.0855	0.056	0.1689	0.1867	0.5572	0.2293
ENSG00000006831	3057	2600	2809	2562	2026	2792	1889	1664	1261	25.6364	16.2806	36.7921	16.2087	13.3103	23.7816	11.8076	10.5399	9.0068
ENSG00000006837	44	38	29	37	38	15	54	30	28	0.5479	0.3306	0.7752	0.359	0.3665	0.2213	0.5273	0.3408	0.358
ENSG00000007001	93	91	15	13	16	6	13	12	9	1.522	1.0648	0.5151	0.1475	0.1843	0.1087	0.1683	0.1718	0.1465
ENSG00000007038	22	17	5	8	35	1	42	37	36	0.5045	0.2684	0.2789	0.1352	0.631	0.0296	0.753	0.7396	0.8227
ENSG00000007047	1977	2882	493	3364	2970	2077	3282	3836	2995	14.8388	15.8989	6.842	18.7747	17.1715	15.9558	18.6617	22.3505	19.3335
ENSG00000007062	129	327	108	163	120	131	435	219	231	0.8122	1.5348	1.4101	0.8094	0.5725	0.9783	2.0084	1.1347	1.3611
ENSG00000007080	1884	1490	1688	2752	2688	1970	1519	1565	1302	56.0479	33.5526	68.5132	61.7914	61.7914	57.6134	36.6325	37.5257	34.9793
ENSG00000007168	5610	12779	2424	8930	6145	6646	10357	11139	11760	33.7005	60.4874	24.2083	40.77	29.396	40.2695	53.3763	56.5692	68.5371
ENSG00000007171	349	647	14	142	182	48	12	46	10	4.1188	5.6511	0.3544	1.2626	1.6019	0.6361	0.1093	0.4467	0.1164
ENSG00000007174	220	368	15	113	96	70	423	316	296	0.6045	0.7289	0.125	0.2303	0.1926	0.2241	0.883	0.7374	0.7912
ENSG00000007202	1982	4382	704	3175	2864	1879	4552	3923	4316	10.8475	17.5465	7.036	12.7022	11.9894	10.568	18.6692	16.1032	20.2598
ENSG00000007216	0	2	0	2	9	3	2	0	3	0	0.0066	0.0097	0.0106	0.0903	0.0496	0.0277	0	0.0477
ENSG00000007237	11103	23035	4287	14075	13399	9686	25602	20474	24693	54.0516	90.6487	32.9872	51.7313	50.9591	47.3838	112.148	86.3562	120.861
ENSG00000007255	70	51	85	6	2	2	48	66	68	3.7062	1.9208	8.4076	0.2215	0.0675	0.115	1.7825	2.6065	3.0933
ENSG00000007264	1597	1587	258	1978	1518	1429	1609	1944	1331	19.1963	14.1572	5.7851	17.7846	14.1746	17.7663	14.485	17.9111	13.7405
ENSG00000007312	6	4	8	11	21	13	5	2	1	0.125	0.0485	0.3991	0.1778	0.3574	0.3417	0.0919	0.0431	0.0286
ENSG00000007314	5	9	4	2	5	0	5	3	6	0.0238	0.023	0.0898	0.0037	0.01	0	0.0274	0.022	0.0392
ENSG00000007341	200	222	170	173	155	152	314	354	252	1.178	0.9371	2.0247	0.7926	0.6823	1.0475	1.3457	1.6418	1.3663
ENSG00000007350	3	4	0	1	1	1	17	17	11	0.0331	0.0232	0.0097	0.0042	0.004	0.0199	0.1792	0.1991	0.145
ENSG00000007372	484	424	202	435	605	196	1321	1332	1178	1.589	0.9852	1.3365	1.0978	1.4938	0.7393	3.047	3.2843	3.3853
ENSG00000007376	665	467	269	1311	991	784	572	850	578	12.128	6.1503	8.9616	17.6278	13.8371	14.5295	7.3368	11.4772	8.8024
ENSG00000007384	279	226	104	416	880	245	482	607	285	2.6719	1.5509	1.9727	3.1224	6.6595	2.6494	3.213	4.3364	2.383
ENSG00000007392	3049	3304	2459	4050	4540	3867	2792	2564	2016	24.2959	19.7273	31.0218	24.2959	28.5896	30.9706	17.0644	15.7345	13.9749
ENSG00000007402	477	1119	75	1093	932	638	1003	1396	1079	3.7307	6.438	1.1608	6.5725	5.7329	5.3906	5.5305	8.1567	7.1763
ENSG00000007516	5026	3675	477	1184	1921	482	2721	4512	3654	40.0447	22.3239	7.2083	7.2628	12.0985	4.2235	16.6935	28.5146	25.9448
ENSG00000007520	959	735	1112	841	800	716	434	501	328	37.7149	22.0245	61.8347	25.1627	24.9859	28.5537	12.9829	15.3139	11.1228
ENSG00000007541	1706	1408	578	1315	1517	818	588	892	520	12.4635	7.4428	7.8233	7.2115	8.5076	6.2955	2.9105	4.7423	3.2185
ENSG00000007545	398	475	253	526	632	369	384	423	321	2.3026	1.9759	2.8942	2.3808	2.8687	2.4184	1.5758	1.8702	1.6702
ENSG00000007866	61	39	22	46	73	19	74	49	46	0.9497	0.4157	0.7138	0.5524	0.8541	0.3409	0.8589	0.6439	0.6938
ENSG00000007908	60	58	5	12	82	0	161	2	0	0.6124	0.4108	0.1463	0.0831	0.6392	0	1.2243	0.0248	0
ENSG00000007923	664	1602	160	1122	1036	543	1491	1489	1435	6.4292	11.4772	2.9936	8.204	7.7431	5.6363	10.5829	10.8182	11.7754
ENSG00000007933	27	21	15	0	0	3	360	39	13	0.3494	0.1857	0.4449	0	0	0.0464	3.5349	0.4559	0.1809
ENSG00000007944	509	631	373	309	223	273	674	408	340	8.4724	7.5699	11.0539	3.9146	2.8068	4.8585	7.9436	4.9135	4.6831
ENSG00000008018	2083	2318	2431	2804	3019	2007	2646	2792	2412	44.9019	39.1251	71.3608	45.6276	51.3027	44.0687	48.3352	50.4102	48.4082
ENSG00000008056	8143	10641	1052	11360	12593	8888	9124	11849	11773	125.938	131.799	26.2289	136.347	155.109	128.331	127.05	169.372	192.715
ENSG00000008083	653	911	232	784	745	409	1334	1220	1198	4.9678	5.0649	3.4508	4.6696	4.4446	3.4434	7.3022	6.9378	7.7288
ENSG00000008086	33	419	8	70	21	19	1325	860	1815	0.4136	4.232	0.2521	0.7205	0.1995	0.2909	13.748	8.9433	22.054
ENSG00000008118	2424	3600	133	5309	5660	2509	1801	2568	2442	44.0388	51.5655	4.6914	74.0959	79.5745	46.0933	26.2516	38.3527	40.4891
ENSG00000008128	31	31	14	41	28	16	56	46	44	0.2945	0.1998	0.3205	0.3076	0.2018	0.1816	0.4275	0.4019	0.4366
ENSG00000008130	975	1111	663	1273	993	780	1781	1628	1282	8.7282	7.1711	10.6454	8.4583	6.8066	7.2417	11.5994	10.7936	9.5271
ENSG00000008226	37	43	6	169	266	113	25	46	38	0.1977	0.1561	0.1104	0.7508	1.1547	0.7542	0.1139	0.2332	0.2223
ENSG00000008256	918	2023	199	1508	1557	1030	1899	1815	1740	7.9286	12.8204	3.2992	9.6989	10.3263	9.2461	12.0669	11.73	12.7273
ENSG00000008277	2337	5864	517	3556	2997	2645	5421	5208	5695	9.6785	17.7216	4.0869	10.8457	9.4228	11.1308	16.7293	16.157	20.1907
ENSG00000008282	932	824	1642	641	516	728	938	775	540	16.6999	10.8346	43.7605	8.5783	7.132	13.3026	12.3986	10.3297	8.107
ENSG00000008283	1026	2193	143	1529	1359	1011	1024	1298	1117	9.7846	15.1312	2.5856	10.6969	9.7997	9.8444	6.7987	9.0731	8.8472
ENSG00000008294	3635	5674	3354	3711	3049	3058	7404	6304	6046	15.2134	17.5525	22.9465	11.5292	9.7914	13.0893	23.9513	20.1449	22.0019
ENSG00000008300	1315	2180	219	2685	2917	1473	3135	3347	2643	4.6757	5.7196	1.5339	7.2922	8.1035	5.6562	8.0922	8.9723	8.0048
ENSG00000008311	152	213	125	108	85	79	361	227	224	1.6034	1.6286	2.617	0.8711	0.6624	0.9559	2.6992	1.8455	2.0966
ENSG00000008324	498	447	533	668	728	611	537	538	419	19.0619	12.6495	32.0407	19.0872	21.5499	23.5573	15.4269	15.6814	13.7591
ENSG00000008382	342	347	179	581	505	370	330	335	257	8.4122	6.1684	8.0647	10.5484	9.4676	9.3901	5.6214	5.9989	5.2127
ENSG00000008394	471	354	182	206	414	163	330	352	281	3.7495	2.0071	2.8187	1.2323	2.5237	1.4641	1.8405	2.1177	1.9576
ENSG00000008405	342	471	311	388	435	307	590	551	406	3.3361	3.3204	5.7008	2.9329	3.2851	3.3257	3.9902	3.9635	3.4026
ENSG00000008438	1	7	2	15	10	6	54	69	45	0.0553	0.3097	0.3025	0.7765	0.4942	0.4606	2.5897	3.4879	2.6723
ENSG00000008441	2616	3873	1041	2776	2093	1321	4708	5728	5988	20.4568	22.9592	14.3695	16.3843	12.8543	10.8255	29.5619	36.1821	42.569
ENSG00000008513	600	1033	145	1494	1347	960	1673	1195	1080	3.3979	4.2817	1.607	6.5101	5.9766	5.8732	6.7684	5.0065	5.137
ENSG00000008516	16	29	7	123	131	43	7	3	7	0.1713	0.2139	0.2007	1.1101	1.1499	0.5774	0.0658	0.0355	0.0827
ENSG00000008710	8088	8065	2128	12342	10335	7463	4898	6131	4526	21.4755	16.0169	10.3784	24.7832	21.4428	20.5771	9.5722	12.4214	10.1905
ENSG00000008735	6998	7126	2064	10427	8675	6941	6049	7786	6037	56.6099	45.5985	26.8638	63.5156	54.0516	55.2677	39.692	52.117	44.4196
ENSG00000008838	2097	3249	631	3804	3558	2173	3120	3666	2711	15.0898	17.1715	8.3659	20.3964	19.7002	15.9934	16.9402	20.12	16.7496
ENSG00000008853	4981	7624	461	4858	4022	2134	4443	4872	3786	37.0103	45.3541	6.4817	27.5627	23.6818	16.6271	26.3384	28.87	25.1154
ENSG00000008869	717	1848	222	968	885	665	2540	2213	2560	4.3069	8.1896	2.6004	4.5576	4.1722	4.3525	11.3298	10.0429	13.3125
ENSG00000008952	4423	5761	4001	4874	5437	4240	4627	4158	4309	27.6517	27.3027	38.6688	22.6569	26.6904	26.7732	22.5612	19.9879	23.6674
ENSG00000008988	3195	2773	4463	3458	4235	3139	1675	1612	1175	53.4749	35.3854	96.2614	43.4718	54.8131	52.6488	22.033	21.2442	17.2599
ENSG00000009307	6829	12556	4219	10118	8326	7914	12417	11564	11773	58.1399	86.1696	52.7091	65.198	54.8653	65.8366	96.3924	85.4094	100.218
ENSG00000009335	1233	2983	334	2166	1536	1345	2864	2708	2498	6.6821	11.9053	3.4905	8.7596	6.4463	7.628	11.3973	11.0048	11.425
ENSG00000009413	436	942	199	715	765	573	1010	842	897	1.6955	2.6801	1.5597	2.1854	2.316	2.5525	2.7839	2.506	3.0645
ENSG00000009694	295	616	73	262	384	237	891	748	1265	1.0897	1.675	0.5708	0.7535	1.0788	1.0248	2.3792	2.1679	4.0964
ENSG00000009709	91	265	7	323	190	212	0	0	2	0.6758	1.4687	0.148	1.9459	1.0924	1.8437	0	0	0.0218
ENSG00000009724	52	156	1	85	83	37	222	218	198	0.5652	1.2847	0.0695	0.7377	0.6966	0.4824	1.8124	1.9087	2.009
ENSG00000009765	1	2	1	0	0	0	31	5	18	0.0072	0.0008	0.0624	0	0	0	0.1136	0.0264	0.0849
ENSG00000009780	372	372	223	211	281	223	285	318	225	4.5574	3.2819	5.2246	1.9887	2.6504	3.0225	2.4323	2.8836	2.3788
ENSG00000009790	41	92	134	75	195	48	103	89	90	0.2352	0.3832	1.6805	0.3443	0.902	0.3389	0.4759	0.4632	0.5438
ENSG00000009830	1081	1199	964	1020	915	693	865	710	535	5.3314	4.3278	8.8902	3.9141	3.5116	3.7301	2.9368	2.615	2.2879
ENSG00000009844	1088	2112	449	1588	1397	1363	1539	1453	1484	7.5631	10.7808	5.7937	8.3036	7.4662	9.8195	7.621	7.4612	8.6767
ENSG00000009950	1534	1486	692	2091	2259	1192	795	779	889	15.9037	11.3819	12.8098	16.1375	18.0803	12.627	5.7673	5.9443	7.7319
ENSG00000009954	1657	2648	832	2570	2395	1854	2889	2811	2615	11.8834	13.8752	10.6845	13.4238	13.1373	13.3995	15.3093	15.1447	15.9335
ENSG00000010017	1464	2647	528	2351	2025	1868	2462	2639	2574	20.7835	28.4595	13.382	25.1322	22.4218	26.8815	27.6925	29.6168	33.0657
ENSG00000010030	12	20	5	6	7	10	33	74	68	0.225	0.264	0.241	0.08	0.0958	0.2305	0.4991	1.2026	1.2654
ENSG00000010072	116	162	113	109	101	84	213	201	170	0.929	0.9392	1.8605	0.6744	0.6094	0.7903	1.2538	1.3059	1.269
ENSG00000010165	680	1364	394	714	441	414	618	515	399	8.8963	13.1092	9.4	7.0151	4.4415	5.7432	5.61	4.8915	4.3302
ENSG00000010219	472	526	603	622	767	512	190	157	140	3.9337	3.1635	9.3608	4.0451	5.0458	4.6549	1.1114	1.0316	1.0598
ENSG00000010244	1953	2826	1048	2462	2220	1990	2817	2699	2357	6.1515	6.4948	6.1233	5.9437	5.4601	6.63	6.2567	6.2848	6.2367
ENSG00000010256	4829	7113	2176	8568	6069	5575	6048	6760	5354	74.057	86.724	48.934	99.6397	70.5268	81.3791	83.2051	89.7015	80.5857
ENSG00000010270	1020	1354	590	1490	1246	1248	1282	1261	1235	11.8639	11.4941	12.1223	12.6495	10.9977	14.7232	10.7936	10.8606	12.0246
ENSG00000010278	2033	1414	4110	1149	852	1541	1095	716	496	31.1237	16.1943	81.6701	13.1744	10.1999	23.9113	12.6039	8.1936	6.4919
ENSG00000010282	1899	900	1236	324	420	200	723	811	350	32.1179	11.4822	33.1981	4.3184	5.6339	3.7285	9.0131	10.4446	5.0385
ENSG00000010292	417	704	247	857	798	600	640	740	555	3.1787	3.9171	3.6737	5.0898	4.7807	4.9899	3.3561	4.1536	3.6045
ENSG00000010295	1397	1946	742	2603	1997	1508	2233	2844	1843	13.4579	13.8371	12.7209	18.6389	14.83	14.9014	16.1943	21.1001	15.2066
ENSG00000010318	61	135	24	35	31	28	166	200	145	0.8543	1.4034	0.7063	0.3733	0.3233	0.4595	1.7099	2.2154	1.8633
ENSG00000010319	250	684	190	191	231	163	274	185	207	2.4376	4.9326	3.6549	1.4217	1.7001	1.7929	1.8942	1.4076	1.7929
ENSG00000010322	7044	9056	2185	8040	10632	5895	11709	12395	10768	37.6213	37.2926	19.9488	32.7402	44.365	31.9391	53.5585	55.6376	53.5585
ENSG00000010327	443	622	491	677	2414	488	2226	947	663	2.0468	2.0626	4.4057	2.4385	8.7674	2.5481	7.4834	3.2567	2.6785
ENSG00000010361	676	527	733	651	703	446	800	850	789	11.5564	6.5039	20.6822	8.3015	9.1737	7.889	9.8278	10.7631	11.2867
ENSG00000010379	176	263	144	127	185	153	713	144	54	2.033	2.1923	3.2646	1.1155	1.6036	1.9839	5.8761	1.3015	0.5891
ENSG00000010404	5939	12747	974	9591	9057	6408	14368	13150	15826	27.9781	47.3182	8.5796	33.9762	33.3318	30.2247	57.4738	51.1449	72.4848
ENSG00000010438	254	425	50	581	469	379	3	0	2	7.8788	9.6513	2.9879	13.2627	11.1827	11.9695	0.072	0	0.0601
ENSG00000010539	118	194	48	220	212	144	343	411	320	0.7387	0.8787	0.6341	1.0941	1.0197	1.0725	1.5822	2.0442	1.8424
ENSG00000010610	237	351	308	220	350	122	234	354	149	2.5275	2.7147	6.2165	1.823	2.9298	1.4797	1.7685	2.8244	1.4266
ENSG00000010626	619	545	523	1094	1487	825	101	100	107	10.2155	6.4939	14.809	13.2211	18.7699	13.744	1.1464	1.2581	1.5381
ENSG00000010671	49	95	119	49	105	40	91	31	27	0.5312	0.758	2.7109	0.4199	0.8888	0.5242	0.7665	0.3087	0.3005
ENSG00000010704	24	43	13	36	33	20	190	147	100	0.1892	0.2329	0.258	0.2178	0.1974	0.1891	1.159	1.009	0.7991
ENSG00000010803	939	1519	140	947	979	550	1261	1130	1297	10.6504	12.5797	3.0299	8.0497	8.4789	6.5291	10.3617	9.4418	12.3878
ENSG00000010810	3661	5127	2002	3966	4088	2737	4802	4413	3990	24.3307	25.9448	22.28	19.9951	21.304	19.0251	25.1322	23.3569	23.4481
ENSG00000010818	2696	6954	499	4529	3707	2957	10248	8946	9116	13.8162	26.8027	4.823	17.1886	14.6175	15.5344	42.319	36.5664	41.5983
ENSG00000010932	174	85	417	87	114	122	98	70	52	2.3784	0.8012	10.5701	0.9047	1.1544	1.8713	0.9584	0.7788	0.6669
ENSG00000011007	557	778	400	693	724	561	944	842	861	5.0883	5.2214	6.8664	4.9678	5.2236	5.5677	6.1264	5.7415	6.7127
ENSG00000011009	1086	894	484	1536	1505	1122	657	761	470	24.361	14.9235	18.5621	26.05	26.6655	25.5623	10.949	13.0682	8.9857
ENSG00000011021	1926	3561	980	2553	2218	1931	2507	3151	2611	13.9788	18.988	12.6852	13.6705	12.4718	14.3481	13.5138	17.3732	16.3465
ENSG00000011028	371	366	499	368	387	297	852	574	407	2.6391	1.8764	6.7191	2.0354	2.1103	2.3892	4.2772	3.0543	2.5267
ENSG00000011083	3580	5025	278	4633	3895	3226	4758	5978	5434	39.8847	44.5815	5.8667	39.1663	34.1771	36.286	43.893	55.8449	56.8643
ENSG00000011105	607	980	121	965	671	428	754	918	533	5.243	6.2399	2.0442	6.4262	4.5537	4.0285	4.5629	5.8971	3.9178
ENSG00000011114	271	489	167	418	387	312	758	665	622	1.137	1.5125	1.4346	1.3789	1.2382	1.524	2.3035	2.1907	2.3441
ENSG00000011132	279	218	358	529	526	453	295	315	240	2.4554	1.376	5.9555	3.6503	3.6381	4.3785	1.8398	2.1194	1.871
ENSG00000011143	235	339	211	466	527	390	597	709	585	2.8374	2.9572	4.8821	4.4156	5.0306	5.1438	5.0615	6.4204	6.0063
ENSG00000011198	92	187	120	154	141	123	225	170	169	1.396	2.0695	3.6426	1.8427	1.6436	2.1375	2.444	1.9964	2.2811
ENSG00000011201	309	691	79	208	314	116	2320	1857	1960	2.115	3.4641	1.0825	1.0874	1.6202	0.9016	11.9894	9.6912	11.5994
ENSG00000011243	2096	2482	934	2962	3053	1726	3163	3530	2392	20.3265	17.9492	15.7714	21.6276	23.19	17.4754	24.1044	27.0715	20.4044
ENSG00000011258	347	455	277	395	472	304	752	776	558	2.3515	2.2303	3.7096	2.0831	2.4716	2.3319	3.5578	3.9249	3.2979
ENSG00000011260	615	888	390	561	573	357	1028	1006	860	11.4228	12.0182	12.767	7.7991	8.1389	6.8875	14.0072	14.0342	13.5337
ENSG00000011275	1194	1388	647	1649	1740	1036	1555	1303	1218	7.84	6.6491	7.8762	8.1635	8.795	7.1072	7.2444	6.3039	6.7224
ENSG00000011295	1713	3501	586	2595	2106	2045	2427	2787	2417	14.3549	21.8126	9.0406	16.1633	13.6191	17.6623	15.1838	17.8046	17.4665
ENSG00000011304	686	578	427	795	916	486	1026	778	627	4.8486	2.9459	5.6874	4.4033	5.1247	3.7647	5.0883	4.0781	3.7817
ENSG00000011332	1593	2280	232	2603	2633	1633	2348	2226	2332	16.5868	17.5586	4.5574	20.2544	21.1736	17.4989	18.5752	17.6088	21.0651
ENSG00000011347	5721	10374	571	7560	6137	4476	8556	9140	9252	47.0693	67.2789	8.8529	46.7346	39.5639	37.22	61.2041	64.6174	74.5669
ENSG00000011376	819	1267	254	1065	1092	620	858	724	789	7.5978	8.5379	4.471	7.4489	7.8087	6.0999	5.5476	4.9034	6.1349
ENSG00000011405	678	996	356	489	511	375	850	780	841	3.6367	3.9032	3.7327	2.0208	2.0765	2.2501	3.1471	3.0943	3.8422
ENSG00000011422	187	58	85	59	150	39	79	50	66	2.0522	0.4244	1.8561	0.4843	1.2171	0.4847	0.6294	0.4544	0.6793
ENSG00000011426	2626	2579	4096	2349	977	3405	2068	1606	824	21.4973	15.7761	49.2674	14.4534	6.2826	28.1322	12.7718	9.9619	5.713
ENSG00000011451	1587	1501	492	1930	2490	1070	2296	2326	1917	9.8714	6.7224	5.6066	8.8108	11.7843	6.8883	10.2771	10.6412	9.808
ENSG00000011454	2300	4025	980	3428	3032	2588	4151	3987	4064	14.0461	18.1024	10.8154	15.5567	14.3139	16.2087	19.4158	18.5681	21.5743
ENSG00000011465	662	1489	445	790	611	639	2529	778	540	4.0269	6.7259	5.2019	3.7478	2.8954	4.2514	11.4921	3.5078	2.8565
ENSG00000011478	153	168	62	229	201	137	142	137	108	3.1585	2.4688	2.4961	3.6662	3.2041	3.1255	2.0437	2.1365	1.948
ENSG00000011485	2342	4087	588	4000	3256	2419	3330	3842	3238	16.5732	21.4476	7.7663	21.0651	17.7617	17.6591	17.8158	20.9322	19.7964
ENSG00000011523	952	2186	304	1356	1027	939	1750	1543	1587	5.4739	9.2647	3.3994	6.0136	4.6237	5.7995	7.2051	6.5892	7.706
ENSG00000011590	10	8	5	25	22	20	240	230	210	0.1587	0.0811	0.2118	0.3196	0.2737	0.3999	2.9482	3.0277	3.2229
ENSG00000011600	311	265	779	507	1052	300	259	119	131	17.1327	10.745	59.7041	20.825	44.2931	17.0032	10.4402	4.7945	6.0435
ENSG00000011638	81	127	19	98	101	73	89	49	139	1.5321	1.7412	0.7312	1.4289	1.4361	1.58	1.2107	0.7612	2.321
ENSG00000011677	1144	2039	131	1451	1626	1113	2219	1682	2684	13.6664	17.9017	3.0065	12.7718	14.9821	13.4987	20.2598	15.2649	28.32
ENSG00000012048	103	128	141	63	50	62	117	168	115	0.5756	0.5063	1.6531	0.2638	0.2049	0.4157	0.5075	0.808	0.6409
ENSG00000012061	1624	1903	1124	3566	3397	2711	788	700	662	14.5445	12.5708	17.0975	23.6105	23.5902	24.2711	4.8845	4.5842	4.9362
ENSG00000012124	1874	1088	4156	334	263	331	533	243	154	15.9782	6.7987	51.3027	2.1698	1.6615	3.0992	3.1047	1.5714	1.1711
ENSG00000012171	4059	1459	10409	1164	629	1283	1128	796	556	34.4405	9.2477	111.843	7.6314	4.2205	11.4228	6.9131	5.0402	4.0435
ENSG00000012174	348	749	182	418	250	305	566	477	540	1.9101	2.9834	1.9755	1.7756	1.0087	1.8739	2.1872	1.9898	2.5808
ENSG00000012211	2	15	3	16	28	7	14	13	4	0.0231	0.1305	0.125	0.1583	0.2855	0.1103	0.1581	0.1634	0.0571
ENSG00000012223	9	12	7	8	16	1	9	10	11	0.0896	0.0788	0.1956	0.055	0.1257	0.0185	0.0821	0.1028	0.1254
ENSG00000012232	2897	4864	939	3698	2896	2240	4051	3692	3572	11.0636	13.5844	6.5752	10.4106	8.4281	8.864	11.1938	10.397	11.3973
ENSG00000012660	1756	1471	1429	1122	708	1064	1466	1237	1190	20.4809	12.8098	26.8902	9.9061	6.4817	12.8978	12.8841	10.9634	11.939
ENSG00000012779	86	207	146	143	218	50	177	54	97	1.1132	1.972	3.8219	1.4502	2.2265	0.7554	1.6618	0.5862	1.1696
ENSG00000012817	780	1242	264	859	792	493	1176	1245	993	4.0594	4.7411	2.6832	3.4879	3.1966	2.8552	4.2804	4.809	4.3665
ENSG00000012822	3820	6791	1457	7298	7662	4340	5198	5489	4563	29.9691	41.3566	19.3912	42.7097	46.5415	34.2935	32.9435	34.5411	32.3712
ENSG00000012963	1103	1946	488	1735	1559	1394	1728	1655	1493	14.9378	19.4158	11.8317	17.4798	16.2659	19.4283	17.6623	17.0383	17.421
ENSG00000012983	1164	1326	1662	858	705	941	1160	1113	955	7.6519	6.3477	18.3391	4.3444	3.5594	6.518	5.2764	5.3412	5.2096
ENSG00000013016	3737	7885	475	5563	5177	3733	6667	7131	7865	36.9008	60.9527	8.8334	41.5722	40.3133	37.2706	56.5348	60.1902	76.7405
ENSG00000013275	1797	2679	1479	2752	2433	1996	2826	3179	2609	36.8609	43.2628	45.7222	42.515	39.0883	41.1867	48.8601	54.9335	49.7177
ENSG00000013288	1095	1867	545	1026	941	502	1016	1309	1044	6.1349	7.6459	5.6854	4.4537	4.099	3.0839	3.8987	5.3811	4.8821
ENSG00000013293	955	1977	403	1440	1458	1198	2487	2029	2961	4.5112	6.8919	3.7149	5.2905	5.4353	6.0755	8.5414	7.1641	11.9809
ENSG00000013297	4451	2634	8496	2429	1145	3444	2274	1504	607	36.0696	16.0714	89.3367	14.9125	7.3211	28.32	13.9672	9.2639	4.1973
ENSG00000013306	2445	2264	1545	2938	3616	2082	1431	1653	1404	33.8604	23.9513	34.0779	31.2043	39.4395	29.2565	15.1473	17.8774	17.1366
ENSG00000013364	966	416	1554	516	1057	436	1105	1181	713	7.8818	2.3914	21.0485	3.2307	6.6552	3.8396	6.3316	7.1127	4.8346
ENSG00000013374	902	1273	812	1384	1424	1061	1509	1586	1421	8.3997	8.5496	13.235	9.5523	10.1409	10.1786	10.1545	10.9739	11.0539
ENSG00000013375	510	679	334	687	696	503	848	687	660	3.4322	3.3022	4.3458	3.5923	3.6497	3.7022	3.95	3.4144	3.7824
ENSG00000013392	539	967	178	656	554	475	880	844	852	5.7019	7.5024	3.6612	5.3634	4.5898	5.4221	6.6164	6.6466	7.6204
ENSG00000013441	3791	3831	4430	3923	2909	3793	4414	3956	3245	36.1595	27.9467	60.0509	28.7228	21.8745	36.7001	34.3302	30.1153	27.7814
ENSG00000013503	278	467	97	394	258	249	828	871	789	2.8129	3.4307	1.9359	3.1078	1.9755	2.8159	5.9772	6.6088	6.833
ENSG00000013523	938	1736	700	1536	1462	986	1640	1922	1565	8.8405	11.9523	11.7071	10.6879	10.5097	9.5665	11.2256	13.6218	12.4277
ENSG00000013561	1232	2177	677	1920	1531	1514	1610	1654	1579	12.7428	16.6271	12.4745	14.7144	12.2593	16.041	12.3097	12.8922	13.9879
ENSG00000013563	61	99	4	48	63	21	36	33	26	0.6938	0.8091	0.1336	0.4211	0.543	0.2775	0.3227	0.3349	0.2959
ENSG00000013573	301	546	63	266	287	160	85	97	80	1.7472	2.2965	0.739	1.1788	1.2413	1.0685	0.3672	0.4677	0.4455
ENSG00000013583	767	710	896	1137	1253	960	1034	1009	903	11.2142	7.4974	21.5654	12.2092	14.0461	14.254	10.9915	10.9781	11.0496
ENSG00000013588	19	7	0	3	36	3	34	7	6	0.0965	0.0119	0.0097	0.0051	0.1432	0.0232	0.1542	0.0387	0.0383
ENSG00000013619	450	554	105	541	536	302	912	921	1019	3.7347	3.3149	1.7105	3.4884	3.455	2.7873	5.3107	5.6817	7.1896
ENSG00000013725	75	123	21	19	27	14	72	30	69	0.5792	0.6901	0.3692	0.1032	0.1516	0.1258	0.4312	0.2118	0.5381
ENSG00000013810	83	115	70	134	134	66	86	66	59	0.8325	0.8321	1.4545	1.0648	1.0316	0.7837	0.654	0.566	0.5822
ENSG00000014123	479	667	596	356	434	355	864	741	851	5.2019	5.3382	11.7472	3.0007	3.6777	4.2142	6.7247	5.9908	7.857
ENSG00000014138	324	359	333	427	679	446	346	383	280	2.7774	2.2129	5.4343	2.8537	4.6063	4.194	2.0809	2.48	2.1007
ENSG00000014164	618	431	311	678	681	399	569	679	569	8.3383	4.1687	7.7745	6.8709	7.0585	5.7029	5.2844	6.7135	6.4035
ENSG00000014216	1674	2849	233	3803	2311	1887	3388	3300	3144	11.1539	13.9384	2.978	18.7413	11.8143	12.7691	16.9598	16.5868	17.936
ENSG00000014257	2	2	2	6	11	2	7	1	3	0.0187	0.0049	0.0889	0.0393	0.0852	0.0284	0.0651	0.0167	0.0387
ENSG00000014641	10815	18675	2659	18556	13567	15336	14065	16046	13603	108.128	149.705	40.5438	141.76	102.653	141.103	125.043	143.455	135.046
ENSG00000014824	2380	4717	996	3296	2837	2589	3638	3697	3715	16.4287	24.4141	12.2839	16.8969	15.1473	18.4794	19.1669	19.5034	22.3847
ENSG00000014914	320	380	101	332	422	199	161	159	174	3.4357	2.9394	2.1143	2.7508	3.5322	2.3897	1.2212	1.3274	1.6587
ENSG00000014919	702	1021	434	1009	825	679	541	621	567	8.485	8.8572	9.5194	9.0068	7.6043	8.4976	4.4695	5.4481	5.6532
ENSG00000015133	250	248	96	208	147	99	665	381	466	0.9549	0.6693	0.7582	0.6142	0.4215	0.4415	1.8525	1.1832	1.6404
ENSG00000015153	596	999	223	774	766	718	1041	999	971	2.6868	3.2788	1.9941	2.7179	2.693	3.605	3.2614	3.3577	3.7719
ENSG00000015171	2709	4580	1392	3858	3845	3251	7622	6767	7115	25.2808	31.9079	21.7846	27.0891	28.2768	30.402	61.2669	52.2574	62.964
ENSG00000015285	72	62	134	39	96	27	47	23	11	1.4578	0.8842	5.3004	0.5991	1.4685	0.6291	0.6997	0.3981	0.2253
ENSG00000015475	972	1541	344	1417	1188	1056	360	277	209	11.0947	12.8361	7.236	11.8693	10.3465	12.2051	2.7888	2.3359	2.0351
ENSG00000015479	8961	15925	3341	10484	10500	8923	15861	15696	15465	30.1768	41.5983	19.1293	26.5578	27.8747	30.1383	43.779	43.3118	47.6893
ENSG00000015520	2	1	6	1	0	0	90	44	54	0.0136	0.0008	0.1518	0.0031	0	0	0.609	0.3493	0.4778
ENSG00000015532	620	639	341	1195	1090	674	1091	1211	875	5.6066	4.2142	5.7761	8.2231	7.6571	6.5039	7.0585	8.17	6.7238
ENSG00000015568	1496	2703	417	1709	1912	1362	460	447	411	5.2026	6.9542	2.8332	4.6527	5.2539	5.166	1.1254	1.2138	1.2785
ENSG00000015592	10767	9020	10925	8780	10680	8997	8069	7704	6008	156.985	106.727	181.677	100.604	125.457	127.213	108.128	100.788	89.7015
ENSG00000015676	6688	12768	1751	10449	9175	7074	9253	9359	8559	32.3712	49.0506	14.9715	38.4904	35.0185	34.7078	36.5932	36.9529	37.8287
ENSG00000016391	314	293	159	345	501	175	879	586	460	1.9805	1.3212	1.9864	1.6849	2.4311	1.2589	3.8594	2.768	2.5259
ENSG00000016402	51	39	31	38	39	22	282	166	139	0.4955	0.2603	0.6566	0.2843	0.2893	0.2566	2.0786	1.3545	1.3105
ENSG00000016490	2	1	0	3	0	0	98	84	37	0.0234	0.0012	0.0097	0.0217	0	0	1.0222	0.9816	0.5169
ENSG00000016602	208	227	398	74	35	114	0	1	0	2.8022	2.1998	9.9007	0.7518	0.3381	1.7265	0	0.0184	0
ENSG00000016864	1035	1550	735	1188	1285	950	1026	920	859	13.6991	15.0326	16.5416	11.6554	13.1421	12.8576	9.8346	9.05	9.5138
ENSG00000017260	2329	4833	1052	3169	3019	2717	3760	3114	3258	13.6765	20.901	11.0825	13.717	13.6591	16.3195	16.6175	13.8502	16.4452
ENSG00000017373	5794	5419	7254	7912	5818	6595	7046	7802	7455	25.9649	18.0772	48.2451	26.6751	20.3573	29.5805	24.8645	27.4653	30.1056
ENSG00000017427	136	314	28	212	191	108	609	388	455	0.7886	1.3624	0.3651	0.9758	0.8394	0.7448	2.597	1.7905	2.4042
ENSG00000017483	508	809	574	880	668	656	1072	650	517	6.3112	7.3211	12.7241	8.2501	6.4303	8.5308	9.6687	5.9482	5.3603
ENSG00000017621	201	207	142	200	188	139	322	306	266	1.9887	1.4637	2.7625	1.5136	1.3754	1.558	2.238	2.3019	2.3003
ENSG00000017797	1993	3468	914	3091	3063	2235	3000	2824	2501	19.7414	26.1112	15.7587	22.9171	23.9113	22.5934	23.3187	21.9935	21.8048
ENSG00000018189	4247	7181	2764	6293	5521	5377	7044	7329	7465	25.9856	33.1497	27.1695	29.2565	26.6278	33.2196	34.8354	36.1189	41.1559
ENSG00000018236	3902	8826	1038	6448	6969	5431	14021	11927	15334	25.6881	46.1052	12.3412	32.0407	35.7468	35.8775	83.3831	67.2374	100.383
ENSG00000018280	261	56	149	88	556	49	149	86	44	1.4502	0.1963	1.6667	0.3632	2.4133	0.3081	0.6103	0.4072	0.2431
ENSG00000018408	240	258	208	204	310	138	444	178	210	1.3732	1.0606	2.3879	0.8997	1.3334	0.9107	1.8277	0.8408	1.1109
ENSG00000018510	655	1095	511	746	705	669	1330	1086	1137	3.9381	4.8156	5.7845	3.4964	3.2883	4.3817	5.6722	4.8427	5.7819
ENSG00000018607	21	46	12	58	33	38	105	76	75	0.5425	0.8816	0.6702	1.2184	0.6642	1.2015	2.0387	1.614	1.8282
ENSG00000018610	204	332	136	241	207	190	219	231	231	3.8713	4.6057	4.9124	3.5471	3.0568	3.9259	2.8635	3.2301	3.7307
ENSG00000018625	13558	16764	2285	10125	16752	4473	37479	28934	25551	107.131	104.427	28.5896	59.7724	100.383	35.2571	325.669	212.609	209.525
ENSG00000018699	172	214	224	184	236	184	381	347	348	2.6369	2.3691	6.5019	2.1924	2.8374	3.1628	4.1031	3.9706	4.5623
ENSG00000018869	140	156	122	120	135	111	448	360	333	2.1588	1.7354	3.7369	1.4191	1.5716	1.935	4.9107	4.1598	4.3943
ENSG00000019102	119	170	32	258	183	96	46	20	12	4.0914	4.2901	2.1494	6.8057	4.9689	3.6353	1.1103	0.562	0.3929
ENSG00000019144	4796	3568	3996	2761	1867	2279	5405	5130	2665	11.0171	5.923	15.6457	4.8427	3.2498	5.5421	8.861	8.647	5.0448
ENSG00000019169	6	20	8	19	91	10	2	2	0	0.125	0.3056	0.3993	0.3237	1.6101	0.2632	0.0384	0.0432	0
ENSG00000019485	509	680	75	635	581	220	416	530	415	4.5523	4.4568	1.3239	4.4352	4.0725	2.1903	2.5964	3.4914	3.1872
ENSG00000019505	4251	7557	415	6110	5176	4169	6112	5311	5967	38.4197	53.4294	7.0659	41.7719	36.5932	38.0731	45.8557	39.0621	50.0714
ENSG00000019549	24	27	10	8	8	1	141	71	62	0.4755	0.382	0.4496	0.1149	0.116	0.0268	2.1335	1.1987	1.2024
ENSG00000019582	2598	2897	6679	1773	5461	1308	3090	664	620	39.933	34.0884	127.213	20.7366	65.3365	21.0244	38.7378	7.693	8.1756
ENSG00000019991	57	88	13	71	86	87	219	103	166	0.2871	0.3157	0.1798	0.277	0.341	0.5407	0.8729	0.4672	0.8476
ENSG00000019995	1358	2680	636	1962	1492	1465	1678	1678	1511	11.448	16.4698	9.6927	12.1159	9.558	12.4423	10.2082	10.4188	10.5742
ENSG00000020129	16706	21787	1639	32020	25865	18780	28567	32483	28256	163.308	184.399	26.6278	256.547	203.783	176.82	309.706	353.222	337.582
ENSG00000020181	227	489	31	468	362	224	650	310	204	1.556	2.442	0.4508	2.5267	1.9018	1.7462	3.1367	1.6518	1.2733
ENSG00000020256	327	556	129	499	437	353	492	562	643	2.2781	2.8187	1.79	2.7159	2.3489	2.7774	2.4192	2.9357	3.8682
ENSG00000020426	308	390	193	557	525	451	294	267	280	3.9288	3.6263	4.7137	5.5154	5.2945	6.1773	2.6209	2.5404	3.0732
ENSG00000020577	663	1042	287	1252	1184	1407	1594	1343	1315	2.663	3.0458	2.275	3.9532	3.7434	6.1349	4.5158	4.0228	4.5183
ENSG00000020633	7	12	5	10	10	6	67	7	4	0.0601	0.0712	0.1459	0.0672	0.0689	0.0689	0.5227	0.065	0.045
ENSG00000020922	86	174	43	103	101	87	227	192	181	1.1604	1.7235	1.1887	1.0848	1.0278	1.3707	2.2071	2.0249	2.1974
ENSG00000021300	19327	11467	21376	9735	8873	13313	7518	7732	4625	185.746	91.876	226.727	73.4696	68.4272	125.938	65.3365	66.1964	41.8577
ENSG00000021355	282	216	279	287	282	206	691	395	229	4.309	2.361	7.9955	3.4162	3.3323	3.4821	7.633	4.4616	3.0192
ENSG00000021461	5	10	4	12	6	15	4	5	4	0.0789	0.1108	0.1848	0.1534	0.073	0.3113	0.0587	0.0821	0.0745
ENSG00000021488	6	24	17	39	55	26	204	104	80	0.1001	0.2918	0.6475	0.5493	0.7537	0.5529	2.6977	1.5213	1.3556
ENSG00000021574	676	1124	679	726	761	758	1227	1034	1083	6.4603	7.8413	11.6338	5.3382	5.666	7.5959	8.4583	7.3266	8.739
ENSG00000021645	2319	5845	356	3311	2790	2433	6351	5578	6451	10.3263	18.95	3.0213	10.8938	9.4529	11.0317	21.4806	18.7655	24.8737
ENSG00000021762	870	719	220	892	807	375	859	905	665	5.7819	3.4412	2.838	4.6081	4.1818	2.7659	3.9259	4.4174	3.7502
ENSG00000021776	315	608	123	467	362	267	1288	1396	1524	1.5602	2.1981	1.2271	1.8143	1.3392	1.5136	4.5491	5.2205	6.5543
ENSG00000021826	121	94	57	30	15	34	34	53	37	0.5307	0.2829	0.5497	0.092	0.0404	0.1741	0.1235	0.2142	0.1694
ENSG00000022267	3805	7501	498	4824	4978	3304	5724	6177	5803	37.6434	58.5393	9.2477	36.5472	38.6955	33.2943	47.651	50.8423	53.4749
ENSG00000022277	2233	2743	1927	2070	2057	1695	1766	1771	1369	31.3579	29.2077	41.4615	21.9935	22.6647	24.1666	19.2143	19.2861	16.8196
ENSG00000022355	4184	10552	381	6186	4771	4666	8738	9465	8649	37.3173	75.457	6.419	41.7435	33.4749	41.9446	68.5132	73.8678	75.962
ENSG00000022556	183	74	15	1	1	0	1	1	11	1.395	0.378	0.266	0.0028	0.0027	0	0.0111	0.0133	0.0852
ENSG00000022567	1093	1862	91	2451	1858	1090	1149	1526	1168	6.3309	7.8621	1.032	10.6033	8.3223	6.6715	4.6143	6.526	5.6503
ENSG00000022840	4693	6676	2285	7041	7366	5325	5075	5094	4239	38.8499	43.5748	30.2918	43.9335	47.7147	44.5319	34.2794	34.1015	32.1179
ENSG00000022976	768	993	372	705	779	535	409	419	385	6.8797	6.451	6.1503	4.8638	5.4306	5.1378	2.5233	2.7481	2.9315
ENSG00000023041	541	1125	302	707	686	540	1020	922	790	11.3383	17.222	11.2819	10.9608	10.9266	11.5292	15.9782	14.5256	14.0618
ENSG00000023171	3440	8498	321	7366	5956	4245	9109	9040	9233	17.5495	32.226	3.1683	28.1857	23.6221	21.9667	37.3173	36.9413	42.2267
ENSG00000023191	3025	1516	4912	3165	2280	2886	1561	1618	1281	20.2075	7.4686	48.6082	15.9414	11.9607	20.1125	7.5428	8.1035	7.3121
ENSG00000023228	2136	4611	826	3407	2480	2427	4227	4215	4125	8.7706	13.8864	6.2385	10.3429	7.7906	10.2602	12.7892	12.9615	14.4112
ENSG00000023287	2233	4294	626	2856	2691	2526	5346	5333	4863	14.653	20.8304	7.6519	13.8583	13.6425	17.0644	27.4753	27.2387	28.1771
ENSG00000023318	616	997	530	813	833	592	1089	915	926	6.3287	7.4548	9.9032	6.3829	6.6289	6.4523	8.0254	6.958	8.0159
ENSG00000023330	1048	2347	367	2131	1320	1391	1681	1836	1751	20.3756	34.5533	12.8841	31.4489	20.1254	27.3803	25.838	28.1027	30.7846
ENSG00000023445	63	85	38	347	340	422	331	185	235	0.376	0.3647	0.5159	1.7598	1.6755	3.0832	1.5351	0.9642	1.3841
ENSG00000023516	2745	5631	1026	3882	3440	3047	11665	10056	11603	13.8697	20.9488	9.489	14.5018	13.3995	15.7714	48.6527	40.6996	53.3226
ENSG00000023572	245	357	240	467	398	452	360	415	359	9.5287	10.107	15.8443	13.2576	11.8396	17.8734	10.0756	11.939	11.6648
ENSG00000023608	56	74	70	82	71	54	139	138	142	0.9974	0.9583	2.5394	1.1499	0.9617	1.1361	1.8155	1.935	2.2892
ENSG00000023697	257	285	331	188	198	146	159	104	73	4.4607	3.5923	10.5138	2.5171	2.6437	2.8165	1.9338	1.3948	1.1385
ENSG00000023734	2854	4771	1282	3902	3343	3047	3039	1698	2976	63.6614	85.0348	43.2628	65.4353	57.8328	66.0226	57.8328	30.016	63.2093
ENSG00000023892	92	153	263	146	326	140	100	108	65	1.6602	2.0131	9.0461	2.0721	4.7303	2.8726	1.3012	1.5321	1.0845
ENSG00000023902	2200	2088	961	3248	4033	2315	2001	2146	1530	16.5931	11.5994	12.8898	18.1691	23.5521	17.9389	11.0317	12.102	9.6704
ENSG00000023909	276	500	71	326	294	311	404	385	344	2.5114	3.3188	1.2885	2.3152	2.0417	3.166	2.5939	2.6415	2.7332
ENSG00000024048	889	1407	424	1066	1210	863	2038	1895	1710	4.8746	5.7029	4.4734	4.5783	5.2308	5.1547	8.1174	7.7807	7.9988
ENSG00000024422	364	528	184	426	684	295	685	490	363	4.5852	4.8613	4.4528	4.1698	6.7527	4.0444	6.1164	4.5606	3.8898
ENSG00000024526	6	14	1	9	20	9	7	4	8	0.0413	0.0631	0.0653	0.0427	0.1108	0.0808	0.0464	0.0337	0.0667
ENSG00000024862	787	1069	289	1329	1233	1167	716	828	727	25.975	26.8965	16.4535	33.0825	31.9666	38.5081	18.1528	21.434	21.0711
ENSG00000025039	850	1208	457	978	1324	721	1991	1547	1448	8.4602	8.647	8.3196	7.2672	10.051	7.4245	14.6685	11.4024	12.102
ENSG00000025156	537	827	254	702	758	572	834	819	757	10.0649	11.2819	8.6852	9.7062	10.7604	10.8938	11.2964	11.3406	11.8317
ENSG00000025293	873	1750	351	1069	995	700	1753	1780	1718	5.5305	8.1418	4.3037	5.2711	4.9526	4.8355	8.0281	8.4035	9.2277
ENSG00000025423	62	65	22	22	13	5	242	221	307	1.3078	0.9836	0.9416	0.3447	0.1946	0.1182	3.6367	3.5467	5.6339
ENSG00000025434	270	369	292	299	267	165	43	20	11	3.0616	3.0289	6.2155	2.6249	2.3077	2.0936	0.3595	0.1967	0.1228
ENSG00000025708	99	15	66	45	357	52	52	19	16	1.4364	0.134	1.925	0.494	4.163	0.8706	0.5602	0.2406	0.2334
ENSG00000025770	1829	1720	1400	3222	3779	2431	2051	2164	1479	28.6143	20.0516	34.4242	38.0583	45.793	38.1348	25.1978	26.6655	20.2875
ENSG00000025772	1367	2377	249	4064	2885	2548	1275	1801	1447	32.4377	45.0218	10.8846	73.3785	53.4294	59.878	23.8995	34.5988	31.3796
ENSG00000025796	1398	2347	794	1467	1428	1100	2399	1976	2204	8.1543	10.038	8.5431	6.5001	6.4283	6.7342	10.1786	8.4976	10.7575
ENSG00000025800	1324	2600	449	2061	1621	1388	2462	2376	2486	8.6852	12.4922	5.4481	10.013	8.1502	9.3891	11.7712	11.5672	13.8162
ENSG00000026025	1492	1219	1356	571	1462	391	2233	811	403	15.0477	8.9057	22.5414	4.4415	11.3522	4.2397	17.0081	5.9943	3.4406
ENSG00000026036	84	122	12	88	64	51	16	25	12	0.4301	0.4589	0.1724	0.3602	0.2502	0.3184	0.0711	0.1238	0.0679
ENSG00000026103	169	104	35	78	89	57	64	18	26	2.3108	1.0062	0.9573	0.8111	0.8944	0.888	0.6391	0.2133	0.343
ENSG00000026297	544	535	1090	443	978	364	324	314	237	3.5943	2.5133	12.9446	2.2561	5.0996	2.6882	1.5064	1.5846	1.396
ENSG00000026508	127	81	238	72	184	21	420	71	75	0.5851	0.2492	2.2826	0.2487	0.6544	0.1117	1.449	0.2967	0.3506
ENSG00000026559	780	686	37	586	989	207	969	472	883	6.1534	3.9178	0.5894	3.5561	6.0435	1.8027	5.3246	2.7394	5.831
ENSG00000026652	2672	3041	3946	1981	1713	1881	1282	1222	1110	14.2305	11.8804	32.6919	7.9577	7.0295	10.3708	4.7028	4.7354	4.9003
ENSG00000026950	123	208	64	144	163	95	647	580	392	1.0532	1.3105	1.1254	0.9675	1.0662	0.9501	3.9931	3.8144	3.0028
ENSG00000027001	216	292	114	167	162	148	704	700	871	3.13	3.0482	3.2213	1.8624	1.7553	2.3959	7.3425	7.58	10.7114
ENSG00000027075	122	220	81	153	166	90	204	90	66	0.6472	0.8474	0.893	0.6364	0.6742	0.5633	0.8215	0.4189	0.3532
ENSG00000027644	3	5	2	2	4	1	31	1	1	0.023	0.0189	0.082	0.0056	0.0178	0.0172	0.2314	0.0146	0.0184
ENSG00000027697	822	1062	970	827	1062	620	1077	823	694	15.3305	14.6109	28.4982	11.4648	15.2928	11.8447	15.0122	11.4855	10.877
ENSG00000027847	491	562	314	1013	1180	775	528	722	630	4.9158	4.0971	5.9076	7.7711	9.2208	8.2103	3.6562	5.3603	5.3202
ENSG00000027869	20	10	25	8	7	3	5	1	0	0.3568	0.1173	0.9714	0.1035	0.09	0.0634	0.077	0.0234	0
ENSG00000028116	113	65	119	36	33	46	120	79	107	1.539	0.6049	3.2208	0.3618	0.3265	0.7211	1.1683	0.8763	1.3245
ENSG00000028137	677	260	276	343	867	164	523	276	270	9.05	2.4367	6.7726	3.5019	8.8598	2.4048	4.794	2.6902	3.0434
ENSG00000028203	1198	2268	516	1206	1072	1011	1954	1509	1807	6.8515	9.4762	5.4924	5.2936	4.7537	6.1264	7.9742	6.3493	8.6791
ENSG00000028277	348	446	190	589	919	431	439	309	256	1.9155	1.7591	2.0602	2.5242	3.9994	2.6716	1.7109	1.3299	1.2675
ENSG00000028310	1062	1265	436	1136	1132	842	1703	2114	1448	5.4947	4.7666	4.3444	4.5833	4.5877	4.7365	6.2539	8.1448	6.3345
ENSG00000028528	2596	3476	2862	3008	2541	2647	3602	3347	2686	13.232	13.1027	23.8499	11.4133	9.9767	13.7554	13.6496	12.8649	11.5752
ENSG00000028839	839	1194	300	1302	1231	1096	1041	951	865	8.3807	8.6124	5.5364	9.6492	9.3901	11.1743	7.3399	6.968	7.2115
ENSG00000029153	129	356	14	244	180	184	555	491	419	1.2326	2.4989	0.3049	1.853	1.3025	2.0321	3.7863	3.5805	3.5412
ENSG00000029363	1982	3613	1031	2311	2141	1885	4148	3816	4273	10.7701	14.3285	10.0474	9.2676	8.864	10.541	16.8371	15.5708	19.8459
ENSG00000029364	1184	2060	547	1917	1541	1441	2026	1786	1805	8.3459	10.6012	7.0812	10.0277	8.3267	10.5047	10.3784	9.2982	10.5975
ENSG00000029534	354	1100	48	1362	692	613	1547	1918	1653	1.5901	3.6562	0.457	4.8702	2.4128	3.1055	4.9483	6.5386	6.4271
ENSG00000029559	5	3	0	11	7	4	4	0	2	0.215	0.0819	0.0097	0.3834	0.2303	0.21	0.1481	0	0.0942
ENSG00000029639	205	232	139	224	152	127	376	401	336	3.6988	3.0252	4.7998	3.1409	2.0782	2.5653	4.7477	5.3622	5.1064
ENSG00000029725	2638	4805	1550	3886	3429	3163	4262	4067	4113	19.8012	27.5058	19.8283	22.0613	20.2124	24.0643	25.2262	24.3159	27.5058
ENSG00000029993	431	811	143	761	520	448	432	472	575	5.3793	7.4201	3.4737	7.2267	5.1112	6.0044	3.7225	4.3399	6.0682
ENSG00000030066	312	456	220	405	421	245	572	547	424	1.7929	1.8919	2.506	1.8153	1.8452	1.5951	2.326	2.3968	2.1531
ENSG00000030110	311	360	261	426	414	344	270	271	171	6.878	5.7777	10.4036	7.0834	7.0601	7.9155	4.0883	4.3611	3.2041
ENSG00000030304	6	2	7	4	3	0	32	7	16	0.0573	0.0049	0.1993	0.0238	0.0149	0	0.2873	0.072	0.1861
ENSG00000030419	119	70	105	106	126	122	305	202	195	0.4366	0.1744	0.8392	0.3058	0.366	0.5512	0.8853	0.6601	0.727
ENSG00000030582	1585	1455	1627	2166	2157	1563	1895	1701	1339	22.199	15.1611	35.8775	22.6647	23.8401	22.3505	20.6299	18.3632	16.3843
ENSG00000031003	784	2152	377	1265	1155	995	2074	2027	2002	5.7093	11.6377	5.2308	7.0165	6.5535	7.643	11.1129	11.1539	12.4846
ENSG00000031081	344	401	131	334	531	193	907	437	396	1.7805	1.4951	1.3594	1.3274	2.1186	1.1503	3.2799	1.7411	1.8257
ENSG00000031544	18	14	6	15	33	11	13	14	15	0.2223	0.1138	0.1982	0.1393	0.3223	0.1633	0.1384	0.1659	0.2025
ENSG00000031691	93	74	102	79	75	97	38	41	40	2.6199	1.4938	5.4838	1.7268	1.5906	3.0565	0.779	0.9296	1.0332
ENSG00000031698	5230	9383	2620	9585	8206	6697	7281	9376	7132	66.6983	96.2614	49.5326	93.1647	79.949	81.9266	84.7195	106.357	91.5148
ENSG00000031823	2050	2134	1351	2924	2713	1826	2719	3071	2493	13.7848	10.5221	15.609	14.5498	14.0618	12.4963	13.5647	15.6367	14.3481
ENSG00000032219	530	1031	235	755	691	554	1734	1469	1673	3.4516	4.9214	2.9914	3.8297	3.5071	3.9444	8.2267	7.1702	9.2546
ENSG00000032389	1365	1808	333	2642	2412	1620	2478	2516	2314	11.9588	11.5513	5.4019	16.9375	16.1255	14.3518	16.1523	16.5599	17.2506
ENSG00000032444	3369	3068	2881	6138	7008	3877	3034	3425	2632	23.5521	15.9981	31.9391	32.3712	37.9666	27.419	16.2033	18.4877	16.0818
ENSG00000032742	356	359	464	391	460	410	594	539	399	3.2107	2.3096	7.8637	2.7164	3.2069	4.0233	3.708	3.588	3.09
ENSG00000033011	216	348	105	368	321	254	296	311	255	1.8192	2.1206	1.7604	2.4249	2.0755	2.4258	1.7718	2.003	1.9075
ENSG00000033030	353	501	199	606	621	453	689	581	538	2.2215	2.275	2.4744	2.993	3.0847	3.2031	3.0323	2.7508	2.9538
ENSG00000033050	1721	3296	675	2866	2227	1726	2275	2788	2238	19.2264	27.7359	13.3879	23.8126	19.2207	19.9253	19.539	24.5358	21.8745
ENSG00000033100	747	962	99	1193	952	614	1140	1096	956	8.9605	8.3365	2.2738	10.5799	8.7095	7.6459	9.8487	9.7188	9.5365
ENSG00000033122	1590	2725	427	1680	1703	1316	3764	2880	3355	5.3726	6.7869	2.8079	4.4315	4.4987	4.8454	9.285	7.2588	9.5974
ENSG00000033170	1179	1577	1284	831	615	761	1625	1175	968	8.6233	8.3305	15.9735	4.6566	3.4228	5.8948	8.4772	6.2873	5.8604
ENSG00000033178	839	1273	713	773	762	624	804	670	745	3.6269	3.9976	5.7865	2.5847	2.5259	2.9879	2.4225	2.1868	2.7853
ENSG00000033327	2616	2522	1716	1700	1239	1249	1357	1388	1472	19.2143	13.7674	21.0711	9.3567	7.0786	9.5722	7.1053	7.561	9.1236
ENSG00000033627	7311	13237	2868	9299	8182	6842	11025	11581	11260	32.6251	46.9683	21.6882	31.7016	28.9407	30.8799	40.3828	42.8276	46.2965
ENSG00000033800	305	812	109	436	339	269	1196	963	1188	3.3308	6.5398	2.3212	3.6964	2.8638	3.2601	9.5761	7.8537	11.0527
ENSG00000033867	176	297	61	260	296	205	463	347	806	0.8674	1.0755	0.6324	1.0134	1.1261	1.2019	1.6759	1.3856	3.5561
ENSG00000034053	5459	7754	2239	7870	6188	5222	7905	9957	8713	38.9089	43.5464	26.0626	42.3425	34.7801	37.6434	47.2263	60.5245	58.4055
ENSG00000034063	44	25	31	34	66	36	85	55	33	0.381	0.1456	0.6047	0.2282	0.4606	0.3853	0.5874	0.4345	0.3019
ENSG00000034152	443	429	132	824	742	492	292	236	245	5.8163	4.0729	3.3646	8.1936	7.5488	6.8344	2.6582	2.3239	2.768
ENSG00000034239	102	193	18	13	32	16	54	35	45	0.8244	1.1556	0.3318	0.0701	0.1879	0.1471	0.3399	0.2546	0.365
ENSG00000034510	7719	8572	6692	10466	11520	10352	4691	4660	4523	743.794	743.794	538.121	894.725	1015.89	851.854	524.751	561.927	615.62
ENSG00000034533	132	259	91	106	107	81	119	163	91	1.8851	2.6663	2.5576	1.1515	1.1335	1.3194	1.2076	1.7768	1.1782
ENSG00000034677	945	1662	267	1077	1132	737	1998	1739	1572	7.8385	10.1186	4.2489	6.7455	7.2492	6.4635	12.2401	10.7701	10.9781
ENSG00000034693	228	386	142	232	164	190	711	690	634	5.058	6.3287	5.9278	4.0115	2.8225	4.5817	11.7566	11.6377	12.0965
ENSG00000034713	4013	5017	3476	4958	5344	4727	4333	4143	3651	65.198	63.436	74.9855	60.5672	67.0743	74.0959	60.8466	56.0479	54.9335
ENSG00000034971	3	3	3	6	16	3	6272	243	16	0.057	0.0338	0.178	0.0918	0.2616	0.0761	134.559	4.237	0.3599
ENSG00000035115	827	1369	569	919	992	761	420	310	356	3.6586	4.4407	4.8156	3.1599	3.4026	3.6783	1.3101	1.0714	1.4046
ENSG00000035141	421	879	233	1007	934	761	797	829	914	6.831	10.4813	6.9768	12.0698	11.667	12.5797	9.3406	10.0153	12.5766
ENSG00000035403	526	1194	100	747	628	406	1431	1304	1094	4.4657	7.4473	1.6693	4.9609	4.1752	3.7697	8.8665	8.2641	7.8983
ENSG00000035499	18	39	8	12	16	19	5	10	11	0.2097	0.3276	0.2399	0.1023	0.1411	0.2714	0.051	0.114	0.1396
ENSG00000035664	555	422	1289	614	305	706	211	198	161	3.8935	2.1125	15.7271	3.3515	1.5926	5.3569	1.0412	1.0872	1.0235
ENSG00000035681	607	930	212	599	636	438	1094	977	901	4.8519	5.4912	3.3143	3.728	3.9948	3.8384	6.2367	5.8235	6.1253
ENSG00000035687	700	1494	442	934	618	848	804	848	911	9.6513	14.9378	10.8665	9.5224	6.5176	11.8396	7.8233	8.5589	10.3941
ENSG00000035720	4	4	1	4	8	7	9	2	2	0.1047	0.0647	0.0995	0.0763	0.1637	0.231	0.2084	0.0522	0.0586
ENSG00000035862	4281	5320	3330	3401	4544	2923	8659	5547	6460	37.1233	35.304	44.0388	22.3622	31.3064	26.0252	65.8909	39.2877	52.3016
ENSG00000035928	915	1368	932	978	857	825	1778	1472	1586	6.8243	7.4003	12.3773	5.5787	4.9616	6.4948	9.5963	8.0899	9.8525
ENSG00000036054	567	925	350	730	729	580	1370	1229	1042	5.4306	6.5248	6.2701	5.4003	5.4958	5.9748	9.6084	8.8175	8.4443
ENSG00000036257	1661	2963	664	2412	1899	1729	3736	3533	3474	7.2557	9.4278	5.4072	7.9341	6.3688	7.8466	11.9654	11.4941	12.8303
ENSG00000036448	550	876	270	3923	3395	2022	775	593	573	3.8548	4.5042	3.6878	20.7006	18.5441	14.6803	3.7478	3.0664	3.4391
ENSG00000036473	0	5	2	0	0	0	7	15	4	0	0.0905	0.1619	0	0	0	0.1696	0.3906	0.1224
ENSG00000036530	6052	6526	773	7729	9039	3574	7978	6052	5527	31.7204	26.2045	7.7146	30.9924	37.0248	19.6768	33.9961	25.2262	25.7199
ENSG00000036549	566	819	505	713	668	638	1329	1192	1147	3.0992	3.2398	5.2764	3.0296	2.8384	3.82	5.1027	4.8335	5.2945
ENSG00000036565	8	1	10	10	1	11	78	10	67	0.0859	0.001	0.2821	0.0811	0.0037	0.1499	0.7065	0.1117	0.7758
ENSG00000036672	1166	949	428	1384	1317	723	993	1173	866	12.8415	7.6093	8.722	11.3522	11.1717	8.3213	7.8069	9.6069	8.019
ENSG00000036828	2	4	0	2	0	0	16	11	31	0.0133	0.0095	0.0097	0.0053	0	0	0.1124	0.0886	0.2735
ENSG00000037042	5422	8047	2458	8529	6673	5382	5705	7380	5921	96.6539	113.459	61.3064	115.772	90.6487	91.657	91.0685	115.969	104.845
ENSG00000037241	284	475	246	510	540	433	670	767	669	12.2839	14.9821	17.8314	16.2968	17.849	19.1428	22.1901	25.7199	25.0975
ENSG00000037280	54	103	39	188	127	100	93	54	35	0.2726	0.3756	0.4528	0.7895	0.5115	0.627	0.3827	0.2586	0.1911
ENSG00000037474	773	1625	689	1317	1154	915	1129	1259	1130	7.0585	10.8405	11.2408	8.9016	8.0848	8.6897	7.2847	8.44	8.6233
ENSG00000037637	982	1348	408	1172	1093	767	1455	1478	1337	5.419	5.4673	4.3372	5.0353	4.7223	4.5684	5.6609	6.0402	6.2354
ENSG00000037749	305	737	145	623	550	480	1227	940	949	2.066	3.6726	1.9472	3.3231	2.9251	3.6166	5.9593	4.7613	5.4774
ENSG00000037757	155	141	40	147	149	71	207	286	125	2.1816	1.4289	1.1282	1.607	1.5828	1.149	2.0672	3.0184	1.5842
ENSG00000037897	143	233	45	155	150	113	111	102	74	2.6668	3.1605	1.6662	2.251	2.1437	2.3797	1.4695	1.4784	1.2505
ENSG00000038002	181	321	372	265	239	308	376	194	210	3.3389	4.3422	12.3924	3.8064	3.4266	6.1119	4.8613	2.6673	3.3389
ENSG00000038210	134	193	131	143	154	114	141	76	95	0.8615	0.8988	1.7331	0.7171	0.7468	0.8639	0.6835	0.4241	0.599
ENSG00000038219	922	2818	347	1769	1481	1013	3893	3532	3736	2.8612	6.4649	2.1043	4.296	3.588	3.4849	8.8438	8.2017	9.8245
ENSG00000038274	1427	2561	533	2164	1745	1538	1708	1768	1452	13.8716	18.2836	9.4835	15.5978	13.1145	15.2928	12.2525	12.937	11.9365
ENSG00000038295	19	84	5	67	31	40	56	146	85	0.1093	0.3587	0.1052	0.3159	0.1383	0.291	0.2798	0.7715	0.5267
ENSG00000038358	1014	1579	157	1395	1005	590	1942	2295	1814	8.2406	9.3567	2.4492	8.4692	6.2897	5.1363	11.5487	14.1203	12.4745
ENSG00000038382	2708	6100	294	4435	4548	2705	7165	6652	6732	7.7413	12.8303	1.6255	9.4599	9.9946	8.0647	15.299	14.3825	16.5494
ENSG00000038427	397	600	456	543	740	213	2550	717	610	1.2808	1.4145	2.9708	1.3691	1.8518	0.798	6.0419	1.8051	1.7879
ENSG00000038532	1156	1688	475	2392	2381	1332	1801	1887	1702	4.7688	5.1005	3.8413	7.5699	7.6607	5.936	5.2273	5.8147	5.9402
ENSG00000038945	110	53	27	51	43	40	30	16	5	0.6589	0.206	0.3648	0.2247	0.1877	0.2798	0.147	0.0889	0.035
ENSG00000039068	91	59	171	20	19	11	38	21	10	0.6947	0.3043	2.6735	0.1058	0.1001	0.0956	0.2345	0.1452	0.0795
ENSG00000039123	770	1300	335	964	898	672	1421	1265	1322	5.813	7.1886	4.8109	5.6194	5.3215	5.466	7.688	7.1061	8.4257
ENSG00000039139	74	148	3	99	72	59	238	406	320	0.2001	0.2824	0.0661	0.2054	0.1477	0.1927	0.5185	0.9615	0.8806
ENSG00000039319	1513	2054	1779	1329	1012	1512	1788	1530	1291	6.5913	6.5319	13.6664	4.4785	3.3764	6.9186	5.4221	4.873	4.7028
ENSG00000039523	2705	2812	687	6092	7082	4051	3845	3813	3324	19.7904	15.3273	9.3664	33.7195	40.5438	29.839	22.0245	21.9726	21.4213
ENSG00000039537	0	1	0	0	1	1	6	9	6	0	0.0008	0.0097	0	0.0033	0.0178	0.0492	0.0819	0.0619
ENSG00000039560	253	232	379	247	241	238	459	335	497	1.5923	1.0433	4.6481	1.1915	1.1361	1.7076	2.0538	1.6378	2.7577
ENSG00000039600	6	8	6	9	4	4	9	1	5	0.07	0.0601	0.2037	0.0823	0.0309	0.0602	0.0987	0.0189	0.0709
ENSG00000039650	530	549	164	1103	954	712	644	514	482	7.52	5.6698	4.4156	11.5907	10.3885	10.4863	6.4121	5.3215	5.6947
ENSG00000039987	4	3	3	22	33	33	3	8	4	0.0597	0.0244	0.1506	0.2911	0.4457	0.6928	0.0445	0.1308	0.0741
ENSG00000040199	842	1859	139	1041	853	723	1766	1584	1414	3.3294	5.4172	1.086	3.1992	2.5964	3.1664	4.8882	4.631	4.7252
ENSG00000040275	159	249	60	248	245	269	942	999	819	1.6116	1.8325	1.225	1.9739	1.905	3.0817	6.9753	7.7146	7.2051
ENSG00000040341	1928	4424	388	3685	2530	2599	4237	4782	4518	10.8255	18.0862	4.1617	15.2066	10.7889	14.8328	17.7846	20.2804	21.7846
ENSG00000040487	258	288	170	811	926	603	176	249	133	4.7401	3.8617	5.8634	11.228	13.3125	11.5209	2.2597	3.3776	2.1284
ENSG00000040531	323	323	384	356	381	299	345	288	246	4.6945	3.3875	10.2186	4.0324	4.3399	4.7391	3.457	3.096	3.0715
ENSG00000040608	1329	666	183	2160	1491	1584	1475	1964	1377	19.6417	7.2468	5.1753	23.9352	17.2058	23.7453	16.6458	23.0005	17.757
ENSG00000040633	914	1676	367	1670	1468	1105	1284	1376	1161	16.3906	22.5029	11.8076	22.2537	20.343	20.343	17.3795	18.8427	17.9901
ENSG00000040731	1012	2353	121	1285	1227	910	2028	1779	2139	13.8474	23.9941	3.1853	12.9446	12.978	12.6928	21.1693	18.5078	25.4479
ENSG00000040933	1834	4698	241	3070	2795	2208	7027	6147	6844	6.9873	13.1447	1.7723	8.6791	8.1816	8.7456	20.4089	17.7156	22.6375
ENSG00000041353	676	1364	68	822	707	791	1025	610	1042	4.4978	6.7035	0.889	4.2565	3.658	5.6775	4.7666	2.9985	5.85
ENSG00000041357	1415	2118	1207	2483	2106	2208	2038	2039	1931	18.374	20.3469	25.2229	23.9289	21.177	28.5146	20.3341	20.2544	21.8642
ENSG00000041515	244	649	40	235	231	147	996	670	1086	1.2987	2.5368	0.4572	0.9739	0.9235	0.906	3.7794	2.7349	5.0198
ENSG00000041802	419	779	181	557	395	342	881	732	906	4.281	5.9017	3.6166	4.4648	3.1417	3.8318	6.4402	5.5787	7.8993
ENSG00000041880	424	862	199	515	605	325	231	283	182	7.2744	10.8104	6.291	6.6635	7.9796	5.9167	2.708	3.5257	2.6576
ENSG00000041982	124	166	136	100	45	118	1328	697	936	0.6684	0.6378	1.5249	0.4165	0.1756	0.7566	5.3043	2.932	4.501
ENSG00000041988	525	546	454	1022	1021	767	559	588	456	6.4243	4.8326	10.097	9.3518	9.6101	9.7679	4.7411	5.2876	4.6797
ENSG00000042062	68	79	23	54	60	35	34	31	20	0.5164	0.4297	0.3971	0.3184	0.3528	0.3178	0.2167	0.2178	0.1593
ENSG00000042088	282	458	118	338	282	444	212	338	269	2.21	2.5903	1.8424	2.0628	1.6723	3.8525	1.1815	2.0273	1.8736
ENSG00000042286	433	462	192	700	1225	518	242	304	215	4.1646	3.2075	3.6065	5.2566	9.1943	5.3894	1.631	2.2121	1.8185
ENSG00000042317	587	760	254	452	358	312	277	267	293	4.2113	3.9697	3.5599	2.506	1.931	2.5133	1.399	1.4757	1.8403
ENSG00000042429	372	609	265	717	621	509	945	1219	952	1.6678	1.9848	2.3746	2.5399	2.1613	2.6092	2.9895	4.1267	3.7177
ENSG00000042445	1262	1555	771	913	699	805	1226	1359	1172	14.8039	13.4693	15.5679	8.0806	6.3298	9.7813	10.5278	11.9126	11.6005
ENSG00000042493	338	231	675	245	529	184	363	122	94	6.4589	3.1526	21.4909	3.6018	7.8233	3.8116	4.8047	1.7495	1.5797
ENSG00000042753	2760	2947	1781	4092	4214	3604	2168	2404	2048	80.7966	66.6236	69.7178	89.7015	92.6575	100.218	53.2705	58.4055	54.7395
ENSG00000042781	11	14	4	25	29	18	26	23	29	0.0211	0.0081	0.0667	0.0316	0.0394	0.0468	0.049	0.049	0.0695
ENSG00000042813	0	4	1	3	1	3	20	27	38	0	0.0366	0.0805	0.0293	0.0054	0.0593	0.2832	0.4188	0.6605
ENSG00000042832	26	27	2	16	68	12	31	44	43	0.1011	0.0649	0.066	0.0396	0.207	0.0569	0.1056	0.1683	0.1871
ENSG00000042980	171	161	233	70	146	67	50	66	26	0.862	0.5693	2.4075	0.26	0.5567	0.3963	0.2049	0.2968	0.1345
ENSG00000043039	24	53	2	7	5	5	7	9	12	0.2425	0.3884	0.0867	0.0444	0.0301	0.0592	0.0606	0.0885	0.1319
ENSG00000043093	928	1400	784	1119	937	924	1385	1217	1186	5.4715	6.0653	8.6159	5.121	4.3148	5.862	5.7538	5.2969	5.8776
ENSG00000043143	1728	2743	813	2804	2224	1719	4182	4155	3693	8.8123	10.2155	7.6674	10.5742	8.6592	9.0971	15.9335	15.9735	16.1453
ENSG00000043355	148	202	82	186	318	84	981	370	263	2.1809	2.1634	2.4001	2.1375	3.703	1.4217	10.877	4.0936	3.3834
ENSG00000043462	156	330	72	219	288	173	189	113	90	1.0245	1.5997	0.9719	1.1282	1.4517	1.333	0.918	0.6246	0.5752
ENSG00000043514	462	539	262	432	530	324	299	291	317	7.5719	6.4243	7.9475	5.4086	6.7082	5.6595	3.3223	3.4714	4.3295
ENSG00000043591	321	349	55	293	336	169	275	217	178	5.5552	4.4115	1.868	3.9371	4.5504	3.2301	3.2631	2.778	2.6609
ENSG00000044090	901	1524	263	1233	1254	600	2136	2191	1592	8.0325	9.9217	4.4421	8.247	8.5774	5.6874	14.0913	14.7551	11.9733
ENSG00000044115	3900	5135	3869	2844	2704	2140	3574	3058	2572	21.7145	21.592	34.0563	11.9103	11.8283	12.349	15.108	13.0605	12.373
ENSG00000044446	386	543	273	801	831	511	623	811	633	2.0881	2.1202	2.9172	3.4106	3.5349	3.0943	2.3746	3.272	2.9786
ENSG00000044459	51	97	51	68	80	65	240	208	199	0.203	0.2719	0.4685	0.2084	0.2449	0.3176	0.7648	0.7382	0.8073
ENSG00000044524	215	554	16	250	209	151	714	619	534	1.5604	2.9482	0.2678	1.3956	1.1372	1.2615	3.649	3.379	3.3958
ENSG00000044574	5779	6698	3485	7406	5547	5142	7148	5960	5821	72.6949	66.0226	61.4907	71.1877	53.9779	63.5156	81.14	64.1879	71.1323
ENSG00000046604	10	21	2	10	9	6	145	105	207	0.0647	0.0976	0.0753	0.0453	0.041	0.0513	0.8321	0.6741	1.4706
ENSG00000046647	380	389	300	750	640	588	412	457	376	7.8458	5.8448	11.1284	11.4772	10.174	12.3521	5.9516	6.9606	6.5291
ENSG00000046651	658	693	820	575	766	447	570	572	694	6.3008	4.795	13.8002	4.2489	5.7081	4.5955	3.736	3.9989	5.5447
ENSG00000046653	12420	15779	14864	9157	8999	8782	18894	15518	16802	108.975	108.449	153.308	59.9311	60.5672	73.7342	153.923	118.388	146.423
ENSG00000046889	619	746	205	413	618	305	1442	938	972	2.511	2.1868	1.6479	1.2733	1.9013	1.4133	4.1013	2.8451	3.4173
ENSG00000047056	895	1916	234	1876	1321	1263	1873	1653	1612	7.9412	12.5093	4.0023	12.2549	8.9814	11.4627	12.2318	10.936	12.073
ENSG00000047188	787	1582	213	1232	1085	904	1161	1007	947	3.5961	5.2995	1.9039	4.3981	3.8655	4.477	3.6626	3.3923	3.6842
ENSG00000047230	261	292	277	347	396	268	371	460	319	2.3067	1.8597	4.7465	2.403	2.7428	2.686	2.321	3.0503	2.466
ENSG00000047249	3326	5125	899	5647	5325	4429	4220	4715	4246	31.9951	38.1348	15.2415	41.1867	40.3828	43.0798	33.1176	36.9978	37.22
ENSG00000047315	1202	2695	276	1982	1674	1393	3669	3564	3425	10.2854	16.8196	4.444	12.418	10.873	12.0284	24.0526	23.7008	25.3002
ENSG00000047346	379	614	250	571	611	460	905	738	798	2.3861	2.811	3.1065	2.8052	3.0299	3.254	3.9976	3.4665	4.2866
ENSG00000047365	1320	1933	1158	1428	985	1355	1608	1435	1172	5.2402	5.6711	8.6124	4.4376	3.0529	5.8074	4.4648	4.2148	3.964
ENSG00000047410	1043	2265	403	1708	1799	1081	3319	2871	3139	4.1678	6.6985	3.1471	5.3094	5.6532	4.7121	9.7454	8.6012	10.6424
ENSG00000047457	5	9	4	6	332	3	12	5	10	0.0269	0.0275	0.0954	0.0189	1.6775	0.0255	0.0641	0.034	0.0676
ENSG00000047578	688	938	329	759	729	476	850	908	732	3.5046	3.4578	3.2618	2.9965	2.8813	2.7095	2.9871	3.4137	3.2099
ENSG00000047579	1086	1426	478	1253	1386	643	2280	2027	1881	17.5723	17.0383	13.6705	15.0946	17.3795	10.805	29.2015	25.7059	26.7544
ENSG00000047597	266	626	41	333	438	288	948	864	1064	2.5032	4.3505	0.7747	2.4393	3.2121	3.0244	6.4011	6.1119	8.5874
ENSG00000047617	41	61	34	9	29	6	103	109	103	0.305	0.3241	0.5707	0.0415	0.1634	0.0529	0.6088	0.7212	0.7752
ENSG00000047621	575	1246	277	994	985	778	943	1017	883	5.7737	9.1986	5.282	7.6145	7.6674	8.2231	6.743	7.5959	7.5071
ENSG00000047634	274	373	128	371	429	307	409	406	309	2.4478	2.4067	2.255	2.5911	3.0145	3.0616	2.5762	2.7191	2.4092
ENSG00000047644	662	760	532	567	570	497	1377	1550	1269	4.5962	3.8473	6.9108	3.0565	3.0856	3.7737	6.8431	8.0281	7.4908
ENSG00000047648	50	96	39	60	130	36	528	513	719	0.2673	0.369	0.4791	0.2494	0.5546	0.2362	2.1807	2.2839	3.6263
ENSG00000047662	107	181	15	119	67	31	543	514	371	0.7573	0.9363	0.2547	0.6553	0.3588	0.2551	2.8008	2.8397	2.3922
ENSG00000047849	16850	14275	11694	12312	11367	12652	9107	8595	8002	55.9129	35.9188	55.4129	30.982	29.6372	41.9255	23.6105	22.4135	23.3695
ENSG00000047932	1109	1809	492	1560	1498	1295	1625	1822	1626	11.1257	13.3049	9.0227	11.5209	11.5182	13.1489	11.9103	13.7554	13.8265
ENSG00000047936	18	75	1	16	12	4	22	93	59	0.099	0.3026	0.0633	0.0607	0.0438	0.03	0.1063	0.4772	0.3538
ENSG00000048028	379	762	120	503	458	317	839	826	642	3.2793	4.8073	2.0264	3.3808	3.0839	3.0288	5.0649	5.2919	4.686
ENSG00000048052	865	2046	387	1131	908	662	1997	1452	1722	2.5133	4.3984	2.2186	2.5693	2.0097	2.167	4.0746	3.1471	4.2632
ENSG00000048140	1727	2497	487	2221	2251	1595	1484	1316	1497	16.5373	17.6719	8.6317	15.8082	16.6175	15.6794	10.3941	9.38	12.1668
ENSG00000048162	250	411	186	623	591	442	289	351	252	4.3224	5.2084	6.0287	8.225	7.9988	8.0856	3.4497	4.4841	3.7167
ENSG00000048342	266	395	93	258	276	192	1188	1288	975	1.6991	1.834	1.1981	1.2654	1.318	1.4166	5.4591	6.2719	5.364
ENSG00000048392	588	1192	270	882	704	828	869	849	663	5.2273	7.8154	4.5955	6.074	4.9309	7.7948	5.4492	5.6284	4.966
ENSG00000048405	158	188	121	183	143	115	273	266	229	1.3059	1.1271	2.0173	1.1709	0.8836	1.1069	1.63	1.7212	1.7268
ENSG00000048471	342	389	438	311	250	263	402	369	419	1.459	1.1981	3.7446	1.0247	0.7872	1.2964	1.2373	1.2553	1.6271
ENSG00000048540	6320	10111	981	10051	10286	7951	10570	9114	8312	30.3403	37.0998	8.8207	36.6435	38.4425	38.2911	41.4943	35.2044	36.1821
ENSG00000048544	564	814	234	849	774	686	478	448	401	13.3721	14.2337	10.0494	14.897	14.1643	16.6647	8.1183	7.8333	7.998
ENSG00000048545	94	123	16	0	1	1	14	7	11	1.9864	1.8644	0.6841	0	0.0061	0.0264	0.2297	0.1307	0.2303
ENSG00000048649	996	1602	484	1263	1286	880	2958	2431	2707	3.1211	3.653	2.9718	3.0747	3.1308	3.0529	6.6235	5.6775	7.2237
ENSG00000048707	2212	4781	974	2951	2419	2382	5085	4484	4818	5.386	8.5414	4.5286	5.5538	4.6187	6.196	9.0044	8.1309	9.8839
ENSG00000048740	4460	9401	543	6403	6703	4771	10876	10008	10368	22.2604	35.7029	5.1945	24.003	26.4455	24.0947	44.8107	40.6293	47.3838
ENSG00000048828	1258	2342	900	1957	1829	1339	4093	3734	3742	8.6949	11.812	11.0889	10.0153	9.6069	9.5194	21.5499	19.5228	22.3006
ENSG00000048991	4628	11446	633	6122	5874	3879	7533	7300	6731	28.9531	55.6376	7.4686	29.1246	28.8514	24.5736	38.0206	36.8751	38.1669
ENSG00000049089	3975	1619	6904	2273	640	3094	2239	2217	984	46.9379	14.3695	103.995	20.4568	5.9724	36.9413	20.665	20.4044	9.9081
ENSG00000049130	439	1049	19	710	394	325	1545	1241	1077	3.5982	6.3427	0.3364	4.5451	2.4585	2.9555	9.2477	7.5919	7.5024
ENSG00000049167	102	185	87	236	229	192	231	266	229	0.995	1.34	1.7426	1.8487	1.7442	2.1801	1.6502	2.0474	2.0334
ENSG00000049192	29	36	13	14	30	9	106	84	73	0.1478	0.1241	0.1844	0.0459	0.1157	0.0556	0.4449	0.4033	0.3977
ENSG00000049239	507	559	601	631	643	386	445	346	268	2.6562	2.1146	5.9605	2.5869	2.6209	2.2826	1.6518	1.4148	1.2671
ENSG00000049245	1869	1657	3440	1749	1508	2323	1654	1520	1297	33.0657	22.4135	80.5857	23.4217	21.0775	41.4408	23.223	21.2742	20.3756
ENSG00000049246	886	943	478	820	776	631	1342	1014	1434	5.4434	4.2211	5.5193	3.9094	3.7	4.2183	5.8225	4.5974	7.476
ENSG00000049247	0	1	0	1	0	0	4	3	5	0	0.0059	0.0097	0.0089	0	0	0.0867	0.0719	0.1359
ENSG00000049249	0	3	0	2	1	0	3	3	6	0	0.0302	0.0097	0.0209	0.0062	0	0.051	0.0559	0.1268
ENSG00000049283	50	105	3	282	184	112	148	259	151	0.4881	0.7628	0.1033	2.3193	1.4442	1.3459	1.1003	2.0872	1.4269
ENSG00000049319	0	1	0	1	1	1	26	17	34	0	0.0009	0.0097	0.0033	0.0033	0.018	0.2147	0.1559	0.3437
ENSG00000049323	201	247	79	160	242	91	436	351	312	1.3163	1.1732	1.0547	0.809	1.1955	0.6903	2.0514	1.7869	1.8371
ENSG00000049449	592	882	138	659	936	188	1009	474	587	4.0318	4.4182	1.8584	3.5053	5.0359	1.4545	4.822	2.4302	3.4439
ENSG00000049540	581	398	417	195	300	46	233	138	90	4.3837	2.151	5.909	1.1098	1.6904	0.3873	1.2389	0.8373	0.6341
ENSG00000049541	464	657	280	616	627	484	682	703	592	10.6548	11.0171	11.409	10.4333	10.9291	11.2964	11.3819	11.9654	11.3568
ENSG00000049618	1081	2176	421	1554	1605	1033	2520	2655	2279	3.2712	4.8063	2.4852	3.649	3.7824	3.456	5.3579	5.9643	5.8172
ENSG00000049656	1474	1949	924	2434	2291	1913	1606	1519	1339	11.3195	10.9312	12.536	13.6991	13.5218	14.9821	8.8207	8.5774	8.5783
ENSG00000049759	2344	3815	413	3125	3763	2337	5487	3949	4645	7.4866	8.7988	2.534	7.5037	9.2187	7.772	12.978	9.3406	12.5485
ENSG00000049768	4	4	2	5	6	5	15	22	23	0.0609	0.0379	0.1152	0.0569	0.0747	0.1037	0.2223	0.356	0.4149
ENSG00000049769	1773	1928	807	2492	2167	1710	2075	2309	1687	21.0181	17.031	16.5133	22.2176	20.136	21.0328	18.9336	21.4973	17.4814
ENSG00000049860	685	1144	345	894	1017	555	1249	1154	897	6.7654	8.2033	6.3039	6.686	7.7137	5.8397	8.8937	8.4017	7.4375
ENSG00000049883	136	285	73	436	393	328	1083	868	919	1.8233	2.7742	1.9451	4.6245	4.181	4.865	10.8983	8.8498	10.5864
ENSG00000050030	501	830	43	760	722	643	1041	1089	1266	2.0877	2.4902	0.3839	2.4705	2.3166	2.997	3.0296	3.386	4.515
ENSG00000050130	785	1307	504	855	753	770	771	821	742	9.0953	11.0917	10.477	7.4095	6.6879	9.2291	6.2231	6.9695	7.1702
ENSG00000050165	11617	19691	1946	13025	11373	11788	12725	20191	16826	112.978	157.648	30.1508	96.5556	84.6459	109.256	111.156	184.399	168.075
ENSG00000050327	18	25	14	26	17	5	78	54	63	0.1344	0.1269	0.269	0.1501	0.0947	0.0461	0.4806	0.3837	0.5041
ENSG00000050344	120	156	93	56	62	43	186	139	135	1.3603	1.2852	2.1061	0.4822	0.5201	0.5578	1.5185	1.2577	1.3994
ENSG00000050393	640	1197	425	863	785	718	1077	1207	1116	5.2069	7.1857	6.4919	5.4492	5.0374	6.2671	6.2517	7.3591	7.7146
ENSG00000050405	366	552	435	219	284	255	319	249	219	2.8526	3.1084	6.3729	1.2903	1.6592	2.2251	1.751	1.4973	1.5205
ENSG00000050426	1566	2823	701	2110	2173	1728	2313	2899	2151	17.778	23.9352	13.9528	17.837	18.993	20.1669	20.1075	25.7121	21.1626
ENSG00000050438	633	1622	283	573	378	335	1680	1582	1511	2.7143	5.133	2.3972	1.9094	1.1987	1.6185	5.086	5.064	5.5044
ENSG00000050555	162	187	94	238	267	115	238	293	195	1.0117	0.8346	1.208	1.1636	1.2766	0.8436	1.0837	1.4662	1.1412
ENSG00000050628	65	349	6	102	151	116	212	148	172	0.294	1.23	0.0999	0.3711	0.5435	0.6495	0.7625	0.5993	0.7897
ENSG00000050730	6	15	1	7	13	9	192	213	241	0.0638	0.1174	0.0717	0.0538	0.1136	0.1282	1.7638	2.1143	2.7285
ENSG00000050748	3482	7671	731	6345	4854	5062	6114	6545	5850	19.2861	31.7016	7.6118	26.2705	20.901	28.1149	26.6182	28.3937	28.9062
ENSG00000050767	500	392	40	532	733	284	358	138	178	6.4262	3.6292	1.009	5.2775	7.2864	3.9465	3.1459	1.357	1.9848
ENSG00000050820	2444	1370	2926	2532	2307	1902	1422	1340	1186	14.6498	5.997	27.9015	11.2978	10.6246	11.7139	5.9842	5.9004	5.9308
ENSG00000051009	1004	1267	331	1306	1105	798	1241	1332	1062	10.6921	9.8058	6.4685	10.2771	8.9672	8.8243	9.4909	10.4637	9.3973
ENSG00000051108	2133	2398	979	2753	2219	1870	2605	2074	1486	25.2359	21.1736	19.6417	24.3728	20.4689	22.5414	24.1491	18.95	15.2455
ENSG00000051128	278	367	596	584	367	408	143	166	84	3.9948	3.8624	15.0501	6.4948	4.1468	6.3052	1.45	1.812	1.0945
ENSG00000051180	8	19	2	17	18	26	45	37	44	0.1208	0.202	0.1087	0.2025	0.2135	0.5022	0.5627	0.5206	0.7044
ENSG00000051341	12	37	1	16	18	10	44	34	81	0.0524	0.1201	0.0628	0.0504	0.0591	0.0579	0.1847	0.1593	0.4139
ENSG00000051382	1074	2916	409	2021	1789	1587	1972	2023	1830	8.2587	16.4535	5.8125	11.4796	10.5278	12.3671	11.0346	11.5974	11.8341
ENSG00000051523	164	131	828	190	421	134	527	421	127	2.3856	1.3691	20.5679	2.1474	4.8764	2.1955	5.4618	4.58	1.6562
ENSG00000051596	758	2048	441	1037	1044	837	661	558	419	11.1164	22.2106	11.4668	11.2256	11.7115	12.3986	6.7959	5.9605	5.0715
ENSG00000051620	167	193	224	190	341	218	85	135	152	0.7551	0.6191	2.086	0.6692	1.1931	1.1788	0.3033	0.525	0.6734
ENSG00000051825	363	572	236	356	396	285	650	635	447	1.7034	1.9507	2.2071	1.2868	1.3934	1.5321	2.1766	2.2939	1.8785
ENSG00000052126	751	1810	134	995	1118	619	1806	1755	1521	2.9368	5.1925	1.0404	3.0213	3.3979	2.7118	4.9564	5.0919	5.0204
ENSG00000052344	8	3	0	8	10	4	45	42	25	0.1152	0.0197	0.0097	0.0847	0.1089	0.0703	0.5376	0.5615	0.389
ENSG00000052723	271	634	189	528	398	413	594	556	541	2.2403	3.8723	3.0933	3.4331	2.5643	3.7891	3.4307	3.4357	3.8634
ENSG00000052749	1118	1865	321	2088	1919	1329	776	822	751	8.2526	10.0823	4.4797	11.4053	10.8134	10.1297	3.8935	4.4046	4.6126
ENSG00000052795	864	1895	431	1374	1395	956	1700	1317	1652	3.9178	6.3614	3.828	4.8832	4.9893	4.738	5.4382	4.4164	6.3816
ENSG00000052802	2849	2352	1039	1419	790	1616	2160	1742	1924	48.0197	30.1281	28.3459	18.1958	10.5001	27.8144	29.5099	23.6221	29.6032
ENSG00000052841	1162	1761	577	1564	1588	1031	1922	1828	1606	5.0781	5.6901	4.8326	5.3185	5.4838	4.9309	5.9709	5.9534	5.9336
ENSG00000052850	3	10	2	10	11	5	184	75	40	0.0204	0.0429	0.0777	0.0494	0.0568	0.0465	1.1044	0.5256	0.3264
ENSG00000053108	701	1245	58	1148	883	713	1179	1473	1521	5.1247	6.7482	0.8403	6.4858	5.1132	5.6503	6.1278	8.0692	9.466
ENSG00000053254	721	1226	333	1108	975	878	1635	1356	1376	3.2326	3.9912	2.9087	3.8519	3.3797	4.281	5.133	4.4762	5.1866
ENSG00000053328	9	24	0	25	11	10	36	20	20	0.2256	0.4433	0.0097	0.5166	0.2104	0.3075	0.718	0.4561	0.5251
ENSG00000053371	713	596	716	1120	1150	958	908	931	795	19.746	12.3318	31.4158	23.2161	25.122	26.9429	19.5034	19.9022	19.2654
ENSG00000053372	627	1134	179	1417	1247	979	647	726	535	11.1827	14.7652	5.8732	18.6692	17.0032	17.837	8.2336	9.547	7.9717
ENSG00000053438	3374	4670	725	6284	5989	4654	4629	3027	4720	129.008	143.62	42.0093	191.054	178.816	168.729	165.043	100.976	187.536
ENSG00000053501	1100	1102	1113	1061	1092	888	914	949	711	22.3053	16.7239	35.4703	16.23	17.3154	18.8159	13.931	14.8007	12.4152
ENSG00000053524	503	1189	92	695	646	306	1664	1673	1864	1.1683	2.0358	0.4594	1.2561	1.1396	0.8288	2.7729	2.9724	3.8096
ENSG00000053702	333	306	493	187	168	154	175	304	182	5.9123	3.9305	15.1758	2.5466	2.2558	3.001	2.1553	3.9506	2.7722
ENSG00000053747	163	301	39	275	244	232	952	954	588	0.5544	0.7508	0.3125	0.7543	0.6453	0.9525	2.4249	2.5939	1.8834
ENSG00000053770	482	985	355	994	818	674	1500	1323	1225	5.4673	8.1983	7.576	8.5117	7.2207	8.0479	12.7273	11.3274	11.8418
ENSG00000053900	788	1142	728	866	869	679	1123	1071	914	5.1783	5.5515	8.9605	4.4624	4.4855	4.8863	5.1936	5.2294	5.0736
ENSG00000053918	34	24	47	40	87	22	66	30	19	0.3814	0.1849	1.1584	0.3602	0.779	0.3027	0.5907	0.3164	0.2318
ENSG00000054116	1419	2035	778	2061	2357	1584	1680	1588	1269	21.1293	22.9521	19.6897	22.9521	27.6018	23.8835	19.3912	18.2338	16.4961
ENSG00000054118	2583	4063	984	3306	3203	2299	4572	4699	3999	26.8965	31.7521	17.5723	25.975	26.3384	24.2391	38.5809	39.6332	37.6988
ENSG00000054148	1121	972	1251	1508	2065	1039	892	1093	955	29.0155	18.7522	48.0197	29.6745	41.8382	27.2705	17.6395	22.2048	21.7234
ENSG00000054179	308	131	90	264	601	93	349	410	273	5.8074	1.7451	3.2861	3.8483	8.7919	1.9396	4.5764	5.7219	4.3184
ENSG00000054219	14	27	32	16	14	5	9	3	3	0.0587	0.0804	0.3581	0.0481	0.0422	0.0312	0.0383	0.0203	0.0218
ENSG00000054267	748	1263	609	1020	888	830	1913	1888	1794	3.3354	4.0964	5.1955	3.5322	3.0895	4.0311	6.0688	6.2858	6.8166
ENSG00000054277	100	311	1	137	60	88	142	124	149	1.3813	3.1806	0.0731	1.4753	0.6141	1.4124	1.4172	1.3588	1.8501
ENSG00000054282	803	1027	531	1017	1025	850	887	919	766	7.5175	6.9948	9.1127	7.1711	7.3875	8.2989	5.7865	6.3273	5.9766
ENSG00000054356	6896	10458	508	8894	5714	4313	9447	10181	10053	40.8876	49.2674	5.704	40.0447	26.8902	26.1923	46.8838	50.133	55.7643
ENSG00000054392	100	174	24	72	71	37	287	281	312	1.1106	1.4167	0.5637	0.6147	0.5886	0.4767	2.3005	2.4249	3.08
ENSG00000054523	7314	13671	4148	9914	7458	7893	17323	17408	19004	20.3852	28.8254	19.6582	20.8868	16.2531	22.4479	39.1865	39.2181	48.6328
ENSG00000054598	84	167	71	121	159	90	401	115	82	1.1642	1.6972	1.9958	1.3089	1.7017	1.4584	3.9788	1.2808	1.0648
ENSG00000054611	826	1020	724	975	746	685	776	775	780	7.7795	7.006	12.1719	6.95	5.4795	6.7775	5.0497	5.3426	6.1649
ENSG00000054654	370	801	113	356	407	213	1228	961	743	0.5401	0.8686	0.378	0.4096	0.4652	0.372	1.3588	1.181	1.0591
ENSG00000054690	4734	4325	4972	3036	1486	3174	4212	4336	2331	21.5405	14.7144	35.6647	10.4402	5.3603	15.0648	14.5064	15.2523	9.0535
ENSG00000054793	6674	15960	2241	10292	7922	6979	10768	10285	11436	39.1477	75.3902	22.2176	45.3214	36.4707	41.3344	54.4248	50.3289	65.198
ENSG00000054796	0	0	0	0	1	0	3	2	5	0	0	0.0097	0	0.0086	0	0.062	0.0476	0.1298
ENSG00000054803	926	1796	20	793	471	309	1388	1173	1311	15.3035	22.1191	0.6548	9.7971	6.0236	5.4673	17.282	14.6847	18.7143
ENSG00000054938	34	10	18	11	18	3	374	214	216	0.5032	0.0932	0.5896	0.1174	0.1989	0.0517	4.1802	2.5631	2.9855
ENSG00000054965	4663	8762	2034	6646	5937	4572	7126	7154	6828	29.4409	43.1195	21.5405	31.7712	29.5235	28.9407	36.3991	36.5472	39.242
ENSG00000054967	270	163	137	280	162	157	205	260	165	2.0855	0.8766	2.0894	1.6784	0.9214	1.3838	1.1245	1.5553	1.1577
ENSG00000054983	957	1340	1019	1029	974	996	791	621	471	7.0466	7.1423	13.1779	5.7688	5.5468	7.6303	3.9595	3.316	2.9362
ENSG00000055044	841	1054	489	1302	1501	984	1638	1525	1449	12.7487	11.7543	13.1027	14.615	17.509	15.2799	18.8222	17.5495	18.95
ENSG00000055070	860	766	877	947	969	668	1072	881	697	9.1165	5.8853	15.8394	7.5363	7.8665	7.353	8.0936	6.8547	6.1545
ENSG00000055118	1032	1196	194	1984	1658	894	1607	1674	1367	7.3804	6.2091	2.6567	10.507	9.0859	6.6985	8.2194	8.8452	8.1816
ENSG00000055130	1759	3418	643	2885	2527	1948	3216	3193	2956	24.3975	36.1821	15.5905	30.4913	27.6776	27.4078	36.1595	35.7626	37.0998
ENSG00000055147	221	387	165	432	439	395	577	624	488	1.636	2.0785	2.432	2.5187	2.5475	3.3075	3.0028	3.4743	3.1664
ENSG00000055163	8970	18550	1150	14766	12558	10149	16274	15390	16666	41.6786	68.5371	9.9227	52.2772	45.7551	47.7147	66.5641	61.1222	76.6677
ENSG00000055208	888	1744	462	1169	1260	842	2382	2196	2263	7.7217	11.1684	7.4796	7.6811	8.42	7.6477	15.4768	14.4596	16.9068
ENSG00000055211	633	749	771	676	705	583	589	453	451	14.0795	12.2679	27.2485	11.1862	12.1311	13.235	9.489	7.4399	8.4148
ENSG00000055332	769	1597	285	1168	954	814	1404	1229	1335	3.5329	5.4035	2.5539	4.1707	3.3947	4.0699	4.5049	4.1707	5.1574
ENSG00000055483	1319	1356	534	1479	1292	872	1943	2287	1831	6.322	4.7072	4.8454	5.4365	4.823	4.4907	6.5797	8.1089	7.3892
ENSG00000055609	1211	2421	867	1316	1300	1012	5015	4054	4492	2.6088	3.8506	3.6956	2.2074	2.1498	2.471	7.9176	6.5913	8.3213
ENSG00000055732	10	21	0	18	29	1	343	166	194	0.0597	0.0909	0.0097	0.0871	0.1479	0.0155	1.7933	0.9768	1.2938
ENSG00000055813	96	393	1	287	120	127	711	764	673	1.149	3.5401	0.0708	2.7445	1.0955	1.7562	6.2776	7.0911	7.1053
ENSG00000055917	2162	4196	1067	3653	3757	2675	4947	4234	4389	15.7496	22.876	13.6874	19.9181	21.139	20.0414	28.3109	24.2083	28.2881
ENSG00000055950	1013	902	1358	1647	1551	1403	1535	1661	1451	14.2166	9.2086	29.7079	17.1113	16.6935	20.163	16.1722	17.6591	17.509
ENSG00000055955	14	18	11	7	10	10	1	2	1	0.1113	0.0945	0.231	0.0342	0.0541	0.0979	0.0116	0.0221	0.0181
ENSG00000055957	1	1	0	5	4	3	3	8	7	0.009	0.0009	0.0097	0.0283	0.0211	0.0366	0.0292	0.0758	0.0752
ENSG00000056050	746	837	774	952	840	880	715	876	729	25.5959	21.6674	40.77	24.5233	22.5791	30.3494	18.8959	23.9289	22.0613
ENSG00000056097	2743	4739	1116	2702	3104	2062	6026	4966	6026	19.8887	26.2122	14.3139	14.7358	17.5916	15.5527	35.4418	28.4106	39.7445
ENSG00000056277	66	103	22	84	81	64	114	123	101	0.6676	0.7493	0.4874	0.6616	0.6242	0.7681	0.8718	1.0307	0.9781
ENSG00000056291	7	24	2	27	35	43	16	13	24	0.1293	0.3249	0.1218	0.4136	0.5299	1.0166	0.2563	0.233	0.4728
ENSG00000056487	153	133	58	76	82	43	136	91	80	1.2733	0.779	0.9855	0.4835	0.507	0.415	0.8398	0.6315	0.6419
ENSG00000056558	617	477	329	510	561	363	265	233	158	4.7193	2.6045	4.817	3.0262	3.3223	3.0788	1.4274	1.3792	1.093
ENSG00000056586	872	1816	542	1567	1271	1249	2729	2275	2455	3.736	5.7305	4.4568	5.2246	4.2667	5.7724	8.4976	7.2811	8.935
ENSG00000056661	423	509	115	682	706	364	615	701	581	6.0023	5.2402	3.1591	7.3211	7.7319	5.5457	6.1324	7.3737	6.9477
ENSG00000056736	390	468	214	335	419	176	278	186	191	6.4011	5.6081	6.508	4.2475	5.3823	3.1717	3.1166	2.2768	2.6857
ENSG00000056972	170	168	52	105	224	70	266	260	230	1.2415	0.8729	0.7796	0.587	1.2389	0.5944	1.4113	1.5059	1.5399
ENSG00000056998	172	446	85	278	240	161	156	204	230	2.3009	4.4303	2.2462	2.9161	2.4856	2.4393	1.4879	2.0929	2.6922
ENSG00000057019	426	773	165	574	508	534	871	988	618	1.8455	2.4212	1.4245	1.9346	1.6627	2.6146	2.6603	3.1916	2.3414
ENSG00000057252	222	244	117	330	378	289	319	284	208	1.5256	1.208	1.6084	1.7808	2.0009	2.2695	1.5682	1.5327	1.3035
ENSG00000057294	78	156	6	62	75	29	537	143	199	0.5984	0.875	0.1357	0.3663	0.442	0.2612	3.0126	0.925	1.4392
ENSG00000057468	7	15	3	2	8	1	0	0	0	0.0907	0.1371	0.1287	0.01	0.0796	0.0212	0	0	0
ENSG00000057593	48	102	5	111	67	31	116	173	117	0.587	0.9164	0.168	1.0915	0.6327	0.4523	1.0591	1.7091	1.357
ENSG00000057608	2422	3913	2041	3471	2807	2983	3870	4224	3968	29.6372	36.4808	38.798	32.033	27.0992	36.6603	38.2911	42.0951	44.2156
ENSG00000057657	142	81	36	96	62	63	77	75	57	1.0606	0.413	0.5705	0.5508	0.3434	0.5464	0.434	0.475	0.4166
ENSG00000057663	791	1363	289	1243	1079	972	926	860	810	10.1729	12.7835	6.8166	11.73	10.568	12.6359	8.4818	8.0864	8.6827
ENSG00000057704	733	643	1180	516	379	685	650	671	432	5.5698	3.5406	15.584	3.0316	2.1833	5.6119	3.3963	3.7549	2.8332
ENSG00000057757	3648	5313	2257	6089	5530	5088	4061	4788	4032	83.0525	95.1952	69.1468	104.845	95.5244	109.112	82.536	94.5459	90.541
ENSG00000057935	2719	4350	458	3000	2595	1750	3325	3222	3424	12.8484	15.0946	4.1769	10.5513	9.4205	8.6592	11.5419	11.3738	13.8306
ENSG00000058056	379	611	308	518	442	382	856	852	737	2.1841	2.544	3.5142	2.3407	1.9467	2.5071	3.452	3.6883	3.6777
ENSG00000058063	417	739	224	522	412	365	1354	952	1168	2.2111	2.8493	2.3489	2.1535	1.6521	2.1848	5.0898	3.7778	5.2833
ENSG00000058085	5	31	8	9	9	3	32	38	34	0.0301	0.142	0.1584	0.0369	0.0382	0.0276	0.1871	0.2443	0.249
ENSG00000058091	1650	5266	138	4377	2254	3504	4953	6040	6524	12.1639	28.7228	1.9544	23.6221	12.7596	25.6972	28.4771	34.9484	42.7482
ENSG00000058262	2272	2513	1534	2675	2520	1951	2620	2200	1865	23.8753	19.7342	26.0954	21.1626	20.6903	21.2233	21.3569	17.8533	17.0908
ENSG00000058272	1155	2188	362	1925	1772	1315	3162	2603	2882	4.5704	6.387	2.7897	5.8977	5.5287	5.6226	9.128	7.688	9.6687
ENSG00000058335	4284	10913	878	6887	4381	3781	8019	9718	9336	24.2861	48.6328	9.285	29.7454	19.3651	22.0019	36.9763	45.4897	48.6809
ENSG00000058404	10720	15630	1776	19042	18450	13860	19759	20956	17810	64.6174	75.1673	18.2982	87.4565	85.4094	80.3407	107.511	111.691	108.629
ENSG00000058453	1221	819	1063	1055	1104	718	743	690	484	6.8977	3.2863	10.8182	4.595	4.8389	4.348	2.8552	2.8445	2.3292
ENSG00000058600	640	1056	360	1063	941	686	1299	1442	1230	3.3413	4.0072	3.6757	4.3372	3.8352	3.9115	4.747	5.6119	5.4159
ENSG00000058668	3717	7664	763	4059	5071	3690	7379	7545	10920	19.0458	29.396	7.3003	15.51	20.163	19.5181	30.0239	30.2918	51.3673
ENSG00000058673	2340	4131	1797	3226	3296	2650	5015	4204	3756	12.1668	15.6457	15.866	12.2904	13.1447	13.9123	19.7683	16.4452	16.6497
ENSG00000058729	237	431	192	437	479	308	620	504	551	2.1028	2.7729	3.366	3.0418	3.3238	3.0568	3.8368	3.3416	4.1764
ENSG00000058799	648	1070	406	847	588	571	814	701	572	14.3443	17.4989	15.5054	13.8524	10.0167	12.9294	13.3917	11.6241	10.6153
ENSG00000058804	324	546	188	497	465	419	419	315	312	3.1109	3.827	3.527	3.7167	3.4793	4.3807	2.7921	2.2816	2.5935
ENSG00000058866	723	947	119	1147	1768	961	2668	2348	3708	3.2601	3.0677	1.0578	4.0169	6.2257	4.7132	8.7322	7.8911	14.4983
ENSG00000059122	771	635	196	1662	970	865	971	1306	902	4.529	2.663	2.2451	7.4534	4.4657	5.4958	3.9394	5.7029	4.4762
ENSG00000059145	288	362	235	383	228	315	205	262	173	1.6393	1.4882	2.6522	1.7059	0.9653	2.0463	0.8541	1.1878	0.9195
ENSG00000059377	97	153	325	130	253	70	50	16	24	0.7273	0.826	4.8853	0.7708	1.4695	0.6178	0.2958	0.1115	0.1849
ENSG00000059378	224	217	209	266	318	206	138	107	71	1.7294	1.2033	3.2007	1.5949	1.8804	1.8031	0.7799	0.6761	0.5264
ENSG00000059573	523	802	168	1024	998	621	1109	1098	1002	7.0042	7.7776	4.2874	10.1691	10.2375	8.6542	10.805	10.9403	11.2558
ENSG00000059588	2185	3571	421	1527	1888	1190	1102	973	790	14.1153	16.9766	5.141	7.436	9.3718	8.0201	4.9182	4.5891	4.2481
ENSG00000059691	1555	2179	645	2495	2792	2003	2082	1976	2098	6.6088	6.7684	5.1796	8.0233	9.1367	8.9078	6.2155	6.1865	7.4953
ENSG00000059728	1039	634	230	657	556	443	653	651	613	8.2501	3.6033	3.5046	3.996	3.3593	3.7911	3.5148	3.7544	4.0573
ENSG00000059758	1645	2872	871	2183	1822	1932	3262	2575	3091	12.6039	16.1633	11.9185	12.3412	10.6947	15.1447	18.9112	14.9505	20.4568
ENSG00000059769	214	352	115	258	253	230	215	257	219	2.8677	3.4153	3.0112	2.6735	2.6146	3.4189	2.0154	2.5727	2.5394
ENSG00000059804	1254	2339	129	1843	1556	1225	1680	1439	1705	10.2771	14.0302	2.0234	11.1364	9.6851	10.3323	9.9061	8.6647	11.6842
ENSG00000059915	11905	10368	1069	15768	15910	10021	12771	11195	9903	93.0677	62.776	14.653	92.94	94.5459	75.457	89.5573	75.8882	75.2147
ENSG00000060069	278	270	247	431	335	297	462	487	354	2.5621	1.7905	4.4307	3.1162	2.3788	3.0635	2.9688	3.3524	2.8583
ENSG00000060138	470	204	169	213	659	114	346	113	88	2.6663	0.7974	1.8975	0.9195	2.9368	0.7377	1.3944	0.5277	0.4745
ENSG00000060140	408	850	31	263	371	218	1531	1099	1375	5.9394	9.0092	0.8797	2.9387	4.1903	3.4765	16.8969	11.9956	17.2971
ENSG00000060237	5360	6472	3141	3834	3035	3629	7737	7606	6915	18.5362	16.6344	18.3819	9.9598	8.1543	12.9247	20.6394	20.2233	20.8723
ENSG00000060303	215	179	285	184	228	158	69	72	61	26.0252	16.1722	50.4813	16.7519	21.4973	19.9022	5.9172	6.4939	6.2532
ENSG00000060339	998	1488	765	1260	1242	1042	1892	1928	1659	8.3614	8.9969	11.4133	7.9412	7.99	9.0711	11.572	12.0073	11.667
ENSG00000060491	2631	1783	1433	4628	4093	3240	1670	2145	1481	27.7211	14.0043	24.5921	36.8507	33.6433	34.2794	13.1834	17.3241	13.4795
ENSG00000060558	96	95	73	136	128	162	50	22	16	1.7861	1.2735	2.6873	1.979	1.8135	3.3875	0.6807	0.3507	0.2881
ENSG00000060566	13	24	1	24	15	31	86	180	152	0.2155	0.2817	0.08	0.3171	0.1909	0.6413	1.1099	2.4882	2.4258
ENSG00000060642	206	257	166	238	194	150	129	152	88	2.9997	2.686	4.6368	2.6827	2.1491	2.4522	1.326	1.6872	1.1542
ENSG00000060656	781	1250	492	1305	1576	1075	1421	1560	1146	5.7851	6.8066	6.7882	7.3425	9.0519	8.379	7.5534	8.6233	7.1916
ENSG00000060688	557	704	533	969	828	677	682	683	602	6.9826	6.3996	11.9053	9.0092	7.9717	8.8395	5.9575	6.2761	6.2836
ENSG00000060709	2234	4420	127	3319	3297	2077	5573	4914	5359	12.7806	18.5546	1.4164	14.0497	14.5423	12.1159	24.818	21.7846	26.8965
ENSG00000060718	605	1482	88	394	752	371	1703	1018	812	3.6212	6.5341	1.0415	1.8107	3.4933	2.4848	7.325	4.488	4.1023
ENSG00000060749	317	468	236	499	561	443	780	670	618	1.4505	1.556	2.1549	1.7976	1.9818	2.3197	2.5525	2.3671	2.4948
ENSG00000060762	1624	2015	1897	1550	1279	1417	1478	1457	1196	51.9333	50.6543	80.3407	37.921	32.4377	45.6589	38.7181	38.2165	34.9666
ENSG00000060971	1649	2140	1206	2202	1933	1736	852	1070	740	11.7348	11.1178	14.6994	11.4941	10.4446	12.4344	4.1117	5.528	4.3379
ENSG00000060982	483	1321	146	799	612	684	1687	1485	1890	2.2676	4.6038	1.3712	2.9464	2.2186	3.5889	5.6874	5.2409	7.6361
ENSG00000061273	1396	1384	786	1965	2368	1109	978	1070	627	7.0634	5.0286	7.3706	7.4584	9.1805	5.9423	3.3456	3.9225	2.6937
ENSG00000061337	2560	2764	83	2990	2623	1582	1899	1483	1457	22.1004	17.837	1.4172	19.5116	17.703	14.1455	12.2904	9.6589	10.6969
ENSG00000061455	24	14	42	15	29	14	136	33	14	0.1117	0.036	0.4612	0.0449	0.1006	0.0793	0.5226	0.1504	0.0734
ENSG00000061492	19	19	0	28	20	17	7	5	6	0.407	0.287	0.0097	0.4894	0.3371	0.4509	0.1275	0.104	0.1388
ENSG00000061656	129	138	25	221	127	140	135	208	178	2.8316	2.179	1.0895	3.7929	2.1222	3.4108	2.0768	3.3814	3.3747
ENSG00000061676	5065	11601	760	6891	5993	4757	11619	10025	10365	11.3274	18.9336	3.2468	11.3819	10.2528	10.8755	19.7075	16.9375	19.8803
ENSG00000061794	844	1331	448	1292	1174	1041	1320	1356	1304	21.0434	25.1978	19.0131	24.1584	22.8915	26.3634	25.9448	26.6751	29.1841
ENSG00000061918	2513	5718	357	3723	3334	2627	5568	5659	6092	33.0072	59.2893	8.8452	37.3173	34.484	34.9666	63.3686	63.6007	79.837
ENSG00000061936	2115	2331	2230	2785	2559	2117	2383	2929	2092	10.4813	8.3578	18.4794	10.2223	9.6513	10.7778	8.4247	10.7712	8.6573
ENSG00000061938	5031	4273	2722	7615	7157	3766	5860	6556	5554	21.8642	13.9625	20.1125	25.0975	24.643	17.1564	19.8363	22.6012	21.3009
ENSG00000061987	1205	1893	1073	1094	999	881	1881	1578	1643	4.5408	5.2185	7.6224	3.205	2.9166	3.6401	4.9554	4.3855	5.2056
ENSG00000062038	186	232	29	146	199	89	272	231	250	1.8067	1.6255	0.5837	1.0865	1.4474	0.9928	1.8814	1.727	2.1462
ENSG00000062096	68	94	14	52	34	27	20	22	16	1.4784	1.4832	0.6285	0.8686	0.5457	0.6753	0.3329	0.4077	0.3397
ENSG00000062194	2691	3807	2222	3486	3282	2868	3892	3846	3470	20.4179	21.7916	27.1579	20.0414	19.4283	22.2537	23.2335	23.223	23.3053
ENSG00000062282	217	460	53	435	390	309	666	647	476	1.3188	2.0483	0.6643	2.0894	1.8292	2.1508	2.8722	2.9879	2.5663
ENSG00000062370	116	234	120	163	138	124	280	238	217	1.4533	2.1496	3.002	1.5962	1.2983	1.7744	2.505	2.3026	2.4059
ENSG00000062485	2890	5547	1192	5311	4334	3745	3127	3239	2853	22.2477	32.033	15.9439	31.1115	26.3784	28.9999	18.5491	19.292	19.2297
ENSG00000062524	412	425	18	73	72	20	205	148	139	5.8732	4.4057	0.5221	0.7794	0.7329	0.313	2.0204	1.5984	1.7387
ENSG00000062582	7	8	3	10	19	7	10	15	12	0.1162	0.087	0.1524	0.127	0.2483	0.1431	0.1465	0.2413	0.2241
ENSG00000062598	2503	4072	1197	3065	2728	2338	3498	3231	3417	18.5237	22.6443	15.4157	16.9068	15.6955	17.8969	19.9253	18.2982	22.1807
ENSG00000062650	543	831	341	663	619	440	1603	1276	1373	3.6842	4.1049	4.4496	3.5003	3.254	3.3149	7.8621	6.4635	7.9145
ENSG00000062716	1573	2111	787	1714	1463	1517	2082	1879	1724	11.4822	11.2601	10.2771	9.2423	8.1692	11.2408	11.0025	10.1162	10.4446
ENSG00000062725	1093	2061	865	1441	1205	1217	1548	1381	1262	5.4912	7.6043	8.099	5.5985	4.745	6.5128	5.4583	5.1116	5.3231
ENSG00000062822	76	60	44	111	69	67	170	186	135	0.7346	0.4011	0.8806	0.8434	0.5057	0.7674	1.219	1.4545	1.2319
ENSG00000063015	2140	2968	259	1958	1844	1147	4243	3244	4850	20.6751	21.5996	4.7875	14.1907	13.9749	11.5472	33.1981	24.8267	42.6532
ENSG00000063046	2164	3733	1356	2509	2418	2192	2983	2916	2855	17.5525	22.6886	18.6032	15.1648	15.1838	18.4	18.4171	18.057	20.1075
ENSG00000063127	20	23	4	50	54	30	127	90	53	0.2489	0.1943	0.1484	0.5091	0.5354	0.461	1.2293	0.9747	0.675
ENSG00000063169	451	325	397	494	540	295	563	504	382	3.1113	1.5959	5.2418	2.6386	2.8932	2.2744	2.703	2.5935	2.2888
ENSG00000063176	714	843	367	1507	728	877	476	646	500	5.9167	5.064	5.6691	9.3465	4.7021	7.633	2.7206	3.9171	3.5201
ENSG00000063177	5439	3346	7269	5468	6731	4628	4112	4213	3103	63.7529	29.5805	107.511	47.824	61.2669	53.8037	39.1477	40.0632	32.9224
ENSG00000063180	13891	16195	3156	18344	19800	12403	11528	9705	9726	311.753	331.654	96.0097	356.385	367.511	283.772	283.772	217.722	250.418
ENSG00000063241	997	749	1252	804	921	602	414	407	225	11.4281	6.1896	23.1587	6.9053	8.0557	7.1423	3.2007	3.3642	2.1945
ENSG00000063244	2409	3348	1300	3219	3339	2154	4258	4040	3538	28.9062	30.1383	25.3444	29.3327	31.5233	26.2785	41.7026	39.1251	38.528
ENSG00000063245	4719	3689	2040	7971	7294	5244	5426	6357	5267	60.2971	35.9469	40.351	77.4586	71.0626	65.0482	59.7041	70.6735	64.6576
ENSG00000063322	1612	2081	968	1575	1744	1154	2084	2262	2452	20.7232	19.964	20.9756	15.2594	17.5047	15.4113	20.8048	23.1026	28.2253
ENSG00000063438	211	176	20	121	380	101	53	45	49	1.3208	0.7725	0.2867	0.5762	1.8366	0.7341	0.2603	0.247	0.3001
ENSG00000063515	0	0	1	2	2	3	1	6	0	0	0	0.1335	0.0568	0.0575	0.1548	0.0387	0.2443	0
ENSG00000063587	565	902	206	829	844	570	1092	1160	1026	3.4222	3.9764	2.4364	3.9084	4.0066	3.7817	4.6274	5.2144	5.2294
ENSG00000063601	538	1127	146	685	626	498	1080	1170	1110	4.1923	6.4763	2.2244	4.153	3.8016	4.2363	5.982	6.8227	7.3737
ENSG00000063660	4198	3476	829	7960	5660	4865	2698	2768	2856	31.6203	19.7002	11.3924	44.9359	33.4921	37.0103	15.4982	16.1084	18.9162
ENSG00000063761	828	929	920	1064	703	872	756	902	683	7.7845	6.3715	14.9505	7.5556	5.1473	8.575	4.9124	6.2501	5.3434
ENSG00000063854	3748	4675	2415	8803	7709	6403	3776	3961	3085	36.286	34.5411	36.8136	64.7208	58.2971	60.9191	29.5745	30.7404	26.6999
ENSG00000063978	1020	1805	438	1985	1646	1354	1269	1449	1169	7.0437	9.003	5.5854	10.1786	8.6927	9.6646	6.1119	7.353	6.7672
ENSG00000064012	71	72	18	49	71	58	91	50	79	0.471	0.3382	0.2913	0.2499	0.3707	0.4717	0.4789	0.3092	0.5435
ENSG00000064042	3413	5189	2638	3470	3014	3075	8113	5685	6841	15.6975	17.6395	20.2233	11.8238	10.6675	14.521	29.5235	19.9341	27.6348
ENSG00000064102	294	395	469	379	323	304	385	344	288	4.335	4.2646	12.4846	4.3737	3.7086	4.9013	3.9296	3.749	3.6288
ENSG00000064115	642	1568	321	774	640	524	912	706	744	8.3105	14.809	7.7008	7.5182	6.3523	7.0634	8.4184	6.696	8.0342
ENSG00000064195	5	6	1	53	36	16	1	0	1	0.0761	0.0576	0.0796	0.718	0.4748	0.3214	0.0191	0	0.024
ENSG00000064199	60	85	16	21	21	11	84	77	130	0.5279	0.5354	0.3297	0.1352	0.135	0.113	0.576	0.5918	1.1116
ENSG00000064201	23	35	6	12	13	2	87	68	36	0.2712	0.291	0.1898	0.1028	0.1127	0.031	0.8147	0.7114	0.4426
ENSG00000064205	33	14	19	41	19	93	12	47	18	0.2966	0.0782	0.3964	0.2881	0.1275	1.0421	0.092	0.3901	0.1734
ENSG00000064218	14	35	0	87	4	6	0	0	0	0.2611	0.48	0.0097	1.3613	0.0485	0.1347	0	0	0
ENSG00000064225	290	592	146	545	409	421	855	855	442	2.2479	3.3577	2.2403	3.3404	2.4509	3.6301	4.6967	4.9678	2.9859
ENSG00000064270	128	207	38	111	67	116	32	32	53	0.9034	1.0705	0.5725	0.6073	0.3541	0.9647	0.1829	0.2034	0.3714
ENSG00000064300	106	38	32	29	39	29	62	25	15	1.2201	0.2884	0.7571	0.2427	0.33	0.3847	0.5368	0.2543	0.1734
ENSG00000064309	144	328	43	215	209	121	740	540	533	0.633	1.071	0.4184	0.752	0.7012	0.6324	2.4001	1.8953	2.1638
ENSG00000064313	287	571	108	435	408	319	1371	1253	1246	2.137	3.0958	1.5977	2.5364	2.3417	2.6896	7.4548	7.0681	8.0072
ENSG00000064393	8222	5005	5213	4507	3543	5916	5903	5155	4754	26.6182	12.1223	27.1814	11.0284	8.9483	19.964	14.4461	12.7408	13.3335
ENSG00000064419	761	1724	149	1455	1198	874	2059	1915	2159	9.8221	16.1484	3.6513	13.6247	11.7472	11.4002	20.023	18.5441	23.8835
ENSG00000064490	413	372	583	371	401	260	621	631	602	8.1741	5.3326	19.3165	5.6177	6.1233	5.4899	8.8313	9.2501	9.9351
ENSG00000064545	603	375	507	507	643	539	546	653	412	9.2676	4.1109	13.6001	5.916	7.5372	8.5965	5.8147	7.3485	5.2193
ENSG00000064547	142	162	167	104	139	68	64	76	60	2.3239	1.9097	5.2736	1.3031	1.7212	1.2707	0.764	0.9947	0.9103
ENSG00000064601	2082	2266	946	2498	2622	1756	1145	1126	807	17.734	14.2678	14.1265	15.8497	17.2599	15.3457	6.9089	7.1053	5.7458
ENSG00000064607	4117	7809	691	5013	3220	2532	5817	6251	5554	26.1725	38.1951	8.2406	23.958	16.0544	16.8007	29.7454	31.8287	32.134
ENSG00000064651	1394	1647	2779	1008	512	1102	2344	1747	1185	6.5248	5.6331	21.5996	3.6231	1.7735	5.5287	7.8432	6.0136	4.6507
ENSG00000064652	422	638	371	672	657	523	510	582	560	5.9178	6.5489	9.5736	7.1385	7.1432	7.6989	4.9744	6.0209	6.6351
ENSG00000064655	167	141	29	190	329	70	268	224	229	2.2495	1.3685	0.7874	1.9964	3.4914	1.0822	2.5546	2.3057	2.7022
ENSG00000064666	45	37	61	150	116	94	609	512	334	0.5242	0.2987	1.5117	1.4251	1.0706	1.3337	5.3883	4.7627	3.5834
ENSG00000064687	672	906	464	1233	1124	720	913	1311	799	3.9595	3.907	5.2364	5.6434	5.2273	4.6187	3.7307	5.7705	4.0103
ENSG00000064692	123	197	25	112	96	60	277	272	266	0.7878	0.9161	0.3604	0.5595	0.4693	0.4534	1.3166	1.4153	1.5909
ENSG00000064703	235	402	62	358	306	289	801	796	661	1.9137	2.3568	1.0081	2.2663	1.8869	2.6509	4.5969	4.8303	4.5852
ENSG00000064726	2269	4507	1291	2642	2402	2199	2249	2227	2004	26.842	41.4408	24.9047	23.4296	22.1616	26.4089	20.6751	20.4179	20.8304
ENSG00000064763	447	1116	62	568	501	469	1020	1188	937	4.0671	7.493	1.1193	4.0378	3.5616	4.6591	6.6433	8.1016	7.2824
ENSG00000064787	13676	6659	13510	6685	4903	10299	2504	2644	1636	75.2147	27.6632	95.2911	27.6925	20.9555	55.7643	10.0845	10.9673	7.6009
ENSG00000064835	1	4	1	2	2	0	19	16	9	0.025	0.0696	0.1025	0.0339	0.0348	0	0.4352	0.4176	0.2732
ENSG00000064886	17	12	41	11	4	19	13	10	4	0.2288	0.1053	1.215	0.1086	0.0327	0.3145	0.1509	0.1314	0.059
ENSG00000064932	366	186	266	421	761	250	368	328	222	2.7729	0.986	3.9757	2.4774	4.5565	2.1253	1.9663	1.8864	1.5051
ENSG00000064933	378	589	296	570	588	633	468	425	395	3.6253	4.1133	5.3894	4.2615	4.4217	6.4926	3.0903	3.0109	3.2555
ENSG00000064961	444	258	1097	422	374	317	234	191	118	5.7081	2.3593	23.1996	4.2075	3.7307	4.4096	2.0911	1.8487	1.3454
ENSG00000064989	84	154	36	72	118	66	208	103	138	0.639	0.8509	0.5899	0.4254	0.685	0.5966	1.1714	0.6688	1.0093
ENSG00000064995	601	761	434	632	679	547	315	423	298	18.9213	17.7663	22.6375	14.809	16.5562	17.8114	7.0558	9.9863	7.9165
ENSG00000064999	1023	1922	341	1828	1630	1310	1684	1772	1704	7.5618	10.4499	4.7591	10.0823	9.2741	10.0445	8.9616	9.7722	10.5649
ENSG00000065000	3789	5266	1332	5055	4311	3028	5949	6666	6262	21.6276	22.8235	13.6038	21.765	19.1917	18.0862	26.9429	30.192	32.497
ENSG00000065029	1288	1684	728	1540	1446	791	1748	1924	1338	9.5921	9.0008	9.7765	8.4957	8.2267	6.1684	9.3113	10.5513	8.2641
ENSG00000065054	946	584	831	1459	1814	1146	726	727	530	13.3215	6.0035	19.6128	15.268	19.6965	16.5599	7.2645	7.5505	6.2461
ENSG00000065057	404	381	341	629	520	475	348	470	315	12.2786	8.3709	17.407	14.0141	12.1332	14.6878	7.4747	10.5547	7.99
ENSG00000065060	346	748	115	516	490	359	767	722	748	1.7001	2.6853	1.139	1.9935	1.8493	2.0116	2.6811	2.6922	3.2277
ENSG00000065135	517	687	535	770	564	585	1008	844	705	8.0899	7.7981	14.4888	8.935	6.8024	9.4708	11.545	9.8304	9.2261
ENSG00000065150	3500	6475	1258	3648	3662	2431	5522	4928	4702	18.0707	25.0883	11.6178	13.931	14.5927	12.8649	21.9935	19.42	21.0775
ENSG00000065154	3496	6057	1656	4652	4133	3616	3756	3931	3789	50.2135	69.4001	37.5769	50.8058	46.6992	52.4886	45.0549	47.0101	50.9127
ENSG00000065183	310	551	82	560	480	391	1374	1022	968	1.4545	1.8846	0.7857	2.0688	1.7238	2.0962	4.6187	3.6409	3.9606
ENSG00000065243	478	741	401	527	516	398	912	745	670	3.3665	3.7929	5.3668	2.8726	2.8092	3.1025	4.4871	3.8703	4.0115
ENSG00000065268	803	493	481	998	1105	774	373	412	308	16.1453	7.2417	16.5471	14.9454	17.2101	16.025	5.226	6.1301	5.1796
ENSG00000065308	240	374	83	354	412	226	407	412	274	1.6755	1.9036	1.1746	1.9477	2.2457	1.8022	2.0259	2.2235	1.7315
ENSG00000065320	151	185	74	110	101	52	300	171	200	1.1181	0.9893	1.1223	0.6269	0.56	0.4482	1.614	1.0323	1.3682
ENSG00000065325	147	189	4	131	149	38	112	251	247	1.1587	1.0813	0.1049	0.8028	0.8809	0.3431	0.6578	1.5664	1.7776
ENSG00000065328	4	5	0	3	0	2	3	4	2	0.0289	0.0156	0.0097	0.0087	0	0.0236	0.0255	0.0357	0.0238
ENSG00000065357	1198	1801	169	1468	1947	667	2303	2093	1670	5.8235	6.422	1.6007	5.4997	7.3456	3.5506	8.0864	7.5581	6.8709
ENSG00000065361	2470	2030	5521	1825	971	1997	1315	1244	535	14.2996	8.5278	46.7915	7.9786	4.3451	11.8283	5.268	5.2611	2.6364
ENSG00000065371	17	55	5	55	28	22	85	59	79	0.1706	0.4059	0.1512	0.4577	0.2168	0.2722	0.688	0.5389	0.8128
ENSG00000065413	69	120	82	39	23	36	257	181	204	0.3346	0.4241	0.8639	0.1413	0.0806	0.2122	0.9714	0.7801	0.9915
ENSG00000065427	1809	2711	1148	3507	3478	2502	2684	2661	2569	23.4022	26.7544	24.3916	34.2377	35.0475	32.5498	27.5187	27.1579	29.9691
ENSG00000065457	227	540	141	489	250	237	162	171	251	2.481	4.3584	3.0252	4.1861	2.0855	2.8942	1.256	1.4488	2.3873
ENSG00000065485	94	131	36	132	156	101	83	69	73	1.1129	1.1301	0.8688	1.2208	1.4076	1.397	0.732	0.6791	0.8211
ENSG00000065491	466	910	88	783	690	536	926	761	819	6.7283	9.6336	2.4483	8.4782	7.6593	8.0771	9.6927	8.1134	9.8691
ENSG00000065518	1338	1718	840	2098	1939	1641	1982	2103	1758	34.8228	34.0563	34.5411	41.2703	39.4625	42.9274	42.3541	45.1326	41.4177
ENSG00000065526	1638	2595	861	2690	2422	1467	4143	4334	3764	6.1402	7.117	5.982	7.6571	7.0466	5.8895	11.4322	12.1909	11.9858
ENSG00000065534	829	1448	874	777	357	311	3749	5146	3367	1.8241	2.3014	3.7997	1.3078	0.5733	0.7791	5.9194	8.5984	6.3742
ENSG00000065548	1513	2965	584	2031	1804	1499	2048	1821	1916	23.8835	35.5079	16.0088	24.0851	22.2048	23.9289	25.466	22.7217	26.8702
ENSG00000065559	2678	6398	637	4500	3346	3755	5891	5502	5769	23.0826	43.0798	10.0933	29.5619	22.6215	32.6752	41.5722	38.465	45.3541
ENSG00000065600	927	639	2037	281	208	303	1012	748	749	15.8594	7.9577	50.5693	3.6991	2.7169	5.5601	12.8944	9.5261	10.7712
ENSG00000065609	5317	11152	797	9564	7133	6934	8743	9690	10075	39.0098	64.6174	10.8134	53.5585	41.512	51.3673	55.161	60.8466	73.3785
ENSG00000065613	1182	1952	696	1493	1489	1158	2500	2359	2443	7.4399	8.8751	8.0603	7.0659	7.2018	7.587	11.5169	11.0861	13.0131
ENSG00000065615	224	410	137	349	178	268	624	434	443	1.1078	1.4871	1.3864	1.3528	0.6608	1.5395	2.2293	1.6885	1.9884
ENSG00000065618	29	29	12	12	6	5	16	39	22	0.2008	0.1339	0.2182	0.0543	0.0231	0.0422	0.0954	0.2566	0.1637
ENSG00000065621	424	689	297	300	343	232	185	178	188	2.0047	2.3503	2.7647	1.0803	1.2002	1.2517	0.636	0.6816	0.8233
ENSG00000065665	1131	2130	622	1577	1455	1201	2153	2216	2116	14.423	20.018	13.909	14.914	14.365	15.7271	21.0128	21.9506	23.5437
ENSG00000065675	427	555	445	298	158	284	325	284	211	6.4779	6.1612	12.1042	3.4821	1.777	4.643	3.367	3.1523	2.7415
ENSG00000065717	637	768	339	1767	1966	962	844	1772	1015	7.9012	6.9323	7.806	16.2611	18.7655	12.1547	7.4375	16.6705	10.5368
ENSG00000065802	1417	1854	1126	2141	1951	1550	2336	2393	2180	9.6747	9.1165	13.4106	10.7491	10.1445	10.8154	11.5752	12.0669	12.4922
ENSG00000065809	1931	1472	3731	938	620	1200	679	465	219	13.7674	7.6393	40.4186	5.1483	3.3784	8.9511	3.2831	2.459	1.3742
ENSG00000065833	790	1364	255	1073	984	776	811	830	838	11.8238	14.8236	6.9732	11.7598	11.2207	11.7843	8.6317	9.1261	10.3733
ENSG00000065882	957	1471	286	647	729	577	855	733	658	5.2308	5.9508	3.049	2.7275	3.103	3.4891	3.2208	2.9681	3.0939
ENSG00000065883	871	1499	376	1120	1115	806	1439	1398	1296	4.808	6.1233	4.0719	4.8419	4.8594	4.8739	5.6347	5.7688	6.0835
ENSG00000065911	69	88	53	83	118	76	112	120	76	0.6648	0.598	1.0629	0.6251	0.8653	0.8672	0.816	0.9611	0.7138
ENSG00000065923	33	262	9	93	59	40	355	210	287	0.3825	2.4115	0.2626	0.8994	0.5469	0.5776	3.1523	2.0413	3.1781
ENSG00000065970	661	900	272	1128	1015	794	2131	2003	1860	5.1719	5.166	4.1707	6.7628	6.2325	6.6508	12.5079	11.8941	12.5434
ENSG00000065978	2782	3016	3106	2512	2682	1952	3102	2182	2100	70.9327	60.1628	101.684	48.0417	53.0785	49.7838	69.4486	45.9846	49.4819
ENSG00000065989	1045	1701	154	1941	1615	1320	1341	2009	1730	7.8762	9.3693	2.2351	10.8983	9.3426	10.3145	7.1559	11.3176	10.971
ENSG00000066027	1001	1317	776	864	946	736	1168	931	839	13.0972	12.6852	17.2101	8.4789	9.5083	9.9815	11.1717	9.0648	9.2103
ENSG00000066032	3922	7561	431	4328	3696	2530	5149	4700	5224	25.6654	38.0206	5.3679	21.3009	18.8633	17.2599	26.6371	24.4389	30.9498
ENSG00000066044	986	1758	497	1449	1404	986	2183	1930	1836	7.1292	9.2291	6.6065	7.8865	7.7689	7.4003	11.5292	10.3354	11.1284
ENSG00000066056	702	704	362	402	503	273	304	236	144	5.1671	3.7721	5.1172	2.2923	2.8764	2.2528	1.5714	1.3447	0.9688
ENSG00000066084	1843	2614	1804	2083	1229	1903	3671	2959	2730	8.9616	9.2015	15.0326	7.5996	4.61	9.5271	13.1698	10.6525	11.0947
ENSG00000066117	1179	1606	569	1287	1431	820	1603	1491	1363	11.5974	11.5377	10.0403	9.3379	10.7016	8.344	11.448	10.8796	11.2022
ENSG00000066135	691	1341	250	1286	1151	792	2050	1785	1801	6.677	9.4873	4.5579	9.2741	8.5617	7.9854	14.83	13.0164	14.928
ENSG00000066136	1276	1580	546	2149	2182	1525	1672	1982	1474	10.7575	9.6747	8.4158	13.2409	14.0585	13.0099	10.1649	12.4235	10.2825
ENSG00000066185	79	117	38	93	79	69	148	190	277	1.7495	1.8736	1.6827	1.597	1.3031	1.7354	2.3232	3.156	5.2423
ENSG00000066230	49	82	14	59	34	37	62	95	45	0.8254	1.0171	0.5111	0.7875	0.4366	0.7412	0.7906	1.3116	0.7366
ENSG00000066248	9365	15000	1013	14865	13419	9905	10466	13104	8529	98.8753	127.325	18.1575	120.861	110.706	100.107	99.6397	121.493	89.3367
ENSG00000066279	11	30	1	24	35	29	11	11	9	0.041	0.0764	0.0622	0.0683	0.105	0.1424	0.0404	0.0452	0.0432
ENSG00000066294	25	87	79	68	88	45	90	35	15	0.117	0.2975	0.8359	0.2552	0.3347	0.2654	0.3538	0.1616	0.0794
ENSG00000066322	3069	2374	6934	1862	1142	2398	1595	1742	753	61.5657	36.3228	161.253	28.3564	17.888	48.1278	25.1729	27.5428	13.0099
ENSG00000066336	54	59	95	56	184	21	120	46	49	1.2487	0.982	4.3637	1.0078	3.406	0.5597	2.0009	0.8779	1.0597
ENSG00000066379	178	146	175	191	220	137	234	209	109	2.3691	1.3944	4.5136	1.9785	2.2539	2.057	2.1948	2.1289	1.3069
ENSG00000066382	438	830	30	610	539	399	869	636	726	2.6065	3.6361	0.3833	2.8456	2.4794	2.6875	3.6119	2.8384	3.7257
ENSG00000066405	3	4	0	6	12	9	3	2	1	0.0306	0.021	0.0097	0.0433	0.1004	0.1248	0.0327	0.0274	0.0199
ENSG00000066422	668	1248	258	1322	923	835	1365	1341	1250	4.4518	6.1301	3.3554	6.7395	4.8401	5.9923	6.4838	6.6715	7.0896
ENSG00000066427	169	354	122	277	204	184	481	434	435	0.9441	1.4611	1.4038	1.2194	0.8594	1.2155	1.9652	1.9075	2.2059
ENSG00000066455	646	1075	521	895	953	824	916	838	810	9.9351	12.0095	13.8524	10.1391	11.1339	12.7944	10.107	9.449	10.2771
ENSG00000066468	3962	2696	7285	2611	1865	2655	2969	2496	1647	25.9198	13.2211	65.7633	12.7835	9.4855	18.1243	14.7324	12.4277	9.1587
ENSG00000066557	482	922	167	476	479	441	544	637	545	8.4234	11.7636	5.419	6.3052	6.415	7.9734	6.6552	8.1502	7.9341
ENSG00000066583	414	476	379	222	299	266	340	351	303	10.7859	8.8975	16.6175	4.4174	5.9696	7.1747	6.1353	6.6748	6.5683
ENSG00000066629	678	1336	549	829	774	597	1524	1090	1306	3.7719	5.4706	5.7319	3.5692	3.3217	3.6376	6.0125	4.4639	6.1515
ENSG00000066651	414	525	180	441	334	328	265	258	223	7.7008	7.1127	6.191	6.2567	4.8248	6.4492	3.3487	3.4933	3.5038
ENSG00000066654	718	1257	271	962	1109	844	921	822	1049	7.0859	8.964	5.0396	7.1212	8.3908	8.6685	6.357	5.9325	8.6592
ENSG00000066697	215	391	118	275	185	208	286	324	297	3.85	5.1073	4.1254	3.8232	2.544	4.0496	3.527	4.2768	4.4907
ENSG00000066735	79	91	31	195	182	114	347	343	189	0.5356	0.4407	0.4701	1.0745	0.9686	0.9392	1.7786	1.8904	1.2394
ENSG00000066739	1239	2616	539	1873	1705	1359	2988	2608	2624	4.7998	7.4634	4.09	5.6411	5.2127	5.6967	8.4361	7.5618	8.6752
ENSG00000066777	812	1733	418	1374	1126	1095	2227	1983	2029	3.6569	5.7481	3.6812	4.8355	3.9658	5.3366	7.2083	6.6681	7.7413
ENSG00000066827	103	213	17	127	113	67	233	236	230	0.5298	0.807	0.2223	0.5216	0.4549	0.4172	0.9194	1.0293	1.1466
ENSG00000066855	157	187	225	125	120	147	168	167	115	1.6427	1.412	4.5885	1.0045	0.9311	1.7484	1.2629	1.3766	1.1068
ENSG00000066923	523	714	225	488	532	354	90	129	82	3.002	2.956	2.5275	2.1578	2.3311	2.2727	0.3815	0.6004	0.4455
ENSG00000066926	578	807	532	573	491	547	849	674	736	6.4434	6.5843	10.7604	4.9483	4.2529	6.4649	6.6977	5.5326	6.9131
ENSG00000066933	727	1704	163	1024	819	584	2824	2350	3032	1.7442	2.9945	0.7912	1.9243	1.4762	1.5913	4.8129	4.2397	6.2682
ENSG00000067048	481	853	254	740	707	544	732	644	550	4.1384	5.4107	4.2481	4.9834	4.7875	5.1039	4.4128	4.098	4.0233
ENSG00000067057	5185	8159	697	15218	9478	9459	5851	8371	8029	52.3016	65.0482	12.8649	119.252	73.8678	92.6575	50.0413	74.2037	81.0403
ENSG00000067064	2879	2765	1258	2482	1385	2466	1018	899	944	39.1118	28.7379	27.8537	25.7619	14.8906	34.1874	10.3708	9.3049	11.0805
ENSG00000067066	112	110	212	124	162	119	192	103	54	0.3944	0.2715	1.6161	0.3476	0.4578	0.5193	0.5421	0.3395	0.2073
ENSG00000067082	1022	1016	327	929	765	573	1218	1082	1058	8.3724	6.0435	5.0468	5.7904	4.8462	5.0234	7.0218	6.4904	7.2423
ENSG00000067113	526	640	369	402	288	296	482	549	376	13.0483	11.6903	15.7217	7.5344	5.5545	7.688	8.5888	10.1545	7.8069
ENSG00000067141	1919	2418	1757	1608	1379	1528	2761	2404	2525	11.967	10.9673	18.1958	7.476	6.565	9.7581	12.5935	11.1009	13.2576
ENSG00000067167	198	466	151	300	242	236	824	648	560	2.5015	4.3487	3.7544	2.9584	2.3449	3.334	7.5644	6.1503	6.0426
ENSG00000067177	224	277	45	212	345	132	1377	1133	832	1.7086	1.5276	0.7031	1.24	2.0264	1.1636	7.7156	6.5617	5.4601
ENSG00000067182	293	283	202	483	948	280	657	429	410	3.6182	2.4829	4.7638	4.6549	9.0985	3.7772	5.7352	3.9022	4.2652
ENSG00000067191	4277	6346	500	7223	5344	4734	4533	5321	4729	29.7587	33.4061	6.5128	37.988	29.2484	33.2529	24.8578	29.2369	29.6817
ENSG00000067208	385	616	370	543	546	455	1280	1272	1124	2.265	2.6236	4.2856	2.5003	2.4938	3.0028	5.3679	5.654	5.6568
ENSG00000067221	2532	2766	865	3598	3019	2736	1687	1848	1528	20.1862	16.4892	12.4699	21.6117	18.8094	22.3239	9.9227	11.2022	10.3521
ENSG00000067225	24436	41090	6149	37077	28656	25785	28282	31702	29447	139.462	199.745	51.5655	167.638	129.184	137.553	151.853	168.729	175.423
ENSG00000067248	643	986	479	909	1024	689	952	902	804	6.8076	7.5959	9.2982	7.2444	8.3533	7.6184	7.1395	7.0476	7.151
ENSG00000067334	842	1167	401	983	925	699	1600	1656	1719	7.0719	7.1019	6.1986	6.273	5.982	6.1829	9.6912	10.3117	12.1824
ENSG00000067365	351	464	144	852	490	736	475	669	398	3.5953	3.4351	2.8814	6.6933	3.9174	7.9527	3.3461	5.0677	3.4884
ENSG00000067369	1642	3600	439	2639	2396	1688	6804	5726	6708	9.3518	14.9211	4.6791	11.1107	10.4266	9.8862	30.5367	25.2463	33.8281
ENSG00000067445	1460	2343	847	2230	2079	1568	1055	1213	1068	10.9781	12.8415	11.314	12.2703	11.9654	11.9289	5.466	6.6615	6.6798
ENSG00000067533	260	350	100	303	297	245	572	478	500	1.5997	1.5553	1.2402	1.4353	1.3635	1.716	2.5008	2.2534	2.7062
ENSG00000067560	5157	6260	5810	4455	4096	4285	4774	4055	3694	98.7543	94.947	135.046	64.1196	60.6407	78.4679	81.9266	66.293	67.5684
ENSG00000067596	812	1567	350	1045	976	782	1589	1537	1575	4.3012	6.138	3.6235	4.3295	4.0637	4.501	5.9934	6.0813	7.1229
ENSG00000067601	66	87	32	152	253	113	10	2	8	2.4297	2.3108	2.3237	4.4247	7.3485	4.5565	0.282	0.0644	0.2848
ENSG00000067606	2607	4936	685	3602	3013	2231	3653	3812	3595	17.0533	24.1394	8.2846	17.5405	15.2191	15.0122	18.1312	19.0705	20.4089
ENSG00000067646	28	76	4	43	29	27	202	164	174	0.2165	0.4327	0.1086	0.2602	0.1717	0.2565	1.2266	1.1054	1.3318
ENSG00000067704	1180	2478	744	1437	1226	1183	1384	1614	1251	14.2197	22.1901	15.4423	12.7428	11.3568	14.5883	12.2786	14.6685	12.7596
ENSG00000067715	16114	38315	1768	23198	19631	22131	33086	39684	38369	121.691	238.376	22.4524	137.015	116.658	156.475	247.202	314.608	354.89
ENSG00000067798	1195	2294	644	1763	2015	1613	3888	3243	4126	5.2775	7.4461	5.3978	6.0236	6.9695	7.5428	12.9093	10.8665	15.8082
ENSG00000067829	1787	2658	821	2555	2237	1768	2775	3537	3291	32.2368	36.8751	24.4879	35.304	32.0407	32.3866	41.3566	53.5585	55.5549
ENSG00000067836	5554	6298	6794	9393	8141	7336	6546	7519	5752	74.9855	65.8366	113.459	95.2911	82.7955	94.5459	78.1537	87.1709	74.9353
ENSG00000067840	18596	18778	3090	22935	23533	13510	20706	18789	15456	206.556	178.816	51.0856	215.265	210.129	142.803	226.727	199.745	180.312
ENSG00000067842	1288	2726	92	2843	2062	1868	3185	3450	3344	8.6055	13.3522	1.1926	13.9384	10.5165	12.6544	15.8785	17.3795	19.1669
ENSG00000067900	449	653	371	423	423	298	828	594	535	1.9866	2.0721	3.2277	1.4264	1.3843	1.4957	2.5823	2	2.0785
ENSG00000067955	367	320	464	301	372	283	292	189	222	4.3891	2.7404	10.1624	2.7756	3.4628	3.6991	2.4345	1.715	2.3017
ENSG00000067992	102	209	33	155	145	115	357	276	463	1.8473	2.7438	1.1955	2.1833	2.003	2.3582	4.5736	3.7396	7.2192
ENSG00000068001	430	289	176	444	814	275	388	235	223	4.6721	2.2434	3.7401	3.7468	6.9199	3.3188	2.9027	1.927	2.1083
ENSG00000068024	826	1187	380	1539	1545	1175	2206	2032	2101	3.0256	3.1392	2.7234	4.421	4.4496	4.7028	5.7363	5.549	6.571
ENSG00000068028	671	466	563	871	871	607	938	916	634	9.1826	4.5877	13.4987	8.8175	9.1092	8.6436	9.2015	9.2522	7.2468
ENSG00000068078	3600	1774	802	2463	2763	996	3694	5023	3388	36.4707	13.5606	14.4195	18.9556	21.9935	10.6548	30.2558	41.7435	31.3064
ENSG00000068079	140	135	188	119	212	105	187	101	79	3.5019	2.4161	8.7906	2.3014	4.159	2.9166	3.225	1.905	1.7472
ENSG00000068097	322	568	242	486	501	356	715	978	554	3.2707	4.2133	4.6979	3.8368	3.9802	3.9411	5.0772	7.4189	4.7537
ENSG00000068120	1909	2296	1382	1862	2354	1303	1238	1476	945	23.3695	21.0181	27.2219	17.1366	22.5029	16.5812	11.2542	13.9056	9.7846
ENSG00000068137	281	218	132	382	287	197	323	410	210	2.8573	1.5771	2.6217	3.0192	2.232	2.2471	2.2991	3.0933	1.8795
ENSG00000068305	1104	3170	224	1487	1072	956	3900	3725	4174	7.8637	16.6497	3.064	7.9929	5.9017	7.1079	21.1951	20.231	25.838
ENSG00000068308	3017	4504	1520	4381	4054	2783	4056	4405	3940	44.0687	51.8394	35.3854	48.7321	46.5885	41.1559	50.4102	54.2118	53.8862
ENSG00000068323	2050	3031	697	3044	2656	1617	2644	2989	2411	23.6271	26.6751	14.1955	26.3961	24.1491	19.4509	23.867	27.1814	24.6367
ENSG00000068354	849	1292	253	1250	1118	800	1070	1198	1052	10.1479	11.2789	5.5693	11.0225	10.1955	9.8183	9.1367	10.5649	10.423
ENSG00000068366	1351	3204	503	1736	1616	1496	3339	2591	3135	10.6224	18.3464	7.2957	10.1016	9.6492	11.9151	19.9102	15.3569	21.1555
ENSG00000068383	859	1622	358	1819	1432	1027	2325	2036	1834	11.739	16.1453	8.9196	18.2437	14.9378	14.168	24.3779	21.2499	21.4909
ENSG00000068394	493	644	499	853	737	638	775	751	565	14.2436	13.7124	23.4776	18.2461	16.3794	18.9556	16.87	16.4287	13.9204
ENSG00000068400	1003	2083	138	1700	1376	821	2734	3172	2894	8.7494	13.3215	2.3035	10.9673	9.1652	7.4217	17.9296	21.1841	21.7319
ENSG00000068438	367	498	267	491	576	350	420	369	317	6.6977	6.6332	8.9857	6.7672	8.1174	6.7206	5.3215	4.9182	4.822
ENSG00000068489	5	21	9	4	4	3	9	4	13	0.0491	0.1555	0.249	0.0244	0.0248	0.0402	0.0853	0.044	0.1535
ENSG00000068615	1938	3479	283	3291	2485	2855	3290	2880	3083	18.1807	24.4285	5.0295	22.7704	17.9611	26.8638	23.8613	20.759	25.2359
ENSG00000068650	489	670	568	444	401	481	955	761	649	1.9677	1.935	4.4335	1.3621	1.1935	2.1763	2.6937	2.3297	2.2836
ENSG00000068654	883	1691	359	1708	1187	915	1900	2317	2600	3.2316	4.5442	2.5579	4.8802	3.3524	3.6662	4.8594	6.3181	8.0737
ENSG00000068697	1518	1857	882	2011	2308	1459	4019	3517	2926	38.1348	35.7293	35.0475	38.5081	45.4278	37.0998	91.657	76.9544	72.186
ENSG00000068724	1034	865	1132	832	922	638	405	326	231	7.4652	4.5183	14.1907	4.6158	5.1687	4.9526	2.0102	1.7542	1.4624
ENSG00000068745	1651	2007	1119	3120	3555	2062	2333	2244	1890	14.6659	13.1938	16.9104	20.6822	24.5473	18.8774	15.5399	15.1758	14.3943
ENSG00000068784	99	160	61	95	74	77	176	181	154	0.9287	1.1006	1.1821	0.6879	0.5234	0.8482	1.215	1.3674	1.3411
ENSG00000068793	995	1901	660	804	934	523	1167	949	962	4.7042	6.6477	5.8604	2.9468	3.4325	2.7602	3.8178	3.3133	3.8773
ENSG00000068796	703	1842	620	1026	602	756	2418	1991	2637	7.3875	14.2396	11.6023	8.1089	4.9024	8.2712	19.3307	15.8082	24.0526
ENSG00000068831	762	1228	277	1510	896	638	840	1098	548	6.2552	7.3306	4.3451	9.2546	5.724	5.6011	4.7729	6.6587	3.7848
ENSG00000068878	1062	1445	1123	1358	1086	1040	1646	1614	1432	5.0978	5.0794	9.9269	5.0996	4.1031	5.4232	5.5943	5.7918	5.8198
ENSG00000068885	789	1043	983	412	431	414	630	571	621	5.4498	5.2665	12.2255	2.1807	2.2617	3.1577	2.992	2.9093	3.6418
ENSG00000068903	7761	6673	11773	7140	6444	6729	4937	4522	3441	61.8347	41.1867	116.317	42.4894	40.0632	53.1772	31.6431	28.2966	24.1996
ENSG00000068912	1731	3369	800	1959	1544	1623	3327	3768	3819	32.7085	50.133	24.8267	28.2966	22.9786	30.982	53.7696	60.6908	70.568
ENSG00000068971	3127	4841	998	6129	6664	4695	4820	5162	4118	45.1326	55.3146	24.0275	67.5243	74.6297	66.6983	60.7979	64.4	55.9832
ENSG00000068976	1011	700	226	773	766	328	2885	2460	1436	10.2352	5.0694	4.3364	5.9308	5.9496	3.586	22.3847	18.8159	12.2371
ENSG00000069018	7	7	0	7	13	1	34	23	17	0.0805	0.0492	0.0097	0.057	0.1196	0.0201	0.3447	0.2699	0.2289
ENSG00000069020	1095	2036	159	1404	911	836	1961	1974	1796	3.6792	4.9965	1.0567	3.6636	2.3319	3.1109	4.6092	4.9064	5.0822
ENSG00000069122	441	1386	178	358	284	226	486	181	221	3.244	7.5013	2.5534	2.0255	1.5492	1.8467	2.4918	1.0456	1.4462
ENSG00000069188	318	526	135	469	628	440	934	897	1295	1.3142	1.5901	1.134	1.5125	2.0154	2.0911	2.7595	2.8281	4.6663
ENSG00000069248	1005	1683	783	1084	892	858	1682	1271	1403	10.0631	12.2593	13.6287	8.0912	6.8174	8.8717	12.2831	9.3445	11.7139
ENSG00000069275	2959	5515	2635	3180	2680	2507	5696	4775	4987	22.2735	31.1788	31.4928	18.0707	15.8394	19.7203	34.6446	28.32	34.0448
ENSG00000069329	2555	5342	898	4046	3395	3117	4582	4643	4800	13.1447	20.2598	8.524	15.4488	13.5092	16.4535	17.797	18.1767	21.4087
ENSG00000069345	2312	3859	914	2876	2373	2235	3415	3281	3266	22.5179	28.6253	15.5978	21.2094	18.1691	22.3319	26.4621	25.4479	28.7379
ENSG00000069399	235	79	45	176	473	88	199	202	118	3.5827	0.8242	1.3537	2.061	5.6625	1.5063	2.1182	2.3221	1.5962
ENSG00000069424	9303	13107	705	17266	15027	9503	14485	14842	12291	48.7642	54.6938	7.0311	69.8886	62.0165	50.6996	67.4229	67.7729	61.9085
ENSG00000069431	81	161	35	156	140	160	95	69	108	0.3162	0.4634	0.3291	0.499	0.4379	0.7776	0.3077	0.255	0.4409
ENSG00000069482	18	20	17	43	33	26	65	1	37	0.6471	0.5039	1.2754	1.23	0.9117	1.114	1.733	0.037	1.256
ENSG00000069493	11	27	19	22	25	24	12	1	7	0.1501	0.2621	0.5935	0.2366	0.2665	0.4134	0.1429	0.02	0.1075
ENSG00000069509	548	897	240	942	718	673	386	518	454	19.42	23.9054	14.836	25.0704	19.8012	24.0091	10.0153	14.0672	13.8912
ENSG00000069535	2030	3199	290	3228	3968	1881	3571	3906	4382	32.6034	39.9744	8.775	39.347	49.8979	30.5872	48.1983	52.4425	67.8773
ENSG00000069667	322	953	59	560	546	312	982	975	839	0.8932	1.9628	0.3652	1.225	1.1598	1.0213	1.9896	2.1396	2.1167
ENSG00000069696	9	5	10	3	3	1	0	0	0	0.2723	0.0974	0.6709	0.0605	0.0609	0.0372	0	0	0
ENSG00000069702	146	192	69	81	225	51	647	188	164	0.792	0.7475	0.784	0.3317	0.9341	0.3215	2.5788	0.8602	0.8594
ENSG00000069712	1741	3929	263	2487	1866	1635	3437	3823	3323	18.7413	31.4043	5.3494	20.0901	15.5879	18.1893	29.2901	32.6919	32.226
ENSG00000069764	2	6	4	23	44	18	23	10	14	0.0737	0.164	0.3775	0.7665	1.4381	0.8972	0.7346	0.372	0.5813
ENSG00000069812	3	3	7	10	10	4	19	14	10	0.0216	0.0058	0.165	0.0536	0.0545	0.0404	0.1338	0.1126	0.0906
ENSG00000069849	1651	2851	687	2489	1948	2126	1706	1454	1193	31.3947	42.319	21.961	36.0355	29.27	40.5139	25.6972	21.8048	19.9827
ENSG00000069869	49	70	24	75	91	69	234	97	118	0.2399	0.2374	0.2906	0.2885	0.3537	0.4211	0.9068	0.4333	0.5996
ENSG00000069943	96	178	33	125	137	109	312	261	214	1.0012	1.3756	0.7193	1.0256	1.0975	1.3392	2.363	2.1496	2.0302
ENSG00000069956	1003	2246	385	1200	1021	892	1536	1881	1810	9.604	15.6315	6.7303	8.503	7.4473	8.8438	10.6326	13.4656	14.7144
ENSG00000069966	1230	2171	170	2117	1748	1476	2119	2393	1992	8.2422	10.6623	2.185	10.5097	8.9746	10.2292	10.3429	11.9462	11.2408
ENSG00000069974	73	113	47	88	200	105	179	151	117	0.609	0.6777	0.8235	0.573	1.295	1.0473	1.1025	1.0459	0.9423
ENSG00000069998	815	1024	457	814	967	573	496	550	403	8.3071	7.5413	8.5512	6.3023	7.531	6.156	3.4177	4.0699	3.456
ENSG00000070010	576	634	650	644	767	518	1030	906	792	3.2631	2.5517	6.8837	2.8105	3.3515	3.2517	4.0419	3.7843	3.8125
ENSG00000070018	626	896	312	576	577	498	1375	1183	1191	2.9808	3.0783	2.9089	2.1146	2.0899	2.6603	4.595	4.1739	4.8052
ENSG00000070019	7	14	1	10	6	2	40	73	136	0.0679	0.0965	0.0699	0.0758	0.0405	0.0286	0.3495	0.6936	1.4324
ENSG00000070047	1125	970	710	2094	1991	1236	1881	2321	1752	9.8913	6.1264	11.0688	13.3721	13.3289	11.013	12.0246	15.2952	12.9114
ENSG00000070061	1929	3486	1054	3455	3539	2296	4413	3912	3556	15.9144	21.3239	15.0593	21.2311	22.5934	19.5228	28.707	25.1978	25.5623
ENSG00000070081	570	921	344	729	838	469	821	521	481	3.1295	3.6812	3.6915	3.1065	3.5827	2.859	3.1059	2.1665	2.2899
ENSG00000070087	7976	13003	2119	11551	9937	10082	11117	13249	12793	114.527	151.853	45.5416	128.746	111.967	134.559	148.954	178.816	194.19
ENSG00000070159	689	1588	40	1277	1031	843	2358	2284	2278	3.3814	5.7415	0.4107	4.8983	3.9506	4.488	8.4052	8.3602	9.4781
ENSG00000070182	1756	3260	790	2121	1627	919	3466	3356	3285	5.9194	8.0392	5.0615	5.4958	4.2694	3.4012	8.4257	8.3824	9.3176
ENSG00000070190	3	8	24	13	10	21	13	12	5	0.026	0.0436	0.533	0.0916	0.0699	0.2521	0.1086	0.1145	0.0542
ENSG00000070193	1	43	0	23	23	21	362	400	345	0.0115	0.4691	0.0097	0.2644	0.2618	0.3836	4.1246	4.8539	4.7748
ENSG00000070214	6112	5018	11294	3649	1922	3805	4980	4548	2625	23.9197	14.6573	62.0898	10.7631	5.8977	15.4678	14.7684	13.6728	8.7674
ENSG00000070269	289	431	293	382	387	342	686	671	728	1.7382	1.8769	3.4955	1.795	1.7694	2.3414	2.8923	3.0309	3.7863
ENSG00000070366	1501	1922	682	1907	2243	1066	1897	1948	1977	6.7893	6.3316	5.724	6.5477	7.8166	5.1847	6.0294	6.4871	7.5057
ENSG00000070367	845	1367	613	966	832	862	1556	1186	1412	4.5049	5.364	6.1164	4.0066	3.4458	5.0065	5.8688	4.6715	6.3922
ENSG00000070371	302	233	130	129	207	87	214	136	70	1.4775	0.7971	1.2876	0.4797	0.7478	0.4913	0.773	0.5554	0.3334
ENSG00000070388	32	8	5	30	18	21	20	23	9	0.713	0.1103	0.2653	0.5198	0.2969	0.5498	0.3462	0.4421	0.208
ENSG00000070404	533	464	411	630	763	448	327	326	226	8.5431	5.3702	11.6864	7.5741	9.3299	7.4548	3.5367	3.7835	3.0523
ENSG00000070413	4563	5633	1706	7898	6581	5133	7607	8527	5992	39.9013	38.1003	24.5992	52.5675	45.0549	45.2525	56.9293	63.9789	48.4893
ENSG00000070423	644	458	565	810	688	576	648	772	572	8.8207	4.522	13.53	8.2846	7.2192	8.1726	6.1877	7.7497	6.5386
ENSG00000070444	649	904	256	919	790	520	820	930	829	3.6719	3.7232	2.823	4.0487	3.4774	3.2654	3.2021	3.8809	3.9877
ENSG00000070476	471	497	315	349	344	249	607	518	487	3.167	2.3845	4.1347	1.8019	1.7256	1.8553	2.8141	2.589	2.8296
ENSG00000070495	845	922	755	1705	1357	975	1225	986	851	7.1483	5.6532	11.3699	10.6725	8.7811	8.5632	7.3165	6.0999	5.9724
ENSG00000070501	637	904	416	618	830	550	809	734	663	7.7591	8.0007	9.302	5.7628	7.7894	7.0181	6.9695	6.5764	6.7966
ENSG00000070526	45	111	24	109	185	120	28	37	3	0.6102	1.1165	0.6899	1.1714	1.998	1.9133	0.3003	0.4358	0.0452
ENSG00000070540	211	363	62	197	189	135	126	99	95	3.0523	3.8396	1.7698	2.196	2.0782	2.1838	1.2896	1.1241	1.238
ENSG00000070601	173	266	53	231	189	164	297	385	302	1.2289	1.3873	0.7758	1.279	1.0127	1.3608	1.5321	2.1403	1.9396
ENSG00000070610	3572	7056	1034	5989	4666	3357	4243	5005	3860	34.3901	53.1772	17.2424	43.4347	35.3522	32.9435	33.2943	39.3119	33.9243
ENSG00000070614	3388	4343	2094	3844	2868	2714	4082	3874	3307	18.6105	17.7283	19.4338	15.7921	12.2831	15.3531	17.0477	16.233	15.6814
ENSG00000070669	2843	4409	809	3553	2586	2734	2111	2548	1893	31.3796	37.3469	15.6367	29.9503	22.3319	30.4121	17.9787	22.1659	18.3679
ENSG00000070718	1852	4130	327	3297	3492	2312	4505	4893	5468	14.7407	24.6226	4.9058	19.562	21.3879	18.988	28.1322	30.5367	39.2013
ENSG00000070729	125	313	2	6	22	4	46	28	153	0.9806	1.8185	0.076	0.025	0.1212	0.0366	0.2848	0.1981	1.1257
ENSG00000070731	24	17	13	47	71	41	99	115	62	0.139	0.0586	0.2025	0.2131	0.3297	0.2967	0.4691	0.6073	0.3847
ENSG00000070756	2228	3600	2214	2948	3852	2054	4228	3105	3145	23.1026	28.32	36.0582	22.8985	31.5027	21.8642	35.525	25.5675	29.3456
ENSG00000070759	357	384	401	324	190	306	594	521	246	5.0842	3.9835	10.4813	3.5869	2.0507	4.7627	6.0341	5.5287	3.0213
ENSG00000070761	1017	1544	708	1115	1182	945	862	885	895	21.1736	24.3406	24.2328	17.5047	19.1488	20.3852	13.4861	14.1455	16.2572
ENSG00000070770	1361	2323	622	2248	2299	1635	2042	1866	1774	9.9904	12.3924	8.316	12.0356	12.8841	12.0564	10.8255	10.0649	10.7651
ENSG00000070778	221	340	110	280	324	171	342	310	192	1.4389	1.6127	1.4465	1.4091	1.6116	1.2868	1.5997	1.5828	1.1506
ENSG00000070785	649	1052	569	1194	1034	972	743	793	735	10.7818	12.7326	16.012	14.5339	13.1489	16.3576	8.7871	9.704	10.0916
ENSG00000070808	30982	46617	1646	35299	42024	21932	40024	38522	32640	245.09	320.696	22.0743	232.94	269.238	165.043	360.025	326.925	304.096
ENSG00000070814	1790	2371	1462	2595	2445	1490	1614	1676	1432	7.9649	7.6684	11.5752	8.6055	8.3674	6.9306	4.944	5.4423	5.2797
ENSG00000070831	3936	6038	2613	4737	4389	4401	3576	3613	3143	55.9832	67.1721	53.7142	50.4813	48.6809	61.1222	41.5438	41.8902	40.2887
ENSG00000070882	726	1360	110	991	783	704	864	832	858	4.4271	6.1191	1.3253	4.7187	3.7123	4.6721	3.6426	3.7446	4.4128
ENSG00000070886	61	65	9	70	95	51	48	39	48	0.5201	0.3931	0.1989	0.4775	0.6345	0.5267	0.331	0.3064	0.4171
ENSG00000070915	4	4	1	17	9	11	178	137	138	0.0254	0.0077	0.0646	0.0884	0.0411	0.0952	1.0023	0.875	1.0026
ENSG00000070950	177	233	64	198	100	149	162	167	154	1.2105	1.1603	0.8907	1.055	0.5101	1.1971	0.8227	0.9388	0.9882
ENSG00000070961	6719	16052	722	11227	9423	9151	21535	17403	18387	34.8064	65.198	7.0181	43.7022	37.8961	47.592	100.788	77.8772	94.947
ENSG00000071051	977	1230	302	1618	1584	1060	1412	1822	1226	16.2968	15.108	9.2741	20.1907	20.4044	18.2637	17.8424	23.8995	17.6719
ENSG00000071054	5169	5222	4741	4493	3240	4745	4404	3484	3569	21.4022	16.1305	30.9924	13.9153	10.4428	20.3756	13.7032	10.9394	12.7167
ENSG00000071073	833	1892	431	1185	1255	830	1343	1281	1054	4.2607	7.1475	4.2891	4.7465	5.0694	4.6256	4.8142	4.8604	4.5684
ENSG00000071082	4056	4472	4465	4661	5524	4260	2724	2722	2293	34.1874	28.7868	54.8653	30.192	36.5664	36.3991	17.7663	17.9255	17.031
ENSG00000071127	2707	3602	1254	3604	3520	2218	4674	4037	5034	17.282	16.9402	14.0255	17.0861	17.3501	14.5472	23.1099	19.672	28.4874
ENSG00000071189	829	1633	348	895	904	626	2127	1766	2043	2.4727	3.5657	2.0468	2.0697	2.0566	2.1015	4.471	3.9206	5.1765
ENSG00000071205	292	516	34	312	305	125	532	230	252	1.2994	1.6802	0.3378	1.0797	1.0229	0.6448	1.7169	0.848	1.0482
ENSG00000071242	2158	3058	1747	2811	2712	2143	3286	3457	3332	13.0918	13.7032	17.849	12.6002	12.7408	13.2558	14.9125	15.9259	17.4281
ENSG00000071243	227	378	112	244	220	181	565	539	552	2.1229	2.5481	2.0738	1.7751	1.5462	1.9072	3.7062	3.7721	4.4086
ENSG00000071246	907	1231	394	1557	918	1115	2075	1795	1776	7.0201	6.9089	5.6258	8.9176	5.5044	8.9723	11.7348	10.291	11.5329
ENSG00000071282	104	127	178	65	45	60	278	217	118	1.9749	1.7268	6.3931	0.9366	0.6233	1.2958	3.6894	3.0741	1.9805
ENSG00000071462	1395	1789	1329	1957	1916	1459	1713	1704	1444	8.848	8.1912	14.5339	9.1943	9.2832	9.5261	7.6785	7.9155	7.6184
ENSG00000071537	1266	2778	1153	1914	1615	1540	3142	2732	2878	6.6119	10.6754	10.8755	7.5644	6.5291	8.4323	12.1223	10.6643	12.7766
ENSG00000071539	63	102	21	15	26	17	63	66	103	0.8308	0.9843	0.593	0.1406	0.2493	0.2608	0.6286	0.7359	1.2759
ENSG00000071553	6222	9395	2441	10101	9239	7160	8434	8977	8784	62.5286	75.6261	38.2721	77.3278	70.9327	70.5268	75.1673	78.1537	88.2058
ENSG00000071564	513	384	460	575	531	320	1087	946	709	4.1777	2.2352	7.006	3.639	3.3427	2.8932	6.3023	5.7363	4.865
ENSG00000071575	1544	2263	310	2338	2177	1735	2801	2499	1997	16.8479	18.145	6.2572	18.9658	18.279	19.4645	23.5902	20.9364	18.7655
ENSG00000071626	1909	1589	1817	2164	1977	1557	1366	1575	1085	10.397	6.234	16.6846	8.7032	8.2323	8.7935	5.0939	6.263	4.8671
ENSG00000071655	2325	1044	1660	3261	3239	2210	1586	1759	1249	22.1493	7.328	25.7121	23.2766	24.2803	21.6964	11.2101	12.7718	10.0871
ENSG00000071794	789	1559	370	1024	870	791	1229	1280	1111	6.5416	9.466	5.6998	6.455	5.6081	6.8912	7.2429	7.8385	7.7217
ENSG00000071859	2670	3161	3944	4303	4060	2849	1431	1550	1160	50.5417	47.8704	97.0922	62.4381	60.4874	54.2759	21.3114	23.6818	19.4572
ENSG00000071889	1212	981	1685	1379	1405	1026	802	868	568	9.8525	5.7258	22.2735	8.3105	8.6558	8.6026	4.4376	5.086	3.827
ENSG00000071894	2582	1898	1304	3467	3479	2045	6049	8201	6515	20.9071	11.4839	17.9849	21.139	21.961	17.2506	39.7648	55.2677	48.3699
ENSG00000071909	3	12	2	5	3	3	17	5	3	0.013	0.0345	0.0701	0.0099	0.0052	0.0235	0.0797	0.0317	0.0238
ENSG00000071967	652	528	480	639	845	534	1373	610	469	6.2836	3.6626	8.5723	4.7666	6.3039	5.52	9.6182	4.2976	3.8073
ENSG00000071991	174	159	404	190	257	228	211	179	99	1.2107	0.7801	5.4847	1.0299	1.3556	1.8234	1.0637	1.014	0.6618
ENSG00000071994	729	1126	412	612	658	513	843	819	841	5.5769	6.3383	5.8937	3.6212	3.9187	4.2584	4.4907	4.6158	5.4098
ENSG00000072041	719	1687	117	951	781	643	1054	1193	1358	4.1449	7.1727	1.3367	4.2804	3.5059	4.0425	4.2328	5.0961	6.6635
ENSG00000072042	1735	2634	2013	1553	1681	1326	1045	1015	1023	15.7083	17.6247	28.6917	10.4637	11.7513	12.2679	6.6853	6.7966	7.7614
ENSG00000072062	2754	4816	559	4825	3955	2800	3546	4279	3857	22.0613	29.2369	8.3964	29.4409	24.9948	22.884	22.2735	27.1188	27.5187
ENSG00000072071	4473	5711	1665	5250	4174	3188	6656	6617	5948	34.9052	33.9297	21.8937	31.2721	25.7664	25.394	42.6015	42.569	42.319
ENSG00000072110	3551	6646	274	5934	5666	2967	12238	10933	9785	16.7342	23.3695	2.487	20.7835	20.5679	14.2632	47.3182	41.2446	40.9156
ENSG00000072121	637	964	463	666	647	512	1306	1185	1123	1.9859	2.1698	2.8393	1.6014	1.5007	1.7964	2.8332	2.7656	3.0372
ENSG00000072133	48	145	1	77	50	34	413	245	449	0.7788	1.7602	0.0776	0.9934	0.6168	0.6506	4.9381	3.0967	6.5319
ENSG00000072134	2143	2043	2776	2350	2126	1914	2511	2058	2048	10.9915	7.5488	23.0199	8.8883	8.3281	10.0845	9.201	7.7121	8.7642
ENSG00000072135	837	952	577	684	1316	470	435	566	479	7.2811	6.0197	9.1891	4.5764	8.7613	4.3702	2.5987	3.5733	3.5087
ENSG00000072163	877	929	1135	630	804	393	800	790	596	5.0898	3.9407	11.9829	2.8343	3.6401	2.56	3.2103	3.3918	2.9834
ENSG00000072182	569	627	220	527	672	152	493	305	263	5.3603	4.3148	4.0551	3.8506	4.9763	1.5987	3.2002	2.1704	2.1535
ENSG00000072195	2375	2762	357	3481	3808	2187	4914	5071	3787	6.6209	5.6128	1.9324	7.325	8.2126	6.4603	9.9579	10.5427	8.8963
ENSG00000072201	897	2413	28	1399	959	695	3921	3451	3469	7.8353	15.4732	0.5009	9.1127	6.4779	6.4231	26.7268	23.6421	26.4858
ENSG00000072210	1077	1807	899	1655	1646	1662	1835	1265	1365	8.4076	10.291	12.4152	9.5638	9.7765	13.1373	10.3851	7.236	8.8918
ENSG00000072274	1524	2122	271	1458	1409	1742	2310	1757	1886	9.808	9.8668	3.3091	6.9826	6.8897	11.3298	10.7083	8.2053	9.997
ENSG00000072310	3040	1120	2525	1288	1470	1133	1431	1746	1094	18.8159	5.0306	25.2036	6.1164	7.0719	7.3629	6.263	7.998	5.666
ENSG00000072315	30	173	2	68	22	28	336	265	436	0.2278	1.0239	0.0773	0.4228	0.1257	0.2621	1.9864	1.6991	3.1717
ENSG00000072364	1445	2353	666	1630	1656	1261	3675	2942	3488	6.3729	7.5822	5.4958	5.5221	5.6947	5.9437	11.9858	9.6927	13.1373
ENSG00000072401	463	732	292	652	578	607	714	639	653	6.6332	7.6519	7.7981	7.0585	6.3996	9.1003	7.2772	6.7684	7.8482
ENSG00000072415	873	1462	880	752	604	618	860	785	831	4.9285	6.0918	9.2372	3.3121	2.6244	3.8144	3.3404	3.2707	3.9918
ENSG00000072422	448	1015	373	401	365	327	906	964	623	4.5736	7.6344	7.135	3.1794	2.8885	3.6549	6.5951	7.3513	5.3579
ENSG00000072444	8	58	0	98	75	65	0	2	1	0.1719	0.9724	0.0097	1.8124	1.3189	1.7418	0	0.0437	0.029
ENSG00000072501	825	1663	534	1201	1254	799	2014	1724	1697	3.8263	5.6801	4.7223	4.339	4.556	4.0269	6.6603	5.9372	6.6758
ENSG00000072506	943	978	1217	992	938	829	1548	1544	1345	41.3566	32.5498	72.6075	33.1761	32.5351	36.8609	58.604	57.4738	55.0743
ENSG00000072518	1655	1734	803	2218	1860	1310	2021	2116	1763	13.4497	10.345	11.667	13.2831	11.649	10.9505	12.1137	12.9701	12.1444
ENSG00000072571	10	11	7	12	10	6	64	54	40	0.1102	0.0778	0.2088	0.0984	0.0824	0.0809	0.5803	0.5512	0.4728
ENSG00000072609	347	464	142	688	736	506	1289	1357	952	1.8394	1.7669	1.5001	2.8562	3.0747	2.9994	4.8335	5.3894	4.3043
ENSG00000072657	305	909	12	621	457	366	691	816	722	2.1704	4.7979	0.2064	3.4914	2.5394	2.9382	3.4419	4.3575	4.3937
ENSG00000072682	216	512	50	483	493	263	387	367	431	1.2138	2.1235	0.5913	2.1549	2.1748	1.7103	1.5741	1.6255	2.179
ENSG00000072694	15	21	18	6	62	1	68	11	6	0.0909	0.0851	0.2839	0.0203	0.3095	0.0153	0.3537	0.0674	0.0446
ENSG00000072736	104	142	59	122	91	71	161	129	128	0.5415	0.5279	0.6641	0.5069	0.367	0.4465	0.6506	0.5857	0.6665
ENSG00000072756	315	535	207	415	439	329	370	315	331	2.8068	3.4678	3.6125	2.8744	3.0616	3.2674	2.3091	2.1324	2.5546
ENSG00000072778	8434	9238	5857	6474	8614	4225	3758	3835	2419	86.462	73.8678	78.1537	49.3822	67.3827	42.8639	30.6984	30.9706	21.592
ENSG00000072786	220	262	242	241	317	150	542	359	352	1.1547	0.9917	2.5693	0.9884	1.2657	0.9183	2.0602	1.501	1.6952
ENSG00000072803	2294	3977	1278	3213	2532	2477	5011	4520	4523	20.2421	26.8536	19.2358	21.3879	17.4723	22.3622	35.8129	31.9509	36.286
ENSG00000072818	81	35	111	121	158	73	32	18	18	0.4956	0.141	1.456	0.5966	0.7579	0.5435	0.165	0.1056	0.118
ENSG00000072832	5694	8582	817	7257	6274	5101	8765	7366	7713	47.7147	56.4664	12.4941	45.793	41.7719	43.3118	64.1879	51.8113	61.4907
ENSG00000072840	42	49	14	25	19	7	100	43	60	0.2359	0.1882	0.2077	0.1024	0.0774	0.0476	0.452	0.2293	0.3561
ENSG00000072849	488	630	472	553	663	475	537	502	426	3.7855	3.5394	6.8378	3.3315	4.0174	4.0014	2.8656	2.8744	2.8507
ENSG00000072858	551	1230	101	893	1145	698	1327	1189	1327	3.3726	5.5501	1.2221	4.2602	5.5243	4.6461	5.7472	5.3906	6.9089
ENSG00000072864	327	262	506	416	177	387	243	198	123	1.9924	1.1364	5.8366	1.9663	0.784	2.6597	1.0492	0.9612	0.7028
ENSG00000072952	784	673	327	393	1440	220	590	807	615	5.018	3.1071	4.1013	1.9392	7.2177	1.5806	2.6415	3.8219	3.3889
ENSG00000072954	2041	3283	228	2619	2024	1689	2195	2219	1527	33.1645	41.8577	7.0042	32.4377	26.1975	27.9877	28.7667	28.8141	22.1191
ENSG00000072958	2209	2635	914	2909	2332	1860	2674	2883	2529	28.6607	25.9035	20.018	28.6007	23.7353	24.3236	27.419	29.5235	29.483
ENSG00000073008	396	825	91	546	588	352	533	493	456	5.5719	8.5197	2.4938	5.9278	6.4635	5.3456	5.2453	5.117	5.395
ENSG00000073009	981	1002	937	813	582	570	1492	1547	918	6.5631	4.8509	11.2701	4.1843	3.0028	4.1117	7.0812	7.6486	5.1155
ENSG00000073050	847	906	619	851	888	549	1113	1170	871	12.3318	9.5974	15.4573	9.1805	9.8668	8.2939	11.8283	12.7273	10.5622
ENSG00000073060	1757	1815	1305	1726	1332	1194	2177	2200	1848	10.7734	8.0111	13.8716	7.9233	6.248	7.5719	9.5665	9.9598	9.4
ENSG00000073111	210	310	95	371	369	215	500	656	420	2.0952	2.2331	1.8782	2.897	2.8854	2.4249	3.4732	4.8863	3.6115
ENSG00000073146	112	105	46	56	97	86	304	38	41	0.763	0.5009	0.663	0.285	0.5029	0.6956	1.5356	0.2336	0.2817
ENSG00000073150	976	1095	122	2074	1112	1041	399	977	578	15.7248	13.001	3.7911	24.8578	13.8627	17.2544	4.4421	11.8018	7.7981
ENSG00000073169	742	423	726	1150	1012	886	734	1058	589	15.6794	6.526	24.7359	18.0862	16.5092	19.3096	11.3904	17.024	10.4402
ENSG00000073282	6	2	1	1	1	2	88	20	5	0.032	0.0011	0.0635	0.0025	0.0024	0.0198	0.4251	0.1162	0.0367
ENSG00000073331	46	93	63	25	68	18	145	58	30	0.1646	0.232	0.5194	0.0603	0.1883	0.0776	0.4246	0.2008	0.1184
ENSG00000073350	331	165	530	44	73	34	190	94	78	2.0486	0.7005	6.1997	0.1875	0.3248	0.2355	0.8514	0.4795	0.4582
ENSG00000073417	1630	1182	1875	895	515	1041	1007	1108	601	10.4266	5.4618	19.9022	4.383	2.4575	6.9219	4.4156	5.1363	3.2372
ENSG00000073464	2721	5780	1119	3679	3130	2628	4724	4421	4137	19.8363	31.671	14.404	20.3469	17.837	20.0273	27.3142	25.6286	26.8638
ENSG00000073536	581	778	222	1448	1444	1012	837	913	724	5.2509	5.1473	3.9361	9.8862	10.1814	9.6136	5.3185	6.1515	5.5124
ENSG00000073578	4499	6314	2807	6013	5008	3667	6201	7794	6395	26.4501	28.1771	26.7154	26.6655	23.064	22.0804	29.1554	37.1495	34.0884
ENSG00000073584	625	812	747	715	812	639	688	590	560	2.7803	2.5929	6.2761	2.471	2.8147	3.1764	2.1549	1.9953	2.185
ENSG00000073605	754	700	318	739	1319	302	1	4	3	6.3553	4.2795	5.086	4.8202	8.5822	2.804	0.0112	0.0337	0.0297
ENSG00000073614	398	531	266	494	426	351	764	628	693	1.5967	1.5399	2.1146	1.5291	1.2785	1.6034	2.1812	1.9334	2.4478
ENSG00000073670	4337	6342	521	7794	6931	4706	7462	7394	7072	44.2644	50.9591	9.9094	60.5245	55.3506	48.6809	67.3827	65.3897	70.9327
ENSG00000073711	285	402	353	241	301	213	437	486	362	1.7685	1.8011	4.3113	1.1437	1.3921	1.5075	1.9299	2.3103	1.9927
ENSG00000073712	843	997	594	954	1166	578	1795	1317	1241	4.8869	4.2301	6.4603	4.3198	5.3456	3.6726	7.5157	5.689	6.1092
ENSG00000073737	29	82	215	55	26	29	22	7	16	0.3465	0.7366	5.3793	0.5356	0.2357	0.4295	0.2243	0.0806	0.2082
ENSG00000073754	0	1	0	101	408	35	53	5	5	0	0.0039	0.0097	1.5404	6.416	0.7918	0.7683	0.0883	0.0991
ENSG00000073756	235	327	43	576	232	356	458	461	471	2.1693	2.1948	0.8025	4.1998	1.6199	3.6562	2.9555	3.1853	3.7659
ENSG00000073792	16	19	5	7	22	2	61	24	19	0.1475	0.1183	0.1428	0.041	0.1571	0.0259	0.4614	0.2141	0.1938
ENSG00000073803	889	1341	428	1223	1104	813	1167	1132	990	3.4757	3.8192	3.2586	3.7193	3.3361	3.5059	3.1507	3.2654	3.3348
ENSG00000073849	881	2017	584	784	713	582	1310	990	933	4.7487	8.0201	5.9167	3.2972	2.9979	3.4722	4.9453	3.9411	4.2461
ENSG00000073861	3	2	3	6	2	1	25	2	2	0.0463	0.0098	0.1523	0.0724	0.0172	0.0243	0.3483	0.0369	0.0408
ENSG00000073905	427	904	53	794	589	549	826	877	795	24.7461	40.8876	5.8027	35.0185	26.9994	32.134	38.9089	41.512	41.8382
ENSG00000073910	1594	3327	252	2399	1916	1422	6065	5354	6013	4.8968	7.5292	1.5291	5.7196	4.631	4.7701	13.9968	12.515	16.1633
ENSG00000073921	2944	4002	2787	3260	2672	2859	4861	4980	4304	24.8737	25.7059	36.7864	20.8115	17.6186	24.5114	33.2529	33.849	33.0072
ENSG00000073969	7665	20409	1002	17745	11787	12648	18715	24456	24117	75.8882	168.075	16.9991	135.75	89.079	118.847	177.022	228.138	262.13
ENSG00000074047	19	18	5	25	60	13	95	115	93	0.1127	0.0662	0.1065	0.1111	0.2827	0.0948	0.4635	0.6261	0.5858
ENSG00000074054	1886	3456	521	3039	2561	1886	1954	1824	1928	8.5571	11.4879	4.4559	10.2113	8.8824	8.8833	6.179	6.0308	7.3072
ENSG00000074071	1323	1277	1180	2826	2602	2309	1548	2154	1678	59.3793	45.4897	71.267	96.6539	89.8428	99.6397	59.7724	84.27	73.9411
ENSG00000074181	427	555	193	378	265	269	456	324	274	2.3726	2.2254	2.1098	1.6246	1.0938	1.6873	1.795	1.4057	1.3707
ENSG00000074201	1476	1997	1128	1863	1933	1498	2169	2356	2090	16.0088	16.0025	20.476	15.0326	16.2195	16.7239	17.8658	19.5717	19.5835
ENSG00000074211	7286	16127	1863	10881	7812	6366	17421	15539	15375	38.798	67.8171	17.1528	43.719	32.7926	34.4405	84.4552	72.6075	81.6205
ENSG00000074219	26	52	17	26	66	25	125	63	57	0.389	0.5772	0.5756	0.3081	0.7878	0.4642	1.4549	0.8398	0.8678
ENSG00000074266	378	490	324	524	703	472	691	745	542	2.6311	2.4601	4.3877	2.8565	3.8624	3.6444	3.3479	3.8682	3.2883
ENSG00000074276	52	81	1	64	112	45	70	44	75	0.436	0.4975	0.0663	0.4356	0.7443	0.4656	0.4687	0.3436	0.6459
ENSG00000074317	11684	12854	2299	18329	15800	13778	12030	16309	13310	275.649	270.937	75.702	382.485	304.096	337.582	331.654	466.168	408.88
ENSG00000074319	1196	1779	854	1685	1682	1415	1532	1540	1417	15.5567	17.0477	18.7285	16.3233	16.87	18.993	14.9327	15.268	15.8123
ENSG00000074356	508	663	734	577	412	576	537	541	564	4.3869	4.1849	11.4855	3.8773	2.7522	5.3793	3.2017	3.4462	4.1173
ENSG00000074370	59	108	68	550	261	299	227	67	28	0.382	0.5151	0.9666	3.0704	1.3766	2.405	1.1461	0.4014	0.1973
ENSG00000074410	53	38	14	421	215	140	204	365	732	0.3235	0.1577	0.2227	2.1848	1.0668	1.0702	0.9728	1.8605	4.1739
ENSG00000074416	6026	9740	986	8364	9553	5665	6533	7253	5053	29.5745	36.428	9.0353	31.1788	36.3825	28.0692	25.2141	28.0093	21.8314
ENSG00000074527	524	1455	79	690	598	606	1011	895	857	6.2738	12.8525	1.8415	6.3273	5.5817	7.5996	8.7143	7.9286	8.647
ENSG00000074582	695	902	650	1437	1720	1102	1042	1180	970	10.3885	9.7846	16.3794	15.8039	19.626	16.7157	11.2867	13.1581	12.1699
ENSG00000074590	3924	9455	747	7708	5120	5586	7468	8929	8896	27.7359	51.7313	9.7335	40.8273	28.4681	39.3119	42.9274	52.0189	58.604
ENSG00000074603	1150	2577	445	2091	1744	1595	1853	1996	1797	5.5801	9.2047	4.1954	7.7359	6.5959	8.1524	6.3816	7.2256	7.3929
ENSG00000074621	173	315	76	356	403	268	326	282	256	0.8992	1.2076	0.8212	1.4681	1.639	1.6259	1.2476	1.1955	1.2482
ENSG00000074657	1625	3053	933	1478	1322	1094	3143	3026	2800	6.8024	9.3406	7.2547	4.7748	4.2837	4.9381	9.5381	9.412	9.7813
ENSG00000074660	66	86	53	117	135	62	116	112	84	0.6224	0.5737	1.0459	0.874	0.9808	0.6952	0.8308	0.8897	0.7668
ENSG00000074695	584	940	465	916	932	668	1292	1020	871	4.2519	5.0143	6.3493	5.2046	5.3753	5.2856	6.7413	5.5338	5.3592
ENSG00000074696	2400	4387	1292	3566	3329	2949	6113	5638	5638	26.4621	36.9246	23.6737	29.9691	28.9062	32.8631	57.4269	51.5655	57.9688
ENSG00000074706	1557	3634	256	2228	1978	1837	3322	3678	3861	9.2647	15.7587	2.9133	9.8115	8.9723	11.1385	14.6396	16.4642	19.595
ENSG00000074755	1324	2187	660	1846	1739	1164	3992	3681	3245	4.1117	4.9719	4.0239	4.4855	4.2455	3.9495	9.0666	8.5822	8.5834
ENSG00000074771	3	2	1	1	0	0	9	10	2	0.0583	0.0188	0.0903	0.0076	0	0	0.1689	0.208	0.0501
ENSG00000074800	16239	19561	6768	21272	23006	16123	17950	18117	17634	196.629	205.581	106.727	219.601	225.901	191.054	213.272	210.781	232.103
ENSG00000074803	32	58	2	7	7	10	40	22	36	0.1115	0.1386	0.0646	0.0089	0.0092	0.0432	0.1218	0.0759	0.1394
ENSG00000074842	660	634	762	891	949	797	641	484	373	19.5034	13.9512	35.1734	19.8408	21.7916	23.7706	14.1907	10.7761	9.3082
ENSG00000074855	663	870	200	1286	1419	669	1761	2238	1338	6.6516	6.3729	3.8817	9.6449	10.9156	7.0329	13.1581	17.1026	11.3274
ENSG00000074935	546	867	166	417	501	376	269	319	255	3.8723	4.5158	2.2939	2.28	2.7415	2.9572	1.3416	1.7132	1.6036
ENSG00000074964	945	1019	284	1787	1308	879	1368	1459	1162	6.001	4.6914	3.4863	8.5266	6.4523	5.9643	6.1092	6.8664	6.2079
ENSG00000074966	7	14	4	16	22	4	21	1	6	0.084	0.1189	0.1528	0.1551	0.2151	0.0601	0.2301	0.0188	0.0843
ENSG00000075035	1227	2485	78	2148	1906	1298	2193	1984	1859	9.4586	13.9879	1.1642	12.1191	11.191	10.2741	12.3382	11.3211	12.0073
ENSG00000075043	1307	2031	204	1866	1049	759	3606	3157	3863	16.1255	18.4955	4.7787	17.177	10.0225	9.7705	35.6647	30.6984	43.0157
ENSG00000075073	44	80	10	204	304	136	133	156	210	0.7206	0.9584	0.3675	2.708	4.1049	2.6164	1.604	2.0276	3.1065
ENSG00000075089	711	1175	405	822	770	681	881	927	740	9.4019	11.3671	9.6989	8.1309	7.7758	9.3049	8.2879	9.0461	8.1464
ENSG00000075131	55	65	41	44	56	38	46	82	80	0.9446	0.7943	1.4479	0.5843	0.7225	0.7671	0.5946	1.151	1.28
ENSG00000075142	2171	2763	1466	1904	2566	1670	2308	2098	1748	25.3298	24.3916	27.5428	16.6647	23.3907	20.2421	20.8434	18.8795	17.7617
ENSG00000075151	2887	7837	1215	5503	4047	3912	8214	8532	7783	17.2599	35.1269	12.9152	24.361	18.6784	23.4776	39.4021	40.8273	41.512
ENSG00000075188	49	87	30	43	62	48	88	83	74	0.9645	1.2669	1.2175	0.6513	0.9267	1.1119	1.2727	1.3239	1.3543
ENSG00000075213	114	245	40	195	254	319	224	349	355	0.5602	0.8897	0.4402	0.7745	0.9758	1.8679	0.8476	1.4194	1.6575
ENSG00000075218	4	8	6	15	13	6	5	13	8	0.0384	0.0476	0.1764	0.1161	0.0994	0.0751	0.046	0.1325	0.0922
ENSG00000075223	209	303	141	104	146	37	1463	1050	1089	1.6167	1.6941	2.1647	0.6079	0.8268	0.3217	8.3766	6.1697	7.3084
ENSG00000075234	146	100	166	168	266	135	272	383	283	1.9958	0.9611	4.4076	1.7822	2.8445	2.0818	2.6203	3.8999	3.3622
ENSG00000075239	1286	1870	833	1681	1537	1332	1579	1667	1472	11.6377	12.349	13.1717	11.1989	10.5829	12.1942	10.3225	11.1779	11.107
ENSG00000075240	524	879	35	705	725	347	1057	1065	799	5.2969	6.558	0.709	5.5234	5.7688	3.8341	7.6965	8.0342	6.8762
ENSG00000075275	27	57	30	103	115	55	176	101	73	0.0888	0.1312	0.2622	0.2797	0.3138	0.2349	0.4925	0.33	0.2709
ENSG00000075290	4	8	0	9	8	3	0	1	2	0.0786	0.1103	0.0097	0.1425	0.1264	0.0756	0	0.026	0.0484
ENSG00000075292	3117	4466	2776	4429	4808	3961	4470	3888	4097	11.1228	11.6396	16.712	11.6299	13.1717	14.3377	11.616	10.2582	12.3097
ENSG00000075303	353	829	124	397	241	255	547	525	526	3.4292	5.9575	2.3554	2.9914	1.7521	2.7632	3.6835	3.7693	4.3123
ENSG00000075336	584	1016	514	927	931	652	614	600	537	8.0497	10.2633	12.5628	9.5138	9.8169	9.3339	5.9027	6.0653	6.1865
ENSG00000075340	3948	8359	354	5729	5134	3524	9438	13661	11689	15.5527	24.6809	2.686	16.7797	15.6539	14.2108	29.3456	43.7364	40.9639
ENSG00000075391	990	2062	144	1143	1152	903	3961	3788	4349	4.1338	6.3644	1.1915	3.7133	3.7502	4.1133	12.3626	11.9858	15.7714
ENSG00000075399	1637	1375	862	2020	1982	1231	1013	1166	833	23.5573	14.7551	20.9123	21.8865	22.2537	18.5279	10.8154	12.7747	10.1445
ENSG00000075407	478	835	339	728	791	513	323	307	360	2.4241	3.08	3.3953	2.8893	3.1471	2.9217	1.1631	1.2263	1.6378
ENSG00000075413	2510	3448	1433	3180	3427	2393	2771	2826	2454	14.1361	14.2913	14.0997	13.1993	14.8709	13.6912	11.4341	11.8875	11.649
ENSG00000075415	5904	7727	2983	8717	6498	6799	6487	7195	5415	62.0165	63.293	46.6992	69.4001	52.9766	69.5278	58.3558	64.6576	52.7091
ENSG00000075420	148	246	64	147	271	96	607	391	523	0.5074	0.6142	0.4946	0.3983	0.7248	0.3996	1.5782	1.1356	1.7181
ENSG00000075426	1519	1535	131	2030	1504	1004	1216	1011	1319	10.7144	7.8087	1.7768	10.5578	8.1118	7.3293	5.9482	5.1645	7.7156
ENSG00000075429	4	9	2	2	2	1	10	42	30	0.1063	0.1679	0.1589	0.0322	0.033	0.0344	0.2326	1.0032	0.8338
ENSG00000075461	404	392	142	362	412	155	859	523	596	5.9605	4.1856	4.0645	4.1133	4.7327	2.5375	9.1633	5.6854	7.4115
ENSG00000075539	1350	2072	2116	1414	1073	1337	2530	2400	1934	3.6688	4.0942	10.5427	2.9765	2.2197	3.9625	4.8047	4.8239	4.4396
ENSG00000075568	1074	2187	385	1563	1377	1011	2977	2687	2625	4.0699	6.1324	2.8562	4.644	4.1093	4.1868	8.2307	7.6288	8.4711
ENSG00000075618	5505	4015	2963	6596	4584	5424	5684	5320	4718	73.1337	41.512	56.2438	65.8909	47.3562	70.2482	65.8366	60.0509	58.8889
ENSG00000075624	27804	29099	17615	33153	31192	27012	22532	24324	20459	408.88	369.577	269.869	422.098	374.147	400.667	389.115	389.115	374.147
ENSG00000075643	12	11	3	7	13	11	92	21	22	0.0793	0.0433	0.0891	0.0287	0.0641	0.0938	0.526	0.1426	0.1675
ENSG00000075651	540	418	1029	510	204	557	668	436	337	2.6522	1.4693	9.4803	1.9472	0.7291	3.0561	2.3136	1.6479	1.4873
ENSG00000075702	100	85	90	126	97	143	390	282	219	0.4604	0.2725	0.8948	0.4719	0.3504	0.8145	1.387	1.1134	1.0063
ENSG00000075711	1743	2788	1344	2195	1614	1761	3088	3193	3275	7.9491	9.2611	10.9915	7.5372	5.699	8.363	10.2375	10.8707	12.6405
ENSG00000075785	5534	8834	2943	6495	5849	5094	7808	7372	7153	100.976	129.184	72.0722	88.9184	80.7966	88.0024	128.746	117.428	131.719
ENSG00000075790	1823	3457	905	2016	2029	1704	2666	3232	3224	10.947	15.0874	9.7937	8.9236	9.2875	10.5335	11.647	14.5498	16.5092
ENSG00000075826	1237	1499	619	2703	3122	1921	1347	1820	1089	7.4245	6.5335	6.8515	11.9541	14.4436	11.789	5.6226	8.022	5.4256
ENSG00000075856	1232	1893	458	1370	1453	936	1945	2054	1697	8.5414	9.5271	5.8419	7.1034	7.6811	6.7628	9.704	10.5165	9.7529
ENSG00000075884	26	44	70	43	72	31	53	40	25	0.1466	0.1734	0.8784	0.1867	0.3271	0.2169	0.2585	0.2181	0.1548
ENSG00000075886	13	34	5	80	121	55	24	54	22	0.3641	0.7159	0.334	1.9031	2.9018	1.8919	0.5389	1.2947	0.6346
ENSG00000075891	3	5	0	1	3	0	17	4	5	0.0188	0.0111	0.0097	0.0028	0.0074	0	0.1035	0.0327	0.0424
ENSG00000075914	592	732	399	780	877	507	409	429	375	6.666	6.016	8.2926	6.6565	7.6026	6.0554	3.1374	3.5219	3.5594
ENSG00000075945	3771	7235	1306	8768	5871	6929	6375	6888	6664	36.8136	55.5799	21.5869	65.0482	44.8438	66.2377	53.0458	56.6099	62.0165
ENSG00000075975	881	1492	268	1572	1263	1120	1834	742	1566	15.4336	19.2759	8.6912	20.6164	17.0746	20.18	25.0119	9.7005	23.9197
ENSG00000076003	382	665	137	332	442	240	543	442	474	4.5833	5.8895	3.2027	3.0879	4.1542	3.1947	4.556	3.9101	4.8012
ENSG00000076043	359	459	394	466	467	469	266	247	193	4.7813	4.5068	9.721	4.8623	4.9064	6.6812	2.4774	2.4768	2.2352
ENSG00000076053	120	151	150	152	161	134	333	248	234	0.7155	0.6399	1.8505	0.7081	0.727	0.9441	1.4637	1.2117	1.3063
ENSG00000076067	137	134	44	58	76	42	161	132	84	1.8724	1.3126	1.2031	0.5937	0.7577	0.6509	1.562	1.4088	1.0523
ENSG00000076108	1524	2447	806	1936	1779	1056	3273	3252	2598	7.0218	8.1448	6.831	6.7154	6.2955	5.1969	10.9634	11.1598	9.9506
ENSG00000076201	1986	1777	1226	2823	2843	1464	3664	4249	2940	16.6044	10.9241	17.3545	17.5525	18.2982	12.4657	23.6421	27.6193	21.2913
ENSG00000076242	774	926	613	465	419	324	272	283	265	10.4211	8.9672	14.2495	4.7924	4.327	4.6412	2.5022	2.767	3.0065
ENSG00000076248	754	464	117	385	474	276	325	305	198	14.6685	6.5979	4.3468	5.7415	7.1281	5.7276	4.3743	4.3333	3.2799
ENSG00000076258	25	30	42	24	17	44	49	21	14	0.446	0.3849	1.6143	0.339	0.2296	0.9739	0.6914	0.3482	0.2653
ENSG00000076321	201	386	96	268	184	158	439	510	399	2.3035	3.2333	2.1708	2.4048	1.5886	2.0497	3.512	4.3737	3.9411
ENSG00000076344	2306	1888	1907	2711	3109	1943	1448	1707	1384	23.6818	14.4888	30.9498	20.986	25.2359	20.6822	11.0248	13.4579	12.242
ENSG00000076351	141	164	156	150	154	73	89	76	76	0.8335	0.6942	1.8981	0.689	0.6913	0.5073	0.4068	0.394	0.4457
ENSG00000076356	2622	5602	218	5531	5457	3063	6429	5486	6249	9.6261	14.9085	1.5367	14.8529	15.2799	11.4024	17.5916	15.1174	19.5277
ENSG00000076382	302	510	104	1677	1716	881	1430	1626	977	2.7022	3.3308	1.8501	11.4002	12.1525	8.4374	9.466	11.1452	7.5037
ENSG00000076513	875	1066	1083	1149	1094	900	682	728	474	5.936	5.2465	13.0483	5.9748	5.7836	6.4685	3.1628	3.6205	2.7571
ENSG00000076554	2797	4825	1850	3332	3231	3262	2540	3309	3052	16.7721	21.4359	18.6784	14.7882	14.9661	20.072	11.107	15.057	15.6862
ENSG00000076555	691	643	529	437	704	260	1561	1619	1011	2.3836	1.5934	3.5994	1.1488	1.8467	1.0246	3.7647	4.1722	3.0288
ENSG00000076604	827	445	602	683	758	375	869	1025	661	9.0597	3.4621	11.725	5.6865	6.3628	4.3837	6.6758	8.2307	6.0197
ENSG00000076641	379	606	175	506	412	281	1375	1262	1062	1.6592	1.9321	1.5424	1.7404	1.3525	1.4236	4.3004	4.1769	4.039
ENSG00000076650	280	401	167	451	478	297	388	487	335	3.0758	3.1794	3.5867	3.8534	4.1254	3.5998	2.9399	3.9539	3.169
ENSG00000076662	211	256	105	224	189	123	475	407	346	3.5345	3.081	3.4365	2.9051	2.4119	2.3014	5.6162	5.0385	4.8802
ENSG00000076685	278	737	25	357	443	242	1462	1460	1529	1.8522	3.6182	0.3612	1.8527	2.2786	1.8148	7.0719	7.366	8.8098
ENSG00000076706	1828	1407	901	1492	1061	1250	1732	1562	962	12.3806	6.9144	10.936	7.6026	5.5601	8.8207	8.379	7.7776	5.3987
ENSG00000076716	268	279	83	235	335	191	543	424	529	2.5877	1.9407	1.5906	1.7653	2.5071	2.0846	3.6671	3.0628	4.3487
ENSG00000076770	47	44	125	17	30	11	139	26	25	0.1702	0.1043	1.0018	0.0376	0.0798	0.0485	0.4136	0.0927	0.0998
ENSG00000076826	958	968	144	1248	1192	768	826	918	740	10.013	7.2547	2.8656	9.6101	9.449	8.2794	5.9786	7.0042	6.4121
ENSG00000076864	11198	14733	2337	15046	12245	10454	11810	14832	14362	97.7022	102.653	32.4377	100.383	81.6205	86.724	92.94	114.082	126.168
ENSG00000076924	1913	1391	1889	2428	2679	1652	1319	1569	1212	20.13	10.9447	31.6303	19.3555	22.0613	18.1807	10.3117	12.6307	10.9156
ENSG00000076928	1942	1195	2624	1870	1937	1608	1585	1633	887	11.3373	4.9934	24.5473	8.1667	8.6266	9.6747	6.4649	6.992	4.2768
ENSG00000076944	115	68	228	191	648	127	77	29	9	1.031	0.4166	4.152	1.3427	4.747	1.3365	0.5219	0.231	0.0828
ENSG00000076984	906	789	1049	1358	1231	985	762	910	701	8.864	5.5896	17.2712	9.8525	9.2169	9.9032	5.1291	6.5039	5.6788
ENSG00000077009	12	9	3	14	4	5	12	9	3	0.4755	0.2431	0.2895	0.4479	0.116	0.2404	0.3829	0.3305	0.127
ENSG00000077044	769	1125	645	1100	943	685	1948	1520	1233	4.0081	4.3078	6.3156	4.496	3.8492	3.9101	7.3331	5.909	5.4408
ENSG00000077063	466	1188	189	783	475	522	1534	1464	1179	3.2776	6.156	2.5851	4.2856	2.5631	3.9912	7.7776	7.6722	7.0466
ENSG00000077080	2187	3241	273	3960	3739	2431	2007	2447	1869	44.5319	52.085	10.3072	61.6857	59.4756	50.1792	33.4749	41.0845	34.8536
ENSG00000077092	411	883	24	456	385	209	837	1026	767	5.5075	8.6685	0.6422	4.7638	4.0285	3.0871	8.1118	10.3398	8.7208
ENSG00000077097	3316	5959	1640	4132	3956	3354	6396	6202	6398	27.5509	37.8287	22.6753	25.8095	25.7619	27.9995	43.3118	41.7959	48.5772
ENSG00000077147	2576	3966	1764	3087	2887	2648	3891	3191	3142	18.145	20.6299	20.707	16.1682	15.7248	19.2423	20.986	17.1327	19.1293
ENSG00000077150	222	75	98	175	258	97	421	152	91	2.4199	0.5512	2.1045	1.4629	2.1588	1.2113	3.2027	1.3008	0.9178
ENSG00000077152	259	437	45	407	357	392	181	159	212	12.2569	15.0648	4.0815	14.1291	12.9719	18.9733	5.9508	5.4739	8.3497
ENSG00000077157	2359	3996	1347	2559	2355	1972	3952	3766	4857	6.3477	7.84	6.7127	5.3015	4.9381	5.6747	7.5959	7.5091	11.0364
ENSG00000077232	1415	2691	763	722	876	654	2568	2321	2188	3.241	4.5243	3.4118	1.2435	1.4817	1.6702	4.0812	3.9174	4.2251
ENSG00000077235	2686	3516	929	3587	3524	2367	5296	5189	5407	11.7543	11.2142	7.4908	11.5141	11.7566	10.6128	17.2424	17.0861	20.2664
ENSG00000077238	252	173	107	328	1223	182	890	791	996	2.0242	0.9779	1.7059	2.0428	7.7173	1.6476	5.0458	4.7437	6.8731
ENSG00000077254	1726	3401	704	2316	1976	1903	3404	3358	3512	12.5093	18.0803	9.3426	12.3957	10.9403	14.0302	18.6556	18.4794	22.0695
ENSG00000077264	2236	5009	255	2563	2523	2050	5338	4785	5210	10.9505	17.8774	2.3909	9.2647	9.4037	10.3297	19.8012	17.6186	21.945
ENSG00000077274	1	0	0	1	0	0	38	77	17	0.0099	0	0.0097	0.0043	0	0	0.3875	0.8541	0.2312
ENSG00000077279	341	611	51	337	434	209	1425	1407	1203	1.6265	2.1268	0.5107	1.2334	1.5696	1.1531	4.8604	5.0715	4.9339
ENSG00000077312	735	624	759	956	1125	719	518	606	479	15.5344	9.6912	25.7619	14.9912	18.3632	15.6247	7.8276	9.5224	8.5179
ENSG00000077327	74	201	27	71	79	21	394	449	216	0.8711	1.7604	0.6678	0.6465	0.7015	0.2867	3.3398	4.0925	2.3063
ENSG00000077348	655	525	447	825	753	651	864	880	735	21.644	12.9872	24.3406	20.6751	19.4674	22.0878	22.434	23.1996	21.432
ENSG00000077380	2625	3868	2834	2828	2741	2440	3002	2775	2413	27.6925	30.6141	44.8107	22.3053	22.4981	26.05	24.8737	23.1637	22.3505
ENSG00000077420	64	143	273	91	190	56	324	214	176	0.7535	1.2561	6.3383	0.8435	1.7627	0.7813	2.7853	2.0042	1.9159
ENSG00000077454	1275	1044	927	1621	1637	1106	1588	1873	1220	7.1567	4.2061	9.4909	6.8446	7.0703	6.5219	6.2289	7.7187	5.6801
ENSG00000077458	281	405	204	313	292	211	459	459	376	2.2641	2.3647	3.2488	1.9691	1.7865	1.9205	2.6182	2.7845	2.6623
ENSG00000077463	637	333	491	1278	1074	892	495	729	404	11.5316	4.3179	15.2168	16.9646	14.8663	16.4203	6.2413	9.7512	6.0699
ENSG00000077498	0	1	0	0	1	0	12	14	28	0	0.0028	0.0097	0	0.0048	0	0.1523	0.1984	0.4335
ENSG00000077514	249	332	133	225	235	171	419	435	404	2.204	2.1273	2.3271	1.5288	1.5646	1.7153	2.6213	2.8873	3.1149
ENSG00000077522	2332	3756	1854	2883	2325	2188	2595	2488	2674	21.2719	26.0052	27.1415	19.8803	16.5494	20.6299	18.1724	17.4281	21.3802
ENSG00000077549	4544	7208	2627	5587	5528	3907	5265	4959	4811	64.1879	82.3394	53.8037	59.7041	60.7389	54.7395	65.0119	59.4756	65.8366
ENSG00000077585	573	672	348	815	1135	527	936	778	626	12.6138	10.8318	13.4656	13.1973	19.1132	11.8341	15.3569	12.845	11.5851
ENSG00000077616	365	464	102	502	293	430	961	855	836	2.4608	2.2558	1.3696	2.6408	1.4724	3.2495	4.5742	4.2983	4.8063
ENSG00000077684	687	1104	271	958	833	591	1056	1178	902	3.7295	4.3859	2.8682	4.0419	3.5142	3.5322	3.9606	4.7193	4.1312
ENSG00000077713	98	125	24	165	184	119	259	259	245	1.5224	1.4046	0.7565	2.0144	2.2221	2.1051	2.8323	3.0316	3.3464
ENSG00000077721	951	1381	703	1179	1128	1035	1411	1151	1164	14.6213	15.6136	18.1655	13.3631	13.3978	16.3134	16.3667	13.379	15.3457
ENSG00000077782	1379	1640	427	2186	2025	1328	5940	5652	4504	5.3763	4.6634	3.2381	6.5335	6.1759	5.5883	17.6695	16.9346	15.1977
ENSG00000077800	18	20	6	15	16	22	12	13	11	0.3264	0.2528	0.2725	0.2088	0.221	0.4966	0.1867	0.2232	0.2185
ENSG00000077809	13789	19142	12924	5879	6386	4560	6913	6375	5746	65.0482	70.9994	79.837	20.9322	23.7251	22.054	25.798	23.958	23.9352
ENSG00000077935	2	5	0	9	12	7	8	2	2	0.0182	0.0257	0.0097	0.065	0.0913	0.0867	0.0728	0.0259	0.0284
ENSG00000077942	380	271	213	343	518	171	967	471	494	2.6	1.3299	2.8804	1.8254	2.7774	1.3367	4.684	2.447	2.9446
ENSG00000077943	69	135	28	856	481	657	314	402	468	0.4104	0.592	0.3886	4.3913	2.4059	4.6945	1.4481	1.9884	2.6586
ENSG00000077984	5	5	7	6	18	0	14	1	4	0.2395	0.1637	0.7398	0.2221	0.6907	0	0.5396	0.0477	0.2098
ENSG00000078018	11007	28000	1109	16164	14974	10943	32445	28561	38546	46.6471	94.8224	8.861	52.0189	49.7177	46.615	124.103	107.685	168.729
ENSG00000078043	801	1284	301	1047	973	779	1553	1532	1514	4.2721	5.0198	3.1424	4.3756	4.0812	4.5136	5.8786	6.105	6.8912
ENSG00000078053	2453	5935	217	5291	4322	3754	5709	6448	7495	21.4476	40.1059	3.7119	35.1478	29.828	33.1864	40.8103	46.4642	62.2336
ENSG00000078061	264	280	206	273	313	183	436	314	270	3.7318	2.8411	5.4912	2.9859	3.4322	2.8706	4.2983	3.2712	3.2843
ENSG00000078070	577	1042	419	645	636	410	870	816	686	6.6758	8.7504	8.9406	5.7145	5.721	5.1099	7.1385	6.9768	6.6648
ENSG00000078098	31	97	9	117	168	129	41	61	29	0.1975	0.455	0.1639	0.6131	0.8552	1.0271	0.2237	0.3627	0.2007
ENSG00000078114	2271	3597	619	2523	2318	1500	3415	3835	3526	8.3321	9.6127	4.3159	6.9542	6.5335	5.8245	8.964	10.4036	10.7701
ENSG00000078124	1121	1392	1829	1008	792	996	976	857	774	6.6308	6.0209	18.2135	4.6063	3.6009	6.2441	3.9444	3.7123	3.8579
ENSG00000078140	2054	4355	690	3319	2656	2591	3856	3614	3533	19.4082	30.7846	11.7691	23.3695	19.4842	24.7707	28.9661	26.7833	30.0072
ENSG00000078142	1014	2118	528	1429	1485	1026	1582	1243	1812	3.3015	5.0374	3.3561	3.6098	3.7659	3.6612	3.5487	2.992	4.9616
ENSG00000078177	44	88	20	48	71	29	312	267	356	0.1991	0.2812	0.2325	0.1637	0.2463	0.1569	1.0958	1.0515	1.5866
ENSG00000078237	146	438	72	147	105	118	260	193	121	4.5033	10.0429	4.3069	3.5191	2.471	3.9674	5.6762	4.3909	3.2103
ENSG00000078246	365	216	324	291	348	212	172	123	86	5.6901	2.3959	9.3465	3.5106	4.2391	3.6212	1.8748	1.4685	1.1961
ENSG00000078269	2237	2953	2927	2421	1702	2006	2856	2295	2822	11.2884	10.857	23.8995	9.0363	6.5843	10.4499	10.459	8.488	11.967
ENSG00000078295	3203	6675	398	4375	5274	2951	5981	5065	5205	9.0648	13.8697	2.1539	9.1767	11.4438	8.6791	12.4235	10.6079	12.4235
ENSG00000078304	2933	5144	1370	6001	5364	4809	5546	5121	5322	10.3635	13.3026	8.8472	15.6012	14.4911	17.2971	14.4495	13.5723	16.034
ENSG00000078319	154	316	90	77	98	74	11	9	13	6.9409	10.4312	7.5372	2.6391	3.3605	3.6125	0.3589	0.3381	0.5463
ENSG00000078328	3788	9251	300	7060	5714	5397	6995	8182	6299	22.6647	43.4718	3.5173	32.0047	27.0715	32.6414	33.961	39.8187	34.2525
ENSG00000078369	11651	24696	3458	17481	16313	12416	20531	19871	19681	90.541	157.444	41.1051	103.263	97.3122	92.5019	149.387	139.462	154.617
ENSG00000078401	319	172	27	191	338	48	128	110	110	7.8606	3.0132	1.297	3.5987	6.4243	1.318	2.1713	2.017	2.3126
ENSG00000078403	558	895	200	745	832	569	1268	1377	1066	4.0119	4.728	2.8147	4.1786	4.7193	4.4518	6.5306	7.4266	6.5489
ENSG00000078487	414	454	728	520	516	401	232	310	169	6.2245	4.9449	18.4611	5.9923	6.016	6.3854	2.4048	3.4012	2.1893
ENSG00000078549	2345	3644	321	3378	4523	1989	5149	4582	5491	17.1613	19.7045	4.4631	18.3819	25.7294	14.9454	29.8531	26.1402	35.9032
ENSG00000078579	5	20	39	5	17	8	1	2	1	0.129	0.3826	2.2283	0.095	0.3562	0.2583	0.0268	0.0512	0.0331
ENSG00000078596	1265	1894	551	1769	1182	1836	1693	987	731	30.4217	34.4405	22.1571	32.1179	22.1659	44.365	32.9352	18.2905	15.2722
ENSG00000078618	3184	4621	1858	4102	3957	3067	3851	3822	3941	23.7008	26.2289	22.9401	22.83	23.0826	23.223	22.4849	22.4693	25.9649
ENSG00000078668	3448	5430	1427	5242	4730	4550	3994	4350	3825	53.9779	66.4803	35.1269	62.2783	57.6134	69.1468	53.0128	57.3483	55.6832
ENSG00000078674	1315	3055	1174	1627	1444	1183	3175	2546	3039	5.1936	8.8833	8.7032	5.0391	4.4816	5.1093	9.1805	7.5363	10.174
ENSG00000078687	825	1282	455	995	930	522	2702	2717	2796	3.6862	4.1818	3.9844	3.4516	3.2103	2.6075	8.795	9.1251	10.5914
ENSG00000078699	1245	1836	754	1170	1227	813	1282	1268	1229	6.5764	7.0758	7.4316	4.7763	5.0444	4.6111	4.6846	4.8947	5.414
ENSG00000078725	2946	5836	302	4515	3803	2675	6106	5276	5600	36.9246	57.2382	7.1668	42.6294	37.3173	34.1322	67.2374	55.5216	67.7729
ENSG00000078747	1105	1865	1143	1185	923	964	1886	1729	1695	8.344	10.2936	14.83	6.7303	5.4046	7.5618	10.3354	9.6403	10.6525
ENSG00000078795	5	9	9	11	13	9	14	10	9	0.0438	0.049	0.2243	0.0744	0.0904	0.1035	0.1146	0.0936	0.0942
ENSG00000078804	13042	8015	10177	5630	2953	9238	4448	3193	2192	149.387	73.5327	142.096	49.4111	27.1579	103.526	42.4268	29.4945	22.6443
ENSG00000078808	1639	2031	756	1858	1974	1133	2178	2161	1726	17.3678	15.8497	14.0585	14.6109	16.1523	12.2839	17.4109	17.4173	15.7217
ENSG00000078814	986	846	1470	3084	1609	1722	1802	1261	738	6.2061	3.8379	15.8746	14.3885	7.8257	11.1578	8.1448	5.8448	3.9084
ENSG00000078900	32	16	105	23	10	11	117	186	122	0.2098	0.0628	1.5099	0.1109	0.0419	0.0856	0.6154	1.0621	0.8166
ENSG00000078902	5009	5771	964	6961	4936	5089	3953	4290	3770	40.9922	36.2432	14.0883	42.8639	31.9881	42.0461	25.7257	27.8637	27.6517
ENSG00000078967	516	696	305	605	651	413	570	617	549	5.4221	5.3753	5.9786	4.959	5.3922	4.7213	4.1513	4.7846	4.8415
ENSG00000079101	67	181	9	0	0	0	0	1	0	0.817	1.6537	0.262	0	0	0	0	0.0179	0
ENSG00000079102	646	889	95	1000	1216	911	1367	1214	1321	2.3286	2.3166	0.6979	2.8206	3.4534	3.6477	3.4391	3.2688	4.0812
ENSG00000079112	4	11	1	5	1	1	21	20	10	0.0417	0.0785	0.0712	0.0342	0.0038	0.0193	0.2061	0.2163	0.1243
ENSG00000079134	910	1050	937	909	1057	779	913	865	722	5.5629	4.6822	10.4569	4.3258	5.0798	5.1719	3.8384	3.8906	3.7544
ENSG00000079150	44	52	48	77	54	64	121	100	77	0.6692	0.5566	1.517	0.9293	0.6264	1.1632	1.3653	1.2471	1.1126
ENSG00000079156	773	1422	124	1367	1048	1005	1970	2308	1714	4.7496	6.4417	1.5019	6.4779	5.0851	6.5994	8.8375	10.7351	8.9723
ENSG00000079215	8717	8651	1929	5752	16920	2225	23186	17310	17873	68.362	52.9429	24.7707	34.1874	101.478	18.2905	173.28	119.648	140.648
ENSG00000079246	3301	4882	2105	3498	3754	2651	3055	2857	3161	29.828	33.3131	30.2558	23.6547	26.7405	24.2234	21.432	19.9102	25.2229
ENSG00000079257	23	114	21	151	86	161	185	101	93	0.7191	2.6765	1.3597	3.8511	2.14	5.7062	4.2285	2.487	2.6353
ENSG00000079263	25	60	41	84	58	44	18	10	5	0.1921	0.3295	0.6985	0.527	0.3521	0.4182	0.1174	0.0736	0.0446
ENSG00000079277	744	1135	246	833	646	504	435	354	378	4.5606	5.0781	2.944	3.9697	3.0879	3.4167	1.8702	1.6524	2.0208
ENSG00000079308	196	282	90	136	91	67	797	522	674	0.5822	0.5989	0.582	0.308	0.1981	0.2354	1.7698	1.2835	1.8724
ENSG00000079313	882	886	108	1168	1185	573	1743	1792	1509	8.566	6.2165	2.0102	8.4443	8.7988	5.8977	12.418	13.0213	12.3671
ENSG00000079332	1912	2996	1123	2235	2026	2034	3050	2801	2738	13.8502	15.9414	14.1643	11.9492	11.3047	15.0946	16.6344	15.4113	17.0433
ENSG00000079335	63	52	20	43	51	20	131	68	52	0.4998	0.2855	0.3683	0.2607	0.3112	0.1865	0.8128	0.4787	0.4226
ENSG00000079337	2565	1781	4140	2956	4195	1639	1889	2122	1343	10.8007	5.4019	27.4892	9.1972	13.5366	7.1483	5.4774	6.5064	4.6778
ENSG00000079385	5	4	6	11	39	4	80	29	103	0.0368	0.0091	0.146	0.0587	0.2405	0.0397	0.5203	0.2214	0.8469
ENSG00000079387	151	243	71	201	196	136	307	300	242	1.1264	1.3403	1.0884	1.1696	1.1201	1.198	1.67	1.7638	1.6662
ENSG00000079393	6	9	3	2	4	0	41	66	37	0.1109	0.1116	0.1632	0.0199	0.0494	0	0.6208	1.0864	0.72
ENSG00000079432	2796	2431	1408	3470	2978	1820	4992	5376	4900	14.7164	9.3749	13.1187	13.477	12.1444	9.9217	20.1125	21.9667	22.5179
ENSG00000079435	1122	415	1987	837	366	897	629	640	233	10.8958	2.8301	29.9211	6.1402	2.6727	8.9941	4.1449	4.477	1.9338
ENSG00000079459	2943	4580	2731	3407	2236	3462	2766	2697	2741	27.9703	32.7085	39.933	24.2234	16.5599	33.1396	20.3701	19.7372	23.064
ENSG00000079462	550	532	317	1267	1373	975	762	926	850	19.2492	13.8474	18.8159	33.3533	37.0587	34.1967	20.5771	25.5067	26.1402
ENSG00000079482	435	761	80	1090	1370	857	2348	2621	2548	2.5808	3.2979	0.9459	5.1056	6.4417	5.5745	10.4333	11.9103	13.1834
ENSG00000079557	0	0	0	0	0	0	7	8	5	0	0	0.0097	0	0	0	0.1198	0.1537	0.111
ENSG00000079616	920	841	776	912	1093	752	636	750	550	10.784	7.1072	15.5124	7.9915	9.7146	9.1186	5.1005	6.4177	5.3076
ENSG00000079689	35	34	6	15	12	10	94	50	63	1.1533	0.7903	0.4281	0.3727	0.2873	0.3797	2.2363	1.3253	1.8846
ENSG00000079691	494	667	56	704	1012	392	1268	1165	1058	3.5496	3.4665	0.7997	3.9352	5.7166	3.1159	6.4888	6.2422	6.4685
ENSG00000079739	1093	1732	377	1448	1472	851	1959	2186	1650	13.3682	15.5488	8.4976	13.0396	13.909	10.754	18.1767	20.4406	17.3832
ENSG00000079785	2646	6036	1209	5385	4214	3883	5358	5790	5153	33.849	60.7389	25.4393	52.5267	42.6015	50.0984	59.4518	63.5433	63.5433
ENSG00000079805	2358	2203	2927	2512	2202	2254	2741	2786	1934	8.8349	5.9809	18.3093	7.0538	6.3198	8.7706	7.2308	7.6459	6.0173
ENSG00000079819	4199	7725	2708	3635	3165	2680	11452	7223	8284	20.1714	28.1857	21.8782	13.0605	11.9349	13.3522	45.4278	27.3994	36.1189
ENSG00000079841	1919	4999	215	2670	2518	1988	5291	6479	5369	7.5125	14.3907	1.6253	7.8983	7.5733	8.1016	15.4573	19.3216	18.0862
ENSG00000079931	181	395	124	532	401	321	797	757	934	1.651	2.6311	2.2576	3.854	2.9032	3.3247	5.2193	5.2324	7.4136
ENSG00000079950	1926	3291	1306	2520	2223	2315	2577	2550	2514	5.8366	7.2975	7.4277	5.8825	5.2865	7.3804	5.4733	5.7189	6.4503
ENSG00000079974	1445	2371	595	1002	1048	523	1041	1416	1110	12.3773	14.83	9.3082	6.4966	6.8875	4.8109	6.2281	8.9857	7.9453
ENSG00000079999	1819	1974	2062	2827	2465	1975	1841	2316	1692	23.8613	19.3398	41.2703	28.0865	25.4955	26.3384	18.5869	24.1584	19.3555
ENSG00000080007	5	7	9	1	2	0	0	0	1	0.0727	0.0673	0.3423	0.0051	0.0145	0	0	0	0.0236
ENSG00000080031	212	200	283	212	133	133	88	96	41	2.384	1.615	6.0236	1.8539	1.1147	1.6915	0.7168	0.8733	0.4401
ENSG00000080166	37	65	16	223	205	136	84	94	89	0.2334	0.2908	0.2553	1.1744	1.0509	1.0789	0.4288	0.5357	0.5834
ENSG00000080189	1484	1560	876	2084	1890	1454	1947	2168	1484	18.0285	14.037	17.9529	18.8795	17.7283	18.2243	17.9849	20.1669	15.5054
ENSG00000080200	66	187	12	48	40	35	304	233	194	0.6161	1.3063	0.2682	0.3412	0.276	0.3852	2.0962	1.7415	1.6968
ENSG00000080224	81	126	3	73	53	14	546	358	637	0.5983	0.6699	0.0889	0.4192	0.2918	0.1193	2.9468	2.1249	4.2113
ENSG00000080293	39	32	2	13	6	3	18	13	15	0.6278	0.3537	0.1078	0.1507	0.0641	0.0546	0.2358	0.1917	0.2475
ENSG00000080298	771	1169	166	568	738	298	1932	789	1305	3.4425	3.8073	1.4637	1.9575	2.5399	1.5001	6.1233	2.6372	4.9182
ENSG00000080345	1005	1659	539	948	857	840	1611	1260	1134	2.7043	3.2545	2.8596	1.9839	1.7415	2.5576	3.0203	2.5539	2.6687
ENSG00000080371	1063	1335	1021	1254	1277	1125	1727	1625	1514	8.0022	7.2628	13.4918	7.0872	7.3865	8.8334	9.3647	9.0614	9.5098
ENSG00000080493	1218	1262	118	673	968	216	4662	2425	2777	7.3154	5.4958	1.3753	3.0844	4.4809	1.4436	21.3361	10.8644	14.2305
ENSG00000080503	3660	7990	659	5679	5075	3526	9408	8362	7768	25.3716	43.1447	8.5342	29.8833	27.6348	24.7906	55.4129	47.3182	49.5326
ENSG00000080511	0	2	0	0	0	0	23	39	20	0	0.0198	0.0097	0	0	0	0.4167	0.7737	0.4641
ENSG00000080546	1072	1668	380	1871	1976	1289	1714	1675	1395	10.5449	11.998	6.8676	13.4656	14.8874	12.8841	12.3461	12.2318	11.4921
ENSG00000080561	28	109	25	70	46	51	220	297	274	0.4038	1.2252	0.7934	0.8348	0.5302	0.916	2.4488	3.4919	3.7225
ENSG00000080573	4593	4077	628	2269	3450	800	1261	3025	1961	33.2943	22.5651	8.5984	12.4344	19.7045	6.2652	6.5877	17.0513	12.3588
ENSG00000080603	2419	3803	1011	3334	3172	1857	4422	4599	4042	9.5963	10.9915	7.394	9.7647	9.547	7.6171	12.8679	13.6821	13.5647
ENSG00000080608	208	337	170	126	154	86	328	323	248	3.8041	4.5194	5.8245	1.7685	2.1301	1.749	4.159	4.3548	3.856
ENSG00000080618	9	8	25	5	16	8	9	9	8	0.2263	0.1344	1.3792	0.0905	0.3173	0.2478	0.1951	0.215	0.2209
ENSG00000080644	8	24	6	35	27	14	16	17	16	0.0678	0.1512	0.1616	0.2552	0.1929	0.1565	0.128	0.1523	0.1608
ENSG00000080709	309	336	40	448	382	257	444	401	486	3.8297	2.992	0.9783	4.3207	3.6783	3.5046	3.7944	3.6697	5.0615
ENSG00000080802	627	1042	276	897	866	608	1112	1188	1144	4.4247	5.4212	3.8007	4.9518	4.8022	4.6676	5.5411	6.2577	6.8694
ENSG00000080815	2548	2662	3695	2092	1519	1967	1923	1679	1326	12.7944	9.8115	29.2484	7.9559	5.9123	10.2562	6.8356	6.2183	5.5538
ENSG00000080819	682	795	948	1059	856	985	461	520	393	9.3629	7.8773	21.456	10.7427	8.9779	13.6591	4.3379	5.1866	4.4757
ENSG00000080822	6263	5113	8315	4022	2846	5363	2920	3019	1718	58.9825	36.8507	100.383	28.9407	21.0244	50.764	21.4428	22.5256	14.0997
ENSG00000080823	701	1074	120	445	410	241	337	351	391	3.1556	3.498	1.0655	1.5146	1.3497	1.2236	1.0612	1.2277	1.5597
ENSG00000080824	30087	33185	15248	30847	25309	24652	24148	22580	22782	273.631	256.547	165.938	237.661	189.228	215.265	219.117	201.468	225.901
ENSG00000080839	59	78	59	82	104	48	199	204	157	0.4452	0.4277	0.9668	0.503	0.6236	0.4464	1.1568	1.3159	1.1707
ENSG00000080845	2566	3815	355	3503	3533	1829	4380	4168	4284	14.5883	15.9735	3.9094	14.772	15.5124	10.7575	18.9162	18.0521	21.1185
ENSG00000080854	85	177	19	191	213	108	760	720	974	0.4345	0.6771	0.2458	0.8065	0.8664	0.6836	2.9446	2.9952	4.6421
ENSG00000080947	156	221	112	292	261	239	28	17	26	1.0915	1.1264	1.5926	1.6202	1.3873	1.9277	0.1577	0.1088	0.1844
ENSG00000080986	2	8	4	4	2	2	7	0	3	0.0217	0.0579	0.1483	0.0285	0.009	0.0322	0.0754	0	0.0435
ENSG00000081014	178	304	165	338	286	229	785	485	542	1.1535	1.4457	2.1576	1.7412	1.4145	1.7181	3.6434	2.4413	3.126
ENSG00000081019	358	542	140	464	472	407	910	934	783	2.5625	2.82	1.9908	2.6022	2.6335	3.2696	4.6118	5.0104	4.7832
ENSG00000081026	569	1401	76	781	586	584	1534	2020	1557	3.4316	6.2299	0.9068	3.6612	2.7308	3.8548	6.6034	9.1607	8.0083
ENSG00000081041	69	4	16	81	66	2	55	3	4	2.2409	0.0736	1.0441	2.05	1.6189	0.0705	1.2754	0.0862	0.1289
ENSG00000081051	7	13	0	31	10	18	11	14	2	0.0911	0.1179	0.0097	0.3382	0.0996	0.3015	0.1286	0.1829	0.034
ENSG00000081052	55	141	37	65	78	52	135	115	88	0.249	0.4675	0.3905	0.2263	0.2713	0.2877	0.4879	0.4687	0.4131
ENSG00000081059	33	33	41	53	70	32	45	34	70	0.1433	0.094	0.4197	0.1771	0.2368	0.1708	0.1718	0.144	0.3263
ENSG00000081087	564	1048	286	753	640	633	792	835	702	5.2236	7.1613	5.0833	5.4062	4.6629	6.2809	5.1523	5.7737	5.4856
ENSG00000081138	21	164	1	80	41	36	211	171	214	0.1657	1.0114	0.0659	0.5226	0.2503	0.3527	1.3134	1.1801	1.6784
ENSG00000081148	13	30	8	56	73	49	18	11	10	0.062	0.1038	0.1326	0.2328	0.306	0.3203	0.0835	0.0562	0.0581
ENSG00000081154	2159	3515	1283	2813	2361	2310	2661	2712	2616	33.9762	43.7605	32.4107	33.7614	29.6032	36.9246	34.2377	34.6446	37.5967
ENSG00000081177	823	1373	465	800	816	486	1558	1304	1289	9.0106	10.9944	9.28	6.6054	6.8547	5.6411	12.5202	10.5533	11.8283
ENSG00000081181	180	446	34	480	309	305	334	390	325	3.6749	6.7355	1.3691	7.493	4.9666	6.6552	4.7748	5.9215	5.6071
ENSG00000081189	7028	14824	781	8611	8109	5810	13817	13514	14409	37.988	62.6848	7.9814	35.6003	34.5153	31.8287	65.5783	62.5286	77.3278
ENSG00000081237	56	90	54	65	129	31	245	49	55	0.2944	0.3382	0.6306	0.2645	0.5398	0.1973	1.0021	0.242	0.3037
ENSG00000081248	62	201	8	7	9	7	22	11	19	0.4512	1.1359	0.1653	0.0293	0.0413	0.0593	0.136	0.0769	0.1483
ENSG00000081277	44	66	4	281	475	140	119	89	96	0.3158	0.3399	0.1031	1.7116	2.9362	1.2573	0.681	0.5758	0.7079
ENSG00000081307	892	1546	434	1395	1265	987	1350	1246	1029	6.518	8.2323	5.889	7.7253	7.151	7.5581	6.9957	6.7355	6.3112
ENSG00000081320	101	90	31	83	160	59	262	246	316	0.7215	0.4488	0.4838	0.4609	0.8686	0.4968	1.3841	1.4255	2.0643
ENSG00000081377	680	806	930	462	414	504	293	200	180	3.2161	2.7275	8.2194	1.6707	1.4414	2.6614	0.9771	0.7592	0.7797
ENSG00000081386	346	720	117	569	521	414	569	392	449	2.8736	4.3995	1.9125	3.6835	3.3628	3.7786	3.2638	2.4546	3.2243
ENSG00000081479	824	702	1829	242	198	353	19	23	37	2.4852	1.5136	10.174	0.5446	0.4352	1.215	0.0458	0.0593	0.112
ENSG00000081665	288	355	266	246	224	175	420	374	432	1.6531	1.4767	3.0418	1.0905	0.9558	1.1645	1.729	1.6706	2.2052
ENSG00000081692	206	201	106	299	284	198	298	342	251	2.3271	1.6364	2.3709	2.6437	2.4848	2.5389	2.3788	2.8978	2.4788
ENSG00000081721	391	513	265	513	481	442	642	724	553	11.1642	10.7016	13.2694	10.8494	10.4885	12.8361	13.5231	15.584	13.4136
ENSG00000081760	2198	4574	418	4106	2662	2797	4337	4253	3354	6.84	10.4605	2.5094	9.5347	6.387	9.0839	9.7813	9.8639	8.7919
ENSG00000081791	1628	2243	868	1219	1424	896	2856	2721	2411	13.4656	13.6968	12.7892	7.6233	9.0614	7.7462	17.849	17.1509	17.1613
ENSG00000081803	958	3123	119	2777	1477	2123	2313	3350	2127	7.5428	18.0647	1.8172	16.2269	8.9295	17.177	13.4795	20.1075	14.322
ENSG00000081818	139	256	50	113	102	93	432	275	473	1.8736	2.4852	1.3459	1.1603	1.015	1.4353	4.0936	2.7839	5.4423
ENSG00000081842	20	67	2	17	9	5	117	81	110	0.1639	0.4047	0.0799	0.1027	0.0484	0.0497	0.7735	0.6029	0.9255
ENSG00000081853	22	67	1	18	31	10	122	54	102	0.2096	0.4737	0.0682	0.1284	0.2266	0.1153	0.9214	0.468	0.9806
ENSG00000081870	373	462	332	203	314	221	289	271	249	5.718	5.1596	9.4107	2.3946	3.7327	3.6862	3.0442	3.0576	3.272
ENSG00000081913	2413	2246	2552	2236	1619	1867	2452	2145	1369	13.1938	8.8991	22.8553	9.1107	6.8378	10.5845	9.7188	8.6927	6.2588
ENSG00000081923	89	145	21	161	161	172	95	129	75	0.6247	0.7341	0.3372	0.8978	0.864	1.4452	0.5125	0.7706	0.5253
ENSG00000081985	116	384	7	97	56	59	173	147	262	1.3144	3.2316	0.1965	0.8469	0.4738	0.7749	1.4197	1.3305	2.6408
ENSG00000082014	3095	3081	1077	5593	6212	4106	3644	3899	3556	29.4149	22.0743	17.5256	40.0268	45.7767	39.0312	27.4078	29.2484	30.402
ENSG00000082068	592	774	408	883	850	698	587	676	652	4.1493	3.9572	5.4232	4.8389	4.6831	5.305	2.8402	3.4976	3.8914
ENSG00000082074	13	45	36	25	36	11	60	32	24	0.09	0.2261	0.5932	0.1371	0.2003	0.0965	0.3577	0.2213	0.19
ENSG00000082126	20	23	2	63	110	47	190	98	59	0.1782	0.1377	0.0826	0.4622	0.7865	0.5228	1.3282	0.7825	0.5535
ENSG00000082146	489	667	531	763	763	698	399	394	409	7.5521	7.4662	14.2769	8.775	9.0586	11.0688	4.2301	4.4291	5.2409
ENSG00000082153	1856	3112	1250	1962	1794	1786	2699	2489	2371	19.8956	25.311	22.434	15.8705	15.0762	19.9773	22.7086	20.8115	22.5256
ENSG00000082175	24	47	9	29	18	35	145	60	56	0.0626	0.0872	0.0982	0.0553	0.0316	0.1232	0.346	0.167	0.1757
ENSG00000082196	138	127	314	44	63	57	45	14	18	1.8886	1.2392	8.1111	0.4497	0.6301	0.8845	0.4509	0.1666	0.2415
ENSG00000082212	673	1040	322	828	830	714	574	402	543	9.9506	11.1955	8.6803	9.0106	9.3139	10.7701	5.8604	4.2779	6.6516
ENSG00000082213	430	948	161	772	783	704	1020	1035	1045	5.0812	8.2598	3.7243	6.9899	7.2482	8.8349	8.8057	9.2086	10.5047
ENSG00000082258	1027	1828	528	1207	1188	1090	2363	2379	2150	5.6	7.3144	5.4337	5.1172	5.1018	6.3512	9.4151	9.7765	9.883
ENSG00000082269	407	663	177	472	467	389	1019	944	796	1.8764	2.2111	1.6182	1.6882	1.6246	2.028	3.2674	3.2447	3.1895
ENSG00000082293	23	100	7	69	45	48	553	296	434	0.1197	0.3878	0.1208	0.2895	0.184	0.3143	2.2879	1.3543	2.2317
ENSG00000082397	4571	10866	2434	9518	6602	6742	8531	11438	9419	20.5099	37.4028	18.6746	32.2368	23.2161	30.4486	30.8799	41.9446	38.4425
ENSG00000082438	282	654	120	316	358	222	241	276	141	0.7685	1.335	0.6933	0.6714	0.7406	0.7205	0.5039	0.6424	0.385
ENSG00000082458	3174	6198	428	4610	4203	3111	5810	5430	5289	19.9301	29.4769	5.1596	21.8314	20.665	20.3265	29.2077	26.9994	30.0573
ENSG00000082482	139	358	46	270	232	224	578	412	601	1.7235	3.2631	1.1487	2.6358	2.2331	3.1362	5.1196	3.8433	6.4649
ENSG00000082497	198	499	80	356	167	253	243	229	129	1.7604	3.2525	1.4242	2.48	1.1119	2.5586	1.5415	1.5816	1.0557
ENSG00000082512	259	584	61	667	522	344	727	848	568	1.38	2.2774	0.6696	2.8217	2.1701	2.1009	2.7625	3.4231	2.6882
ENSG00000082515	468	571	428	852	721	681	459	439	378	4.3863	3.9115	7.5836	6.1714	5.3392	6.7813	2.965	3.0442	3.047
ENSG00000082516	386	696	181	463	519	338	732	522	716	3.3853	4.4734	3.0967	3.1503	3.5361	3.2861	4.4803	3.374	5.2844
ENSG00000082556	63	169	23	266	445	255	449	326	549	0.4996	1.0182	0.4144	1.7623	2.9864	2.4624	2.6922	2.1281	4.0197
ENSG00000082641	4983	11099	1679	9602	7187	5927	11173	10912	11126	41.8382	74.4289	23.5688	61.1664	47.2737	50.133	85.5531	79.1722	93.5666
ENSG00000082684	783	1542	147	822	755	485	301	249	332	6.2786	8.9875	2.2781	5.0892	4.7098	4.1973	1.6744	1.5207	2.2853
ENSG00000082701	1790	3887	377	3215	2635	2495	5153	4866	5169	11.2654	17.8658	4.4702	14.8663	12.7428	15.9609	25.0059	23.8401	28.6253
ENSG00000082781	770	736	356	635	692	465	1013	900	700	5.9565	4.1058	5.2185	3.7863	4.1547	3.8914	5.4683	5.1018	4.5391
ENSG00000082805	800	1835	174	1267	1426	878	1977	1525	1969	2.923	4.9167	1.2606	3.6003	4.0997	3.5412	5.0634	4.1246	6.118
ENSG00000082898	1888	3194	1287	2298	2661	1890	3396	2788	2810	8.088	10.0082	9.9767	7.3988	8.7347	8.4497	10.6012	8.8334	10.0255
ENSG00000082929	0	1	0	2	0	0	2	2	3	0	0.0132	0.0097	0.049	0	0	0.0667	0.0737	0.125
ENSG00000082996	1723	1817	2687	1780	1165	1844	1235	1208	727	23.3907	18.3572	53.0128	18.1611	12.4277	25.4163	12.5688	12.4635	8.3874
ENSG00000083067	384	981	65	529	493	447	746	764	874	0.911	1.727	0.3477	0.9896	0.8856	1.2532	1.305	1.4583	1.8988
ENSG00000083093	177	307	67	173	178	142	309	335	263	1.8199	2.2786	1.3778	1.3653	1.36	1.6527	2.2445	2.6022	2.3657
ENSG00000083097	927	2017	274	1136	1136	850	2596	2574	2578	4.3043	6.928	2.4907	4.1122	4.1419	4.3028	8.8108	9.0298	10.1431
ENSG00000083099	565	938	363	503	581	380	364	288	293	3.2192	3.8971	4.043	2.2006	2.5431	2.418	1.454	1.275	1.4832
ENSG00000083123	306	476	210	371	308	252	606	499	481	3.6853	4.1868	4.8401	3.4708	2.8736	3.3577	5.1139	4.4329	4.8778
ENSG00000083168	728	1069	478	755	697	522	2415	2070	2102	3.0252	3.213	3.9022	2.429	2.2109	2.4345	7.2276	6.4434	7.4521
ENSG00000083223	260	444	189	343	327	215	936	677	748	1.8975	2.3336	2.7154	1.9445	1.8027	1.7669	4.8181	3.6878	4.6634
ENSG00000083290	1613	2815	1217	1804	1995	1471	2956	2539	2606	8.2231	10.5097	11.1164	6.9334	7.8141	7.806	10.985	9.5761	11.1642
ENSG00000083307	22	16	3	19	21	43	18	43	39	0.1597	0.0728	0.0907	0.1014	0.1142	0.3916	0.1126	0.2986	0.3027
ENSG00000083312	1050	1587	778	1656	1358	1338	2084	1917	1851	4.3234	4.7815	6.001	5.3076	4.3891	5.9472	6.102	5.8761	6.511
ENSG00000083444	1378	1607	1568	1965	2238	1373	972	832	758	12.937	11.1514	23.9761	13.5961	16.2087	13.1668	6.4303	5.7526	5.9394
ENSG00000083454	308	374	42	368	374	206	742	619	642	3.6318	3.1734	0.9805	3.3776	3.4212	2.7128	6.2165	5.4062	6.4347
ENSG00000083457	340	363	589	373	266	270	466	283	301	2.5025	1.9159	8.1833	2.1256	1.4575	2.2398	2.4092	1.6043	1.9566
ENSG00000083520	501	677	279	771	750	596	609	634	784	3.2618	3.167	3.5356	3.8971	3.7929	4.2205	2.7481	3.047	4.2965
ENSG00000083535	155	273	84	261	253	166	246	204	232	2.0639	2.6222	2.2054	2.7109	2.6182	2.5053	2.3088	2.0803	2.6987
ENSG00000083544	408	486	557	479	424	383	625	601	521	4.8922	4.2749	12.1005	4.4957	3.9918	5.0151	5.2673	5.3456	5.2665
ENSG00000083635	175	259	49	244	226	199	178	136	154	2.4509	2.6134	1.3668	2.6614	2.4367	3.1171	1.765	1.4797	1.9105
ENSG00000083642	1281	2728	429	1864	1730	1560	3267	2885	3198	4.7748	7.5091	3.13	5.3914	5.1064	6.2501	8.9152	8.052	10.1186
ENSG00000083720	2660	5897	432	2970	2708	2228	4571	4053	4645	31.2043	54.2759	9.4512	26.2475	25.1154	26.6091	44.1604	38.5412	50.4813
ENSG00000083750	718	1082	295	853	770	594	987	1086	1126	13.191	14.6335	9.8475	11.6093	10.8318	11.1989	13.4521	15.1397	17.8114
ENSG00000083799	1837	2968	777	2257	2081	1770	2878	2373	1962	7.1229	8.3343	5.5719	6.6143	6.2039	7.1395	7.9364	6.7592	6.3412
ENSG00000083807	526	440	471	531	500	405	261	234	207	3.2398	1.9247	5.4638	2.5233	2.3411	2.7787	1.1282	1.1279	1.1441
ENSG00000083812	309	599	81	735	759	473	399	375	315	4.0048	5.7443	2.059	7.3022	7.6895	6.5777	3.5842	3.6105	3.5096
ENSG00000083814	272	527	116	397	520	283	726	736	685	3.8132	5.4371	3.167	4.335	5.7229	4.3052	7.3033	7.6811	8.1359
ENSG00000083817	95	173	29	138	162	112	183	168	163	1.8054	2.384	1.106	2.0442	2.3792	2.4147	2.4643	2.43	2.7164
ENSG00000083828	73	97	47	114	112	80	187	127	160	1.0663	1.0281	1.4042	1.305	1.2441	1.3668	1.9796	1.4793	2.1079
ENSG00000083838	283	362	100	465	463	253	250	281	170	2.8263	2.5885	1.9677	3.6205	3.607	2.8259	1.7579	2.1319	1.5153
ENSG00000083844	21	38	11	28	25	18	149	97	138	0.3078	0.4053	0.3792	0.3258	0.2844	0.3227	1.6964	1.2257	1.9633
ENSG00000083845	4014	3563	5796	4861	5786	4164	3534	3255	2626	54.5938	37.1495	101.14	49.5938	61.383	56.1309	39.1663	35.7468	32.4516
ENSG00000083857	561	957	218	814	846	646	2643	1944	1888	1.6735	2.0809	1.3134	1.9178	1.9428	2.1979	5.718	4.3837	4.8519
ENSG00000083896	1661	2358	1066	1816	1901	1487	2720	2644	2432	11.9492	12.3588	13.3661	9.6403	10.3909	10.8796	14.4112	14.2197	14.8328
ENSG00000083937	803	1177	817	826	574	897	1439	1375	1359	12.9114	13.9841	21.8177	9.9227	7.1385	14.827	17.4461	16.8371	18.87
ENSG00000084070	3626	6761	808	5028	4036	3344	5510	5873	5451	51.2282	77.1273	19.7075	54.544	45.0218	48.0197	69.1468	73.4206	76.9544
ENSG00000084072	895	1304	1190	1237	1071	800	929	933	721	5.4958	5.8937	13.0559	5.8638	5.1709	5.3033	3.9305	4.2211	3.7623
ENSG00000084073	627	1030	412	928	750	745	978	813	886	8.8438	10.5775	10.4134	9.704	8.1001	10.784	9.9428	8.3964	10.3708
ENSG00000084090	3059	5308	2283	3531	2959	2789	4478	4398	3646	33.8281	46.7346	39.5169	30.0239	26.0153	31.3796	40.8492	39.842	36.7921
ENSG00000084092	311	587	236	285	259	155	787	897	763	4.501	6.2517	6.4011	3.2069	2.9065	2.5128	8.2712	9.8038	9.3693
ENSG00000084093	100	92	140	90	84	89	237	162	133	0.5887	0.377	1.7214	0.4129	0.3794	0.6272	1.045	0.8187	0.7651
ENSG00000084110	2	0	1	3	4	1	8	3	2	0.0143	0	0.0667	0.0094	0.0175	0.0171	0.0597	0.0306	0.0248
ENSG00000084112	716	1404	181	1133	1314	739	2620	2310	2705	3.5219	5.0489	1.7482	4.359	5.1049	3.9658	9.4375	8.4957	11.3546
ENSG00000084207	3094	3081	5136	4707	4725	3704	5556	5737	4809	80.1875	61.383	154.617	90.9904	91.876	90.7256	129.008	129.603	122.737
ENSG00000084234	8662	18368	1660	16274	13256	11324	18275	17834	18475	57.2382	97.9251	18.779	82.3394	67.6147	72.4168	108.449	103.381	122.187
ENSG00000084444	2091	4484	374	3434	3123	2428	5704	3703	4587	15.3457	24.6518	5.1885	18.7699	17.6591	18.4068	33.4061	20.9071	30.0348
ENSG00000084453	3820	2764	4700	1130	518	1546	1015	833	466	16.3667	8.6266	31.5616	3.7257	1.6459	6.9569	2.9685	2.6403	1.7479
ENSG00000084463	1488	2622	585	2088	2274	1442	3281	2973	3485	21.456	28.6813	14.7956	22.5179	25.8217	21.4643	38.3317	34.4577	45.819
ENSG00000084623	1875	3086	1194	3474	3384	2456	2369	2556	2230	53.2705	69.4486	50.2135	74.9353	73.7342	68.0766	57.7939	61.9085	59.845
ENSG00000084628	562	743	294	482	453	177	166	178	194	9.5112	9.0318	9.0554	6.157	5.8825	3.2488	1.925	2.2209	2.7738
ENSG00000084636	5812	2680	8498	4032	4548	3985	1881	1147	1032	30.5726	10.5122	62.6848	15.9609	18.7177	21.5869	7.117	4.4631	4.6031
ENSG00000084652	1253	1666	811	1660	1666	1120	2023	1879	1557	12.3461	12.0246	13.9204	12.0304	12.6405	11.2654	14.8388	13.9726	12.9575
ENSG00000084674	8	18	5	25	17	20	36	11	39	0.0212	0.0269	0.0769	0.0478	0.0306	0.0713	0.093	0.0361	0.1271
ENSG00000084676	1973	4126	585	3258	3162	2223	5630	4620	5353	11.5292	17.6553	6.2749	13.9439	14.1291	13.1421	25.3298	20.4646	27.2387
ENSG00000084693	605	1082	257	681	665	459	719	812	718	5.6801	7.4375	4.5918	4.9812	4.8915	4.6703	4.7021	5.6549	5.6595
ENSG00000084710	253	1164	36	514	291	149	2498	1987	3152	1.8036	6.2108	0.5328	2.8764	1.5631	1.2194	13.5902	10.9009	19.973
ENSG00000084731	7087	17316	730	12235	10230	7043	13101	13092	13154	54.3992	105.822	10.2968	71.8664	61.2041	54.0516	90.3996	87.537	100.788
ENSG00000084733	1951	3219	1437	2640	2760	2102	4073	3737	3748	26.5125	32.9492	30.8651	27.0337	29.5619	28.6813	45.6589	41.2703	46.615
ENSG00000084734	34	77	8	27	22	14	10	31	15	0.4896	0.8265	0.2811	0.3023	0.2378	0.2438	0.1206	0.4044	0.2311
ENSG00000084754	2417	2783	2488	3116	3458	2462	2531	2374	2235	30.0239	26.3075	46.138	29.4016	33.6785	30.6984	24.7991	23.4296	24.5921
ENSG00000084764	4933	8140	1040	8677	7936	6267	5982	6858	5663	70.0991	92.6575	24.3482	93.6671	87.1709	85.0348	75.2147	84.8053	80.0657
ENSG00000084774	916	1379	384	1534	1534	883	1849	1959	1261	5.3871	5.9766	4.3496	6.8977	7.042	5.5992	7.8385	8.6075	6.2671
ENSG00000085063	3487	4828	1037	2981	3707	2597	3698	3476	2880	34.5988	36.7001	17.6902	22.3505	29.1004	26.3514	29.6168	27.342	25.3851
ENSG00000085117	693	304	706	368	251	148	652	522	372	8.6026	2.6448	15.0365	3.4871	2.3286	2.0144	5.611	4.6994	3.8609
ENSG00000085185	137	319	48	261	175	128	582	442	544	0.8045	1.398	0.6021	1.2155	0.7783	0.8885	2.5066	2.0669	2.9057
ENSG00000085224	1224	2673	394	1539	1392	1173	3684	2878	3712	4.9433	7.9364	3.1055	4.856	4.4103	5.1559	11.0117	8.7322	12.9072
ENSG00000085231	1600	2724	748	2627	2589	1996	1954	2173	2146	19.5717	25.2141	15.8273	24.016	24.818	24.6809	18.2905	20.5261	23.1351
ENSG00000085265	2	2	1	0	10	1	60	7	7	0.0615	0.038	0.1154	0	0.267	0.0421	1.6143	0.2298	0.26
ENSG00000085274	244	341	139	341	262	266	323	289	202	2.0809	2.094	2.337	2.2679	1.6855	2.5658	1.9527	1.879	1.5468
ENSG00000085276	79	148	40	113	165	77	181	62	46	0.3866	0.5332	0.4514	0.4539	0.6481	0.4678	0.7054	0.2867	0.2425
ENSG00000085365	1982	3934	713	2792	2410	2518	3827	4113	3907	14.4719	21.2233	9.547	15.1559	13.6038	18.9631	21.4359	23.5573	24.9223
ENSG00000085377	1005	2060	147	1670	1465	1024	1311	1916	1484	13.3575	20.2075	3.7688	16.4927	15.057	13.8627	12.9418	19.4118	16.9766
ENSG00000085382	784	1647	212	943	801	705	1173	912	1058	4.1903	6.4832	2.2116	3.9249	3.3149	4.1075	4.3929	3.6054	4.7739
ENSG00000085415	902	1542	424	1105	1012	902	1418	1513	1250	4.2351	5.3487	3.9171	4.0551	3.708	4.6168	4.674	5.2856	4.9574
ENSG00000085433	2201	5532	428	3724	3380	3159	5960	6246	6472	23.9683	47.4486	8.7311	30.7404	28.927	34.5988	55.2216	56.8643	67.1721
ENSG00000085449	716	1129	402	783	745	612	1822	1713	1463	6.4649	7.43	6.7295	5.4276	5.2619	5.9147	12.1886	11.6396	11.1938
ENSG00000085465	398	428	121	1050	1066	750	63	287	60	6.6587	5.1765	3.922	12.9522	13.7774	12.8484	0.7496	3.4985	0.9077
ENSG00000085491	74	185	24	46	63	42	215	155	117	0.5154	0.9733	0.3838	0.2443	0.3395	0.3521	1.1372	0.9306	0.8091
ENSG00000085511	953	1520	374	1398	1361	1066	1545	1728	1479	6.3198	7.3399	4.6967	7.0218	6.9935	7.3988	7.2957	8.4782	8.2487
ENSG00000085514	403	424	198	322	365	189	64	5	4	10.1528	7.7203	9.0787	6.139	7.0476	5.0833	1.1031	0.109	0.097
ENSG00000085552	19	6	24	2	17	3	41	44	25	0.1241	0.0153	0.3798	0.0045	0.0833	0.0274	0.2352	0.2796	0.1824
ENSG00000085563	315	817	183	385	366	287	559	303	256	2.7831	5.3494	3.1761	2.6464	2.4918	2.8411	3.4254	2.0354	1.9909
ENSG00000085644	248	397	131	379	306	198	803	909	667	1.8826	2.1797	1.97	2.2347	1.7538	1.6985	4.2976	5.1607	4.3134
ENSG00000085662	2200	2996	1218	4246	3356	3302	1634	2052	1492	29.6745	30.3403	26.5938	42.7482	35.2835	44.6093	16.8512	21.6964	17.5723
ENSG00000085719	674	754	421	581	750	454	1014	648	898	4.8933	3.9851	5.7504	3.2933	4.2772	3.6274	5.1709	3.4757	5.4974
ENSG00000085721	708	1255	323	876	932	639	1074	758	926	8.5834	11.1481	7.2156	7.9734	8.6179	8.0233	9.3445	6.7259	9.3358
ENSG00000085733	4096	4605	3092	4933	4527	3664	3587	3731	2961	29.1482	24.7906	34.5533	26.3205	25.3541	26.3961	19.7372	20.5679	18.4112
ENSG00000085741	12	8	12	37	23	11	52	52	36	0.2217	0.0956	0.5076	0.5636	0.3373	0.2505	0.7697	0.8581	0.6885
ENSG00000085760	521	1091	364	565	625	363	2020	1896	1767	7.7319	11.9103	9.8245	6.3863	7.1601	5.7415	23.2161	21.7916	22.922
ENSG00000085788	2396	5840	759	4089	3300	3519	5465	5095	5499	11.2978	20.1449	6.5739	14.1572	11.9315	16.9196	19.5321	18.1388	22.4135
ENSG00000085831	97	308	18	286	127	150	56	195	91	0.4668	1.1472	0.2236	1.1381	0.4842	0.8891	0.2277	0.8286	0.4528
ENSG00000085832	3719	7382	2284	5192	4285	4335	5691	5553	5338	24.2328	36.7864	24.463	25.5959	21.8642	28.4472	29.828	28.5646	31.6556
ENSG00000085840	12	8	7	22	21	29	36	69	29	0.1679	0.0689	0.2499	0.242	0.2262	0.5076	0.4139	0.8647	0.4288
ENSG00000085871	185	374	140	253	346	253	253	181	185	2.8622	4.2435	4.2285	3.0462	4.2044	4.2772	2.7285	2.1273	2.4771
ENSG00000085872	560	585	114	759	670	357	1062	1154	1066	4.5262	3.4118	1.8107	4.794	4.2475	3.2012	6.0918	6.9712	7.3355
ENSG00000085978	1253	2663	427	2630	2143	2265	1805	1750	1388	10.4446	16.2223	6.5291	16.1523	13.6874	19.292	10.9312	10.8346	9.6299
ENSG00000085982	681	759	729	429	454	312	511	509	431	3.6003	2.8788	7.2444	1.739	1.796	1.8297	1.8928	2.0306	1.9902
ENSG00000085998	4136	5346	3969	4173	3750	2837	3472	3983	2869	31.8287	31.0839	45.9846	24.2564	22.7512	22.434	20.8532	24.5035	19.4027
ENSG00000085999	142	167	79	184	253	207	126	117	77	2.1508	1.8289	2.3734	2.1748	3.0291	3.5096	1.363	1.3896	1.0727
ENSG00000086015	749	1476	133	1361	1388	702	1773	1697	1693	4.6967	6.8295	1.6348	6.565	6.8088	4.8156	8.0681	7.9475	9.0247
ENSG00000086061	4368	7990	2690	7262	5456	4946	8699	7280	8182	79.5745	114.527	67.1383	100.107	75.3902	84.925	144.689	116.131	148.954
ENSG00000086062	265	153	75	125	297	79	243	78	56	2.5576	1.045	1.4418	0.9178	2.2043	0.8664	1.6597	0.6145	0.5161
ENSG00000086065	1886	3058	1314	2812	2483	2324	2678	2490	2275	41.2446	52.2574	43.719	46.1772	42.8639	51.2282	49.3229	45.0969	45.6842
ENSG00000086102	983	1836	451	1582	1494	1113	1713	1643	1554	6.8948	9.405	5.8464	8.3267	8.057	8.1326	8.6179	8.4909	9.128
ENSG00000086159	83	88	96	168	52	100	53	28	31	0.7585	0.5667	1.818	1.2212	0.3596	1.0887	0.3764	0.2302	0.2851
ENSG00000086189	833	1147	848	808	743	724	939	949	823	11.2256	11.3249	19.0541	8.1567	7.6505	10.0494	9.0648	9.4341	9.2339
ENSG00000086200	318	654	260	549	391	386	831	727	797	2.0617	3.0788	3.3238	2.7729	1.9199	2.8129	3.7633	3.5155	4.3966
ENSG00000086205	811	720	2623	702	380	1272	1204	1064	550	10.6998	6.8547	49.7838	6.942	3.8289	17.1113	11.5622	10.3684	6.0136
ENSG00000086232	2316	4332	1130	3683	3394	2548	1299	1440	1181	20.56	29.112	17.2599	24.6069	23.7816	23.0391	8.4096	9.6524	8.9462
ENSG00000086288	5	6	25	3	2	1	0	0	2	0.086	0.0665	1.0026	0.0323	0.0191	0.0254	0	0	0.0429
ENSG00000086289	1390	3876	224	4227	2846	3152	2202	2887	2201	23.9761	51.9093	7.2772	55.0164	38.0206	53.9779	30.4753	40.3133	34.3568
ENSG00000086300	1932	4033	211	3595	2295	2947	2257	3105	2514	27.9178	46.1772	5.7276	39.0883	26.0252	42.4634	25.6447	36.1001	32.7926
ENSG00000086475	767	1286	483	843	787	665	937	970	752	9.7765	11.8941	10.9336	8.0111	7.6118	8.7416	8.4614	9.0666	7.9364
ENSG00000086504	2753	2279	1587	3526	3243	2976	1159	1355	752	56.5692	35.4908	48.4594	54.5938	51.6363	59.9632	18.279	21.8642	13.3575
ENSG00000086544	476	444	165	670	952	409	558	545	466	7.0681	4.7391	4.6038	7.4698	10.7913	6.3841	5.762	5.9107	5.7386
ENSG00000086548	0	1	0	0	1	0	6	7	4	0	0.0026	0.0097	0	0.0047	0	0.0762	0.1	0.0646
ENSG00000086570	44	77	8	69	33	49	114	131	103	0.132	0.1606	0.0954	0.1598	0.0723	0.1797	0.2921	0.3729	0.3327
ENSG00000086589	1145	1669	1188	1337	1332	1036	1364	1386	1215	15.7587	16.9247	26.1402	13.5579	14.168	14.6286	13.909	14.4693	14.3377
ENSG00000086598	1613	2627	1180	2219	2215	1941	2633	2214	2105	20.8366	25.7559	24.8378	21.5499	22.3141	25.4393	26.9046	22.5651	23.958
ENSG00000086619	306	459	226	461	490	356	776	694	673	2.6271	2.8622	3.8368	3.1055	3.2933	3.4194	4.7137	4.4472	4.9221
ENSG00000086666	836	1109	646	1027	1214	860	877	820	700	8.3015	7.9412	11.425	7.6684	9.2291	8.8751	6.0798	5.9508	5.762
ENSG00000086712	440	760	136	550	599	418	630	625	583	4.8638	6.2079	2.9399	4.7627	5.2246	5.0473	4.8832	5.1196	5.4459
ENSG00000086717	228	523	47	306	351	355	496	520	420	3.2043	5.4159	1.3025	3.3487	3.8461	5.3922	4.8778	5.4107	4.9644
ENSG00000086730	167	185	421	157	394	87	186	59	67	1.7886	1.4266	8.5672	1.2876	3.318	1.0706	1.4224	0.5236	0.6764
ENSG00000086758	4165	7693	1960	6067	5476	3905	9921	10228	10410	12.102	16.2968	10.2082	12.8704	12.1987	11.5487	22.0019	23.0475	26.1461
ENSG00000086827	263	414	155	422	326	293	549	546	453	4.3353	4.9909	4.8832	5.3883	4.2142	5.2521	6.4542	6.7342	6.3493
ENSG00000086848	224	378	98	359	347	298	339	334	309	1.3457	1.6564	1.1938	1.6978	1.5917	2.0535	1.4668	1.5745	1.6885
ENSG00000086967	20	70	4	24	60	40	64	116	50	0.2405	0.6292	0.145	0.2227	0.5768	0.5986	0.6143	1.2057	0.6205
ENSG00000086991	17	11	33	18	4	8	5	5	3	0.1164	0.0429	0.5275	0.0911	0.0112	0.0672	0.0333	0.0375	0.0285
ENSG00000087008	261	249	224	400	437	283	432	339	245	3.3542	2.2777	5.4394	3.9989	4.3995	3.963	3.8297	3.214	2.7196
ENSG00000087053	1066	1969	1032	1383	1156	1173	1669	1674	1440	8.7741	11.8447	14.615	8.4711	7.2811	9.9197	9.9032	10.1955	9.8147
ENSG00000087074	4157	1582	973	1325	1182	690	1080	1391	970	65.8909	18.8301	25.2359	15.9037	14.7144	11.4523	12.9872	17.1214	13.4067
ENSG00000087076	427	338	258	370	403	206	250	249	178	16.6789	9.6785	17.081	10.7383	12.1795	8.4035	6.9021	7.1846	5.7982
ENSG00000087077	643	260	786	365	444	317	435	362	246	11.5907	3.3091	22.922	5.0295	6.1292	6.0111	5.3963	4.7164	3.6982
ENSG00000087085	810	781	137	2287	1671	1240	976	1354	1126	10.9673	7.6184	3.5401	22.5651	17.2712	17.1026	9.4676	13.7735	12.8232
ENSG00000087086	15241	11512	17036	11201	16129	11951	7842	6986	5784	805.765	593.292	743.794	544.223	805.765	593.292	484.637	439.56	395.784
ENSG00000087087	2657	3359	2332	3895	3551	2444	3434	3376	2836	28.6526	27.4892	38.9339	31.7521	30.1281	26.6904	29.656	28.6253	27.1415
ENSG00000087088	719	656	866	1009	1133	757	802	748	521	13.9246	9.2676	26.6999	14.4195	16.8512	15.0313	11.3522	10.8104	8.4341
ENSG00000087095	3308	7129	1086	4175	3625	3155	6224	5782	5465	30.8089	51.6687	17.3832	29.6433	26.6751	29.5235	48.6809	44.365	46.7479
ENSG00000087111	1187	2138	562	2521	1844	1595	3274	3573	3283	10.0429	13.1973	8.6725	15.6276	11.9053	13.5536	20.901	23.3825	23.8499
ENSG00000087116	104	80	13	141	55	60	184	109	208	0.6315	0.3328	0.2001	0.669	0.2445	0.434	0.8487	0.57	1.1971
ENSG00000087152	5447	9839	844	10470	8623	6373	8869	10212	8051	49.8979	72.186	13.935	73.6464	62.1722	58.4055	72.1362	82.3394	73.4696
ENSG00000087157	699	979	453	680	704	469	915	915	751	7.0799	7.1763	8.4247	5.2736	5.5216	5.0919	6.4904	6.8076	6.3383
ENSG00000087191	4185	4779	4040	5957	6111	4738	3862	4384	3200	45.7222	40.8676	62.3749	49.2674	52.117	51.9798	34.3568	38.9903	31.9391
ENSG00000087206	498	578	288	640	605	491	475	525	289	5.059	4.3052	5.5234	5.0851	4.8486	5.4062	3.3217	3.9423	2.536
ENSG00000087237	15	20	5	12	2	6	9	7	3	0.3202	0.3046	0.2681	0.1952	0.0241	0.1535	0.1651	0.1431	0.0709
ENSG00000087245	81	191	161	209	191	78	180	47	90	0.7689	1.3603	3.1474	1.5967	1.4081	0.8791	1.2701	0.3929	0.8265
ENSG00000087250	8438	5624	7467	9119	12587	6597	5206	5316	3523	225.901	120.861	214.403	195.289	269.869	167.638	125.697	126.168	94.0242
ENSG00000087253	173	256	438	80	158	74	190	180	147	1.1087	1.1969	5.4868	0.3877	0.7556	0.5495	0.9029	0.9485	0.8958
ENSG00000087258	8829	12734	3302	11584	10202	8828	13452	13423	12588	43.8139	50.0413	26.7544	43.5464	40.1329	44.4516	57.6408	56.2438	59.4518
ENSG00000087263	585	803	290	513	588	402	478	484	344	4.976	4.9893	4.7156	3.3958	3.9013	3.7324	2.8098	3.0453	2.5233
ENSG00000087266	613	549	277	696	1262	469	514	455	317	2.1396	1.3778	1.9213	1.8936	3.4722	1.8424	1.2805	1.2513	1.0169
ENSG00000087269	190	451	99	559	440	283	953	780	957	2.6222	4.6118	2.6949	6.0435	4.8335	4.2951	9.7722	8.1326	11.4077
ENSG00000087274	8815	13372	3645	12992	12108	8655	10644	11962	9971	32.9086	38.8648	22.8461	37.0389	35.525	32.8932	32.3388	36.3991	33.9468
ENSG00000087299	68	190	12	109	66	55	177	145	136	0.8147	1.7036	0.3292	1.0368	0.6014	0.7809	1.5664	1.4123	1.5247
ENSG00000087301	433	754	159	541	512	404	448	390	354	4.515	5.7877	3.2297	4.4086	4.1792	4.5615	3.2157	3.0052	3.1726
ENSG00000087302	1047	1428	1280	1362	1421	1251	1384	1362	1145	22.093	22.8672	41.3031	21.644	23.5573	26.842	22.9465	22.7512	21.2499
ENSG00000087303	102	204	106	100	95	73	285	78	102	0.7761	1.1512	1.6723	0.5933	0.5499	0.6561	1.6021	0.5117	0.7514
ENSG00000087338	336	541	200	406	375	381	415	485	425	3.3733	3.9555	3.9352	3.166	2.9199	4.163	2.8736	3.5994	3.6327
ENSG00000087365	6158	8023	5038	7783	7243	5245	5627	5847	5175	30.982	30.3615	39.2877	29.7995	28.707	26.8249	22.133	23.4084	23.0945
ENSG00000087448	1315	2507	634	1705	1458	1306	2687	2405	2888	8.6994	12.1254	7.7591	8.4076	7.3737	8.9616	13.1027	11.8209	16.3335
ENSG00000087460	27313	42606	8224	38068	37195	29363	33501	36712	33442	101.548	127.05	45.6276	107.273	107.131	104.176	110.706	119.07	123.788
ENSG00000087470	2886	5915	1029	4133	3279	3083	4319	4462	4391	19.7732	30.5726	12.7487	21.3476	17.5495	21.7716	23.2766	24.361	26.7732
ENSG00000087494	131	257	12	123	84	76	149	139	113	1.9	2.6937	0.3735	1.3597	0.8904	1.2553	1.5295	1.5577	1.4711
ENSG00000087495	3086	3197	2236	2467	2747	1949	3064	2619	2544	24.9583	19.325	28.8927	14.9821	17.3937	16.4019	19.1054	16.2691	18.0057
ENSG00000087502	519	901	286	782	781	589	1041	943	870	4.3984	5.6434	4.6386	5.1677	5.2144	5.4003	6.2836	5.9488	6.248
ENSG00000087510	16	19	4	9	9	1	67	13	11	0.2281	0.1865	0.164	0.0927	0.0937	0.0219	0.7666	0.1778	0.1691
ENSG00000087586	45	74	35	53	49	43	77	75	55	0.7226	0.8594	1.1691	0.6606	0.5971	0.8178	0.9239	0.9986	0.8535
ENSG00000087589	38	16	7	19	14	7	34	33	16	0.4236	0.1172	0.2047	0.1587	0.1148	0.0929	0.3127	0.3429	0.1922
ENSG00000087842	341	240	424	288	290	323	477	451	327	6.7905	3.405	14.6335	4.4307	4.4695	6.7568	6.7008	6.6235	5.419
ENSG00000087884	49	40	119	71	92	66	64	78	47	1.2057	0.6926	5.683	1.367	1.7482	1.8644	1.1412	1.5251	1.0813
ENSG00000087903	251	157	50	224	289	78	338	321	357	1.3258	0.5703	0.5524	0.9164	1.151	0.4747	1.293	1.3474	1.7153
ENSG00000087995	268	547	122	606	494	568	361	358	294	4.2363	6.4051	3.7786	7.3331	6.139	9.466	3.9615	4.1946	3.9674
ENSG00000088002	36	37	15	85	61	51	108	190	88	0.592	0.428	0.5374	1.1222	0.7697	1.007	1.3316	2.4924	1.3725
ENSG00000088035	195	239	193	279	274	248	402	462	324	1.9304	1.6925	3.7605	2.1391	2.0735	2.7584	2.7803	3.3979	2.7957
ENSG00000088038	1275	1421	591	1701	1745	992	1965	2128	1632	9.6315	7.7374	8.1578	9.489	10.0356	7.7359	10.7296	11.8834	10.1729
ENSG00000088053	39	63	2	76	97	37	3	9	1	0.6765	0.7846	0.1121	1.0459	1.2987	0.762	0.0435	0.1421	0.0241
ENSG00000088179	978	2370	224	949	837	672	2104	2010	2372	3.8594	6.8875	1.7322	2.8923	2.5344	2.9387	5.8667	5.8847	7.9475
ENSG00000088205	646	1112	512	844	923	690	1325	1298	1217	4.0524	5.1116	6.027	4.1254	4.5606	4.7343	5.9051	6.0857	6.5229
ENSG00000088247	2319	2491	1339	2910	2912	1850	3405	3661	3020	25.0575	20.1075	23.9289	23.5573	24.7832	20.7283	29.4237	31.5725	29.3607
ENSG00000088256	1047	947	501	1221	1231	771	921	859	771	8.4692	5.5287	7.4834	7.3737	7.5959	6.5211	5.1056	5.0267	5.1318
ENSG00000088280	417	483	214	977	914	691	593	520	390	4.1229	3.4607	4.1458	7.382	7.0911	7.2468	4.0802	3.8053	3.3217
ENSG00000088298	355	379	269	427	460	295	464	456	376	5.1747	4.0285	7.4189	4.8791	5.3094	4.6957	4.7401	4.93	4.6549
ENSG00000088305	60	100	14	43	109	38	126	82	57	0.6046	0.7261	0.326	0.3285	0.8364	0.4543	0.952	0.7009	0.5701
ENSG00000088320	7	19	9	7	6	5	13	4	2	0.1882	0.367	0.5464	0.1404	0.1198	0.1596	0.2909	0.1047	0.0582
ENSG00000088325	97	183	21	159	175	115	191	180	172	1.2879	1.7811	0.5874	1.6685	1.7956	1.7572	1.8366	1.8608	2.0522
ENSG00000088340	77	146	20	232	144	112	76	552	404	0.3739	0.5195	0.2464	0.9347	0.5578	0.6739	0.3053	2.2325	1.8971
ENSG00000088356	635	807	518	821	709	630	1223	1064	950	22.5091	21.6553	29.3327	22.054	19.7532	22.8461	35.2835	30.0239	30.4661
ENSG00000088367	8713	17168	2498	11977	11676	8261	13880	16598	14893	54.4688	86.2772	25.5675	57.0493	56.8249	51.7467	77.3609	91.2386	93.1647
ENSG00000088387	2542	5569	1596	3423	2988	2729	7374	5738	6341	12.6495	20.4568	13.8864	12.5655	11.4604	13.8002	28.8405	22.1133	27.6632
ENSG00000088448	2039	2299	1827	2558	3265	2265	2819	2422	2357	21.9987	18.515	31.3064	20.901	27.9178	24.8856	23.9054	20.2919	22.5791
ENSG00000088451	85	140	72	177	239	155	101	172	130	1.5939	1.9031	2.677	2.615	3.5549	3.2836	1.3564	2.4705	2.1634
ENSG00000088538	3759	8807	1004	6200	5104	4189	12532	12393	12064	21.2094	38.0731	10.3635	26.2516	22.4693	23.9054	60.9527	58.6705	65.4353
ENSG00000088543	921	1868	218	1650	1147	930	977	1308	1016	14.2354	21.3009	6.2245	18.9423	13.6567	14.7144	11.0092	15.3338	13.3917
ENSG00000088682	935	1843	354	1737	1907	1198	2427	2981	2203	10.9241	15.6586	7.628	14.883	16.9472	14.1153	21.5558	26.8142	22.2048
ENSG00000088726	1	7	2	3	7	3	5	4	3	0.0099	0.0502	0.0964	0.0196	0.0586	0.0453	0.0541	0.0493	0.044
ENSG00000088727	167	242	77	273	277	221	171	164	197	1.3705	1.4436	1.2792	1.7679	1.7431	2.0782	1.0146	1.0792	1.4738
ENSG00000088756	48	108	8	21	47	15	87	44	76	0.1788	0.2853	0.1057	0.0505	0.1317	0.067	0.275	0.1575	0.3
ENSG00000088766	545	800	354	922	1201	781	701	617	591	5.0065	5.4276	6.0875	6.5219	8.6026	7.5978	4.5017	4.1889	4.5942
ENSG00000088808	1687	2204	362	2326	2164	1193	2338	2334	2200	9.4362	8.8405	3.8713	9.6069	9.2261	6.9273	9.3629	9.5997	10.1691
ENSG00000088812	2398	5597	953	3779	3206	2627	5764	5118	5381	13.7153	23.8126	9.8885	16.0211	14.1361	15.3569	25.5857	22.83	26.9497
ENSG00000088826	1435	924	1121	1360	1929	672	1025	1198	753	14.4942	6.8159	19.0361	10.2546	15.069	7.1061	7.3605	9.0247	6.3931
ENSG00000088827	22	35	48	24	24	9	117	161	41	0.1207	0.131	0.6095	0.0981	0.0988	0.0595	0.5337	0.8131	0.2492
ENSG00000088832	3693	4741	1396	4889	6345	4346	5143	4300	4311	77.2003	78.5775	43.893	77.0558	100.976	85.7341	97.0922	77.2003	89.4685
ENSG00000088833	3252	4504	2355	4526	4854	3315	3511	3677	3418	24.2083	25.4085	28.1857	25.4393	28.5427	25.0883	20.3265	21.5296	22.5414
ENSG00000088836	69	44	31	84	63	23	21	220	28	0.7929	0.345	0.7468	0.7634	0.5508	0.3075	0.1967	2.0116	0.3213
ENSG00000088854	1931	3099	1032	2110	1773	1493	3371	3246	2939	11.0025	12.8679	10.539	8.8598	7.693	8.819	14.1227	13.9204	14.2015
ENSG00000088876	285	372	179	331	267	196	703	807	517	3.1091	2.9205	3.8185	2.7902	2.2225	2.3919	5.4072	6.5683	4.7701
ENSG00000088881	569	284	868	504	601	334	277	499	235	7.666	2.7066	19.5717	5.2205	6.2517	4.8509	2.571	4.9044	2.6992
ENSG00000088882	28	25	22	57	78	11	94	47	15	0.5361	0.3341	0.894	0.8852	1.1806	0.2517	1.3666	0.7813	0.2946
ENSG00000088888	161	284	125	284	292	192	492	506	567	1.8509	2.3627	2.8397	2.5586	2.6158	2.5081	3.9651	4.3554	5.5698
ENSG00000088899	7551	11951	859	13518	12123	7034	10642	13114	10339	69.4486	88.5476	14.0618	94.3173	85.6483	63.3686	88.6608	106.835	94.8224
ENSG00000088926	2	2	1	2	4	4	0	0	1	0.0183	0.0048	0.0695	0.0066	0.0234	0.0502	0	0	0.0193
ENSG00000088930	734	1237	333	861	964	663	1486	1249	1113	10.6079	13.0735	8.8084	9.2086	10.6175	9.8418	16.0295	13.5366	13.6332
ENSG00000088970	797	942	1033	720	668	625	504	486	428	8.3497	7.1378	18.0647	5.7404	5.4256	6.84	3.5782	3.6988	3.7525
ENSG00000088986	7345	8647	5803	8517	10501	8326	6394	6182	6135	123.153	114.302	119.648	108.449	141.103	130.725	96.5556	89.8428	102.011
ENSG00000088992	725	1551	220	1512	832	1154	1026	1068	929	18.7285	29.8531	10.3051	29.4149	16.6271	29.6168	20.4272	21.4643	20.9364
ENSG00000089006	1108	1542	771	953	917	787	1285	1194	1052	7.0538	7.1204	9.003	4.6629	4.4957	5.3301	5.6901	5.5538	5.5527
ENSG00000089009	5364	6031	5605	5326	7025	4717	4309	4230	3286	59.4518	52.0649	80.9313	44.1604	60.333	52.117	38.6688	38.0206	33.0312
ENSG00000089012	84	199	6	634	891	229	215	144	134	1.8289	3.1585	0.2947	10.5122	15.3338	5.4646	3.2567	2.3836	2.5475
ENSG00000089022	515	944	395	673	539	453	553	479	469	4.5647	6.1673	6.5564	4.6605	3.7119	4.3621	3.3769	3.1352	3.5496
ENSG00000089041	302	670	232	423	350	318	312	446	424	4.1557	6.813	5.9748	4.5553	3.7534	4.7823	2.9593	4.5351	4.9167
ENSG00000089048	318	484	198	384	418	297	559	541	472	4.8791	5.4856	5.7154	4.6057	5.0594	4.9793	6.0943	6.196	6.1524
ENSG00000089050	194	293	168	318	290	228	243	286	262	2.4575	2.6821	4.1913	3.1605	2.8746	3.2307	2.1702	2.7169	2.8978
ENSG00000089053	4549	5766	4280	4708	4265	3939	4225	4117	3325	18.421	17.282	27.6776	14.1537	13.382	16.4379	12.7428	12.5734	11.4024
ENSG00000089057	2065	4419	565	2518	2026	1794	3344	3003	3455	13.748	21.8544	6.951	12.3878	10.3635	12.1854	16.7665	15.1838	19.8363
ENSG00000089060	485	488	464	547	550	319	209	190	184	3.5406	2.5336	6.3359	3.0949	3.118	2.6029	1.0674	1.0848	1.2033
ENSG00000089063	1550	2085	1000	2399	2186	2270	570	604	549	37.1881	38.9339	37.7635	43.3901	41.5983	54.3992	10.1905	11.1107	11.3522
ENSG00000089091	292	584	104	518	469	339	786	651	609	2.1425	3.1266	1.5261	2.9855	2.6932	2.8068	4.0625	3.5751	3.8606
ENSG00000089094	692	1023	331	757	749	434	1240	1213	1162	2.4902	2.6488	2.3423	2.1093	2.0522	1.7542	3.0955	3.242	3.5896
ENSG00000089101	27	79	0	59	38	26	119	132	110	0.1622	0.3457	0.0097	0.2807	0.1759	0.1908	0.5799	0.7167	0.6892
ENSG00000089123	287	427	52	456	346	315	510	481	474	4.2066	4.5918	1.5042	5.2135	3.9734	5.0396	5.2475	5.2308	5.8761
ENSG00000089127	83	144	131	443	492	379	190	134	103	1.0055	1.2879	3.2243	4.3731	4.8897	5.2056	1.683	1.3166	1.1702
ENSG00000089154	1568	2508	983	2449	2354	1551	2937	2905	2361	8.1372	9.5056	9.3445	9.4803	9.3749	8.3916	11.1009	11.2701	10.2155
ENSG00000089157	4881	6032	4786	7148	6841	5264	5754	5166	4537	59.9632	57.9688	77.7583	66.131	65.1072	63.436	61.2832	52.8227	51.8806
ENSG00000089159	516	470	306	635	927	350	479	453	253	3.4202	2.2247	3.9734	3.2836	4.8346	2.5929	2.2109	2.2597	1.4892
ENSG00000089163	77	97	41	184	153	112	253	306	231	3.1071	2.8177	3.2301	5.7655	4.8702	4.9425	7.3549	9.302	7.9412
ENSG00000089169	7627	16172	898	13211	9418	8441	12893	13775	11348	35.9469	60.1079	7.9963	46.8438	35.0073	40.0056	51.6687	54.5938	49.7398
ENSG00000089177	262	303	134	274	247	203	646	582	518	2.0437	1.6921	2.0595	1.6483	1.43	1.7811	3.5031	3.3784	3.4891
ENSG00000089195	330	603	155	554	497	414	419	395	439	4.3364	5.8521	3.9942	5.6519	5.1532	5.8847	3.8116	3.836	4.8613
ENSG00000089199	4832	10190	607	9317	8099	5730	10248	11260	12532	51.9571	89.079	11.9916	76.1107	67.8773	60.7979	100.487	108.449	137.015
ENSG00000089220	13498	17284	6947	19634	17017	19109	13334	13338	14071	360.025	400.667	203.783	455.285	369.577	491.163	415.635	395.784	491.163
ENSG00000089234	600	838	404	867	870	617	829	887	880	6.3841	6.5171	7.9734	6.9868	7.1763	6.9108	6.2079	6.9957	7.8788
ENSG00000089248	2109	2734	1740	3298	3250	2579	2356	2145	1608	33.5192	32.9872	42.2894	39.7971	40.6996	41.2024	30.2689	27.0992	22.7892
ENSG00000089250	276	514	133	357	453	190	1201	865	1222	0.9924	1.3719	0.9884	1.0121	1.2476	0.8038	3.1101	2.4364	3.9038
ENSG00000089280	5349	7333	4112	6162	6548	4805	7163	7093	5561	36.2183	38.5809	42.6294	31.8287	34.995	33.1645	39.8187	39.1477	34.4242
ENSG00000089289	783	1064	689	1419	1375	974	1038	1190	1028	20.7417	21.0822	29.1554	28.5537	28.6727	26.2604	21.3183	24.9859	24.0321
ENSG00000089327	104	139	385	276	575	199	303	112	59	1.6763	1.63	11.497	3.538	7.4136	3.6141	3.4479	1.4264	0.8938
ENSG00000089335	933	1515	852	717	940	587	422	351	330	9.3358	11.1129	14.6803	5.4511	7.2068	6.1741	2.8578	2.5663	2.8052
ENSG00000089351	1165	1271	651	1711	1887	988	2595	2872	2212	9.9367	7.7876	9.9367	10.7144	12.3023	8.6994	16.4403	18.3791	16.012
ENSG00000089356	30	19	33	50	74	26	24	36	29	0.396	0.1712	0.9493	0.5404	0.7772	0.4267	0.2675	0.4322	0.3993
ENSG00000089472	591	458	346	295	611	125	482	212	332	4.0907	2.2686	4.5898	1.5541	3.2843	0.9805	2.3329	1.1535	2.0112
ENSG00000089486	6652	8016	1679	9291	9342	8409	7248	9248	7279	77.0558	73.0743	30.754	81.5554	82.2853	93.8014	73.4206	93.0677	82.9378
ENSG00000089505	12	17	0	23	30	19	36	53	46	0.3662	0.3732	0.0097	0.572	0.7282	0.7223	0.8683	1.3789	1.3824
ENSG00000089558	462	534	4	251	204	68	709	574	393	5.85	4.9158	0.1386	2.4395	1.9248	0.9642	6.3523	5.3494	4.1769
ENSG00000089597	3553	6667	1532	5605	5573	3625	5887	5257	4931	35.304	51.8113	24.9704	41.9446	43.4718	36.3045	49.1767	43.1752	44.8683
ENSG00000089639	156	253	127	250	290	156	629	653	497	2.0428	2.3881	3.267	2.5527	2.9808	2.303	5.8819	6.4413	5.5292
ENSG00000089682	80	196	49	119	120	62	443	372	376	0.6129	1.1132	0.7888	0.7167	0.6997	0.5602	2.5012	2.2644	2.6253
ENSG00000089685	6	4	9	8	3	3	19	46	9	0.0628	0.0217	0.2638	0.0642	0.0179	0.0424	0.1907	0.4872	0.1151
ENSG00000089692	18	18	8	125	81	55	7	19	7	0.2625	0.1799	0.2883	1.5318	0.9516	1.0037	0.0881	0.264	0.1127
ENSG00000089693	8099	10488	3289	12398	11077	9113	8767	9333	8118	106.545	108.291	60.5245	125.457	114.082	113.846	102.977	107.829	105.822
ENSG00000089723	208	294	26	245	219	152	251	174	209	2.3886	2.4393	0.6122	2.1863	1.9112	1.9612	2.0316	1.5484	2.1131
ENSG00000089737	7807	15016	2142	13643	11579	9089	11707	14652	12992	63.8511	98.7543	28.2253	85.6483	72.1362	72.0722	86.9023	106.046	106.545
ENSG00000089775	358	449	281	392	483	274	343	316	286	1.4113	1.2861	2.2158	1.1908	1.4364	1.2493	0.9788	1.0073	1.0458
ENSG00000089818	2847	5840	489	3975	3789	3463	4533	4629	4973	33.5645	54.2118	10.6548	35.7815	35.0811	41.0462	44.2931	45.1692	54.5938
ENSG00000089820	236	231	495	375	771	336	416	267	179	2.0665	1.4493	8.1991	2.5688	5.395	3.2958	2.5713	1.7861	1.4117
ENSG00000089847	2474	3089	465	3301	2955	1854	2805	3803	2798	27.3503	25.871	9.5224	27.528	25.6447	21.19	24.3406	33.6592	27.3994
ENSG00000089876	316	530	168	389	458	311	476	454	364	3.9458	4.8462	4.1085	3.7891	4.4885	4.2405	4.1362	4.1964	3.8779
ENSG00000089902	399	525	159	543	601	384	689	528	565	3.1819	3.0153	2.4713	3.366	3.7261	3.3843	3.7903	3.1109	3.8289
ENSG00000089916	890	1207	420	992	1084	751	1889	1607	1675	1.9809	1.927	1.8587	1.7082	1.8272	1.8731	2.9217	2.6849	3.2348
ENSG00000090006	1023	848	290	1386	1460	715	1760	1328	1225	6.2944	3.7598	3.4526	6.5051	6.9663	4.747	7.7242	6.0082	6.3287
ENSG00000090013	704	765	521	1270	995	862	863	1025	852	20.8579	16.9104	25.122	28.5896	23.0722	25.9542	19.8127	24.1491	22.2604
ENSG00000090020	825	1233	160	1978	1334	949	1237	1842	1616	6.9306	7.5071	2.5803	12.235	8.5888	8.3002	7.3572	11.5377	11.409
ENSG00000090054	592	1217	139	1330	1107	1023	890	785	815	8.116	12.2525	3.6619	13.3879	11.6626	14.2957	8.7471	7.9204	9.3339
ENSG00000090060	2235	3660	1374	3011	3279	2199	4351	3451	3489	8.8175	10.5278	9.7971	8.7851	9.874	8.9906	12.6186	10.069	11.5316
ENSG00000090061	444	635	267	555	454	296	604	585	565	2.6372	2.7332	3.1308	2.5794	2.0665	1.9785	2.5375	2.6249	2.9263
ENSG00000090097	5051	3444	6166	4643	4564	3916	2433	3070	1702	66.9191	34.9484	104.845	46.2565	47.4217	52.2772	25.6881	32.8798	19.9951
ENSG00000090104	1159	58	1072	27	79	10	34	20	34	14.0741	0.4632	21.5787	0.2259	0.6841	0.1304	0.3055	0.2064	0.387
ENSG00000090238	4563	4590	3701	7651	7469	6088	5574	7179	4869	70.568	55.5549	75.8882	89.8428	88.9184	89.9548	76.3477	96.7898	74.0959
ENSG00000090263	668	1114	653	1314	1207	1008	1167	1178	965	18.3391	22.9171	28.3372	26.842	25.78	27.6193	24.9528	25.2808	23.1587
ENSG00000090266	1382	1577	1738	1888	1874	1617	1554	1504	1153	15.4982	13.0798	30.5521	15.7714	16.2434	18.7215	12.996	12.7241	10.9123
ENSG00000090273	4475	4740	3408	7872	8582	5432	4643	4784	4309	77.6564	63.9789	77.6564	103.751	115.969	89.5573	69.8886	71.6869	72.6581
ENSG00000090316	1351	1865	623	2864	2066	2072	1998	2219	2075	6.8694	6.9021	5.8568	10.829	8.0864	10.8384	7.1857	8.2975	8.8665
ENSG00000090339	130	81	21	108	156	26	649	51	45	1.6925	0.7364	0.5716	1.0855	1.5422	0.3861	6.1292	0.5531	0.5629
ENSG00000090372	2912	2963	839	3789	3433	2249	3819	3340	2832	18.9765	14.2877	9.9526	18.4429	17.3241	15.1032	18.9658	16.5931	15.9235
ENSG00000090376	146	88	53	68	215	104	505	375	356	0.6851	0.2769	0.5352	0.2354	0.7645	0.575	1.7498	1.4286	1.5617
ENSG00000090382	1	2	0	5	5	0	102	32	16	0.0222	0.0244	0.0097	0.0907	0.0917	0	1.9944	0.7214	0.4222
ENSG00000090432	805	1053	391	1088	934	787	1055	923	732	16.4892	15.9037	14.051	16.5732	14.7956	16.5777	16.3195	14.3315	12.7567
ENSG00000090447	182	152	112	317	304	181	207	267	176	1.1022	0.6452	1.3879	1.5073	1.4031	1.2808	0.9241	1.3012	1.0042
ENSG00000090470	470	805	156	732	618	472	759	778	508	7.2381	8.9579	4.5234	8.4184	7.3084	7.5596	8.3467	8.8405	6.5426
ENSG00000090487	919	1188	752	1309	1143	859	1322	1194	1032	11.6586	10.9809	16.1453	12.15	11.015	11.0861	12.262	11.2207	10.8874
ENSG00000090512	1	9	4	8	4	2	1	0	0	0.0194	0.1312	0.2277	0.1312	0.059	0.0522	0.0236	0	0
ENSG00000090520	1256	1641	1550	1819	1586	1480	1384	1113	1112	10.4721	9.9767	21.2913	11.2062	10.1016	12.4846	8.2281	6.8066	7.7103
ENSG00000090530	119	113	78	365	312	331	302	288	228	1.0058	0.6773	1.357	2.4805	2.0823	3.2326	1.8662	1.9133	1.7702
ENSG00000090534	129	157	15	118	124	66	85	76	46	3.3277	2.9093	0.7689	2.3503	2.4376	1.8939	1.5386	1.5064	1.0755
ENSG00000090539	1565	2169	102	2369	1620	1194	1135	1240	676	11.9623	12.0698	1.4999	13.2075	9.4067	9.3821	6.027	6.9165	4.2529
ENSG00000090554	1	2	2	0	5	1	10	4	5	0.0119	0.0083	0.1077	0	0.05	0.0227	0.131	0.0579	0.0838
ENSG00000090565	3382	4492	1035	5132	4611	2603	4622	4446	3626	26.4089	26.79	14.2823	30.4121	28.4106	21.0921	28.7985	27.3668	25.0883
ENSG00000090581	2645	2474	2772	2673	2285	1932	1182	1930	1139	35.3221	25.2359	53.7696	27.0992	24.193	26.3687	11.8341	20.072	13.1993
ENSG00000090612	142	184	98	128	136	78	468	425	419	0.9739	0.9097	1.3841	0.6773	0.7009	0.6264	2.3339	2.2899	2.5895
ENSG00000090615	1091	1567	629	1302	1279	890	2540	2320	2429	5.0925	5.4046	5.5501	4.7655	4.7065	4.515	8.647	8.1174	9.6492
ENSG00000090621	1040	1420	627	1259	1681	952	1202	1263	1015	7.6741	7.6171	8.5402	7.0105	9.5169	7.3355	6.2221	6.878	6.2652
ENSG00000090659	5	12	2	65	29	13	3	2	2	0.0456	0.0752	0.0866	0.5365	0.2221	0.1564	0.0298	0.0253	0.0277
ENSG00000090661	1435	1294	2468	1408	1065	1091	762	707	697	17.6247	11.725	45.0549	12.8019	10.097	13.6664	6.6119	6.4231	7.2146
ENSG00000090674	804	1484	338	1171	853	783	1008	1075	872	10.2546	13.8556	7.9204	11.0248	8.3135	10.2704	9.1909	10.1223	9.2372
ENSG00000090686	1424	2424	1293	1953	1846	1455	2476	2495	2249	7.5147	9.3299	12.1575	7.7745	7.4698	7.9915	9.4278	9.8095	9.8862
ENSG00000090776	211	169	130	263	454	144	300	207	145	3.1484	1.7912	3.7835	3.0372	5.345	2.3972	3.0835	2.3271	1.8949
ENSG00000090857	151	706	83	228	195	118	662	620	513	0.7733	2.7316	0.8816	0.9267	0.7587	0.7193	2.4928	2.5053	2.3942
ENSG00000090861	7534	14150	3379	13926	11049	8418	10726	13070	11406	83.3831	125.227	53.5585	116.541	92.0289	87.537	106.046	127.05	125.043
ENSG00000090863	2567	4477	2142	2567	2243	1548	3238	2380	2311	13.447	17.2921	18.87	10.0332	9.038	8.4789	12.5434	9.259	10.1162
ENSG00000090889	11	20	3	16	5	2	23	35	14	0.1009	0.1253	0.1023	0.1102	0.0276	0.0259	0.1861	0.3115	0.1427
ENSG00000090905	1676	2772	702	2327	2534	1705	3662	4569	3404	6.6897	8.0603	5.2775	7.0181	7.8039	7.117	10.6921	13.8414	11.4718
ENSG00000090920	197	115	180	3864	5341	2045	1457	2230	1750	0.5454	0.2113	1.061	8.6994	12.4815	6.5163	2.997	4.9158	4.3957
ENSG00000090924	93	118	41	52	153	44	214	142	104	0.4548	0.4165	0.4579	0.1908	0.5931	0.2615	0.8264	0.6165	0.5269
ENSG00000090932	176	169	132	120	179	104	40	44	46	3.3178	2.2733	4.761	1.7371	2.6022	2.1874	0.5484	0.6697	0.7973
ENSG00000090971	1633	1416	617	1929	2109	1540	1047	1132	900	36.9529	24.5114	23.2766	33.3131	37.3656	35.2835	18.352	19.9253	17.9204
ENSG00000090975	2241	3094	189	3093	3095	1386	6245	4952	4824	12.305	12.461	2	12.4963	13.0918	7.8944	26.5662	20.7366	23.0475
ENSG00000090989	1336	2243	869	2206	2349	1886	2257	2443	2385	12.536	15.3839	14.1746	15.3273	16.9017	18.1575	15.8497	17.3382	19.2492
ENSG00000091009	361	662	166	339	379	307	749	654	708	2.557	3.4228	2.3172	1.8664	2.0514	2.4617	3.7133	3.452	4.2731
ENSG00000091039	995	2052	303	1441	1203	1148	2760	2434	2658	5.3434	8.1225	3.1747	5.9908	5.1005	6.5843	10.9809	9.8772	12.2703
ENSG00000091073	211	138	248	392	327	227	414	426	340	2.0483	0.9369	4.6449	2.9724	2.4413	2.4924	2.8033	3.0835	2.8823
ENSG00000091106	43	95	30	81	129	90	16	12	11	0.5443	0.8928	0.8129	0.8274	1.2927	1.3841	0.1693	0.1414	0.146
ENSG00000091127	222	339	94	260	254	194	247	274	260	2.4551	2.7169	2.0514	2.2325	2.1531	2.4241	1.9355	2.3096	2.506
ENSG00000091128	10	12	1	7	10	0	32	22	21	0.0567	0.0422	0.0639	0.025	0.0399	0	0.1754	0.1348	0.144
ENSG00000091129	6485	16955	1184	9604	7777	7700	18773	19161	20319	39.9744	84.365	13.1668	44.5047	37.5523	47.8704	104.545	104.427	127.654
ENSG00000091136	1289	2725	111	906	644	362	2646	2101	2204	7.9445	12.3382	1.3316	4.2866	3.0482	2.4601	11.9809	9.5902	11.4169
ENSG00000091137	174	406	15	475	408	322	595	599	750	1.4464	2.465	0.2855	3.1417	2.6765	3.0323	3.4905	3.7651	5.3823
ENSG00000091138	6	6	3	9	23	18	2	3	4	0.0721	0.0439	0.1254	0.0848	0.2312	0.2916	0.0268	0.0406	0.0572
ENSG00000091140	1460	2921	388	2481	1695	1699	2246	2220	2274	13.7957	20.3341	6.7613	17.3937	12.4111	16.459	15.9558	15.8887	18.515
ENSG00000091157	1623	3464	565	3660	3264	2810	6037	5439	6412	7.5996	11.9349	4.9883	12.6419	11.789	13.4067	21.7319	19.4082	26.2122
ENSG00000091164	2109	3005	1054	3507	3008	2694	2511	2684	2482	9.4205	9.7435	8.6255	11.5182	10.2546	12.1824	7.9475	8.7988	9.2149
ENSG00000091181	2	1	0	3	8	4	4	3	7	0.0231	0.0012	0.0097	0.0214	0.0761	0.0625	0.0463	0.0406	0.1012
ENSG00000091262	328	41	14	121	131	74	45	28	24	2.117	0.1653	0.2167	0.5862	0.6184	0.5414	0.227	0.1581	0.1531
ENSG00000091317	228	319	93	181	287	125	519	307	243	2.5259	2.5408	2.0348	1.5362	2.4492	1.5717	4.0285	2.5594	2.3489
ENSG00000091409	302	480	249	418	700	273	1543	625	868	2.1946	2.5165	3.5797	2.3781	4.039	2.2484	8.2641	3.3947	5.3906
ENSG00000091428	6555	12216	1014	4573	4166	3710	11497	11447	11595	44.5047	65.5783	12.611	23.5839	22.3776	25.975	69.287	67.6147	78.5775
ENSG00000091436	162	296	77	254	288	146	427	250	244	0.5377	0.7212	0.562	0.6719	0.7416	0.5886	1.0707	0.7202	0.8024
ENSG00000091482	52	142	14	55	44	51	8	10	4	2.4439	4.9358	1.311	2.012	1.5507	2.704	0.2872	0.3961	0.186
ENSG00000091483	1157	1957	730	1350	946	1042	1246	1296	1218	26.6091	34.2114	27.0558	23.2633	16.9991	24.2861	22.4771	23.7492	24.8378
ENSG00000091490	550	1157	74	747	843	593	2198	1769	2311	3.6308	5.6411	0.9642	3.8341	4.3637	4.2615	10.745	8.7674	13.1397
ENSG00000091513	20214	15786	43321	15238	10471	20153	5826	7697	2665	116.658	71.6869	253.398	65.8366	46.8838	110.706	26.5388	35.6647	13.2627
ENSG00000091527	1501	2892	953	2114	1743	1605	1690	1572	1584	17.1886	24.7707	18.352	18.0151	15.4113	18.9423	14.423	13.6496	15.5655
ENSG00000091536	324	644	40	220	176	227	539	555	461	0.7957	1.1724	0.2387	0.4164	0.3232	0.6576	0.9829	1.1215	1.0791
ENSG00000091542	2493	3109	1440	2661	2781	2093	2589	2908	2290	38.2165	36.6603	34.9052	31.2321	33.7195	32.5707	32.2973	36.2567	32.1938
ENSG00000091583	1	0	2	33	23	24	2	4	2	0.0296	0	0.183	0.921	0.615	1.0053	0.0578	0.13	0.0736
ENSG00000091592	5891	5115	1688	6055	7681	4709	3659	4501	3861	22.5712	14.6994	11.8018	17.6031	23.1637	18.95	10.4428	13.2694	12.7944
ENSG00000091622	2623	4725	97	3293	3325	1489	6177	5254	5963	12.4075	16.4052	0.8884	11.5169	12.128	7.3331	22.5091	18.8992	24.5358
ENSG00000091640	1685	2351	1144	2774	2507	2243	1090	1216	907	29.3811	30.7996	31.5803	36.7001	34.1322	39.1118	14.3186	16.2611	13.6991
ENSG00000091651	78	153	18	170	174	94	197	251	242	0.853	1.2389	0.4311	1.4788	1.4711	1.219	1.5802	2.1757	2.3972
ENSG00000091656	214	227	236	195	161	119	483	416	329	0.6369	0.4753	1.4629	0.4546	0.364	0.4207	1.0642	1.0291	0.9454
ENSG00000091664	243	350	7	469	178	237	591	583	390	2.8323	2.9468	0.197	4.2817	1.5456	3.0677	4.8427	5.0504	3.8863
ENSG00000091704	0	1	3	0	1	0	6	2	2	0	0.003	0.1394	0	0.0049	0	0.0793	0.034	0.0372
ENSG00000091732	321	460	145	430	489	344	449	522	337	5.2594	5.5685	4.5451	5.4629	6.273	6.0653	5.1671	6.3922	4.6768
ENSG00000091831	22	64	0	17	19	10	132	51	123	0.0647	0.1402	0.0097	0.0328	0.0389	0.0402	0.3525	0.1598	0.4197
ENSG00000091844	201	424	54	212	227	166	471	364	461	1.2155	1.8857	0.6781	0.9992	1.037	1.1771	2.0562	1.7256	2.4856
ENSG00000091879	25	71	84	55	162	33	209	57	38	0.1621	0.3343	1.2085	0.2831	0.8509	0.2656	1.0655	0.3502	0.2667
ENSG00000091947	589	595	592	999	1008	847	769	765	690	9.8624	7.1463	16.6271	12.1942	12.8704	14.2877	9.1543	9.3869	9.5459
ENSG00000091972	2332	4569	452	3234	3292	2644	5904	5830	5776	38.0731	58.9825	13.3251	40.2248	42.515	43.8139	88.0024	83.7635	94.6976
ENSG00000091986	95	159	102	206	221	98	288	198	326	0.8422	1.0368	1.8689	1.4527	1.5207	1.0297	1.8807	1.4232	2.6217
ENSG00000092009	0	1	0	22	2	12	4	5	2	0	0.0224	0.0097	0.8691	0.0671	0.7142	0.1636	0.225	0.1047
ENSG00000092010	1002	1023	1288	1271	1516	882	899	837	694	27.8637	21.1997	52.0189	26.4995	32.9086	24.818	19.2492	17.9204	16.7624
ENSG00000092020	593	790	579	629	570	550	277	329	196	7.6811	7.4217	13.2172	6.2174	5.7352	7.4445	2.4716	3.1124	2.1812
ENSG00000092036	43	59	50	67	60	54	104	124	104	0.7951	0.7828	1.9036	0.9829	0.8398	1.1928	1.4229	1.8244	1.7822
ENSG00000092051	7870	11054	605	9279	12072	5997	10282	8848	8333	72.9765	82.536	10.291	65.0119	85.9179	55.0164	86.462	71.4665	75.5426
ENSG00000092054	115	156	18	156	158	61	355	407	378	0.8924	0.8726	0.3185	0.9529	0.9325	0.5535	2.0112	2.4794	2.6537
ENSG00000092067	3	4	4	3	1	1	23	13	13	0.0799	0.0703	0.2841	0.0564	0.0115	0.0358	0.5324	0.3487	0.3922
ENSG00000092068	903	1962	104	1878	1652	1181	1928	2765	2500	7.6118	12.1668	1.701	11.7009	10.68	10.3225	11.9572	17.6959	18.1807
ENSG00000092094	1567	1748	1150	2391	2712	1749	715	713	550	15.51	12.7627	19.1669	17.6445	20.7366	17.8424	4.9003	5.1699	4.5579
ENSG00000092096	13188	14718	5001	19901	15985	13326	14219	17248	13291	148.954	137.553	76.59	183.447	148.539	145.003	153.308	187.536	156.15
ENSG00000092098	223	448	39	259	273	148	547	553	496	2.1776	3.1992	0.7681	1.9763	2.0456	1.6364	3.7495	4.0479	4.1542
ENSG00000092108	1059	1635	380	1308	1142	988	1206	1314	1140	8.0821	9.038	5.4098	7.5157	6.7268	7.8482	6.455	7.3865	7.299
ENSG00000092140	283	477	150	267	283	227	412	303	305	1.3594	1.6698	1.4565	0.9928	1.0177	1.2622	1.428	1.1674	1.3358
ENSG00000092148	2017	4327	686	2787	2204	2004	6017	5395	5781	8.138	12.8157	5.2205	8.4247	6.8609	8.4479	18.374	16.4844	20.163
ENSG00000092199	6116	7392	4916	6489	8346	5958	8558	7541	8161	40.9639	38.2463	48.8333	33.0183	43.779	40.0268	48.1714	41.3031	50.8058
ENSG00000092200	6	13	6	8	9	16	0	7	5	0.0444	0.0629	0.1464	0.0402	0.0472	0.1551	0	0.0544	0.047
ENSG00000092201	1788	3660	706	3194	2888	2218	3628	3925	3838	12.5542	18.8462	9.0711	16.5777	15.6012	15.9171	19.4118	21.177	23.3569
ENSG00000092203	1339	2765	653	1916	1665	1409	2661	2681	2680	9.5598	14.404	8.5161	10.107	9.0573	10.3429	13.935	14.3285	16.3233
ENSG00000092208	182	292	186	271	333	280	294	293	219	3.5519	4.1571	6.7932	4.1109	5.1291	5.9041	3.9697	4.2263	3.6381
ENSG00000092295	90	127	48	318	280	164	63	31	16	1.1476	1.1836	1.2561	3.2799	2.8667	2.4265	0.5996	0.3464	0.2091
ENSG00000092330	928	1428	607	1063	1068	770	1058	1191	878	17.0975	19.4027	18.8365	14.5098	15.192	14.5716	14.5548	16.6935	13.8414
ENSG00000092345	1	4	0	0	0	1	3	6	2	0.0098	0.0234	0.0097	0	0	0.02	0.0345	0.0708	0.0314
ENSG00000092377	4	2	0	6	4	3	34	44	28	0.067	0.012	0.0097	0.0788	0.048	0.0661	0.5071	0.7259	0.5453
ENSG00000092421	1504	1269	1849	1224	874	1076	1271	1026	682	6.8824	4.1777	14.6265	4.3037	3.0691	5.2611	3.963	3.4118	2.6645
ENSG00000092439	289	645	157	285	264	184	1135	995	1002	1.5205	2.4693	1.6557	1.1538	1.0359	1.1152	4.2435	3.9394	4.5532
ENSG00000092445	7218	10134	3102	8200	8823	5970	9254	8045	8155	52.4886	58.2155	35.9469	45.0218	50.6996	44.122	58.2971	48.5506	55.8449
ENSG00000092470	25	67	19	62	72	28	74	118	92	0.2743	0.5394	0.4778	0.556	0.6319	0.3769	0.6458	1.1172	1.0123
ENSG00000092529	167	162	141	196	122	177	45	20	19	1.5806	1.0961	2.6391	1.4258	0.8469	1.8964	0.3243	0.1661	0.1781
ENSG00000092531	155	205	97	192	230	141	333	273	206	1.2598	1.2105	1.5949	1.212	1.4194	1.3334	1.956	1.7319	1.5339
ENSG00000092607	9	15	7	11	18	6	225	60	23	0.1026	0.1159	0.2156	0.0926	0.16	0.0836	2.0354	0.6294	0.2851
ENSG00000092621	3816	1980	5012	3599	3134	3023	2207	2181	1678	33.1396	12.968	61.4355	23.6381	21.432	26.9192	14.672	14.6938	12.6769
ENSG00000092758	1683	726	3723	391	239	266	535	826	320	17.3893	5.4759	54.8131	3.1009	1.8351	3.0093	3.7802	6.3008	2.8301
ENSG00000092820	2014	1555	652	1284	1626	550	1271	935	1030	29.7873	17.1387	16.6249	14.2495	18.7838	8.6317	14.1387	10.4363	13.1346
ENSG00000092841	6189	6495	8461	9410	10150	8108	4249	4077	3083	65.8366	54.3564	113.081	75.6261	82.536	82.4357	36.9129	35.0475	29.7873
ENSG00000092847	1290	1953	719	1874	1936	1320	2971	3113	2775	4.9413	5.5216	5.2611	5.5693	5.8366	5.4816	8.273	9.003	9.0461
ENSG00000092850	74	80	45	449	584	322	260	211	193	1.8254	1.414	2.1893	8.4976	11.3904	8.5105	4.5337	3.8863	4.0764
ENSG00000092853	17	74	3	13	15	7	22	21	32	0.1367	0.4486	0.0959	0.0759	0.0892	0.0685	0.156	0.1652	0.2799
ENSG00000092871	331	445	244	340	252	270	456	497	298	1.9039	1.839	2.7589	1.4973	1.0735	1.7453	1.8542	2.1807	1.5362
ENSG00000092929	269	147	634	245	356	130	65	27	21	1.6736	0.6319	7.6233	1.1711	1.6925	0.9331	0.3107	0.1486	0.1314
ENSG00000092931	381	599	305	345	275	233	460	547	356	2.8422	3.2401	4.401	1.9917	1.5247	1.9432	2.4009	3.0291	2.3103
ENSG00000092964	15546	21228	10892	19946	17594	17526	19458	21066	23067	109.645	118.083	97.5278	106.357	93.5666	117.428	122.737	130.412	164.865
ENSG00000092969	310	433	42	309	563	160	739	495	484	2.959	2.9891	0.8015	2.2888	4.2295	1.7156	4.9651	3.5003	3.9471
ENSG00000092978	280	453	152	446	384	365	457	402	480	1.5339	1.8017	1.6717	1.922	1.598	2.2781	1.7918	1.7054	2.3214
ENSG00000093000	662	1330	341	1039	908	785	693	712	664	3.9249	5.8225	3.9651	4.8209	4.2227	5.086	2.8367	3.1274	3.3867
ENSG00000093009	15	7	13	23	68	11	16	15	14	0.2343	0.0664	0.4687	0.2821	0.8521	0.2094	0.2154	0.2223	0.2367
ENSG00000093010	1651	1004	2299	1632	1810	1206	2093	2423	1769	15.8497	7.042	34.3993	11.6586	13.4544	11.879	15.0453	17.7716	14.615
ENSG00000093072	156	201	251	125	180	72	26	12	19	1.4641	1.3728	4.6148	0.9034	1.2724	0.7783	0.1941	0.1019	0.1776
ENSG00000093100	5	4	3	8	15	4	9	10	12	0.0465	0.0159	0.1082	0.0535	0.1143	0.0494	0.0803	0.1005	0.1342
ENSG00000093144	923	1386	992	817	702	739	1173	1036	905	8.1433	8.8438	15.0946	5.5075	4.7998	6.8378	7.3384	6.7283	6.7008
ENSG00000093167	1368	2139	1304	1975	1719	1473	827	1046	789	6.387	7.2772	10.9902	6.9887	6.2245	7.2237	2.6701	3.5698	3.1367
ENSG00000093183	1179	1963	1003	1716	1602	1285	1575	1475	1488	7.2608	8.7311	11.0441	7.9601	7.5623	8.2194	6.8227	6.6701	7.6459
ENSG00000093217	32	73	20	29	19	18	293	239	312	0.2677	0.4478	0.391	0.1828	0.1181	0.1795	1.9	1.6789	2.4871
ENSG00000094631	2001	2828	1265	2315	2359	1459	2106	2262	2097	9.7335	9.9646	10.947	8.3659	8.7054	7.3199	7.1668	8.0022	8.4361
ENSG00000094796	45	33	20	38	64	49	8	18	20	1.3571	0.6949	1.2236	0.8833	1.4619	1.6968	0.1916	0.4565	0.5786
ENSG00000094804	114	211	9	119	180	66	100	59	47	1.6316	2.2035	0.2933	1.3121	1.9805	1.0895	1.0304	0.6903	0.6411
ENSG00000094841	244	410	70	422	431	356	232	231	242	4.2541	5.255	2.3951	5.7189	5.9062	6.6477	2.8047	2.9847	3.608
ENSG00000094880	420	840	192	653	643	461	854	947	896	4.4987	6.6408	4.0262	5.4098	5.4326	5.3412	6.5205	7.5741	8.1502
ENSG00000094914	1317	1658	1286	2511	3147	1828	708	1035	566	15.8746	14.7324	24.9996	22.4057	29.5805	22.2735	6.0063	9.2925	5.7029
ENSG00000094916	2235	3350	977	2627	2785	1865	2963	2413	2317	9.0008	9.8183	7.2608	7.9445	8.5672	7.7894	8.5179	7.1292	7.7572
ENSG00000094963	11	34	11	10	3	7	3	7	5	0.0718	0.1659	0.207	0.0448	0.0075	0.0588	0.023	0.0492	0.0424
ENSG00000094975	602	858	477	566	702	517	1397	1095	911	3.8035	3.9423	5.6493	2.7493	3.4384	3.5913	6.2749	5.1056	4.8355
ENSG00000095002	630	1047	314	837	851	716	911	885	855	6.95	8.3747	6.3841	6.953	7.2137	8.2087	7.0872	7.1916	7.8825
ENSG00000095015	144	201	105	179	195	108	564	395	333	0.8797	0.8853	1.3288	0.8589	0.9063	0.777	2.5224	1.9053	1.8679
ENSG00000095059	2373	3278	1905	2396	2035	1591	1821	2037	1433	38.6688	41.7435	46.5074	29.9211	26.3853	26.5388	23.4022	26.3687	20.6547
ENSG00000095066	611	918	490	1332	1317	736	260	384	237	5.0634	5.615	7.6684	8.4096	8.5179	6.5319	1.5161	2.3946	1.7391
ENSG00000095139	1948	3842	1203	2598	2318	1885	4112	4131	3971	22.9335	34.3568	23.5437	22.9465	21.3686	22.6569	39.4395	39.4925	42.6864
ENSG00000095203	1438	2368	251	1537	1947	1277	2884	2362	2775	9.1863	11.0947	3.0635	7.3513	9.4835	8.4772	13.6038	11.2229	15.0716
ENSG00000095209	136	147	226	114	102	138	227	128	115	1.4536	1.1356	4.7271	0.9384	0.8033	1.6893	1.7446	1.0961	1.133
ENSG00000095261	434	674	233	679	613	476	577	842	480	4.8294	5.5397	4.9502	5.8576	5.3997	5.7189	4.4916	7.0283	4.529
ENSG00000095303	83	285	294	123	58	77	532	760	686	0.6954	1.7844	4.9381	0.8119	0.3674	0.7643	3.2301	4.9548	5.086
ENSG00000095319	750	956	353	1036	1128	583	1615	1871	1589	4.6063	4.2976	4.2211	4.9784	5.4612	3.9076	7.1149	8.6145	8.2894
ENSG00000095321	1550	1712	680	2406	2222	1525	1124	1634	1214	20.023	16.6175	15.4455	23.3637	22.5414	20.4913	10.8182	16.2659	13.6496
ENSG00000095370	721	982	140	1135	1338	669	1244	1443	1000	7.8482	7.7758	2.9336	9.2103	11.2101	7.6009	9.8195	11.7566	9.1305
ENSG00000095380	352	630	190	549	561	464	475	451	429	3.5336	4.6227	3.7251	4.2965	4.4137	5.0781	3.274	3.3427	3.6688
ENSG00000095383	563	305	1019	300	255	225	161	236	170	7.9204	3.0448	23.3321	3.2362	2.7264	3.4503	1.565	2.4585	2.0524
ENSG00000095397	846	543	1201	835	702	747	185	175	222	7.643	3.5078	18.2243	5.7669	4.925	7.0645	1.1561	1.2145	1.7484
ENSG00000095464	38	35	26	18	9	16	83	98	60	0.5253	0.3381	0.7724	0.1831	0.088	0.2645	0.889	1.1429	0.822
ENSG00000095485	497	613	429	572	561	428	610	662	613	6.2208	5.5992	9.8019	5.4924	5.4847	5.7196	5.3127	6.1154	6.4722
ENSG00000095539	225	467	68	548	496	330	547	580	507	2.0929	3.161	1.2629	4.0096	3.6221	3.4357	3.5419	4.0248	4.0472
ENSG00000095564	557	1123	506	722	500	535	2029	1792	1732	3.5889	5.3094	6.0905	3.6065	2.4535	3.7638	9.5842	8.6592	9.4599
ENSG00000095574	496	621	646	520	535	549	816	797	639	5.0736	4.6507	12.0141	4.1395	4.299	6.0456	5.923	6.0849	5.5137
ENSG00000095585	30	97	180	96	86	58	61	45	37	0.3622	0.8912	4.5833	0.9645	0.8233	0.8696	0.5855	0.4896	0.4639
ENSG00000095587	153	266	148	325	272	214	144	163	133	0.8849	1.1375	1.7618	1.4957	1.2073	1.4651	0.6278	0.7961	0.7424
ENSG00000095596	56	105	27	70	91	92	69	109	99	1.0725	1.4797	1.06	1.0468	1.3258	2.0456	0.9678	1.6505	1.7399
ENSG00000095627	6	18	0	0	0	2	7	5	3	0.046	0.0987	0.0097	0	0	0.0242	0.0517	0.0427	0.0322
ENSG00000095637	2702	6293	458	3807	3856	2513	5902	5904	5627	12.5327	21.6047	4.0883	12.968	13.7554	11.8834	20.8674	20.9942	22.7141
ENSG00000095713	1177	2657	340	3321	2746	2676	1711	1939	1344	16.6789	28.1322	8.8918	35.1734	30.3285	37.5523	18.3679	21.2094	16.4081
ENSG00000095739	400	304	519	227	248	298	215	91	70	8.7208	4.745	18.8633	3.7693	4.1442	6.7672	3.1705	1.4934	1.3293
ENSG00000095752	34	33	2	25	21	11	2	0	2	0.5908	0.4011	0.113	0.3316	0.2705	0.2239	0.0317	0	0.0401
ENSG00000095777	1	9	0	60	98	25	17	10	1	0.0075	0.0234	0.0097	0.2545	0.4261	0.163	0.0803	0.0528	0.0167
ENSG00000095787	3500	6206	1718	4786	5027	3387	7240	6692	7115	14.3571	18.7326	12.5447	14.5472	15.9414	14.1907	23.0199	21.1951	25.4393
ENSG00000095794	878	870	250	1042	1007	933	1108	703	957	7.7173	5.5677	4.2201	6.9247	6.8344	8.5571	6.8797	4.5049	7.0634
ENSG00000095906	840	455	821	1016	941	799	471	473	387	8.5076	3.254	14.3355	7.7121	7.2785	8.3747	3.2147	3.455	3.3041
ENSG00000095932	42	96	18	1	3	4	1	0	2	1.9111	3.1683	1.6175	0.0228	0.0899	0.2018	0.0373	0	0.0909
ENSG00000095951	502	1172	61	818	677	489	1682	1643	1900	2.2289	3.8433	0.5589	2.8512	2.32	2.465	5.3202	5.4982	7.2757
ENSG00000095970	151	227	660	289	477	149	127	96	87	6.9199	7.5386	44.7445	9.8514	16.7624	7.1114	3.9625	3.1952	3.374
ENSG00000095981	7	2	2	0	1	1	0	0	0	0.1662	0.0226	0.1447	0	0.0087	0.0315	0	0	0
ENSG00000096060	276	158	78	638	1198	555	509	564	412	1.2429	0.4872	0.7245	2.2913	4.371	2.8622	1.6553	1.977	1.6961
[truncated: 26,852 more rows]
