# Supplementary material for: Epigenetic regulation of human-specific gene expression in the prefrontal cortex
Source: BMC Biol. 2023 May 24;21:123. doi: 10.1186/s12915-023-01612-3 (PMC10210484; doi:10.1186/s12915-023-01612-3)
Supplement: Supplementary file 1 — Additional file 1: Table S1. Sample information. Table S2. ChIP-seq mapping statistics. Table S3. Normalized read counts of H3K4me3 peaks in human, chimpanzee and macaque PFC used in this study. Table S4. Normalized read counts of H3K27ac peaks in human, chimpanzee and macaque PFC used in this study. Table S5. List of 1175 H3K4me3 peaks with human-specific gain in PFC. Table S6. List of 775 H3K4me3 peaks with human-specific loss in PFC. Table S7. Functional enrichment of genes adjacent to H3K4me3HP gain. Table S8. Functional enrichment of genes adjacent to H3K4me3HP loss. Table S9. List of 483 H3K27ac peaks with human-specific gain in PFC. Table S10. List of 316 H3K27ac peaks with human-specific loss in PFC. Table S11. Functional enrichment of genes adjacent to H3K27acHP gain and loss. Table S12. Strand-specific RNA-seq mapping statistics. Table S13. Raw and normalized read counts in human, chimpanzee and macaque PFC used in this study. Table S14. List of 69 TFs and their target genes with absolute Pearson correlation coefficients > 0.6 and P values < 0.05. Table S15. List of 28 H3K4me3- and two H3K27ac-modifying enzymes. [file 12915_2023_1612_MOESM1_ESM.zip › Additional file 1/Table S14.xlsx]

## Sheet: TFs
Table S14. Transcription factors (TFs) with absolute Pearson correlation coefficients > 0.6 and P values < 0.05
Transcription factor (TF)		Target gene		Correlation test
Ensembl_gene_id	Gene_symbol	Ensembl_gene_id	Gene_symbol	Pearson correlation coefficient	P value
ENSG00000072310	SREBF1	ENSG00000090104	RGS1	0.990983	2.27193e-07
ENSG00000143190	POU2F1	ENSG00000169306	IL1RAPL1	0.981226	2.93121e-06
ENSG00000125618	PAX8	ENSG00000159904	ZNF890P	0.975153	7.77092e-06
ENSG00000204531	POU5F1	ENSG00000154059	IMPACT	-0.968483	1.77437e-05
ENSG00000125618	PAX8	ENSG00000079101	CLUL1	0.967334	2.00914e-05
ENSG00000204531	POU5F1	ENSG00000168661	ZNF30	0.965208	2.49991e-05
ENSG00000204531	POU5F1	ENSG00000145826	LECT2	0.961303	3.61358e-05
ENSG00000143995	MEIS1	ENSG00000170161	FAM88B	0.960065	4.02984e-05
ENSG00000125618	PAX8	ENSG00000105976	MET	0.958284	4.68652e-05
ENSG00000204531	POU5F1	ENSG00000145321	GC	0.954673	6.24423e-05
ENSG00000154727	GABPA	ENSG00000171747	LGALS4	0.951207	8.05405e-05
ENSG00000137309	HMGA1	ENSG00000068885	IFT80	-0.951156	8.08301e-05
ENSG00000204531	POU5F1	ENSG00000077232	DNAJC10	-0.950012	8.75523e-05
ENSG00000204531	POU5F1	ENSG00000139508	SLC46A3	-0.94883	9.49013e-05
ENSG00000170581	STAT2	ENSG00000068885	IFT80	0.94809	9.97198e-05
ENSG00000072310	SREBF1	ENSG00000113578	FGF1	0.947291	0.000105116
ENSG00000204531	POU5F1	ENSG00000166828	SCNN1G	0.947212	0.000105659
ENSG00000170581	STAT2	ENSG00000164106	SCRG1	0.945644	0.000116875
ENSG00000132170	PPARG	ENSG00000213246	SUPT4H1	0.945083	0.000121088
ENSG00000204531	POU5F1	ENSG00000178860	MSC	0.944803	0.000123226
ENSG00000125618	PAX8	ENSG00000189143	CLDN4	0.942788	0.00013942
ENSG00000065970	FOXJ2	ENSG00000124103	FAM209A	0.942746	0.000139774
ENSG00000143190	POU2F1	ENSG00000214280		0.942631	0.000140745
ENSG00000170581	STAT2	ENSG00000114019	AMOTL2	0.941381	0.000151584
ENSG00000001167	NFYA	ENSG00000167995	BEST1	-0.94099	0.000155089
ENSG00000072310	SREBF1	ENSG00000010282	HHATL	0.939588	0.000168148
ENSG00000204531	POU5F1	ENSG00000183878	UTY	-0.939046	0.000173388
ENSG00000137309	HMGA1	ENSG00000152910	CNTNAP4	-0.938854	0.000175272
ENSG00000135100	HNF1A	ENSG00000169306	IL1RAPL1	-0.936861	0.000195706
ENSG00000132170	PPARG	ENSG00000176422	SPRYD4	-0.935676	0.000208624
ENSG00000204531	POU5F1	ENSG00000213246	SUPT4H1	0.934508	0.000221929
ENSG00000204531	POU5F1	ENSG00000196449	YRDC	0.934352	0.000223753
ENSG00000170581	STAT2	ENSG00000186281	GPAT2	0.934005	0.000227842
ENSG00000135457	TFCP2	ENSG00000196369	SRGAP2B	0.93346	0.000234368
ENSG00000072310	SREBF1	ENSG00000173531	MST1	0.932886	0.000241373
ENSG00000072310	SREBF1	ENSG00000177112	MRVI1-AS1	0.928658	0.000297671
ENSG00000204531	POU5F1	ENSG00000075826	SEC31B	0.927559	0.000313691
ENSG00000204531	POU5F1	ENSG00000188993	LRRC66	0.927286	0.000317755
ENSG00000072310	SREBF1	ENSG00000186998	EMID1	0.926468	0.000330165
ENSG00000204531	POU5F1	ENSG00000074657	ZNF532	-0.925732	0.000341628
ENSG00000132170	PPARG	ENSG00000151651	ADAM8	-0.925541	0.000344645
ENSG00000204531	POU5F1	ENSG00000103460	TOX3	-0.92409	0.000368196
ENSG00000154727	GABPA	ENSG00000158516	CPA2	0.922649	0.000392691
ENSG00000204531	POU5F1	ENSG00000160867	FGFR4	0.92257	0.000394062
ENSG00000160224	AIRE	ENSG00000163814	CDCP1	0.921834	0.000407022
ENSG00000143190	POU2F1	ENSG00000129480	DTD2	0.920963	0.000422751
ENSG00000001167	NFYA	ENSG00000119729	RHOQ	-0.920825	0.000425289
ENSG00000154727	GABPA	ENSG00000197822	OCLN	0.92045	0.000432222
ENSG00000168214	RBPJ	ENSG00000206077	ZDHHC11B	0.917468	0.00049017
ENSG00000170581	STAT2	ENSG00000145721	LIX1	0.914819	0.000546017
ENSG00000170581	STAT2	ENSG00000213315	RPS18P2	0.91466	0.000549512
ENSG00000132170	PPARG	ENSG00000152154	TMEM178A	0.914211	0.000559453
ENSG00000170581	STAT2	ENSG00000110811	LEPREL2	-0.912933	0.000588403
ENSG00000160224	AIRE	ENSG00000187726	DNAJB13	0.910129	0.000655583
ENSG00000154727	GABPA	ENSG00000111816	FRK	0.909997	0.000658888
ENSG00000072310	SREBF1	ENSG00000140479	PCSK6	0.909942	0.000660255
ENSG00000132170	PPARG	ENSG00000129480	DTD2	-0.909637	0.000667914
ENSG00000170581	STAT2	ENSG00000183401	CCDC159	0.908597	0.000694493
ENSG00000072310	SREBF1	ENSG00000138085	ATRAID	0.908338	0.000701208
ENSG00000204531	POU5F1	ENSG00000147255	IGSF1	-0.908014	0.000709695
ENSG00000132170	PPARG	ENSG00000174721	FGFBP3	-0.907859	0.000713768
ENSG00000204531	POU5F1	ENSG00000081148	IMPG2	0.907383	0.000726426
ENSG00000137309	HMGA1	ENSG00000179978	NAIPP2	-0.906963	0.000737692
ENSG00000132170	PPARG	ENSG00000136881	BAAT	0.90585	0.000768196
ENSG00000204531	POU5F1	ENSG00000169752	NRG4	0.905801	0.000769553
ENSG00000101076	HNF4A	ENSG00000107611	CUBN	0.903751	0.000828082
ENSG00000154727	GABPA	ENSG00000154864	PIEZO2	0.903536	0.000834396
ENSG00000204531	POU5F1	ENSG00000149488	TMC2	0.903424	0.000837688
ENSG00000154727	GABPA	ENSG00000183401	CCDC159	0.902946	0.000851863
ENSG00000143190	POU2F1	ENSG00000139865	TTC6	0.900051	0.000941418
ENSG00000204531	POU5F1	ENSG00000177675	CD163L1	0.899591	0.000956251
ENSG00000072310	SREBF1	ENSG00000108270	AATF	0.898423	0.000994551
ENSG00000143190	POU2F1	ENSG00000166707	ZCCHC18	-0.897811	0.00101507
ENSG00000204531	POU5F1	ENSG00000170322	NFRKB	0.897482	0.00102622
ENSG00000137273	FOXF2	ENSG00000147255	IGSF1	-0.896372	0.00106443
ENSG00000132170	PPARG	ENSG00000173821	RNF213	-0.896307	0.00106671
ENSG00000204531	POU5F1	ENSG00000181274	FRAT2	0.89492	0.00111591
ENSG00000185591	SP1	ENSG00000214021	TTLL3	0.89479	0.00112062
ENSG00000132170	PPARG	ENSG00000134962	KLB	-0.894575	0.00112839
ENSG00000170581	STAT2	ENSG00000124602	UNC5CL	0.893926	0.00115213
ENSG00000204531	POU5F1	ENSG00000164556	FAM183B	0.893709	0.00116017
ENSG00000204531	POU5F1	ENSG00000136110	LECT1	-0.893525	0.001167
ENSG00000132170	PPARG	ENSG00000168916	ZNF608	-0.892478	0.00120636
ENSG00000143190	POU2F1	ENSG00000173821	RNF213	0.891688	0.00123668
ENSG00000204531	POU5F1	ENSG00000152154	TMEM178A	0.891253	0.00125361
ENSG00000196092	PAX5	ENSG00000171345	KRT19	0.89109	0.00126
ENSG00000111424	VDR	ENSG00000212747	FAM127C	0.890551	0.00128127
ENSG00000143190	POU2F1	ENSG00000133477	FAM83F	0.889332	0.00133027
ENSG00000204531	POU5F1	ENSG00000129277	CCL4	0.886188	0.00146263
ENSG00000137309	HMGA1	ENSG00000139629	GALNT6	-0.885731	0.0014826
ENSG00000072310	SREBF1	ENSG00000139631	CSAD	0.885465	0.00149432
ENSG00000137309	HMGA1	ENSG00000137960	GIPC2	-0.884934	0.00151788
ENSG00000135457	TFCP2	ENSG00000128606	LRRC17	0.884386	0.00154249
ENSG00000106546	AHR	ENSG00000173253	DMRT2	0.883895	0.00156477
ENSG00000132170	PPARG	ENSG00000182580	EPHB3	0.882987	0.0016065
ENSG00000137309	HMGA1	ENSG00000214954	LRRC69	-0.88284	0.00161334
ENSG00000170581	STAT2	ENSG00000186715	MST1L	0.882559	0.00162646
ENSG00000080298	RFX3	ENSG00000163629	PTPN13	0.881034	0.00169899
ENSG00000204531	POU5F1	ENSG00000047617	ANO2	-0.879055	0.00179637
ENSG00000186951	PPARA	ENSG00000073350	LLGL2	0.878297	0.00183463
ENSG00000204531	POU5F1	ENSG00000119004	CYP20A1	-0.876198	0.00194367
ENSG00000135457	TFCP2	ENSG00000178860	MSC	-0.876053	0.00195135
ENSG00000204531	POU5F1	ENSG00000011405	PIK3C2A	-0.87575	0.00196746
ENSG00000101076	HNF4A	ENSG00000042317	SPATA7	0.873711	0.00207851
ENSG00000137309	HMGA1	ENSG00000131480	AOC2	0.873643	0.0020823
ENSG00000186951	PPARA	ENSG00000039068	CDH1	0.873487	0.00209096
ENSG00000132170	PPARG	ENSG00000177994	C2orf73	-0.873188	0.00210766
ENSG00000072310	SREBF1	ENSG00000127325	BEST3	0.871348	0.00221254
ENSG00000125618	PAX8	ENSG00000117400	MPL	0.870984	0.00223366
ENSG00000204531	POU5F1	ENSG00000197262	CCL4L2	0.870943	0.00223608
ENSG00000111424	VDR	ENSG00000166813	KIF7	0.868913	0.00235671
ENSG00000204531	POU5F1	ENSG00000182447	OTOL1	0.865528	0.00256779
ENSG00000204531	POU5F1	ENSG00000123505	AMD1	-0.865138	0.00259295
ENSG00000204531	POU5F1	ENSG00000159387	IRX6	0.863723	0.00268553
ENSG00000154727	GABPA	ENSG00000189134	NKAPL	0.862803	0.00274692
ENSG00000204531	POU5F1	ENSG00000175664	TEX26	0.862367	0.00277634
ENSG00000132170	PPARG	ENSG00000139865	TTC6	-0.861408	0.00284184
ENSG00000143190	POU2F1	ENSG00000152154	TMEM178A	-0.859728	0.00295917
ENSG00000132170	PPARG	ENSG00000183688	FAM101B	0.859553	0.00297158
ENSG00000204531	POU5F1	ENSG00000173145	NOC3L	-0.857464	0.00312247
ENSG00000132170	PPARG	ENSG00000170486	KRT72	0.857182	0.00314326
ENSG00000143190	POU2F1	ENSG00000183036	PCP4	-0.856969	0.00315904
ENSG00000204531	POU5F1	ENSG00000095777	MYO3A	0.856409	0.00320072
ENSG00000196092	PAX5	ENSG00000162971	TYW5	0.855409	0.00327606
ENSG00000132170	PPARG	ENSG00000188037	CLCN1	0.855282	0.00328566
ENSG00000143190	POU2F1	ENSG00000119782	FKBP1B	-0.854778	0.00332419
ENSG00000154727	GABPA	ENSG00000114019	AMOTL2	0.850968	0.00362541
ENSG00000143190	POU2F1	ENSG00000176623	RMDN1	0.850092	0.00369717
ENSG00000072310	SREBF1	ENSG00000007255	TRAPPC6A	0.850077	0.00369838
ENSG00000169083	AR	ENSG00000173213	TUBB8B	-0.849868	0.0037157
ENSG00000204531	POU5F1	ENSG00000214280	DTWD1P1	-0.849198	0.00377149
ENSG00000204531	POU5F1	ENSG00000203705	TATDN3	-0.849192	0.00377199
ENSG00000204531	POU5F1	ENSG00000186960	C14orf23	0.848804	0.00380454
ENSG00000143190	POU2F1	ENSG00000107833	NPM3	-0.847558	0.00391038
ENSG00000109906	ZBTB16	ENSG00000155760	FZD7	0.847412	0.00392289
ENSG00000118260	CREB1	ENSG00000074657	ZNF532	0.847222	0.00393924
ENSG00000188786	MTF1	ENSG00000173821	RNF213	0.845065	0.00412818
ENSG00000184486	POU3F2	ENSG00000168916	ZNF608	0.844921	0.00414102
ENSG00000132170	PPARG	ENSG00000162971	TYW5	-0.843989	0.00422472
ENSG00000204531	POU5F1	ENSG00000114455	HHLA2	0.843894	0.00423338
ENSG00000132170	PPARG	ENSG00000115183	TANC1	-0.842995	0.00431527
ENSG00000186951	PPARA	ENSG00000171747	LGALS4	0.842475	0.00436317
ENSG00000137309	HMGA1	ENSG00000171241	SHCBP1	-0.841389	0.00446437
ENSG00000185668	POU3F1	ENSG00000136110	LECT1	-0.841145	0.00448731
ENSG00000196092	PAX5	ENSG00000155760	FZD7	0.841129	0.00448884
ENSG00000196092	PAX5	ENSG00000139865	TTC6	0.840447	0.00455344
ENSG00000101076	HNF4A	ENSG00000101966	XIAP	0.83977	0.00461821
ENSG00000125618	PAX8	ENSG00000006744	ELAC2	0.839298	0.0046637
ENSG00000118217	ATF6	ENSG00000063854	HAGH	-0.838622	0.00472942
ENSG00000068305	MEF2A	ENSG00000064199	SPA17	0.83862	0.00472969
ENSG00000101076	HNF4A	ENSG00000102445	KIAA0226L	-0.837894	0.00480093
ENSG00000204531	POU5F1	ENSG00000205838	TTC23L	-0.837565	0.00483351
ENSG00000204531	POU5F1	ENSG00000177710	SLC35G5	0.836915	0.00489828
ENSG00000132170	PPARG	ENSG00000185028	LRRC14B	0.836585	0.00493133
ENSG00000132170	PPARG	ENSG00000172460	PRSS30P	-0.83573	0.00501779
ENSG00000132170	PPARG	ENSG00000123999	INHA	0.835682	0.00502266
ENSG00000135457	TFCP2	ENSG00000079819	EPB41L2	0.835172	0.00507482
ENSG00000007372	PAX6	ENSG00000168916	ZNF608	0.833774	0.00521955
ENSG00000196092	PAX5	ENSG00000122420	PTGFR	0.832899	0.00531149
ENSG00000132005	RFX1	ENSG00000157119	KLHL40	0.8317	0.00543938
ENSG00000170581	STAT2	ENSG00000196218	RYR1	-0.831478	0.00546327
ENSG00000196092	PAX5	ENSG00000179058	C9orf50	0.831393	0.00547242
ENSG00000132170	PPARG	ENSG00000175841	FAM172BP	0.830794	0.0055373
ENSG00000137273	FOXF2	ENSG00000169218	RSPO1	0.830656	0.0055523
ENSG00000075426	FOSL2	ENSG00000164171	ITGA2	-0.829755	0.00565116
ENSG00000204531	POU5F1	ENSG00000151093	OXSM	0.828899	0.00574618
ENSG00000160224	AIRE	ENSG00000197467	COL13A1	0.827473	0.00590677
ENSG00000136574	GATA4	ENSG00000168916	ZNF608	0.827346	0.0059212
ENSG00000186951	PPARA	ENSG00000136859	ANGPTL2	0.827303	0.00592615
ENSG00000132170	PPARG	ENSG00000214309	MBLAC1	0.826954	0.00596605
ENSG00000204531	POU5F1	ENSG00000169306	IL1RAPL1	-0.826544	0.00601311
ENSG00000118217	ATF6	ENSG00000077232	DNAJC10	0.826483	0.0060201
ENSG00000125618	PAX8	ENSG00000133641	C12orf29	0.826323	0.00603851
ENSG00000137203	TFAP2A	ENSG00000198468	FLVCR1-AS1	0.823983	0.00631284
ENSG00000204531	POU5F1	ENSG00000197376	OR8S1	0.823549	0.00636452
ENSG00000185591	SP1	ENSG00000173209	AHSA2	0.822956	0.00643581
ENSG00000132170	PPARG	ENSG00000183036	PCP4	0.822489	0.00649231
ENSG00000159216	RUNX1	ENSG00000131400	NAPSA	0.822242	0.00652227
ENSG00000132170	PPARG	ENSG00000088280	ASAP3	0.822075	0.00654256
ENSG00000111424	VDR	ENSG00000155760	FZD7	0.821999	0.00655191
ENSG00000170581	STAT2	ENSG00000153029	MR1	-0.821634	0.00659648
ENSG00000204531	POU5F1	ENSG00000213973	ZNF99	0.820501	0.00673637
ENSG00000118217	ATF6	ENSG00000156050	FAM161B	0.81927	0.00689064
ENSG00000113580	NR3C1	ENSG00000074657	ZNF532	0.819223	0.00689654
ENSG00000112658	SRF	ENSG00000154059	IMPACT	-0.819205	0.00689887
ENSG00000100393	EP300	ENSG00000187726	DNAJB13	0.818702	0.00696261
ENSG00000132170	PPARG	ENSG00000160202	CRYAA	0.818388	0.00700268
ENSG00000153879	CEBPG	ENSG00000175356	SCUBE2	-0.817669	0.00709486
ENSG00000132170	PPARG	ENSG00000164171	ITGA2	-0.81697	0.00718529
ENSG00000204531	POU5F1	ENSG00000139865	TTC6	-0.81676	0.00721263
ENSG00000184486	POU3F2	ENSG00000102837	OLFM4	0.816093	0.00729991
ENSG00000137273	FOXF2	ENSG00000214280	DTWD1P1	-0.814327	0.00753429
ENSG00000170581	STAT2	ENSG00000148704	VAX1	0.813818	0.00760279
ENSG00000204531	POU5F1	ENSG00000115183	TANC1	-0.813508	0.00764478
ENSG00000204531	POU5F1	ENSG00000174721	FGFBP3	-0.813029	0.00770985
ENSG00000143190	POU2F1	ENSG00000163626	COX18	0.812652	0.00776132
ENSG00000135457	TFCP2	ENSG00000166707	ZCCHC18	-0.812027	0.00784722
ENSG00000196092	PAX5	ENSG00000183878	UTY	0.811753	0.00788502
ENSG00000204531	POU5F1	ENSG00000168916	ZNF608	-0.811476	0.00792345
ENSG00000135100	HNF1A	ENSG00000177675	CD163L1	0.811449	0.00792717
ENSG00000007372	PAX6	ENSG00000120662	MTRF1	0.811431	0.00792979
ENSG00000204531	POU5F1	ENSG00000163629	PTPN13	-0.811412	0.00793231
ENSG00000185668	POU3F1	ENSG00000137434	C6orf52	-0.809943	0.00813827
ENSG00000170581	STAT2	ENSG00000122691	TWIST1	-0.808958	0.00827836
ENSG00000132170	PPARG	ENSG00000205363	C15orf59	0.808946	0.00828007
ENSG00000196092	PAX5	ENSG00000154447	SH3RF1	0.807624	0.0084706
ENSG00000132170	PPARG	ENSG00000157778	PSMG3	0.806774	0.00859466
ENSG00000143190	POU2F1	ENSG00000105668	UPK1A	-0.806705	0.00860479
ENSG00000132005	RFX1	ENSG00000139880	CDH24	0.806465	0.00864013
ENSG00000007372	PAX6	ENSG00000187726	DNAJB13	0.80605	0.00870134
ENSG00000074219	TEAD2	ENSG00000079819	EPB41L2	0.805106	0.00884187
ENSG00000065970	FOXJ2	ENSG00000120332	TNN	0.804976	0.00886133
ENSG00000204531	POU5F1	ENSG00000159398	CES5A	0.804463	0.00893838
ENSG00000137273	FOXF2	ENSG00000177994	C2orf73	-0.804307	0.00896181
ENSG00000137309	HMGA1	ENSG00000021826	CPS1	-0.804289	0.00896456
ENSG00000109906	ZBTB16	ENSG00000064199	SPA17	0.80376	0.00904471
ENSG00000137309	HMGA1	ENSG00000033327	GAB2	-0.802429	0.00924827
ENSG00000170581	STAT2	ENSG00000129048	ACKR4	0.802132	0.00929412
ENSG00000196092	PAX5	ENSG00000176422	SPRYD4	0.801932	0.00932515
ENSG00000065970	FOXJ2	ENSG00000164414	SLC35A1	-0.80143	0.00940316
ENSG00000135100	HNF1A	ENSG00000145321	GC	0.800979	0.00947373
ENSG00000143190	POU2F1	ENSG00000175664	TEX26	-0.800906	0.00948512
ENSG00000132170	PPARG	ENSG00000122254	HS3ST2	0.800788	0.00950361
ENSG00000180318	ALX1	ENSG00000159167	STC1	0.800649	0.00952541
ENSG00000143190	POU2F1	ENSG00000203872	C6orf163	-0.80056	0.00953953
ENSG00000101076	HNF4A	ENSG00000119729	RHOQ	0.800343	0.00957373
ENSG00000185591	SP1	ENSG00000171044	XKR6	0.799752	0.00966726
ENSG00000132170	PPARG	ENSG00000141519	CCDC40	0.799361	0.00972952
ENSG00000135457	TFCP2	ENSG00000071539	TRIP13	0.798784	0.00982179
ENSG00000186951	PPARA	ENSG00000196550	FAM72A	0.798782	0.00982219
ENSG00000154727	GABPA	ENSG00000127586	CHTF18	0.798765	0.0098249
ENSG00000185591	SP1	ENSG00000044115	CTNNA1	0.797953	0.00995584
ENSG00000168214	RBPJ	ENSG00000126259	KIRREL2	0.796821	0.0101404
ENSG00000007372	PAX6	ENSG00000125885	MCM8	0.796396	0.0102104
ENSG00000118217	ATF6	ENSG00000108587	GOSR1	0.796348	0.0102183
ENSG00000101076	HNF4A	ENSG00000174125	TLR1	-0.795578	0.0103458
ENSG00000118217	ATF6	ENSG00000169306	IL1RAPL1	0.794537	0.0105199
ENSG00000082641	NFE2L1	ENSG00000186364	NUDT17	0.793464	0.0107013
ENSG00000072310	SREBF1	ENSG00000122965	RBM19	0.791434	0.0110504
ENSG00000109906	ZBTB16	ENSG00000120662	MTRF1	0.790955	0.011134
ENSG00000143190	POU2F1	ENSG00000128218	VPREB3	-0.790851	0.0111521
ENSG00000186951	PPARA	ENSG00000130518	KIAA1683	0.790728	0.0111737
ENSG00000185668	POU3F1	ENSG00000171357	LURAP1	-0.789877	0.0113234
ENSG00000137203	TFAP2A	ENSG00000183401	CCDC159	0.789806	0.0113358
ENSG00000143190	POU2F1	ENSG00000205363	C15orf59	-0.788403	0.0115858
ENSG00000111424	VDR	ENSG00000115956	PLEK	0.787457	0.0117565
ENSG00000074219	TEAD2	ENSG00000168916	ZNF608	0.787387	0.0117691
ENSG00000184486	POU3F2	ENSG00000011260	UTP18	0.787331	0.0117792
ENSG00000137203	TFAP2A	ENSG00000073350	LLGL2	0.787168	0.0118089
ENSG00000135457	TFCP2	ENSG00000164185	ZNF474	-0.785973	0.0120274
ENSG00000143190	POU2F1	ENSG00000102290	PCDH11X	0.785899	0.0120411
ENSG00000153879	CEBPG	ENSG00000152760	TCTEX1D1	0.785696	0.0120785
ENSG00000113580	NR3C1	ENSG00000154447	SH3RF1	0.785249	0.0121611
ENSG00000170581	STAT2	ENSG00000131650	KREMEN2	0.785211	0.0121682
ENSG00000196092	PAX5	ENSG00000079819	EPB41L2	0.783814	0.0124292
ENSG00000143190	POU2F1	ENSG00000168765	GSTM4	-0.78366	0.0124582
ENSG00000170581	STAT2	ENSG00000196569	LAMA2	0.78358	0.0124733
ENSG00000132170	PPARG	ENSG00000136152	COG3	0.783498	0.0124888
ENSG00000143437	ARNT	ENSG00000186364	NUDT17	0.783432	0.0125013
ENSG00000109906	ZBTB16	ENSG00000120332	TNN	0.783404	0.0125065
ENSG00000204531	POU5F1	ENSG00000071539	TRIP13	-0.783383	0.0125106
ENSG00000204531	POU5F1	ENSG00000166407	LMO1	0.783337	0.0125192
ENSG00000196092	PAX5	ENSG00000168916	ZNF608	0.783284	0.0125293
ENSG00000072310	SREBF1	ENSG00000163155	LYSMD1	-0.78279	0.0126229
ENSG00000135457	TFCP2	ENSG00000168916	ZNF608	0.781832	0.0128059
ENSG00000007372	PAX6	ENSG00000154447	SH3RF1	0.780754	0.0130139
ENSG00000135100	HNF1A	ENSG00000145826	LECT2	0.77984	0.0131921
ENSG00000132170	PPARG	ENSG00000171044	XKR6	-0.779322	0.0132938
ENSG00000204531	POU5F1	ENSG00000111319	SCNN1A	0.778978	0.0133616
ENSG00000137309	HMGA1	ENSG00000122691	TWIST1	0.778315	0.0134929
ENSG00000204531	POU5F1	ENSG00000127152	BCL11B	0.777602	0.0136353
ENSG00000185668	POU3F1	ENSG00000157150	TIMP4	-0.77708	0.0137399
ENSG00000185668	POU3F1	ENSG00000115183	TANC1	-0.777022	0.0137516
ENSG00000185668	POU3F1	ENSG00000109686	SH3D19	-0.775884	0.013982
ENSG00000007372	PAX6	ENSG00000196449	YRDC	-0.775173	0.0141272
ENSG00000143190	POU2F1	ENSG00000112378	PERP	0.774234	0.0143207
ENSG00000154727	GABPA	ENSG00000176438	SYNE3	0.774111	0.0143462
ENSG00000106546	AHR	ENSG00000197568	HHLA3	0.773979	0.0143736
ENSG00000132170	PPARG	ENSG00000111012	CYP27B1	0.773797	0.0144113
ENSG00000100393	EP300	ENSG00000120662	MTRF1	0.773714	0.0144285
ENSG00000204531	POU5F1	ENSG00000079819	EPB41L2	-0.77277	0.0146257
ENSG00000185122	HSF1	ENSG00000111012	CYP27B1	0.772576	0.0146664
ENSG00000196092	PAX5	ENSG00000065413	ANKRD44	0.772464	0.01469
ENSG00000170581	STAT2	ENSG00000102445	KIAA0226L	-0.772177	0.0147505
ENSG00000101412	E2F1	ENSG00000126775	ATG14	0.771272	0.0149421
ENSG00000185122	HSF1	ENSG00000188707	ZBED6CL	0.770918	0.0150177
ENSG00000112658	SRF	ENSG00000203872	C6orf163	0.770374	0.0151341
ENSG00000136574	GATA4	ENSG00000138193	PLCE1	0.770362	0.0151366
ENSG00000164749	HNF4G	ENSG00000178802	MPI	-0.769648	0.0152906
ENSG00000101076	HNF4A	ENSG00000163155	LYSMD1	-0.76932	0.0153616
ENSG00000143190	POU2F1	ENSG00000164219	PGGT1B	0.769134	0.0154019
ENSG00000185668	POU3F1	ENSG00000146910	CNPY1	-0.768733	0.0154891
ENSG00000143190	POU2F1	ENSG00000171044	XKR6	0.768673	0.0155022
ENSG00000170581	STAT2	ENSG00000133641	C12orf29	0.767847	0.015683
ENSG00000109906	ZBTB16	ENSG00000164404	GDF9	0.767422	0.0157766
ENSG00000132170	PPARG	ENSG00000213221	DNLZ	0.765959	0.0161018
ENSG00000010030	ETV7	ENSG00000166813	KIF7	0.765572	0.0161885
ENSG00000100811	YY1	ENSG00000101966	XIAP	0.765108	0.016293
ENSG00000137203	TFAP2A	ENSG00000136859	ANGPTL2	0.764707	0.0163835
ENSG00000196092	PAX5	ENSG00000149380	P4HA3	0.76421	0.0164963
ENSG00000186951	PPARA	ENSG00000137177	KIF13A	0.764202	0.0164982
ENSG00000196092	PAX5	ENSG00000137992	DBT	0.763694	0.016614
ENSG00000137309	HMGA1	ENSG00000109686	SH3D19	-0.76294	0.0167867
ENSG00000170581	STAT2	ENSG00000121966	CXCR4	0.762835	0.0168109
ENSG00000001167	NFYA	ENSG00000039068	CDH1	-0.762728	0.0168354
ENSG00000007372	PAX6	ENSG00000155760	FZD7	0.762673	0.0168481
ENSG00000001167	NFYA	ENSG00000173253	DMRT2	-0.762124	0.0169752
ENSG00000001167	NFYA	ENSG00000174502	SLC26A9	-0.761483	0.017124
ENSG00000184271	POU6F1	ENSG00000197822	OCLN	-0.760084	0.0174523
ENSG00000137203	TFAP2A	ENSG00000179818	PCBP1-AS1	0.759949	0.0174841
ENSG00000007372	PAX6	ENSG00000068024	HDAC4	0.759666	0.0175512
ENSG00000184486	POU3F2	ENSG00000213246	SUPT4H1	-0.759539	0.0175813
ENSG00000132170	PPARG	ENSG00000177640	CASC2	-0.759292	0.0176399
ENSG00000185591	SP1	ENSG00000072415	MPP5	0.759281	0.0176426
ENSG00000109906	ZBTB16	ENSG00000079819	EPB41L2	0.758579	0.01781
ENSG00000135457	TFCP2	ENSG00000182552	RWDD4	-0.757943	0.0179625
ENSG00000143190	POU2F1	ENSG00000146910	CNPY1	0.757911	0.0179703
ENSG00000204531	POU5F1	ENSG00000138434	SSFA2	-0.757849	0.0179852
ENSG00000168214	RBPJ	ENSG00000170275	CRTAP	0.75763	0.0180378
ENSG00000108924	HLF	ENSG00000068024	HDAC4	0.757333	0.0181098
ENSG00000132170	PPARG	ENSG00000141543	EIF4A3	0.755802	0.0184825
ENSG00000184486	POU3F2	ENSG00000179058	C9orf50	0.755713	0.0185046
ENSG00000136352	NKX2-1	ENSG00000166813	KIF7	0.755698	0.0185081
ENSG00000010030	ETV7	ENSG00000101200	AVP	0.754967	0.0186881
ENSG00000100811	YY1	ENSG00000114473	IQCG	0.754516	0.0187998
ENSG00000135457	TFCP2	ENSG00000213901	SLC23A3	-0.754393	0.0188303
ENSG00000169083	AR	ENSG00000183878	UTY	0.754285	0.0188572
ENSG00000001167	NFYA	ENSG00000166851	PLK1	0.753657	0.0190135
ENSG00000135457	TFCP2	ENSG00000183396	TMEM89	-0.75354	0.0190429
ENSG00000204531	POU5F1	ENSG00000171044	XKR6	-0.753452	0.0190648
ENSG00000007372	PAX6	ENSG00000126467	TSKS	0.753303	0.0191023
ENSG00000168214	RBPJ	ENSG00000187667	WHAMMP3	0.753202	0.0191274
ENSG00000154727	GABPA	ENSG00000133216	EPHB2	0.752827	0.0192217
ENSG00000137203	TFAP2A	ENSG00000197822	OCLN	0.752764	0.0192378
ENSG00000007372	PAX6	ENSG00000079819	EPB41L2	0.752441	0.0193191
ENSG00000137309	HMGA1	ENSG00000131650	KREMEN2	-0.751074	0.0196663
ENSG00000109906	ZBTB16	ENSG00000154447	SH3RF1	0.750978	0.019691
ENSG00000007372	PAX6	ENSG00000102837	OLFM4	0.750417	0.0198347
ENSG00000007372	PAX6	ENSG00000214280	DTWD1P1	0.750355	0.0198508
ENSG00000186951	PPARA	ENSG00000189283	FHIT	0.750116	0.0199121
ENSG00000170581	STAT2	ENSG00000139880	CDH24	-0.749607	0.0200437
ENSG00000118260	CREB1	ENSG00000155760	FZD7	0.749133	0.0201665
ENSG00000132170	PPARG	ENSG00000187229		0.748784	0.0202574
ENSG00000169083	AR	ENSG00000099330	OCEL1	-0.748773	0.0202603
ENSG00000184486	POU3F2	ENSG00000128606	LRRC17	0.748676	0.0202854
ENSG00000184486	POU3F2	ENSG00000129480	DTD2	0.747934	0.0204798
ENSG00000169083	AR	ENSG00000163629	PTPN13	0.747859	0.0204993
ENSG00000185668	POU3F1	ENSG00000148704	VAX1	-0.74782	0.0205096
ENSG00000136352	NKX2-1	ENSG00000119977	TCTN3	-0.747301	0.0206463
ENSG00000141510	TP53	ENSG00000189283	FHIT	0.747229	0.0206653
ENSG00000153879	CEBPG	ENSG00000164404	GDF9	-0.746775	0.0207853
ENSG00000105516	DBP	ENSG00000187667	WHAMMP3	-0.746037	0.0209816
ENSG00000143190	POU2F1	ENSG00000163629	PTPN13	0.745939	0.0210078
ENSG00000141905	NFIC	ENSG00000205704	LINC00634	0.745472	0.0211328
ENSG00000118260	CREB1	ENSG00000126467	TSKS	0.745227	0.0211985
ENSG00000143190	POU2F1	ENSG00000183114	FAM43B	-0.744813	0.0213098
ENSG00000196092	PAX5	ENSG00000188095	MESP2	0.74452	0.021389
ENSG00000143190	POU2F1	ENSG00000074657	ZNF532	0.744341	0.0214373
ENSG00000204531	POU5F1	ENSG00000161551	ZNF577	-0.743956	0.0215415
ENSG00000065970	FOXJ2	ENSG00000146856	AGBL3	-0.743817	0.0215795
ENSG00000204531	POU5F1	ENSG00000149968	MMP3	0.743552	0.0216515
ENSG00000132170	PPARG	ENSG00000217801		0.742923	0.0218232
ENSG00000132170	PPARG	ENSG00000196369	SRGAP2B	-0.74181	0.0221295
ENSG00000101076	HNF4A	ENSG00000188095	MESP2	-0.741699	0.02216
ENSG00000143190	POU2F1	ENSG00000180066	C10orf91	-0.740495	0.0224948
ENSG00000154727	GABPA	ENSG00000157150	TIMP4	0.740175	0.0225841
ENSG00000125618	PAX8	ENSG00000204710	SPDYC	-0.740104	0.0226039
ENSG00000090447	TFAP4	ENSG00000178896	EXOSC4	0.739745	0.0227047
ENSG00000132170	PPARG	ENSG00000189298	ZKSCAN3	-0.73913	0.022878
ENSG00000143190	POU2F1	ENSG00000119681	LTBP2	-0.738976	0.0229215
ENSG00000137203	TFAP2A	ENSG00000113845	TIMMDC1	0.738173	0.0231493
ENSG00000143190	POU2F1	ENSG00000169218	RSPO1	-0.737697	0.0232851
ENSG00000132170	PPARG	ENSG00000148704	VAX1	-0.737559	0.0233245
ENSG00000132170	PPARG	ENSG00000179673	RPRML	0.73753	0.023333
ENSG00000143190	POU2F1	ENSG00000159387	IRX6	-0.737314	0.0233946
ENSG00000081059	TCF7	ENSG00000171388	APLN	0.737	0.023485
ENSG00000143190	POU2F1	ENSG00000177710	SLC35G5	-0.735419	0.0239422
ENSG00000082641	NFE2L1	ENSG00000155760	FZD7	0.735233	0.0239963
ENSG00000132005	RFX1	ENSG00000105976	MET	-0.734834	0.0241127
ENSG00000118217	ATF6	ENSG00000214783	POLR2J4	-0.734555	0.0241945
ENSG00000185668	POU3F1	ENSG00000161551	ZNF577	-0.733039	0.0246412
ENSG00000101412	E2F1	ENSG00000138658	C4orf21	0.732864	0.0246932
ENSG00000137309	HMGA1	ENSG00000101966	XIAP	-0.732365	0.0248419
ENSG00000168214	RBPJ	ENSG00000187498	COL4A1	-0.732072	0.0249294
ENSG00000071564	TCF3	ENSG00000121957	GPSM2	0.730832	0.0253016
ENSG00000125618	PAX8	ENSG00000162878	PKDCC	0.730185	0.0254976
ENSG00000143190	POU2F1	ENSG00000165655	ZNF503	-0.729974	0.0255616
ENSG00000185591	SP1	ENSG00000112559	MDFI	0.729698	0.0256454
ENSG00000185668	POU3F1	ENSG00000171044	XKR6	-0.729516	0.0257008
ENSG00000007372	PAX6	ENSG00000213246	SUPT4H1	-0.729091	0.0258306
ENSG00000135457	TFCP2	ENSG00000108771	DHX58	-0.728515	0.0260075
ENSG00000118260	CREB1	ENSG00000077232	DNAJC10	0.727492	0.0263229
ENSG00000132170	PPARG	ENSG00000197376	OR8S1	0.727437	0.02634
ENSG00000118260	CREB1	ENSG00000108587	GOSR1	0.726712	0.0265654
ENSG00000100811	YY1	ENSG00000108187	PBLD	-0.726645	0.0265863
ENSG00000154727	GABPA	ENSG00000163576	EFHB	0.726507	0.0266292
ENSG00000137273	FOXF2	ENSG00000174721	FGFBP3	-0.726331	0.0266843
ENSG00000072310	SREBF1	ENSG00000214021	TTLL3	0.725896	0.0268204
ENSG00000132170	PPARG	ENSG00000166762	CATSPER2	-0.725848	0.0268355
ENSG00000007372	PAX6	ENSG00000164404	GDF9	0.725552	0.0269284
ENSG00000154727	GABPA	ENSG00000090104	RGS1	0.725421	0.0269696
ENSG00000132170	PPARG	ENSG00000159398	CES5A	0.725255	0.027022
ENSG00000071564	TCF3	ENSG00000161551	ZNF577	0.725202	0.0270386
ENSG00000132170	PPARG	ENSG00000171357	LURAP1	-0.72463	0.0272192
ENSG00000143190	POU2F1	ENSG00000148704	VAX1	0.724297	0.027325
ENSG00000113580	NR3C1	ENSG00000147255	IGSF1	0.724139	0.0273751
ENSG00000132170	PPARG	ENSG00000158482	SNX29P1	-0.723846	0.0274684
ENSG00000186951	PPARA	ENSG00000163395	IGFN1	0.723277	0.0276499
ENSG00000125618	PAX8	ENSG00000187634	SAMD11	-0.722937	0.0277587
ENSG00000132170	PPARG	ENSG00000159961	OR3A3	0.722602	0.0278665
ENSG00000132005	RFX1	ENSG00000068024	HDAC4	0.722538	0.027887
ENSG00000109906	ZBTB16	ENSG00000074657	ZNF532	0.722498	0.0278999
ENSG00000109906	ZBTB16	ENSG00000168916	ZNF608	0.722109	0.0280253
ENSG00000080298	RFX3	ENSG00000178896	EXOSC4	-0.72064	0.0285019
ENSG00000185668	POU3F1	ENSG00000072422	RHOBTB1	-0.720598	0.0285158
ENSG00000132170	PPARG	ENSG00000124253	PCK1	0.720173	0.0286546
ENSG00000143190	POU2F1	ENSG00000171357	LURAP1	0.719112	0.0290034
ENSG00000065970	FOXJ2	ENSG00000156239	N6AMT1	-0.71874	0.0291265
ENSG00000196092	PAX5	ENSG00000174442	ZWILCH	0.717511	0.0295351
ENSG00000148200	NR6A1	ENSG00000196218	RYR1	0.717383	0.029578
ENSG00000007372	PAX6	ENSG00000175356	SCUBE2	0.717329	0.029596
ENSG00000137309	HMGA1	ENSG00000107611	CUBN	-0.716489	0.0298778
ENSG00000196092	PAX5	ENSG00000169306	IL1RAPL1	0.716183	0.029981
ENSG00000137203	TFAP2A	ENSG00000197712	FAM114A1	0.71606	0.0300223
ENSG00000169083	AR	ENSG00000111319	SCNN1A	-0.716003	0.0300416
ENSG00000143190	POU2F1	ENSG00000181274	FRAT2	-0.715531	0.0302013
ENSG00000072310	SREBF1	ENSG00000077809	GTF2I	0.714972	0.0303913
ENSG00000186951	PPARA	ENSG00000188610	FAM72B	0.714914	0.0304109
ENSG00000137273	FOXF2	ENSG00000186960	C14orf23	0.714828	0.0304404
ENSG00000080298	RFX3	ENSG00000168916	ZNF608	0.714584	0.0305235
ENSG00000071564	TCF3	ENSG00000166473	PKD1L2	0.714439	0.0305729
ENSG00000111424	VDR	ENSG00000157119	KLHL40	0.714207	0.0306521
ENSG00000137203	TFAP2A	ENSG00000126775	ATG14	0.713963	0.0307359
ENSG00000143190	POU2F1	ENSG00000177640	CASC2	0.713541	0.0308807
ENSG00000154727	GABPA	ENSG00000156162	DPY19L4	0.712801	0.031136
ENSG00000135457	TFCP2	ENSG00000105219	CNTD2	-0.712438	0.0312615
ENSG00000132170	PPARG	ENSG00000154143	PANX3	0.712075	0.0313874
ENSG00000170581	STAT2	ENSG00000198185	ZNF334	0.711689	0.031522
ENSG00000132005	RFX1	ENSG00000110811	LEPREL2	0.711387	0.0316274
ENSG00000196092	PAX5	ENSG00000166813	KIF7	0.71088	0.0318048
ENSG00000136352	NKX2-1	ENSG00000006757	PNPLA4	-0.710673	0.0318773
ENSG00000100393	EP300	ENSG00000107815	C10orf2	0.709878	0.0321573
ENSG00000153879	CEBPG	ENSG00000164414	SLC35A1	0.709788	0.0321892
ENSG00000132170	PPARG	ENSG00000081277	PKP1	0.709532	0.0322795
ENSG00000132005	RFX1	ENSG00000157423	HYDIN	-0.709094	0.0324349
ENSG00000186951	PPARA	ENSG00000189134	NKAPL	0.70817	0.0327642
ENSG00000196092	PAX5	ENSG00000140471	LINS	0.708103	0.0327879
ENSG00000007372	PAX6	ENSG00000074657	ZNF532	0.70779	0.0329001
ENSG00000118260	CREB1	ENSG00000154059	IMPACT	0.707107	0.0331454
ENSG00000010030	ETV7	ENSG00000065413	ANKRD44	0.707064	0.0331608
ENSG00000125618	PAX8	ENSG00000125124	BBS2	0.706715	0.0332867
ENSG00000141905	NFIC	ENSG00000166793	YPEL4	0.706623	0.0333201
ENSG00000135100	HNF1A	ENSG00000072422	RHOBTB1	-0.706496	0.033366
ENSG00000118260	CREB1	ENSG00000068024	HDAC4	0.706203	0.0334721
ENSG00000113580	NR3C1	ENSG00000168916	ZNF608	0.706098	0.03351
ENSG00000118260	CREB1	ENSG00000205035	GRM5P1	0.705912	0.0335776
ENSG00000143190	POU2F1	ENSG00000121957	GPSM2	0.7042	0.0342033
ENSG00000184486	POU3F2	ENSG00000196369	SRGAP2B	0.703812	0.0343458
ENSG00000164749	HNF4G	ENSG00000184363	PKP3	-0.703713	0.0343824
ENSG00000125618	PAX8	ENSG00000196218	RYR1	-0.70328	0.0345423
ENSG00000132005	RFX1	ENSG00000108384	RAD51C	-0.703277	0.0345433
ENSG00000100393	EP300	ENSG00000176422	SPRYD4	0.70292	0.0346757
ENSG00000184486	POU3F2	ENSG00000212747	FAM127C	0.702818	0.0347137
ENSG00000148516	ZEB1	ENSG00000079819	EPB41L2	0.702361	0.0348834
ENSG00000204531	POU5F1	ENSG00000140285	FGF7	-0.702131	0.0349692
ENSG00000221869	CEBPD	ENSG00000173391	OLR1	0.701758	0.0351084
ENSG00000204531	POU5F1	ENSG00000205035	GRM5P1	-0.701747	0.0351125
ENSG00000184486	POU3F2	ENSG00000133477	FAM83F	0.701582	0.0351741
ENSG00000204531	POU5F1	ENSG00000077943	ITGA8	0.701468	0.0352168
ENSG00000137309	HMGA1	ENSG00000111012	CYP27B1	0.701188	0.035322
ENSG00000186951	PPARA	ENSG00000214954	LRRC69	0.700482	0.0355874
ENSG00000118260	CREB1	ENSG00000177640	CASC2	0.700412	0.0356141
ENSG00000105698	USF2	ENSG00000068024	HDAC4	-0.699696	0.0358846
ENSG00000141905	NFIC	ENSG00000126878	AIF1L	-0.699397	0.0359983
ENSG00000132170	PPARG	ENSG00000039987	BEST2	0.699102	0.0361106
ENSG00000125618	PAX8	ENSG00000119326	CTNNAL1	-0.698807	0.036223
ENSG00000143190	POU2F1	ENSG00000159398	CES5A	-0.698635	0.0362887
ENSG00000113580	NR3C1	ENSG00000163629	PTPN13	0.698004	0.0365299
ENSG00000091831	ESR1	ENSG00000196369	SRGAP2B	0.697905	0.0365679
ENSG00000007372	PAX6	ENSG00000122420	PTGFR	0.697641	0.0366695
ENSG00000168214	RBPJ	ENSG00000131480	AOC2	-0.697455	0.036741
ENSG00000072310	SREBF1	ENSG00000109771	LRP2BP	0.697325	0.0367913
ENSG00000132005	RFX1	ENSG00000150773	PIH1D2	0.696121	0.0372569
ENSG00000072310	SREBF1	ENSG00000131480	AOC2	-0.695864	0.037357
ENSG00000184486	POU3F2	ENSG00000081148	IMPG2	-0.695527	0.0374884
ENSG00000080298	RFX3	ENSG00000074657	ZNF532	0.695161	0.0376313
ENSG00000141905	NFIC	ENSG00000126775	ATG14	-0.694506	0.0378881
ENSG00000105698	USF2	ENSG00000119729	RHOQ	0.694373	0.0379401
ENSG00000132170	PPARG	ENSG00000127152	BCL11B	0.693919	0.0381188
ENSG00000143190	POU2F1	ENSG00000108587	GOSR1	0.693557	0.038262
ENSG00000109906	ZBTB16	ENSG00000188693	CYP51A1-AS1	0.693488	0.0382893
ENSG00000007372	PAX6	ENSG00000172799	ZBTB8OSP2	-0.693155	0.0384208
ENSG00000007372	PAX6	ENSG00000175701	LINC00116	-0.692463	0.0386958
ENSG00000118260	CREB1	ENSG00000071539	TRIP13	0.691797	0.0389616
ENSG00000132170	PPARG	ENSG00000150893	FREM2	-0.690225	0.0395935
ENSG00000185591	SP1	ENSG00000133216	EPHB2	0.689712	0.0398012
ENSG00000141905	NFIC	ENSG00000146094	DOK3	0.689632	0.0398335
ENSG00000180318	ALX1	ENSG00000156239	N6AMT1	-0.68946	0.0399034
ENSG00000112658	SRF	ENSG00000140057	AK7	-0.689453	0.0399063
ENSG00000100968	NFATC4	ENSG00000120332	TNN	-0.68921	0.040005
ENSG00000132170	PPARG	ENSG00000169071	ROR2	0.689199	0.0400096
ENSG00000111424	VDR	ENSG00000107815	C10orf2	0.689107	0.0400472
ENSG00000010030	ETV7	ENSG00000177640	CASC2	0.688959	0.0401075
ENSG00000184486	POU3F2	ENSG00000169306	IL1RAPL1	0.688849	0.0401522
ENSG00000106546	AHR	ENSG00000115457	IGFBP2	-0.688659	0.0402298
ENSG00000143190	POU2F1	ENSG00000140057	AK7	0.688419	0.0403277
ENSG00000101076	HNF4A	ENSG00000183691	NOG	-0.688326	0.0403659
ENSG00000141905	NFIC	ENSG00000107815	C10orf2	0.688304	0.0403749
ENSG00000179388	EGR3	ENSG00000079819	EPB41L2	0.688109	0.0404549
ENSG00000143437	ARNT	ENSG00000011260	UTP18	0.687643	0.0406461
ENSG00000135100	HNF1A	ENSG00000160867	FGFR4	0.686494	0.0411202
ENSG00000065970	FOXJ2	ENSG00000168916	ZNF608	0.686377	0.0411686
ENSG00000185668	POU3F1	ENSG00000065413	ANKRD44	-0.686266	0.0412143
ENSG00000186951	PPARA	ENSG00000185615	PDIA2	0.685972	0.0413365
ENSG00000196092	PAX5	ENSG00000196449	YRDC	-0.685552	0.0415114
ENSG00000184486	POU3F2	ENSG00000159961	OR3A3	-0.685251	0.0416369
ENSG00000148516	ZEB1	ENSG00000064199	SPA17	0.685061	0.041716
ENSG00000109906	ZBTB16	ENSG00000065413	ANKRD44	0.68503	0.0417291
ENSG00000185668	POU3F1	ENSG00000129480	DTD2	-0.683965	0.042176
ENSG00000113580	NR3C1	ENSG00000068024	HDAC4	0.683534	0.0423574
ENSG00000143190	POU2F1	ENSG00000106780	MEGF9	0.68313	0.0425283
ENSG00000125618	PAX8	ENSG00000214733		-0.682737	0.042695
ENSG00000135457	TFCP2	ENSG00000127152	BCL11B	-0.682486	0.0428014
ENSG00000185668	POU3F1	ENSG00000008311	AASS	-0.68181	0.0430893
ENSG00000221869	CEBPD	ENSG00000121966	CXCR4	0.681522	0.0432122
ENSG00000196092	PAX5	ENSG00000063854	HAGH	-0.680711	0.0435598
ENSG00000196092	PAX5	ENSG00000071539	TRIP13	0.680693	0.0435675
ENSG00000154727	GABPA	ENSG00000112559	MDFI	0.680552	0.0436284
ENSG00000132170	PPARG	ENSG00000166407	LMO1	0.680291	0.0437408
ENSG00000143190	POU2F1	ENSG00000168676	KCTD19	-0.679942	0.0438913
ENSG00000137273	FOXF2	ENSG00000011405	PIK3C2A	-0.67964	0.0440218
ENSG00000137309	HMGA1	ENSG00000163389	POGLUT1	0.679617	0.0440317
ENSG00000118260	CREB1	ENSG00000169306	IL1RAPL1	0.679593	0.044042
ENSG00000080298	RFX3	ENSG00000156050	FAM161B	0.679355	0.0441449
ENSG00000170581	STAT2	ENSG00000119509	INVS	0.678728	0.0444177
ENSG00000185591	SP1	ENSG00000205363	C15orf59	-0.678667	0.044444
ENSG00000170581	STAT2	ENSG00000161653	NAGS	-0.678486	0.044523
ENSG00000196092	PAX5	ENSG00000166377	ATP9B	0.678343	0.0445853
ENSG00000137309	HMGA1	ENSG00000176927	EFCAB5	0.678282	0.044612
ENSG00000169083	AR	ENSG00000182199	SHMT2	-0.67814	0.0446739
ENSG00000185668	POU3F1	ENSG00000142634	EFHD2	0.677908	0.0447752
ENSG00000125618	PAX8	ENSG00000013725	CD6	0.677724	0.0448556
ENSG00000143190	POU2F1	ENSG00000108405	P2RX1	-0.677304	0.0450401
ENSG00000100811	YY1	ENSG00000127993	RBM48	0.677256	0.0450609
ENSG00000196092	PAX5	ENSG00000164404	GDF9	0.677018	0.0451657
ENSG00000109906	ZBTB16	ENSG00000042317	SPATA7	-0.676496	0.0453954
ENSG00000091831	ESR1	ENSG00000063854	HAGH	-0.676373	0.0454501
ENSG00000072310	SREBF1	ENSG00000176438	SYNE3	0.676086	0.0455767
ENSG00000135100	HNF1A	ENSG00000091583	APOH	0.676063	0.0455869
ENSG00000184486	POU3F2	ENSG00000173213	TUBB8B	-0.675962	0.0456317
ENSG00000153879	CEBPG	ENSG00000139880	CDH24	-0.67592	0.0456501
ENSG00000132005	RFX1	ENSG00000139624	CERS5	-0.675866	0.0456741
ENSG00000065970	FOXJ2	ENSG00000033327	GAB2	-0.675545	0.0458167
ENSG00000118260	CREB1	ENSG00000157778	PSMG3	-0.675244	0.0459501
ENSG00000071564	TCF3	ENSG00000011260	UTP18	0.675222	0.0459602
ENSG00000065970	FOXJ2	ENSG00000144644	GADL1	0.674953	0.04608
ENSG00000100393	EP300	ENSG00000119729	RHOQ	-0.67488	0.0461125
ENSG00000125618	PAX8	ENSG00000182796	TMEM198B	0.673893	0.0465535
ENSG00000137203	TFAP2A	ENSG00000104267	CA2	0.673618	0.046677
ENSG00000143190	POU2F1	ENSG00000151093	OXSM	-0.673376	0.0467859
ENSG00000081059	TCF7	ENSG00000176597	B3GNT5	0.673364	0.0467913
ENSG00000075426	FOSL2	ENSG00000176438	SYNE3	-0.673183	0.0468726
ENSG00000080298	RFX3	ENSG00000196369	SRGAP2B	0.672822	0.0470357
ENSG00000141905	NFIC	ENSG00000145721	LIX1	-0.672772	0.0470581
ENSG00000141905	NFIC	ENSG00000167123	CERCAM	-0.672755	0.0470659
ENSG00000125618	PAX8	ENSG00000102445	KIAA0226L	-0.672282	0.0472798
ENSG00000068323	TFE3	ENSG00000113578	FGF1	-0.671336	0.0477094
ENSG00000065970	FOXJ2	ENSG00000120662	MTRF1	0.671309	0.0477218
ENSG00000075426	FOSL2	ENSG00000183401	CCDC159	-0.6707	0.0479999
ENSG00000125618	PAX8	ENSG00000077809	GTF2I	0.670636	0.048029
ENSG00000118260	CREB1	ENSG00000104863	LIN7B	-0.670336	0.0481663
ENSG00000082641	NFE2L1	ENSG00000173391	OLR1	-0.670104	0.0482729
ENSG00000153879	CEBPG	ENSG00000197265	GTF2E2	-0.669906	0.0483639
ENSG00000137309	HMGA1	ENSG00000152763	WDR78	-0.669682	0.048467
ENSG00000101076	HNF4A	ENSG00000033327	GAB2	0.669372	0.0486095
ENSG00000082641	NFE2L1	ENSG00000064199	SPA17	0.669061	0.0487531
ENSG00000082641	NFE2L1	ENSG00000074657	ZNF532	0.668526	0.0490007
ENSG00000109320	NFKB1	ENSG00000011405	PIK3C2A	-0.668417	0.0490514
ENSG00000141905	NFIC	ENSG00000159713	TPPP3	-0.668323	0.0490949
ENSG00000184486	POU3F2	ENSG00000008311	AASS	0.668137	0.0491814
ENSG00000141905	NFIC	ENSG00000186020	ZNF529	-0.667813	0.049332
ENSG00000113580	NR3C1	ENSG00000108587	GOSR1	0.667542	0.049458
ENSG00000118217	ATF6	ENSG00000136110	LECT1	0.667401	0.0495237
ENSG00000185668	POU3F1	ENSG00000047617	ANO2	-0.667308	0.0495671
ENSG00000065970	FOXJ2	ENSG00000123600	METTL8	-0.666988	0.0497166
ENSG00000185668	POU3F1	ENSG00000107833	NPM3	0.666964	0.0497281
ENSG00000153879	CEBPG	ENSG00000117748	RPA2	0.666827	0.0497921
ENSG00000204531	POU5F1	ENSG00000185112	FAM43A	0.666694	0.0498543
ENSG00000184937	WT1	ENSG00000161653	NAGS	0.666582	0.0499067
ENSG00000082641	NFE2L1	ENSG00000127325	BEST3	-0.666511	0.0499404
