# Supplementary material for: Epigenetic regulation of human-specific gene expression in the prefrontal cortex
Source: BMC Biol. 2023 May 24;21:123. doi: 10.1186/s12915-023-01612-3 (PMC10210484; doi:10.1186/s12915-023-01612-3)
Supplement: Supplementary file 1 — Additional file 1: Table S1. Sample information. Table S2. ChIP-seq mapping statistics. Table S3. Normalized read counts of H3K4me3 peaks in human, chimpanzee and macaque PFC used in this study. Table S4. Normalized read counts of H3K27ac peaks in human, chimpanzee and macaque PFC used in this study. Table S5. List of 1175 H3K4me3 peaks with human-specific gain in PFC. Table S6. List of 775 H3K4me3 peaks with human-specific loss in PFC. Table S7. Functional enrichment of genes adjacent to H3K4me3HP gain. Table S8. Functional enrichment of genes adjacent to H3K4me3HP loss. Table S9. List of 483 H3K27ac peaks with human-specific gain in PFC. Table S10. List of 316 H3K27ac peaks with human-specific loss in PFC. Table S11. Functional enrichment of genes adjacent to H3K27acHP gain and loss. Table S12. Strand-specific RNA-seq mapping statistics. Table S13. Raw and normalized read counts in human, chimpanzee and macaque PFC used in this study. Table S14. List of 69 TFs and their target genes with absolute Pearson correlation coefficients > 0.6 and P values < 0.05. Table S15. List of 28 H3K4me3- and two H3K27ac-modifying enzymes. [file 12915_2023_1612_MOESM1_ESM.zip › Additional file 1/Table S15.xlsx]

## Sheet: enzyme
Table S15. H3K4me3-modifying enzymes and H3K27ac-modifying enzymes
Hgnc_symbol	Ensembl_gene_id	Description	Histone	Function
AIRE	ENSG00000160224	autoimmune regulator	H3K4me3	reader
C14orf169	ENSG00000170468	ribosomal oxygenase	H3K4me3	eraser
C17orf49	ENSG00000258315	chromosome 17 open reading frame 49	H3K4me3	reader
CCDC101	ENSG00000176476	coiled-coil domain containing 101	H3K4me3	reader
GATAD1	ENSG00000157259	GATA zinc finger domain containing 1	H3K4me3	reader
ING1	ENSG00000153487	inhibitor of growth family, member 1	H3K4me3	reader
ING2	ENSG00000168556	inhibitor of growth family, member 2	H3K4me3	reader
ING4	ENSG00000111653	inhibitor of growth family, member 4	H3K4me3	reader
ING5	ENSG00000168395	inhibitor of growth family, member 5	H3K4me3	reader
KDM2B	ENSG00000089094	lysine (K)-specific demethylase 2B	H3K4me3	eraser
KDM5A	ENSG00000073614	lysine (K)-specific demethylase 5A	H3K4me3	eraser
KDM5B	ENSG00000117139	lysine (K)-specific demethylase 5B	H3K4me3	eraser
KDM5C	ENSG00000126012	lysine (K)-specific demethylase 5C	H3K4me3	eraser
KDM5D	ENSG00000012817	lysine (K)-specific demethylase 5D	H3K4me3	eraser
MLL2 (KMT2B)	ENSG00000272333	lysine methyltransferase 2B	H3K4me3	writer
PAXIP1	ENSG00000157212	PAX interacting (with transcription-activation domain) protein 1	H3K4me3	writer
PHF13	ENSG00000116273	PHD finger protein 13	H3K4me3	reader
PHF8	ENSG00000172943	PHD finger protein 8	H3K4me3	eraser
PRDM9	ENSG00000164256	PR domain containing 9	H3K4me3	writer
RBBP5	ENSG00000117222	retinoblastoma binding protein 5	H3K4me3	writer
SMYD3	ENSG00000185420	SET and MYND domain containing 3	H3K4me3	writer
WDR5	ENSG00000196363	WD repeat domain 5	H3K4me3	reader
SET1A	ENSG00000099381	SET domain containing 1A	H3K4me3	writer
SET1B	ENSG00000139718	SET domain containing 1B	H3K4me3	writer
MLL (KMT2A)	ENSG00000118058	lysine (K)-specific methyltransferase 2A	H3K4me3	writer
MLL3 (KMT2C)	ENSG00000055609	lysine (K)-specific methyltransferase 2C	H3K4me3	writer
MLL5 (KMT2E)	ENSG00000005483	lysine (K)-specific methyltransferase 2E	H3K4me3	writer
RAG2	ENSG00000175097	recombination activating gene 2	H3K4me3	reader
CREBBP	ENSG00000005339	CREB binding protein	H3K27ac	writer
EP300	ENSG00000100393	E1A binding protein p300	H3K27ac	writer
