# Supplementary material for: Epigenetic regulation of human-specific gene expression in the prefrontal cortex
Source: BMC Biol. 2023 May 24;21:123. doi: 10.1186/s12915-023-01612-3 (PMC10210484; doi:10.1186/s12915-023-01612-3)
Supplement: Supplementary file 1 — Additional file 1: Table S1. Sample information. Table S2. ChIP-seq mapping statistics. Table S3. Normalized read counts of H3K4me3 peaks in human, chimpanzee and macaque PFC used in this study. Table S4. Normalized read counts of H3K27ac peaks in human, chimpanzee and macaque PFC used in this study. Table S5. List of 1175 H3K4me3 peaks with human-specific gain in PFC. Table S6. List of 775 H3K4me3 peaks with human-specific loss in PFC. Table S7. Functional enrichment of genes adjacent to H3K4me3HP gain. Table S8. Functional enrichment of genes adjacent to H3K4me3HP loss. Table S9. List of 483 H3K27ac peaks with human-specific gain in PFC. Table S10. List of 316 H3K27ac peaks with human-specific loss in PFC. Table S11. Functional enrichment of genes adjacent to H3K27acHP gain and loss. Table S12. Strand-specific RNA-seq mapping statistics. Table S13. Raw and normalized read counts in human, chimpanzee and macaque PFC used in this study. Table S14. List of 69 TFs and their target genes with absolute Pearson correlation coefficients > 0.6 and P values < 0.05. Table S15. List of 28 H3K4me3- and two H3K27ac-modifying enzymes. [file 12915_2023_1612_MOESM1_ESM.zip › Additional file 1/Table S2.xlsx]

## Sheet: Sheet1
Table S2. Summary of sequence reads in ChIP-seq
Sample ID	Species	Sample Name	Total reads	Mapped reads	Unique mapped reads	Total reads	Mapped reads	Unique mapped reads	Total reads	Mapped reads	Unique mapped reads
			(Input)	(Input)	(Input)	(H3K4me3)	(H3K4me3)	(H3K4me3)	(H3K27ac)	(H3K27ac)	(H3K27ac)
Human1	Human	602	30884090	21043648	19362514	20520716	13885541	8138013	24548467	16803770	10722634
Human2	Human	879	29625474	20277776	18573103	23070501	15623940	13591407	26887039	18580190	11515938
Human3	Human	933	24136494	16300153	14641026	24600750	16699702	13515251	24988948	17321155	10774263
Chimp1	Chimpanzee	Herman	28757611	18796346	17023675	24757449	16456502	14722739	28964937	19663834	12145991
Chimp2	Chimpanzee	Japie	25273474	16037592	14464041	29030408	19758801	17336000	26116984	17442377	10964855
Chimp3	Chimpanzee	Snoy	26281168	16892070	15120984	33844133	22788228	20745124	28663906	19330405	11719181
Macaque1	Rhesus Macaque	135	26560860	17819742	15999134	24201306	16534436	14915467	28064278	19746041	12681943
Macaque2	Rhesus Macaque	98145	23867846	16045350	14359195	31778421	21770973	19757029	29119905	20655033	13433671
Macaque3	Rhesus Macaque	99057	25017122	16644195	15178104	28349256	19197117	17491657	25709968	18082360	11895106
