# Supplementary material for: Epigenetic regulation of human-specific gene expression in the prefrontal cortex
Source: BMC Biol. 2023 May 24;21:123. doi: 10.1186/s12915-023-01612-3 (PMC10210484; doi:10.1186/s12915-023-01612-3)
Supplement: Supplementary file 1 — Additional file 1: Table S1. Sample information. Table S2. ChIP-seq mapping statistics. Table S3. Normalized read counts of H3K4me3 peaks in human, chimpanzee and macaque PFC used in this study. Table S4. Normalized read counts of H3K27ac peaks in human, chimpanzee and macaque PFC used in this study. Table S5. List of 1175 H3K4me3 peaks with human-specific gain in PFC. Table S6. List of 775 H3K4me3 peaks with human-specific loss in PFC. Table S7. Functional enrichment of genes adjacent to H3K4me3HP gain. Table S8. Functional enrichment of genes adjacent to H3K4me3HP loss. Table S9. List of 483 H3K27ac peaks with human-specific gain in PFC. Table S10. List of 316 H3K27ac peaks with human-specific loss in PFC. Table S11. Functional enrichment of genes adjacent to H3K27acHP gain and loss. Table S12. Strand-specific RNA-seq mapping statistics. Table S13. Raw and normalized read counts in human, chimpanzee and macaque PFC used in this study. Table S14. List of 69 TFs and their target genes with absolute Pearson correlation coefficients > 0.6 and P values < 0.05. Table S15. List of 28 H3K4me3- and two H3K27ac-modifying enzymes. [file 12915_2023_1612_MOESM1_ESM.zip › Additional file 1/Table S3.xlsx]

## Sheet: H3K4me3
Table S3. Normalized read counts of H3K4me3 peaks
Peak ID	Coordinates(HG19)	Human1	Human2	Human3	Chimp1	Chimp2	Chimp3	Macaque1	Macaque2	Macaque3
pa1	chr1:28804-29000	46.6944	17.6582	45.8741	42.1117	4.61467	30.8506	4.02267	6.07379	2.2868
pa2	chr1:894190-894499	95.8465	47.0886	110.986	134.486	96.9082	126.295	88.4987	99.2052	96.0458
pa3	chr1:948542-948764	36.864	11.7721	35.5154	46.1871	50.7614	39.5274	17.4316	21.2583	18.2944
pa4	chr1:1165865-1166644	46.6944	26.4873	25.1568	50.2624	63.4518	49.1682	28.1587	36.4427	32.0153
pa5	chr1:1166777-1167088	19.6608	19.1297	39.9549	51.6208	42.6857	48.2041	38.8858	51.6272	41.1625
pa6	chr1:1207914-1208824	68.8129	38.2595	82.8693	104.6	144.209	118.582	84.4761	94.1437	105.193
pa7	chr1:1241997-1242938	68.8129	39.731	53.2732	135.844	134.979	123.402	73.7489	86.0453	82.325
pa8	chr1:1309568-1310462	83.5585	27.9588	59.1924	93.7326	26.5344	64.5935	69.7263	86.0453	74.3211
pa9	chr1:1311100-1311551	39.3216	39.731	56.2328	76.0728	86.5251	71.3421	26.8178	45.5534	69.7475
pa10	chr1:1333535-1334248	58.9825	36.7879	54.753	85.5819	104.984	71.3421	53.6356	43.5288	56.0267
pa11	chr1:1334946-1335337	41.7792	26.4873	48.8337	55.6962	23.0734	48.2041	54.9765	58.7133	73.1777
pa12	chr1:1341936-1342660	95.8465	35.3164	87.3088	96.4494	53.0688	66.5217	91.1805	110.34	64.0305
pa13	chr1:1446915-1447260	7.37281	11.7721	28.1164	25.8104	4.61467	18.3176	26.8178	43.5288	38.8757
pa14	chr1:1510254-1510968	103.219	75.0474	128.743	149.429	184.587	136.9	136.771	145.771	136.065
pa15	chr1:1549438-1550392	83.5585	36.7879	76.9501	131.769	186.894	93.516	38.8858	55.6764	38.8757
pa16	chr1:1589714-1590396	135.168	103.006	210.133	148.07	131.518	133.043	95.2032	116.414	117.77
pa17	chr1:1622773-1623508	86.0161	41.2025	57.7126	38.0364	78.4495	37.5992	71.0672	54.6641	57.1701
pa18	chr1:1623744-1624141	41.7792	25.0158	39.9549	38.0364	3.46101	30.8506	25.4769	47.578	35.4455
pa19	chr1:1655036-1655679	206.439	98.5917	183.496	101.883	113.06	109.905	92.5214	118.439	114.34
pa20	chr1:1655828-1656414	51.6096	29.4304	87.3088	52.9793	50.7614	36.6351	36.204	25.3074	36.5889
pa21	chr1:1676436-1676822	78.6433	35.3164	48.8337	44.8286	57.6834	50.1323	60.34	54.6641	48.0229
pa22	chr1:1677869-1678113	41.7792	27.9588	56.2328	6.79221	12.6904	16.3894	32.1814	36.4427	32.0153
pa23	chr1:1708833-1709476	36.864	35.3164	53.2732	86.9403	62.2981	46.2759	64.3627	64.7871	54.8833
pa24	chr1:1820443-1821492	90.9313	61.8038	90.2684	110.034	89.9862	78.0906	89.8396	95.156	92.6156
pa25	chr1:1840814-1841231	36.864	25.0158	45.8741	86.9403	89.9862	66.5217	22.7951	33.4058	20.5812
pa26	chr1:1934728-1935348	29.4912	10.3006	17.7577	28.5273	27.688	16.3894	38.8858	39.4796	40.0191
pa27	chr1:2004687-2006060	132.711	70.6329	134.663	160.296	141.901	162.93	126.044	146.783	165.793
pa28	chr1:2126478-2126819	34.4064	16.1867	25.1568	28.5273	14.9977	31.8147	29.4996	35.4304	28.5851
pa29	chr1:2160412-2161283	86.0161	32.3734	65.1116	145.353	124.596	134.971	123.362	104.267	108.623
pa30	chr1:2161392-2161911	29.4912	10.3006	42.9145	67.9221	93.4472	55.9168	32.1814	45.5534	36.5889
pa31	chr1:2161918-2162944	68.8129	41.2025	56.2328	104.6	179.972	104.121	92.5214	62.7625	88.042
pa32	chr1:2163423-2164168	29.4912	22.0728	36.9952	74.7144	102.677	54.9527	50.9538	56.6887	58.3135
pa33	chr1:2323622-2324263	51.6096	36.7879	50.3135	62.4884	71.5275	52.0604	38.8858	60.7379	50.3097
pa34	chr1:2343089-2343835	34.4064	22.0728	22.1971	70.639	32.3027	57.8449	58.9992	76.9346	80.0382
pa35	chr1:2456900-2457541	49.152	39.731	72.5107	122.26	122.289	96.4082	75.0898	68.8363	68.6041
pa36	chr1:2460237-2460923	17.2032	11.7721	20.7173	19.0182	54.2224	15.4253	37.5449	34.4181	37.7323
pa37	chr1:2487529-2488316	73.7281	10.3006	54.753	86.9403	62.2981	71.3421	48.272	31.3812	37.7323
pa38	chr1:2517107-2517595	78.6433	48.5601	75.4703	86.9403	91.1398	66.5217	50.9538	63.7748	89.1854
pa39	chr1:2573413-2574156	27.0336	19.1297	29.5962	63.8468	70.3738	63.6294	2.68178	4.04919	1.1434
pa40	chr1:3540433-3540934	24.576	16.1867	41.4347	61.1299	68.0665	52.0604	42.9085	38.4673	38.8757
pa41	chr1:3542032-3542715	44.2368	32.3734	56.2328	85.5819	79.6031	86.7674	71.0672	64.7871	83.4684
pa42	chr1:3565688-3566149	14.7456	16.1867	19.2375	44.8286	50.7614	36.6351	32.1814	36.4427	42.3059
pa43	chr1:3566267-3567191	49.152	26.4873	56.2328	73.3559	32.3027	59.7731	50.9538	66.8117	51.4531
pa44	chr1:3663471-3663648	2.4576	2.94304	7.39905	12.226	1.15367	26.9943	14.7498	24.2952	18.2944
pa45	chr1:3663869-3664362	39.3216	45.6171	47.3539	80.1481	47.3004	45.3119	30.8405	31.3812	20.5812
pa46	chr1:3712122-3712735	34.4064	23.5443	42.9145	51.6208	47.3004	66.5217	60.34	69.8486	78.8948
pa47	chr1:3713111-3714097	68.8129	60.3322	75.4703	129.052	145.362	108.941	69.7263	91.1068	89.1854
pa48	chr1:3772857-3773278	54.0673	23.5443	56.2328	62.4884	54.2224	46.2759	57.6583	50.6149	54.8833
pa49	chr1:3773776-3774836	100.762	97.1202	124.304	173.881	134.979	177.391	148.839	212.583	161.22
pa50	chr1:3816496-3816833	31.9488	17.6582	34.0356	36.678	3.46101	36.6351	41.5676	63.7748	57.1701
pa51	chr1:3816835-3817325	34.4064	27.9588	45.8741	59.7715	87.6788	70.378	136.771	139.697	118.914
pa52	chr1:4716148-4717572	115.507	52.9746	94.7078	179.314	167.282	93.516	144.816	149.82	141.782
pa53	chr1:5785413-5785910	0	1.47152	1.47981	0	0	2.89225	34.8631	37.455	54.8833
pa54	chr1:6052174-6052525	7.37281	0	14.7981	9.5091	0	10.6049	25.4769	45.5534	32.0153
pa55	chr1:6053447-6054252	71.2705	20.6013	47.3539	122.26	168.436	68.4498	87.1578	71.8732	56.0267
pa56	chr1:6238581-6239428	44.2368	13.2437	32.5558	74.7144	93.4472	33.7429	40.2267	55.6764	43.4493
pa57	chr1:6258351-6259388	137.626	108.892	161.299	249.953	222.658	180.283	181.02	193.349	204.669
pa58	chr1:6259535-6260507	90.9313	36.7879	79.9097	81.5066	64.6054	79.0547	56.3174	111.353	94.9024
pa59	chr1:6294507-6295732	56.5249	48.5601	72.5107	115.468	143.055	67.4857	85.817	116.414	126.918
pa60	chr1:6452098-6452909	29.4912	16.1867	44.3943	78.7897	78.4495	47.24	65.7036	48.5903	34.3021
pa61	chr1:6453948-6454267	4.9152	8.82911	14.7981	16.3013	17.305	20.2457	30.8405	32.3935	32.0153
pa62	chr1:6555690-6557226	83.5585	35.3164	56.2328	199.691	236.502	88.6955	104.589	78.9592	83.4684
pa63	chr1:6557627-6558375	19.6608	5.88607	17.7577	47.5455	34.6101	37.5992	32.1814	47.578	46.8795
pa64	chr1:6639292-6641313	81.1009	54.4462	134.663	221.426	257.268	192.816	152.861	170.066	172.654
pa65	chr1:6660294-6661760	152.371	91.2341	142.062	198.333	361.098	222.703	126.044	178.164	195.522
pa66	chr1:6661776-6662104	51.6096	26.4873	59.1924	82.865	88.8325	79.0547	65.7036	53.6518	43.4493
pa67	chr1:6663301-6664212	88.4737	64.7468	78.4299	135.844	107.291	135.936	67.0445	81.9961	78.8948
pa68	chr1:6672505-6673213	78.6433	54.4462	124.304	131.769	111.906	95.4441	83.1352	97.1806	116.627
pa69	chr1:6685829-6686445	73.7281	75.0474	87.3088	108.675	110.752	90.6237	123.362	137.673	132.635
pa70	chr1:6760684-6761518	73.7281	67.6898	113.945	135.844	140.748	102.193	95.2032	101.23	110.91
pa71	chr1:6843730-6844401	78.6433	64.7468	62.152	100.525	72.6811	69.4139	83.1352	67.824	78.8948
pa72	chr1:6846172-6846877	81.1009	20.6013	38.4751	103.242	95.7545	85.8033	76.4307	88.0699	81.1816
pa73	chr1:7130308-7130671	27.0336	14.7152	19.2375	33.9611	38.0711	32.7788	2.68178	7.08609	9.14722
pa74	chr1:7434139-7434630	22.1184	23.5443	47.3539	4.07533	3.46101	14.4612	14.7498	13.1599	24.0114
pa75	chr1:7740817-7741324	44.2368	14.7152	19.2375	50.2624	12.6904	43.3837	42.9085	68.8363	48.0229
pa76	chr1:7765779-7766091	39.3216	10.3006	19.2375	28.5273	49.6078	31.8147	32.1814	40.4919	34.3021
pa77	chr1:7831718-7832016	54.0673	26.4873	39.9549	73.3559	76.1421	53.9886	38.8858	41.5042	51.4531
pa78	chr1:7844668-7845829	56.5249	14.7152	44.3943	131.769	89.9862	93.516	138.112	161.968	154.359
pa79	chr1:8013624-8014244	95.8465	61.8038	108.026	134.486	104.984	104.121	83.1352	76.9346	92.6156
pa80	chr1:8014437-8014993	66.3553	30.9019	59.1924	103.242	81.9105	70.378	56.3174	55.6764	57.1701
pa81	chr1:8020865-8021614	103.219	79.462	124.304	141.278	136.133	110.869	116.657	95.156	105.193
pa82	chr1:8021724-8022985	113.05	72.1044	122.824	134.486	109.599	105.085	152.861	168.041	153.216
pa83	chr1:8084339-8085653	174.49	75.0474	142.062	118.185	160.36	116.654	142.134	116.414	93.759
pa84	chr1:8086638-8086975	36.864	13.2437	36.9952	71.9975	48.4541	80.0188	25.4769	37.455	32.0153
pa85	chr1:8377768-8379163	132.711	35.3164	108.026	228.218	144.209	140.756	144.816	176.14	144.069
pa86	chr1:8481966-8483652	203.981	108.892	223.451	236.369	308.03	151.361	199.793	206.509	195.522
pa87	chr1:8484214-8484811	22.1184	11.7721	28.1164	47.5455	71.5275	25.0661	32.1814	36.4427	50.3097
pa88	chr1:8584253-8586317	243.303	194.24	284.123	396.665	410.706	305.614	309.746	321.911	293.854
pa89	chr1:8763692-8764142	71.2705	36.7879	63.6318	59.7715	59.9908	53.0245	36.204	60.7379	48.0229
pa90	chr1:8875160-8877313	348.98	276.645	341.836	365.421	388.786	352.854	269.519	355.317	303.002
pa91	chr1:8878154-8878834	130.253	110.364	125.784	139.92	76.1421	78.0906	58.9992	59.7256	54.8833
pa92	chr1:8937965-8938436	51.6096	29.4304	56.2328	78.7897	110.752	77.1266	61.6809	54.6641	65.1739
pa93	chr1:9128541-9129720	56.5249	36.7879	84.3492	59.7715	95.7545	75.1984	22.7951	31.3812	43.4493
pa94	chr1:9241437-9241911	22.1184	20.6013	19.2375	19.0182	27.688	19.2816	26.8178	12.1476	16.0076
pa95	chr1:9261206-9262327	22.1184	17.6582	36.9952	96.4494	126.904	48.2041	54.9765	99.2052	67.4607
pa96	chr1:9293735-9294677	22.1184	11.7721	34.0356	43.4702	49.6078	33.7429	85.817	84.0207	67.4607
pa97	chr1:9295371-9295839	61.4401	52.9746	72.5107	82.865	93.4472	73.2702	44.2494	26.3197	50.3097
pa98	chr1:9353645-9354162	29.4912	29.4304	56.2328	67.9221	53.0688	84.8392	42.9085	92.1191	86.8986
pa99	chr1:9488322-9488981	108.135	86.8196	153.9	163.013	168.436	160.038	154.202	165.005	157.79
pa100	chr1:9489131-9489710	98.3041	86.8196	110.986	137.203	109.599	87.7315	116.657	97.1806	108.623
pa101	chr1:9599946-9600972	103.219	44.1455	87.3088	134.486	111.906	112.798	83.1352	109.328	107.48
pa102	chr1:9648239-9648629	49.152	29.4304	45.8741	50.2624	36.9174	36.6351	45.5903	61.7502	48.0229
pa103	chr1:9649449-9650199	41.7792	20.6013	45.8741	76.0728	85.3715	55.9168	41.5676	40.4919	36.5889
pa104	chr1:9748821-9749322	19.6608	13.2437	14.7981	32.6026	39.2247	35.671	25.4769	40.4919	33.1587
pa105	chr1:9881850-9883457	287.539	148.623	239.729	368.138	308.03	234.272	313.768	265.222	257.266
pa106	chr1:9968916-9969657	49.152	20.6013	38.4751	50.2624	55.3761	43.3837	53.6356	46.5657	53.7399
pa107	chr1:9970699-9971409	110.592	66.2183	106.546	169.805	181.126	130.151	123.362	139.697	149.786
pa108	chr1:10002648-10004156	321.946	204.541	328.518	402.099	393.401	324.896	304.382	349.243	336.16
pa109	chr1:10093060-10094458	403.047	232.5	381.791	453.72	529.534	385.633	379.472	402.895	396.761
pa110	chr1:10269546-10270325	58.9825	44.1455	65.1116	114.109	111.906	80.9829	91.1805	103.254	120.057
pa111	chr1:10271163-10272904	218.727	142.737	254.527	251.312	336.871	251.625	344.609	353.292	354.455
pa112	chr1:10458270-10458848	86.0161	32.3734	53.2732	114.109	81.9105	80.9829	87.1578	111.353	97.1892
pa113	chr1:10459564-10460193	36.864	29.4304	57.7126	92.3741	98.0618	75.1984	84.4761	69.8486	93.759
pa114	chr1:10490443-10491542	103.219	33.8449	78.4299	118.185	113.06	104.121	148.839	143.746	157.79
pa115	chr1:10531384-10533563	174.49	133.908	223.451	342.328	362.252	346.105	214.542	219.669	219.533
pa116	chr1:10534804-10535842	147.456	70.6329	179.057	215.992	235.348	198.601	191.747	224.73	212.673
pa117	chr1:10554727-10555448	39.3216	23.5443	41.4347	61.1299	59.9908	63.6294	32.1814	47.578	26.2983
pa118	chr1:11071792-11072318	46.6944	35.3164	59.1924	63.8468	68.0665	54.9527	32.1814	19.2337	43.4493
pa119	chr1:11072501-11072821	90.9313	29.4304	75.4703	103.242	48.4541	81.947	88.4987	79.9715	92.6156
pa120	chr1:11073072-11074036	149.914	82.405	136.142	163.013	149.977	118.582	179.679	196.386	188.661
pa121	chr1:11118842-11119569	44.2368	11.7721	19.2375	67.9221	107.291	77.1266	42.9085	51.6272	49.1663
pa122	chr1:11120322-11121123	98.3041	72.1044	121.344	157.579	126.904	139.792	108.612	94.1437	116.627
pa123	chr1:11158552-11159632	142.541	89.7626	139.102	138.561	117.674	114.726	140.793	147.796	130.348
pa124	chr1:11321538-11322418	144.999	75.0474	143.542	224.143	152.284	170.643	160.907	150.832	161.22
pa125	chr1:11322696-11323345	93.3889	77.9905	91.7482	131.769	85.3715	65.5576	81.7943	75.9223	86.8986
pa126	chr1:11332531-11332969	44.2368	27.9588	48.8337	65.2053	72.6811	67.4857	36.204	30.3689	33.1587
pa127	chr1:11333316-11334374	154.829	122.136	219.012	290.707	378.403	277.656	154.202	162.98	145.212
pa128	chr1:11715192-11716140	51.6096	17.6582	41.4347	105.959	119.982	54.9527	87.1578	91.1068	96.0458
pa129	chr1:11724726-11725080	19.6608	8.82911	11.8385	38.0364	50.7614	40.4914	30.8405	26.3197	22.868
pa130	chr1:11740394-11741044	63.8977	25.0158	71.0309	118.185	54.2224	87.7315	79.1125	86.0453	112.053
pa131	chr1:11741362-11742052	73.7281	36.7879	85.829	97.8079	108.445	80.9829	46.9311	58.7133	65.1739
pa132	chr1:11791330-11791969	120.423	67.6898	103.587	33.9611	28.8417	67.4857	10.7271	14.1722	11.434
pa133	chr1:11796225-11797235	41.7792	23.5443	41.4347	92.3741	76.1421	82.911	61.6809	49.6026	66.3173
pa134	chr1:11862837-11863692	46.6944	19.1297	28.1164	74.7144	123.443	53.0245	32.1814	41.5042	42.3059
pa135	chr1:11864896-11866006	147.456	63.2753	137.622	195.616	149.977	169.678	112.635	162.98	147.499
pa136	chr1:11866095-11866988	206.439	119.193	159.819	243.161	188.048	189.924	209.179	257.124	237.828
pa137	chr1:11968780-11969424	27.0336	20.6013	16.2779	58.413	94.6008	48.2041	16.0907	21.2583	16.0076
pa138	chr1:11984609-11985706	66.3553	39.731	50.3135	122.26	144.209	89.6596	58.9992	58.7133	67.4607
pa139	chr1:11993923-11994645	41.7792	27.9588	48.8337	95.091	151.131	83.8751	56.3174	72.8855	92.6156
pa140	chr1:11994820-11995544	78.6433	50.0316	106.546	112.751	101.523	88.6955	80.4534	73.8978	101.763
pa141	chr1:12039597-12040310	29.4912	17.6582	28.1164	42.1117	81.9105	41.4555	18.7725	29.3566	13.7208
pa142	chr1:12040699-12041603	86.0161	44.1455	66.5914	134.486	160.36	119.546	123.362	133.623	145.212
pa143	chr1:12079602-12079858	19.6608	13.2437	25.1568	43.4702	17.305	36.6351	48.272	30.3689	43.4493
pa144	chr1:12290378-12291612	196.608	79.462	201.254	308.367	274.573	239.092	198.452	224.73	211.529
pa145	chr1:12675409-12676361	66.3553	36.7879	48.8337	73.3559	116.521	54.9527	50.9538	73.8978	46.8795
pa146	chr1:12676371-12676842	19.6608	5.88607	17.7577	39.3948	56.5298	26.9943	25.4769	37.455	32.0153
pa147	chr1:12676884-12677760	58.9825	47.0886	91.7482	130.411	138.44	106.049	96.5441	115.402	107.48
pa148	chr1:12677801-12678517	68.8129	26.4873	59.1924	82.865	65.7591	92.5519	61.6809	77.9469	78.8948
pa149	chr1:13910012-13911246	54.0673	29.4304	69.5511	67.9221	107.291	74.2343	48.272	75.9223	64.0305
pa150	chr1:14025810-14026452	34.4064	20.6013	29.5962	42.1117	83.0641	40.4914	38.8858	42.5165	46.8795
pa151	chr1:14027176-14027927	105.677	61.8038	109.506	123.618	94.6008	74.2343	72.4081	50.6149	70.8909
pa152	chr1:14074934-14075671	76.1857	39.731	62.152	95.091	61.1444	68.4498	75.0898	85.033	78.8948
pa153	chr1:14076576-14076776	71.2705	66.2183	81.3895	84.2235	76.1421	53.0245	73.7489	51.6272	59.4569
pa154	chr1:14076929-14077881	83.5585	73.5759	100.627	88.2988	58.8371	54.9527	57.6583	49.6026	57.1701
pa155	chr1:14219675-14221045	68.8129	30.9019	62.152	129.052	153.438	72.3061	36.204	43.5288	51.4531
pa156	chr1:14925800-14926058	39.3216	8.82911	20.7173	52.9793	9.22935	50.1323	29.4996	37.455	54.8833
pa157	chr1:14926144-14927145	100.762	77.9905	116.905	134.486	171.897	151.361	148.839	157.918	142.925
pa158	chr1:14927178-14927486	9.83041	13.2437	19.2375	33.9611	38.0711	23.138	44.2494	30.3689	21.7246
pa159	chr1:14927511-14927966	24.576	11.7721	16.2779	25.8104	25.3807	25.0661	30.8405	36.4427	27.4417
pa160	chr1:14928049-14928726	54.0673	35.3164	38.4751	39.3948	36.9174	41.4555	54.9765	40.4919	38.8757
pa161	chr1:15251315-15251974	81.1009	45.6171	102.107	116.826	100.369	121.474	80.4534	87.0576	75.4645
pa162	chr1:15478593-15479318	27.0336	20.6013	31.076	58.413	77.2958	55.9168	32.1814	22.2706	28.5851
pa163	chr1:15479591-15480080	29.4912	14.7152	14.7981	39.3948	46.1467	38.5633	40.2267	29.3566	45.7361
pa164	chr1:15480583-15481251	36.864	13.2437	28.1164	50.2624	57.6834	37.5992	69.7263	60.7379	65.1739
pa165	chr1:15735562-15736123	22.1184	13.2437	16.2779	29.8857	47.3004	19.2816	30.8405	42.5165	45.7361
pa166	chr1:15849786-15850628	122.88	72.1044	72.5107	114.109	101.523	75.1984	113.976	77.9469	81.1816
pa167	chr1:15852262-15853104	44.2368	48.5601	54.753	47.5455	55.3761	33.7429	26.8178	40.4919	33.1587
pa168	chr1:15853249-15854347	221.184	120.664	196.815	225.502	188.048	190.888	189.065	219.669	197.809
pa169	chr1:15929546-15929877	22.1184	33.8449	28.1164	20.3766	28.8417	24.102	26.8178	37.455	40.0191
pa170	chr1:15930045-15930778	76.1857	51.5031	71.0309	65.2053	69.2201	85.8033	99.2259	99.2052	115.484
pa171	chr1:15943176-15943796	71.2705	47.0886	60.6722	70.639	64.6054	75.1984	44.2494	39.4796	30.8719
pa172	chr1:15944149-15945525	181.863	120.664	205.694	290.707	231.887	194.745	235.997	261.173	248.118
pa173	chr1:16011268-16011869	113.05	60.3322	119.865	165.73	104.984	104.121	146.157	153.869	137.208
pa174	chr1:16160521-16160948	144.999	108.892	124.304	74.7144	69.2201	69.4139	34.8631	42.5165	40.0191
pa175	chr1:16161036-16161431	58.9825	41.2025	76.9501	76.0728	81.9105	81.947	68.3854	69.8486	67.4607
pa176	chr1:16161806-16162339	46.6944	20.6013	38.4751	63.8468	93.4472	64.5935	34.8631	41.5042	32.0153
pa177	chr1:16173112-16173924	46.6944	48.5601	53.2732	97.8079	154.592	91.5878	79.1125	88.0699	75.4645
pa178	chr1:16175072-16177242	535.757	341.392	580.085	649.336	584.91	445.406	501.493	579.034	545.403
pa179	chr1:16212128-16213450	88.4737	72.1044	113.945	73.3559	57.6834	90.6237	50.9538	71.8732	66.3173
pa180	chr1:16301437-16302209	63.8977	47.0886	63.6318	76.0728	73.8348	57.8449	44.2494	53.6518	66.3173
pa181	chr1:16302348-16302798	66.3553	41.2025	76.9501	91.0157	17.305	75.1984	88.4987	88.0699	76.608
pa182	chr1:16481310-16482379	54.0673	26.4873	36.9952	65.2053	36.9174	38.5633	63.0218	67.824	68.6041
pa183	chr1:16542826-16543911	36.864	25.0158	42.9145	73.3559	101.523	61.7012	22.7951	22.2706	27.4417
pa184	chr1:16562545-16563599	51.6096	30.9019	65.1116	173.881	183.433	97.3723	100.567	125.525	123.487
pa185	chr1:16677308-16678544	184.32	97.1202	155.38	244.52	236.502	172.571	175.657	152.857	152.072
pa186	chr1:16678567-16678911	44.2368	29.4304	50.3135	61.1299	21.9197	52.0604	63.0218	68.8363	86.8986
pa187	chr1:16679062-16679680	29.4912	38.2595	38.4751	107.317	89.9862	80.9829	75.0898	73.8978	64.0305
pa188	chr1:16693588-16695264	208.896	110.364	221.971	287.99	298.8	211.134	194.429	230.804	230.967
pa189	chr1:16766936-16768282	238.387	154.509	229.371	441.494	567.605	363.459	316.45	308.751	299.571
pa190	chr1:16824219-16825333	100.762	36.7879	91.7482	123.618	160.36	117.618	34.8631	50.6149	56.0267
pa191	chr1:16839952-16840348	76.1857	47.0886	65.1116	77.4312	133.826	80.9829	18.7725	15.1845	20.5812
pa192	chr1:16840605-16840900	135.168	108.892	142.062	237.728	323.027	245.841	132.748	156.906	160.076
pa193	chr1:16840981-16841636	130.253	101.535	131.703	96.4494	99.2155	91.5878	65.7036	71.8732	65.1739
pa194	chr1:16846675-16847377	120.423	52.9746	85.829	119.543	123.443	97.3723	37.5449	40.4919	30.8719
pa195	chr1:16847469-16847978	167.117	108.892	156.86	202.408	104.984	151.361	50.9538	57.701	36.5889
pa196	chr1:16861043-16861463	58.9825	38.2595	48.8337	50.2624	68.0665	82.911	1.34089	17.2091	14.8642
pa197	chr1:16938991-16939423	46.6944	33.8449	41.4347	36.678	42.6857	32.7788	22.7951	23.2829	19.4378
pa198	chr1:16940212-16940345	68.8129	29.4304	53.2732	32.6026	29.9954	23.138	5.36356	20.246	11.434
pa199	chr1:16969726-16971979	466.944	341.392	451.342	99.1663	72.6811	83.8751	29.4996	52.6395	34.3021
pa200	chr1:16993264-16994267	326.861	244.272	291.523	317.876	366.867	282.476	215.883	208.533	195.522
pa201	chr1:17066303-17066645	373.556	303.133	358.114	271.689	216.89	196.673	151.521	151.845	138.352
pa202	chr1:17066922-17067249	223.642	130.965	145.021	206.483	263.036	183.176	221.247	196.386	174.941
pa203	chr1:17081806-17082509	12.288	20.6013	5.91924	65.2053	160.36	149.433	1.34089	4.04919	2.2868
pa204	chr1:17199317-17200104	86.0161	64.7468	56.2328	85.5819	94.6008	113.762	21.4542	32.3935	24.0114
pa205	chr1:17215617-17216103	49.152	23.5443	66.5914	36.678	24.227	27.9584	25.4769	34.4181	32.0153
pa206	chr1:17221621-17222094	49.152	36.7879	42.9145	46.1871	24.227	24.102	50.9538	56.6887	59.4569
pa207	chr1:17222154-17222507	56.5249	44.1455	51.7933	55.6962	102.677	70.378	36.204	31.3812	37.7323
pa208	chr1:17240945-17241398	100.762	52.9746	85.829	104.6	93.4472	80.0188	20.1133	32.3935	26.2983
pa209	chr1:17336806-17338080	73.7281	30.9019	65.1116	127.694	171.897	109.905	100.567	120.463	112.053
pa210	chr1:17338491-17338826	34.4064	10.3006	25.1568	36.678	44.9931	51.0963	25.4769	16.1968	13.7208
pa211	chr1:17379148-17380121	56.5249	41.2025	72.5107	85.5819	108.445	64.5935	85.817	110.34	85.7552
pa212	chr1:17380274-17380598	58.9825	33.8449	69.5511	76.0728	103.83	86.7674	81.7943	95.156	85.7552
pa213	chr1:17380710-17381169	90.9313	60.3322	87.3088	126.335	147.67	114.726	85.817	73.8978	75.4645
pa214	chr1:17444860-17446024	164.659	100.063	179.057	173.881	256.114	231.38	100.567	157.918	160.076
pa215	chr1:17763422-17763909	34.4064	14.7152	10.3587	25.8104	34.6101	27.9584	17.4316	21.2583	10.2906
pa216	chr1:17765260-17766148	132.711	129.494	122.824	187.465	151.131	160.038	187.725	178.164	197.809
pa217	chr1:17866757-17867728	49.152	17.6582	47.3539	116.826	149.977	96.4082	57.6583	60.7379	72.0343
pa218	chr1:18434728-18435641	36.864	22.0728	31.076	95.091	138.44	35.671	87.1578	54.6641	41.1625
pa219	chr1:18435668-18437095	90.9313	47.0886	76.9501	171.164	182.28	76.1625	146.157	91.1068	116.627
pa220	chr1:19228498-19228924	73.7281	23.5443	57.7126	115.468	109.599	107.977	81.7943	89.0822	80.0382
pa221	chr1:19229348-19230023	17.2032	10.3006	17.7577	39.3948	31.1491	46.2759	32.1814	44.5411	40.0191
pa222	chr1:19281873-19282259	39.3216	16.1867	48.8337	66.5637	46.1467	40.4914	56.3174	43.5288	49.1663
pa223	chr1:19283283-19283638	14.7456	11.7721	32.5558	48.9039	32.3027	40.4914	30.8405	38.4673	37.7323
pa224	chr1:19535293-19536672	164.659	123.608	176.097	263.538	268.805	201.493	219.906	190.312	196.665
pa225	chr1:19536839-19537549	154.829	101.535	174.618	228.218	228.426	196.673	211.861	200.435	194.378
pa226	chr1:19576986-19579113	169.575	122.136	220.492	317.876	268.805	262.23	207.838	232.829	230.967
pa227	chr1:19614550-19614796	4.9152	2.94304	5.91924	17.6598	51.9151	30.8506	1.34089	2.0246	2.2868
pa228	chr1:19637847-19638434	27.0336	19.1297	48.8337	100.525	73.8348	80.9829	75.0898	69.8486	49.1663
pa229	chr1:19639053-19639370	39.3216	13.2437	31.076	38.0364	16.1514	28.9225	44.2494	59.7256	76.608
pa230	chr1:19639404-19639768	22.1184	16.1867	13.3183	32.6026	49.6078	38.5633	22.7951	15.1845	22.868
pa231	chr1:19810324-19810922	24.576	7.35759	31.076	40.7533	53.0688	46.2759	30.8405	40.4919	38.8757
pa232	chr1:19810977-19811613	49.152	29.4304	90.2684	154.862	186.894	131.115	76.4307	98.1929	118.914
pa233	chr1:19922427-19924998	211.354	204.541	264.886	331.46	308.03	323.932	414.335	425.165	387.613
pa234	chr1:19971169-19971833	51.6096	19.1297	42.9145	77.4312	80.7568	73.2702	49.6129	85.033	70.8909
pa235	chr1:19971879-19972272	17.2032	8.82911	10.3587	69.2806	71.5275	40.4914	22.7951	35.4304	35.4455
pa236	chr1:20126561-20126975	46.6944	17.6582	42.9145	43.4702	21.9197	41.4555	32.1814	38.4673	25.1548
pa237	chr1:20208736-20209100	22.1184	16.1867	19.2375	32.6026	3.46101	29.8865	32.1814	34.4181	22.868
pa238	chr1:20209307-20210386	152.371	70.6329	145.021	221.426	200.738	153.289	170.293	191.324	194.378
pa239	chr1:20569047-20569796	0	2.94304	2.95962	1.35844	1.15367	1.92816	56.3174	75.9223	90.3288
pa240	chr1:20808859-20810729	154.829	98.5917	133.183	199.691	168.436	119.546	107.271	83.0084	84.6118
pa241	chr1:20810914-20811874	199.066	92.7056	242.689	350.478	276.88	281.512	171.634	217.644	193.235
pa242	chr1:20813076-20813851	34.4064	17.6582	44.3943	52.9793	50.7614	55.9168	40.2267	64.7871	50.3097
pa243	chr1:20833779-20834593	211.354	139.794	214.572	300.216	293.032	237.164	219.906	224.73	206.956
pa244	chr1:20834682-20835234	71.2705	50.0316	84.3492	142.637	100.369	80.9829	58.9992	54.6641	57.1701
pa245	chr1:20878366-20879769	41.7792	8.82911	35.5154	89.6572	74.9885	67.4857	68.3854	90.0945	74.3211
pa246	chr1:20960445-20961658	105.677	66.2183	109.506	192.899	181.126	115.69	143.475	150.832	158.933
pa247	chr1:20986741-20987966	223.642	141.266	216.052	330.102	295.339	259.338	294.996	279.394	275.56
pa248	chr1:20988078-20988923	108.135	64.7468	113.945	100.525	137.287	111.834	154.202	168.041	141.782
pa249	chr1:21058901-21059957	68.8129	25.0158	87.3088	105.959	119.982	109.905	53.6356	63.7748	69.7475
pa250	chr1:21111776-21113057	140.083	113.307	179.057	184.748	181.126	152.325	164.929	163.992	166.937
pa251	chr1:21113895-21114650	98.3041	52.9746	91.7482	120.901	106.138	87.7315	93.8623	99.2052	81.1816
pa252	chr1:21500419-21502733	336.692	216.313	315.199	362.704	355.33	241.02	391.54	330.009	364.745
pa253	chr1:21503414-21503891	29.4912	17.6582	20.7173	58.413	39.2247	61.7012	49.6129	70.8609	69.7475
pa254	chr1:21672270-21672715	29.4912	22.0728	35.5154	124.977	85.3715	106.049	73.7489	53.6518	45.7361
pa255	chr1:21977471-21978084	19.6608	13.2437	32.5558	28.5273	61.1444	37.5992	21.4542	27.332	28.5851
pa256	chr1:21995017-21995582	19.6608	7.35759	34.0356	54.3377	46.1467	36.6351	84.4761	57.701	61.7437
pa257	chr1:22108288-22109248	186.778	130.965	235.29	258.104	248.039	209.206	209.179	206.509	220.677
pa258	chr1:22109641-22110601	108.135	86.8196	158.34	143.995	209.968	185.104	189.065	199.423	168.08
pa259	chr1:22262403-22263457	39.3216	10.3006	23.677	71.9975	85.3715	58.809	45.5903	34.4181	52.5965
pa260	chr1:22350458-22352692	302.285	163.338	298.922	505.341	666.82	443.478	233.315	271.296	246.975
pa261	chr1:22379867-22380515	137.626	91.2341	125.784	171.164	183.433	120.51	146.157	134.636	164.65
pa262	chr1:22380518-22381345	19.6608	19.1297	26.6366	44.8286	31.1491	22.1739	56.3174	36.4427	42.3059
pa263	chr1:22777981-22779279	167.117	116.25	179.057	283.915	253.807	216.918	237.338	255.099	250.405
pa264	chr1:22779321-22779600	27.0336	13.2437	31.076	31.2442	26.5344	18.3176	33.5222	34.4181	28.5851
pa265	chr1:22970248-22970805	31.9488	8.82911	34.0356	32.6026	32.3027	41.4555	28.1587	33.4058	27.4417
pa266	chr1:22979622-22980621	22.1184	14.7152	22.1971	48.9039	62.2981	46.2759	20.1133	31.3812	22.868
pa267	chr1:22980631-22982192	41.7792	41.2025	66.5914	76.0728	114.213	59.7731	41.5676	27.332	22.868
pa268	chr1:23493651-23494424	115.507	35.3164	91.7482	145.353	126.904	80.9829	79.1125	85.033	68.6041
pa269	chr1:23503773-23504219	19.6608	11.7721	19.2375	24.452	18.4587	30.8506	40.2267	40.4919	33.1587
pa270	chr1:23504278-23505140	36.864	27.9588	42.9145	54.3377	53.0688	48.2041	93.8623	96.1683	83.4684
pa271	chr1:23668574-23670301	184.32	153.038	269.325	301.574	272.266	213.062	269.519	213.595	221.82
pa272	chr1:23671228-23671804	149.914	79.462	130.223	92.3741	88.8325	91.5878	113.976	120.463	117.77
pa273	chr1:23693819-23696613	447.284	245.744	469.1	604.507	659.898	533.137	455.903	504.124	480.229
pa274	chr1:23809454-23810387	56.5249	42.674	69.5511	160.296	194.97	162.93	46.9311	75.9223	68.6041
pa275	chr1:23881588-23882288	44.2368	45.6171	44.3943	85.5819	79.6031	78.0906	26.8178	35.4304	42.3059
pa276	chr1:23884807-23885891	86.0161	64.7468	93.228	149.429	137.287	114.726	76.4307	116.414	125.774
pa277	chr1:23886009-23886815	63.8977	52.9746	81.3895	63.8468	59.9908	49.1682	30.8405	39.4796	34.3021
pa278	chr1:24017941-24019441	144.999	123.608	207.173	245.878	288.417	234.272	193.088	201.447	195.522
pa279	chr1:24069149-24069718	27.0336	13.2437	32.5558	47.5455	55.3761	37.5992	37.5449	40.4919	43.4493
pa280	chr1:24070585-24071341	144.999	95.6487	139.102	141.278	144.209	87.7315	99.2259	117.427	102.906
pa281	chr1:24103841-24104788	184.32	138.323	242.689	199.691	245.731	177.391	174.316	181.201	177.227
pa282	chr1:24105250-24106162	81.1009	57.3892	73.9905	71.9975	118.828	68.4498	97.885	98.1929	93.759
pa283	chr1:24117114-24117790	31.9488	30.9019	50.3135	57.0546	71.5275	71.3421	28.1587	24.2952	38.8757
pa284	chr1:24117828-24118668	90.9313	51.5031	90.2684	176.598	259.575	155.217	170.293	145.771	170.367
pa285	chr1:24126056-24126736	51.6096	20.6013	53.2732	86.9403	145.362	74.2343	79.1125	66.8117	69.7475
pa286	chr1:24126875-24127278	49.152	26.4873	50.3135	88.2988	24.227	67.4857	104.589	104.267	96.0458
pa287	chr1:24127330-24127701	36.864	20.6013	41.4347	32.6026	35.7637	45.3119	42.9085	35.4304	45.7361
pa288	chr1:24150859-24152110	253.133	138.323	256.007	327.385	282.649	254.518	250.746	234.853	277.847
pa289	chr1:24193374-24194337	31.9488	27.9588	38.4751	57.0546	59.9908	37.5992	61.6809	74.91	64.0305
pa290	chr1:24194344-24195719	127.795	57.3892	149.461	118.185	53.0688	134.971	245.383	253.074	219.533
pa291	chr1:24285343-24286048	46.6944	29.4304	65.1116	78.7897	55.3761	65.5576	64.3627	68.8363	56.0267
pa292	chr1:24286501-24287252	260.506	208.956	278.204	260.821	186.894	152.325	256.11	262.185	264.126
pa293	chr1:24287299-24287897	68.8129	44.1455	73.9905	4.07533	5.76834	3.85633	68.3854	76.9346	85.7552
pa294	chr1:24305660-24306877	226.099	161.867	238.249	271.689	155.745	148.469	289.632	250.038	211.529
pa295	chr1:24306941-24307499	66.3553	44.1455	79.9097	57.0546	56.5298	46.2759	49.6129	41.5042	44.5927
pa296	chr1:24648598-24649238	27.0336	23.5443	35.5154	28.5273	19.6124	38.5633	28.1587	44.5411	50.3097
pa297	chr1:24739549-24740321	90.9313	55.9177	106.546	86.9403	69.2201	94.48	38.8858	41.5042	50.3097
pa298	chr1:24741553-24743306	216.269	183.94	279.684	301.574	333.41	284.404	246.724	272.308	262.983
pa299	chr1:24828400-24829147	63.8977	29.4304	60.6722	100.525	103.83	91.5878	115.317	93.1314	98.3326
pa300	chr1:24829806-24830250	29.4912	19.1297	31.076	35.3195	44.9931	54.9527	57.6583	47.578	69.7475
pa301	chr1:24968076-24968732	9.83041	4.41455	10.3587	25.8104	42.6857	23.138	49.6129	57.701	62.8871
pa302	chr1:24968961-24969572	135.168	76.5189	149.461	131.769	147.67	121.474	128.725	133.623	124.631
pa303	chr1:24969756-24970892	186.778	123.608	167.219	254.029	283.802	188.96	218.565	228.779	186.375
pa304	chr1:25072522-25073030	132.711	101.535	173.138	130.411	81.9105	107.977	95.2032	111.353	113.197
pa305	chr1:25073048-25073397	66.3553	35.3164	71.0309	58.413	50.7614	43.3837	18.7725	36.4427	37.7323
pa306	chr1:25174425-25175209	12.288	10.3006	25.1568	35.3195	16.1514	33.7429	44.2494	59.7256	36.5889
pa307	chr1:25558132-25560000	425.165	284.003	464.66	589.564	568.759	463.723	387.517	417.067	419.629
pa308	chr1:25572537-25573896	206.439	95.6487	187.936	320.593	283.802	259.338	245.383	289.517	245.831
pa309	chr1:25574405-25574855	36.864	25.0158	39.9549	65.2053	65.7591	53.0245	56.3174	77.9469	73.1777
pa310	chr1:25592582-25594758	248.218	169.225	284.123	600.432	591.832	487.825	67.0445	57.701	74.3211
pa311	chr1:25662909-25664916	503.808	273.702	486.857	952.268	1035.99	743.307	225.27	223.718	252.692
pa312	chr1:25665208-25665474	39.3216	23.5443	57.7126	62.4884	63.4518	53.0245	21.4542	40.4919	29.7285
pa313	chr1:25665574-25666369	39.3216	55.9177	68.0712	69.2806	59.9908	34.707	68.3854	52.6395	57.1701
pa314	chr1:25755938-25756552	120.423	54.4462	87.3088	89.6572	77.2958	59.7731	89.8396	84.0207	92.6156
pa315	chr1:25756691-25757180	117.965	83.8765	140.582	153.504	116.521	119.546	134.089	132.611	138.352
pa316	chr1:25758085-25759314	199.066	88.2911	145.021	213.276	224.965	157.145	238.678	175.128	189.805
pa317	chr1:25870488-25871140	54.0673	42.674	65.1116	65.2053	36.9174	78.0906	61.6809	75.9223	65.1739
pa318	chr1:25942282-25942987	49.152	20.6013	41.4347	27.1689	8.07568	47.24	38.8858	59.7256	59.4569
pa319	chr1:25944619-25946913	81.1009	38.2595	76.9501	167.088	280.341	110.869	214.542	185.251	185.231
pa320	chr1:26127024-26127304	19.6608	7.35759	17.7577	35.3195	54.2224	35.671	28.1587	32.3935	22.868
pa321	chr1:26145527-26146288	73.7281	41.2025	94.7078	120.901	128.057	96.4082	50.9538	47.578	76.608
pa322	chr1:26146802-26147647	78.6433	29.4304	88.7886	111.392	147.67	94.48	128.725	116.414	89.1854
pa323	chr1:26186129-26186486	22.1184	16.1867	20.7173	58.413	44.9931	33.7429	36.204	27.332	36.5889
pa324	chr1:26229658-26231505	130.253	120.664	182.017	184.748	144.209	128.223	140.793	176.14	188.661
pa325	chr1:26231509-26232001	100.762	85.348	124.304	149.429	99.2155	109.905	109.953	129.574	124.631
pa326	chr1:26248510-26248991	14.7456	14.7152	14.7981	23.0935	33.4564	25.0661	28.1587	24.2952	24.0114
pa327	chr1:26322913-26325387	228.557	147.152	229.371	324.668	356.484	325.86	221.247	190.312	182.944
pa328	chr1:26347971-26350218	76.1857	33.8449	71.0309	232.294	281.495	114.726	156.884	148.808	189.805
pa329	chr1:26350720-26351854	34.4064	11.7721	20.7173	69.2806	81.9105	33.7429	71.0672	98.1929	141.782
pa330	chr1:26361037-26361877	34.4064	20.6013	22.1971	88.2988	68.0665	117.618	99.2259	102.242	82.325
pa331	chr1:26362022-26362527	58.9825	52.9746	84.3492	123.618	113.06	135.936	72.4081	97.1806	98.3326
pa332	chr1:26436675-26437477	36.864	36.7879	41.4347	92.3741	70.3738	53.9886	80.4534	77.9469	74.3211
pa333	chr1:26438487-26439391	167.117	76.5189	136.142	168.447	137.287	166.786	162.248	176.14	168.08
pa334	chr1:26487564-26488329	24.576	13.2437	42.9145	70.639	44.9931	53.0245	6.70445	19.2337	13.7208
pa335	chr1:26495985-26496634	46.6944	27.9588	38.4751	73.3559	12.6904	60.7372	48.272	69.8486	59.4569
pa336	chr1:26496721-26497362	88.4737	30.9019	91.7482	96.4494	108.445	72.3061	77.7716	116.414	89.1854
pa337	chr1:26547000-26547197	12.288	4.41455	7.39905	13.5844	28.8417	13.4971	34.8631	33.4058	20.5812
pa338	chr1:26551261-26551561	4.9152	5.88607	7.39905	8.15066	9.22935	3.85633	24.136	22.2706	32.0153
pa339	chr1:26551623-26552592	66.3553	26.4873	62.152	133.127	136.133	95.4441	152.861	173.103	126.918
pa340	chr1:26560563-26561969	201.523	145.68	199.774	249.953	260.729	247.769	250.746	276.357	282.42
pa341	chr1:26606419-26607394	61.4401	14.7152	26.6366	63.8468	85.3715	61.7012	93.8623	90.0945	101.763
pa342	chr1:26632388-26633346	44.2368	22.0728	57.7126	77.4312	86.5251	65.5576	64.3627	83.0084	80.0382
pa343	chr1:26685849-26686200	9.83041	4.41455	17.7577	40.7533	55.3761	30.8506	4.02267	6.07379	4.57361
pa344	chr1:26757883-26758685	56.5249	41.2025	68.0712	129.052	136.133	118.582	143.475	153.869	171.51
pa345	chr1:26758705-26759850	176.947	138.323	177.577	273.047	319.566	220.775	155.543	153.869	190.948
pa346	chr1:26797986-26798808	78.6433	58.8607	75.4703	130.411	156.899	148.469	93.8623	121.476	99.476
pa347	chr1:26799774-26800301	39.3216	29.4304	45.8741	44.8286	43.8394	47.24	58.9992	63.7748	70.8909
pa348	chr1:26826838-26828265	88.4737	70.6329	146.501	195.616	100.369	140.756	142.134	139.697	137.208
pa349	chr1:26855633-26856102	27.0336	16.1867	29.5962	43.4702	63.4518	42.4196	24.136	23.2829	22.868
pa350	chr1:26856624-26857279	44.2368	14.7152	53.2732	76.0728	119.982	115.69	92.5214	91.1068	85.7552
pa351	chr1:26869247-26870664	36.864	19.1297	54.753	44.8286	109.599	59.7731	26.8178	37.455	40.0191
pa352	chr1:26946030-26946890	81.1009	80.9335	91.7482	105.959	99.2155	107.013	95.2032	119.451	89.1854
pa353	chr1:26947052-26947663	46.6944	50.0316	72.5107	93.7326	76.1421	81.947	107.271	101.23	121.201
pa354	chr1:26947800-26948442	68.8129	55.9177	79.9097	71.9975	81.9105	98.3364	61.6809	73.8978	59.4569
pa355	chr1:27018614-27020482	179.405	164.81	226.411	244.52	289.571	265.123	206.497	254.087	224.107
pa356	chr1:27021464-27022168	36.864	32.3734	54.753	65.2053	31.1491	53.9886	33.5222	53.6518	35.4455
pa357	chr1:27024100-27025320	186.778	120.664	204.214	232.294	305.722	250.661	230.633	239.915	241.258
pa358	chr1:27113302-27115835	331.776	231.028	405.468	403.458	506.461	364.423	309.746	358.353	316.722
pa359	chr1:27152473-27153106	39.3216	30.9019	32.5558	52.9793	78.4495	62.6653	44.2494	35.4304	57.1701
pa360	chr1:27190967-27191601	68.8129	39.731	66.5914	88.2988	85.3715	111.834	36.204	60.7379	50.3097
pa361	chr1:27191728-27192186	39.3216	36.7879	38.4751	39.3948	20.766	42.4196	26.8178	54.6641	37.7323
pa362	chr1:27215590-27217247	140.083	95.6487	159.819	202.408	151.131	166.786	234.656	332.034	308.719
pa363	chr1:27226189-27227633	385.844	284.003	409.907	570.546	649.515	460.831	375.449	426.177	401.334
pa364	chr1:27247486-27248144	29.4912	27.9588	36.9952	63.8468	61.1444	66.5217	36.204	29.3566	46.8795
pa365	chr1:27248206-27248481	24.576	16.1867	22.1971	38.0364	4.61467	32.7788	40.2267	54.6641	44.5927
pa366	chr1:27248851-27249393	49.152	39.731	47.3539	51.6208	87.6788	50.1323	53.6356	57.701	66.3173
pa367	chr1:27478445-27479562	19.6608	7.35759	34.0356	63.8468	88.8325	48.2041	26.8178	34.4181	26.2983
pa368	chr1:27479704-27480147	29.4912	10.3006	16.2779	36.678	65.7591	31.8147	33.5222	25.3074	32.0153
pa369	chr1:27480685-27481488	78.6433	42.674	82.8693	143.995	124.596	99.3004	81.7943	102.242	104.05
pa370	chr1:27481582-27482288	86.0161	66.2183	48.8337	65.2053	41.5321	63.6294	34.8631	33.4058	50.3097
pa371	chr1:27561746-27562726	98.3041	69.1613	78.4299	131.769	149.977	98.3364	96.5441	96.1683	93.759
pa372	chr1:27648306-27648609	44.2368	25.0158	23.677	28.5273	26.5344	30.8506	28.1587	42.5165	33.1587
pa373	chr1:27648693-27649934	243.303	176.582	298.922	350.478	388.786	295.009	296.337	340.132	347.594
pa374	chr1:27718149-27718960	14.7456	14.7152	14.7981	44.8286	73.8348	26.9943	73.7489	50.6149	43.4493
pa375	chr1:27719216-27719858	63.8977	20.6013	39.9549	99.1663	111.906	67.4857	124.703	107.304	101.763
pa376	chr1:27814530-27815827	93.3889	48.5601	100.627	134.486	205.353	138.828	97.885	107.304	118.914
pa377	chr1:27815998-27816414	184.32	94.1772	137.622	169.805	162.667	133.043	130.066	132.611	138.352
pa378	chr1:27816694-27817487	41.7792	38.2595	56.2328	74.7144	102.677	75.1984	69.7263	60.7379	61.7437
pa379	chr1:27848106-27850138	39.3216	30.9019	51.7933	118.185	208.814	91.5878	73.7489	57.701	58.3135
pa380	chr1:27927552-27928076	9.83041	10.3006	7.39905	32.6026	32.3027	17.3535	13.4089	14.1722	20.5812
pa381	chr1:27928239-27929419	132.711	29.4304	90.2684	207.842	179.972	134.007	131.407	152.857	170.367
pa382	chr1:27986636-27987274	27.0336	23.5443	47.3539	39.3948	32.3027	53.9886	12.068	22.2706	20.5812
pa383	chr1:27995656-27996283	46.6944	41.2025	47.3539	84.2235	78.4495	56.8808	65.7036	55.6764	59.4569
pa384	chr1:27998188-27999199	149.914	100.063	201.254	153.504	190.355	201.493	144.816	148.808	168.08
pa385	chr1:28051090-28052213	46.6944	32.3734	60.6722	36.678	33.4564	39.5274	93.8623	99.2052	88.042
pa386	chr1:28052796-28053338	51.6096	47.0886	50.3135	80.1481	33.4564	68.4498	68.3854	81.9961	76.608
pa387	chr1:28098708-28099538	103.219	61.8038	81.3895	112.751	81.9105	92.5519	96.5441	112.365	109.767
pa388	chr1:28099639-28101092	233.472	163.338	270.805	398.024	364.559	315.255	339.245	364.427	309.862
pa389	chr1:28156406-28157112	83.5585	47.0886	91.7482	135.844	145.362	134.007	120.68	122.488	104.05
pa390	chr1:28157231-28158379	289.997	188.354	310.76	411.608	416.474	364.423	328.518	339.12	320.153
pa391	chr1:28199044-28200031	83.5585	54.4462	110.986	195.616	216.89	223.667	44.2494	37.455	32.0153
pa392	chr1:28240293-28241054	162.202	104.478	152.42	177.956	213.429	145.576	131.407	131.599	130.348
pa393	chr1:28241316-28241874	14.7456	17.6582	36.9952	40.7533	55.3761	51.0963	33.5222	49.6026	49.1663
pa394	chr1:28285743-28286345	54.0673	36.7879	62.152	57.0546	68.0665	45.3119	54.9765	54.6641	59.4569
pa395	chr1:28286481-28286933	9.83041	5.88607	19.2375	8.15066	5.76834	15.4253	26.8178	49.6026	54.8833
pa396	chr1:28414009-28415277	213.811	116.25	198.295	338.252	471.85	309.47	264.155	271.296	262.983
pa397	chr1:28415360-28415588	44.2368	36.7879	48.8337	42.1117	38.0711	28.9225	50.9538	44.5411	57.1701
pa398	chr1:28558468-28560098	270.336	253.101	316.679	440.135	476.465	328.752	285.61	326.972	311.005
pa399	chr1:28561515-28564013	317.031	223.671	335.917	503.982	588.371	466.616	421.039	430.227	410.481
pa400	chr1:28573198-28573813	34.4064	66.2183	87.3088	142.637	118.828	80.9829	54.9765	52.6395	35.4455
pa401	chr1:28573994-28574336	29.4912	33.8449	41.4347	33.9611	31.1491	31.8147	10.7271	13.1599	11.434
pa402	chr1:28585484-28586347	115.507	52.9746	73.9905	134.486	47.3004	124.367	92.5214	108.316	120.057
pa403	chr1:28655034-28656189	216.269	175.111	282.644	270.33	317.259	235.236	264.155	250.038	253.835
pa404	chr1:28695607-28697390	216.269	125.079	221.971	293.424	267.651	268.979	217.224	277.37	262.983
pa405	chr1:28831767-28832602	147.456	113.307	145.021	163.013	182.28	139.792	132.748	147.796	150.929
pa406	chr1:28832773-28833177	58.9825	26.4873	42.9145	80.1481	100.369	55.9168	52.2947	62.7625	66.3173
pa407	chr1:28845135-28845407	22.1184	5.88607	22.1971	40.7533	41.5321	31.8147	37.5449	29.3566	26.2983
pa408	chr1:28879081-28879471	56.5249	36.7879	42.9145	57.0546	53.0688	53.0245	71.0672	76.9346	77.7514
pa409	chr1:28879610-28880434	149.914	100.063	167.219	252.67	256.114	179.319	214.542	212.583	204.669
pa410	chr1:28907220-28908221	132.711	82.405	155.38	222.785	263.036	202.457	199.793	234.853	232.111
pa411	chr1:28908436-28909110	78.6433	41.2025	42.9145	96.4494	65.7591	80.9829	33.5222	23.2829	34.3021
pa412	chr1:28968402-28969689	208.896	153.038	261.926	396.665	493.77	309.47	317.791	287.493	275.56
pa413	chr1:28969706-28970398	221.184	176.582	254.527	247.237	260.729	207.278	171.634	196.386	184.088
pa414	chr1:28974336-28974806	31.9488	29.4304	34.0356	28.5273	38.0711	33.7429	56.3174	83.0084	49.1663
pa415	chr1:28994418-28995244	120.423	75.0474	127.264	105.959	111.906	98.3364	103.249	97.1806	105.193
pa416	chr1:29062580-29063334	39.3216	39.731	28.1164	40.7533	47.3004	46.2759	58.9992	61.7502	77.7514
pa417	chr1:29064247-29064885	78.6433	57.3892	88.7886	97.8079	115.367	80.0188	77.7716	76.9346	72.0343
pa418	chr1:29139059-29139725	14.7456	8.82911	20.7173	48.9039	49.6078	27.9584	45.5903	39.4796	38.8757
pa419	chr1:29213197-29213903	44.2368	25.0158	38.4751	61.1299	64.6054	58.809	75.0898	86.0453	75.4645
pa420	chr1:29214241-29214795	29.4912	16.1867	31.076	89.6572	113.06	59.7731	60.34	67.824	53.7399
pa421	chr1:29241566-29242230	49.152	11.7721	34.0356	103.242	88.8325	52.0604	79.1125	57.701	67.4607
pa422	chr1:29450785-29451358	12.288	5.88607	17.7577	27.1689	16.1514	26.0302	28.1587	31.3812	29.7285
pa423	chr1:29506886-29508293	191.693	125.079	177.577	340.969	308.03	245.841	273.542	315.837	291.568
pa424	chr1:29508535-29509066	51.6096	41.2025	42.9145	47.5455	47.3004	50.1323	29.4996	38.4673	33.1587
pa425	chr1:29556657-29557453	117.965	91.2341	155.38	209.2	196.124	183.176	135.43	144.759	152.072
pa426	chr1:31190693-31191035	36.864	22.0728	38.4751	44.8286	59.9908	54.9527	26.8178	29.3566	26.2983
pa427	chr1:31229917-31230442	29.4912	16.1867	25.1568	40.7533	47.3004	39.5274	28.1587	18.2214	22.868
pa428	chr1:31296763-31297355	36.864	20.6013	32.5558	59.7715	71.5275	69.4139	56.3174	65.7994	45.7361
pa429	chr1:31380286-31380801	22.1184	7.35759	22.1971	42.1117	86.5251	50.1323	38.8858	41.5042	30.8719
pa430	chr1:31536547-31538710	312.116	214.842	375.872	411.608	448.777	327.788	347.291	390.747	357.885
pa431	chr1:31627227-31627722	9.83041	4.41455	16.2779	27.1689	13.844	18.3176	37.5449	38.4673	27.4417
pa432	chr1:31768370-31771070	528.385	341.392	473.539	677.863	654.13	535.065	488.084	537.53	498.523
pa433	chr1:31843863-31846633	203.981	92.7056	193.855	279.839	400.323	208.242	185.043	192.337	176.084
pa434	chr1:31867242-31868100	22.1184	8.82911	19.2375	62.4884	62.2981	51.0963	13.4089	21.2583	26.2983
pa435	chr1:32042003-32042963	39.3216	11.7721	41.4347	78.7897	106.138	42.4196	60.34	26.3197	30.8719
pa436	chr1:32109074-32110508	211.354	130.965	217.532	373.572	326.488	311.398	269.519	270.284	270.986
pa437	chr1:32110647-32111422	181.863	101.535	152.42	187.465	216.89	157.145	135.43	156.906	125.774
pa438	chr1:32228684-32229423	76.1857	38.2595	68.0712	133.127	138.44	115.69	128.725	92.1191	120.057
pa439	chr1:32230071-32230734	41.7792	11.7721	44.3943	55.6962	91.1398	51.0963	44.2494	56.6887	51.4531
pa440	chr1:32253588-32255098	127.795	83.8765	127.264	187.465	200.738	201.493	80.4534	101.23	99.476
pa441	chr1:32385078-32385337	58.9825	47.0886	62.152	33.9611	33.4564	37.5992	29.4996	25.3074	24.0114
pa442	chr1:32402105-32402761	56.5249	47.0886	76.9501	44.8286	46.1467	48.2041	18.7725	26.3197	26.2983
pa443	chr1:32402874-32403326	66.3553	33.8449	76.9501	97.8079	123.443	81.947	84.4761	68.8363	72.0343
pa444	chr1:32410038-32410597	29.4912	11.7721	20.7173	43.4702	23.0734	32.7788	38.8858	54.6641	50.3097
pa445	chr1:32479864-32481062	245.76	145.68	241.209	384.439	408.399	288.261	305.723	296.603	286.994
pa446	chr1:32537880-32538477	61.4401	38.2595	66.5914	77.4312	81.9105	98.3364	104.589	89.0822	94.9024
pa447	chr1:32538921-32539708	83.5585	45.6171	85.829	133.127	130.365	84.8392	151.521	125.525	132.635
pa448	chr1:32573414-32575090	319.488	231.028	372.912	532.51	661.052	464.688	362.04	436.3	405.908
pa449	chr1:32644613-32645163	24.576	14.7152	22.1971	38.0364	51.9151	30.8506	36.204	43.5288	46.8795
pa450	chr1:32645860-32646731	105.677	75.0474	102.107	182.031	169.589	134.007	83.1352	95.156	114.34
pa451	chr1:32665426-32667560	152.371	88.2911	220.492	225.502	298.8	241.985	186.384	207.521	222.963
pa452	chr1:32670595-32671081	19.6608	14.7152	31.076	44.8286	51.9151	52.0604	42.9085	60.7379	40.0191
pa453	chr1:32671125-32671940	68.8129	45.6171	85.829	165.73	159.206	145.576	176.997	182.214	176.084
pa454	chr1:32686668-32688918	260.506	175.111	293.002	423.834	573.373	391.417	311.086	363.415	333.873
pa455	chr1:32705417-32707397	149.914	103.006	167.219	153.504	140.748	198.601	113.976	204.484	164.65
pa456	chr1:32757060-32758025	147.456	86.8196	105.066	131.769	86.5251	124.367	97.885	144.759	118.914
pa457	chr1:32799699-32800941	66.3553	64.7468	100.627	69.2806	96.9082	103.157	57.6583	90.0945	84.6118
pa458	chr1:32817551-32818157	68.8129	30.9019	60.6722	77.4312	92.2935	76.1625	49.6129	63.7748	45.7361
pa459	chr1:32858932-32859924	176.947	111.835	201.254	239.086	313.798	220.775	210.52	227.767	201.239
pa460	chr1:32860110-32861055	206.439	130.965	153.9	290.707	298.8	203.421	117.998	117.427	115.484
pa461	chr1:32892960-32893287	12.288	2.94304	2.95962	13.5844	12.6904	4.82041	34.8631	29.3566	37.7323
pa462	chr1:32929657-32930592	149.914	95.6487	137.622	171.164	155.745	152.325	140.793	101.23	107.48
pa463	chr1:32930679-32931473	56.5249	30.9019	63.6318	100.525	49.6078	88.6955	91.1805	70.8609	106.336
pa464	chr1:32965627-32966064	54.0673	47.0886	66.5914	70.639	54.2224	46.2759	9.38623	19.2337	21.7246
pa465	chr1:33004547-33005138	88.4737	54.4462	85.829	105.959	99.2155	96.4082	73.7489	74.91	73.1777
pa466	chr1:33077286-33077880	31.9488	17.6582	32.5558	67.9221	55.3761	59.7731	8.04534	8.09838	11.434
pa467	chr1:33077903-33078567	14.7456	14.7152	51.7933	58.413	57.6834	55.9168	13.4089	11.1353	8.00382
pa468	chr1:33115104-33117831	511.181	344.335	512.014	673.788	599.908	508.071	450.539	492.989	505.384
pa469	chr1:33167639-33168219	22.1184	8.82911	16.2779	29.8857	33.4564	29.8865	44.2494	52.6395	44.5927
pa470	chr1:33206760-33207299	19.6608	11.7721	26.6366	40.7533	28.8417	31.8147	24.136	30.3689	37.7323
pa471	chr1:33219915-33221369	105.677	36.7879	102.107	232.294	306.876	120.51	147.498	182.214	146.355
pa472	chr1:33281725-33282943	262.963	180.997	281.164	373.572	403.784	318.147	313.768	326.972	337.304
pa473	chr1:33283068-33284709	137.626	105.949	190.895	285.273	212.275	257.41	213.202	227.767	213.816
pa474	chr1:33427766-33428510	44.2368	26.4873	51.7933	43.4702	49.6078	32.7788	54.9765	43.5288	44.5927
pa475	chr1:33430478-33431144	39.3216	20.6013	35.5154	38.0364	26.5344	31.8147	87.1578	71.8732	65.1739
pa476	chr1:33437951-33439066	90.9313	58.8607	65.1116	137.203	96.9082	98.3364	115.317	129.574	114.34
pa477	chr1:33501268-33502542	216.269	113.307	214.572	351.837	311.491	303.686	223.929	240.927	206.956
pa478	chr1:33502657-33503159	58.9825	52.9746	47.3539	63.8468	43.8394	38.5633	54.9765	65.7994	61.7437
pa479	chr1:33545957-33546674	88.4737	86.8196	100.627	57.0546	41.5321	51.0963	44.2494	39.4796	42.3059
pa480	chr1:33546762-33548151	186.778	104.478	198.295	285.273	254.961	299.829	142.134	151.845	146.355
pa481	chr1:33592873-33593264	14.7456	10.3006	20.7173	48.9039	40.3784	34.707	20.1133	29.3566	20.5812
pa482	chr1:33593320-33593801	46.6944	39.731	42.9145	50.2624	71.5275	39.5274	16.0907	31.3812	28.5851
pa483	chr1:33645909-33646364	27.0336	11.7721	22.1971	23.0935	43.8394	59.7731	20.1133	28.3443	21.7246
pa484	chr1:33647511-33647708	27.0336	14.7152	36.9952	35.3195	1.15367	26.0302	34.8631	39.4796	48.0229
pa485	chr1:33722522-33723721	255.591	160.395	284.123	282.556	310.337	215.954	278.905	277.37	260.696
pa486	chr1:33812502-33814869	282.624	176.582	250.088	252.67	305.722	227.523	269.519	259.148	248.118
pa487	chr1:33894748-33895524	46.6944	33.8449	54.753	62.4884	69.2201	48.2041	37.5449	35.4304	34.3021
pa488	chr1:33895546-33896046	27.0336	16.1867	38.4751	80.1481	72.6811	52.0604	50.9538	49.6026	36.5889
pa489	chr1:33937473-33938003	29.4912	14.7152	36.9952	39.3948	28.8417	27.9584	52.2947	62.7625	46.8795
pa490	chr1:33938044-33938951	63.8977	75.0474	93.228	134.486	160.36	146.54	189.065	168.041	152.072
pa491	chr1:34628550-34628929	36.864	14.7152	19.2375	39.3948	50.7614	38.5633	40.2267	62.7625	33.1587
pa492	chr1:34628951-34629644	58.9825	33.8449	85.829	92.3741	73.8348	75.1984	73.7489	97.1806	67.4607
pa493	chr1:34630725-34631347	56.5249	38.2595	65.1116	58.413	46.1467	44.3478	68.3854	70.8609	52.5965
pa494	chr1:35324050-35325384	299.827	166.282	297.442	437.419	597.6	368.279	313.768	303.689	320.153
pa495	chr1:35389989-35391655	51.6096	33.8449	31.076	137.203	145.362	56.8808	127.385	116.414	82.325
pa496	chr1:35449812-35450882	135.168	64.7468	128.743	148.07	144.209	103.157	138.112	155.894	108.623
pa497	chr1:35496006-35496982	113.05	60.3322	96.1876	100.525	144.209	78.0906	56.3174	96.1683	58.3135
pa498	chr1:35497508-35497699	4.9152	8.82911	22.1971	27.1689	28.8417	25.0661	17.4316	33.4058	25.1548
pa499	chr1:35544099-35545397	211.354	164.81	256.007	301.574	353.023	282.476	215.883	207.521	194.378
pa500	chr1:35655745-35656763	27.0336	36.7879	54.753	51.6208	35.7637	32.7788	53.6356	56.6887	62.8871
pa501	chr1:35656823-35657453	167.117	111.835	173.138	139.92	124.596	73.2702	152.861	147.796	131.491
pa502	chr1:35658605-35659350	81.1009	58.8607	82.8693	101.883	79.6031	65.5576	33.5222	45.5534	32.0153
pa503	chr1:35734830-35735629	86.0161	72.1044	121.344	148.07	133.826	108.941	107.271	115.402	114.34
pa504	chr1:36021640-36022749	147.456	92.7056	164.259	190.182	173.05	178.355	127.385	176.14	162.363
pa505	chr1:36022811-36023471	105.677	48.5601	110.986	172.522	144.209	157.145	139.453	158.931	157.79
pa506	chr1:36023477-36026255	277.709	166.282	233.81	442.852	520.305	342.249	379.472	392.772	385.327
pa507	chr1:36102898-36103421	51.6096	38.2595	50.3135	16.3013	6.92201	4.82041	13.4089	11.1353	11.434
pa508	chr1:36106316-36106544	31.9488	14.7152	31.076	43.4702	48.4541	27.9584	34.8631	36.4427	41.1625
pa509	chr1:36106670-36107560	250.675	135.38	254.527	343.686	384.172	293.081	246.724	249.025	258.409
pa510	chr1:36183035-36184251	154.829	76.5189	124.304	247.237	321.874	174.499	117.998	136.66	133.778
pa511	chr1:36184552-36185038	54.0673	32.3734	71.0309	78.7897	86.5251	75.1984	56.3174	48.5903	57.1701
pa512	chr1:36235383-36235676	14.7456	8.82911	36.9952	44.8286	54.2224	53.0245	14.7498	24.2952	24.0114
pa513	chr1:36272922-36273585	90.9313	45.6171	82.8693	105.959	130.365	87.7315	103.249	99.2052	83.4684
pa514	chr1:36274142-36274996	120.423	70.6329	116.905	108.675	101.523	118.582	117.998	166.017	145.212
pa515	chr1:36347868-36348640	9.83041	0	2.95962	21.7351	36.9174	11.569	40.2267	43.5288	49.1663
pa516	chr1:36348910-36350055	235.93	144.209	226.411	384.439	392.247	295.973	290.973	278.382	266.413
pa517	chr1:36395615-36396331	46.6944	25.0158	42.9145	46.1871	46.1467	47.24	58.9992	67.824	59.4569
pa518	chr1:36396751-36398089	267.879	128.022	239.729	298.857	243.424	214.026	294.996	289.517	285.851
pa519	chr1:36553813-36555478	125.338	79.462	131.703	176.598	181.126	142.684	178.338	228.779	208.099
pa520	chr1:36614206-36614680	22.1184	30.9019	26.6366	61.1299	63.4518	45.3119	69.7263	65.7994	68.6041
pa521	chr1:36614747-36615072	49.152	27.9588	45.8741	58.413	10.383	38.5633	77.7716	106.291	134.921
pa522	chr1:36620671-36621591	98.3041	72.1044	125.784	196.974	246.885	187.996	108.612	120.463	123.487
pa523	chr1:36622975-36623719	56.5249	44.1455	93.228	93.7326	144.209	127.259	79.1125	100.217	78.8948
pa524	chr1:36623812-36624526	29.4912	29.4304	39.9549	21.7351	32.3027	50.1323	32.1814	38.4673	33.1587
pa525	chr1:36626569-36627309	29.4912	16.1867	32.5558	46.1871	73.8348	50.1323	28.1587	31.3812	35.4455
pa526	chr1:36688822-36689780	142.541	77.9905	137.622	141.278	143.055	123.402	103.249	109.328	86.8986
pa527	chr1:36689870-36690336	58.9825	32.3734	45.8741	71.9975	65.7591	53.9886	58.9992	52.6395	48.0229
pa528	chr1:36690365-36691162	135.168	117.721	173.138	228.218	281.495	163.894	170.293	184.238	149.786
pa529	chr1:36772796-36773191	17.2032	7.35759	23.677	50.2624	73.8348	39.5274	8.04534	20.246	19.4378
pa530	chr1:36850193-36851140	71.2705	55.9177	100.627	177.956	230.734	117.618	187.725	167.029	177.227
pa531	chr1:36851610-36852673	73.7281	72.1044	105.066	112.751	134.979	118.582	126.044	131.599	94.9024
pa532	chr1:36862269-36863624	206.439	135.38	202.734	313.8	297.647	261.266	265.496	253.074	220.677
pa533	chr1:36863655-36863946	24.576	26.4873	23.677	40.7533	50.7614	43.3837	33.5222	47.578	41.1625
pa534	chr1:36915429-36916201	179.405	89.7626	134.663	176.598	173.05	145.576	179.679	152.857	141.782
pa535	chr1:36916264-36916679	44.2368	22.0728	71.0309	91.0157	63.4518	80.0188	99.2259	109.328	100.619
pa536	chr1:36928748-36929611	86.0161	51.5031	90.2684	122.26	193.816	105.085	124.703	112.365	109.767
pa537	chr1:36929659-36930310	61.4401	48.5601	78.4299	157.579	134.979	130.151	85.817	133.623	107.48
pa538	chr1:37978844-37979915	127.795	51.5031	96.1876	172.522	200.738	128.223	105.93	105.279	123.487
pa539	chr1:37980418-37981252	110.592	42.674	75.4703	141.278	159.206	121.474	115.317	141.722	108.623
pa540	chr1:38018900-38020130	275.251	176.582	300.401	431.985	385.325	322.003	304.382	319.886	301.858
pa541	chr1:38060437-38061637	201.523	164.81	211.613	302.933	320.72	249.697	223.929	222.706	234.397
pa542	chr1:38061666-38062001	44.2368	35.3164	41.4347	55.6962	41.5321	28.9225	32.1814	25.3074	33.1587
pa543	chr1:38155039-38155723	39.3216	25.0158	34.0356	71.9975	91.1398	53.0245	4.02267	4.04919	9.14722
pa544	chr1:38155953-38156698	68.8129	38.2595	54.753	78.7897	89.9862	82.911	21.4542	40.4919	42.3059
pa545	chr1:38156864-38157616	19.6608	11.7721	28.1164	28.5273	18.4587	34.707	52.2947	63.7748	61.7437
pa546	chr1:38157654-38158821	140.083	69.1613	108.026	224.143	177.665	187.032	170.293	198.41	198.952
pa547	chr1:38229755-38231336	66.3553	33.8449	32.5558	146.712	171.897	57.8449	108.612	91.1068	117.77
pa548	chr1:38260137-38260764	46.6944	11.7721	45.8741	57.0546	94.6008	60.7372	44.2494	36.4427	27.4417
pa549	chr1:38272502-38273642	108.135	61.8038	103.587	133.127	129.211	118.582	122.021	168.041	123.487
pa550	chr1:38274460-38275184	127.795	69.1613	97.6674	103.242	155.745	108.941	73.7489	94.1437	94.9024
pa551	chr1:38324065-38325348	226.099	232.5	250.088	455.078	604.522	380.812	374.108	335.071	339.59
pa552	chr1:38325404-38325959	76.1857	48.5601	82.8693	138.561	118.828	134.971	103.249	107.304	99.476
pa553	chr1:38396652-38397292	31.9488	14.7152	44.3943	76.0728	77.2958	49.1682	49.6129	72.8855	48.0229
pa554	chr1:38397462-38398192	46.6944	25.0158	53.2732	44.8286	53.0688	62.6653	48.272	57.701	62.8871
pa555	chr1:38411482-38412156	39.3216	32.3734	35.5154	52.9793	83.0641	43.3837	56.3174	62.7625	50.3097
pa556	chr1:38412184-38413342	117.965	66.2183	105.066	164.372	205.353	160.038	144.816	191.324	164.65
pa557	chr1:38454434-38455847	221.184	132.437	192.375	321.951	466.082	307.542	321.814	294.579	294.998
pa558	chr1:38461802-38462149	29.4912	14.7152	7.39905	17.6598	20.766	29.8865	28.1587	36.4427	37.7323
pa559	chr1:38469630-38470764	56.5249	29.4304	62.152	96.4494	156.899	98.3364	56.3174	54.6641	67.4607
pa560	chr1:38478041-38479435	181.863	126.551	223.451	268.972	347.254	256.446	217.224	216.632	198.952
pa561	chr1:38510156-38510652	39.3216	23.5443	23.677	38.0364	57.6834	33.7429	29.4996	21.2583	32.0153
pa562	chr1:39324309-39325190	103.219	64.7468	145.021	191.54	158.053	148.469	150.18	149.82	172.654
pa563	chr1:39325656-39326775	240.845	186.883	267.846	331.46	389.94	286.332	288.291	306.726	297.285
pa564	chr1:39338193-39338853	61.4401	35.3164	68.0712	86.9403	53.0688	86.7674	77.7716	83.0084	78.8948
pa565	chr1:39339067-39339940	110.592	57.3892	106.546	86.9403	106.138	80.9829	162.248	146.783	140.638
pa566	chr1:39394594-39395196	58.9825	52.9746	65.1116	6.79221	23.0734	42.4196	13.4089	21.2583	29.7285
pa567	chr1:39395420-39395723	14.7456	26.4873	22.1971	8.15066	9.22935	22.1739	4.02267	4.04919	11.434
pa568	chr1:39456047-39456747	49.152	48.5601	73.9905	84.2235	65.7591	62.6653	79.1125	85.033	73.1777
pa569	chr1:39457680-39458686	140.083	76.5189	168.698	164.372	177.665	143.648	197.111	161.968	177.227
pa570	chr1:39491344-39492934	344.064	203.069	343.316	421.117	539.917	380.812	388.858	419.091	391.044
pa571	chr1:39547680-39548324	24.576	16.1867	26.6366	67.9221	94.6008	29.8865	58.9992	63.7748	50.3097
pa572	chr1:39571487-39572976	113.05	72.1044	143.542	199.691	272.266	201.493	136.771	183.226	161.22
pa573	chr1:39671312-39672074	41.7792	51.5031	50.3135	14.9429	17.305	21.2098	25.4769	16.1968	10.2906
pa574	chr1:39733380-39733951	34.4064	38.2595	32.5558	36.678	35.7637	26.0302	32.1814	29.3566	30.8719
pa575	chr1:39734006-39735136	120.423	89.7626	136.142	157.579	171.897	106.049	113.976	114.39	75.4645
pa576	chr1:39873532-39874319	71.2705	30.9019	68.0712	61.1299	73.8348	57.8449	65.7036	62.7625	51.4531
pa577	chr1:39875196-39876110	86.0161	58.8607	66.5914	88.2988	70.3738	57.8449	42.9085	87.0576	86.8986
pa578	chr1:40024410-40025368	56.5249	42.674	48.8337	89.6572	96.9082	76.1625	97.885	104.267	74.3211
pa579	chr1:40040388-40041700	78.6433	42.674	69.5511	131.769	133.826	107.977	57.6583	66.8117	84.6118
pa580	chr1:40097949-40098524	2.4576	1.47152	7.39905	36.678	47.3004	36.6351	17.4316	25.3074	12.5774
pa581	chr1:40136776-40137710	51.6096	11.7721	54.753	100.525	61.1444	76.1625	84.4761	101.23	91.4722
pa582	chr1:40154916-40158278	81.1009	77.9905	100.627	243.161	288.417	158.109	124.703	161.968	126.918
pa583	chr1:40204031-40204507	27.0336	17.6582	28.1164	39.3948	39.2247	39.5274	61.6809	70.8609	59.4569
pa584	chr1:40204515-40205585	113.05	97.1202	159.819	258.104	316.105	211.134	164.929	206.509	192.092
pa585	chr1:40347524-40349377	255.591	163.338	239.729	304.291	257.268	233.308	249.406	286.48	281.277
pa586	chr1:40366310-40366677	14.7456	7.35759	14.7981	21.7351	31.1491	31.8147	17.4316	21.2583	11.434
pa587	chr1:40366939-40367243	9.83041	13.2437	19.2375	50.2624	17.305	29.8865	24.136	23.2829	22.868
pa588	chr1:40420985-40421379	27.0336	11.7721	41.4347	38.0364	26.5344	43.3837	37.5449	34.4181	35.4455
pa589	chr1:40421419-40422245	46.6944	35.3164	51.7933	103.242	117.674	71.3421	71.0672	56.6887	66.3173
pa590	chr1:40504941-40506192	122.88	94.1772	130.223	225.502	193.816	216.918	162.248	183.226	173.797
pa591	chr1:40506231-40507594	282.624	188.354	251.568	426.551	302.261	305.614	265.496	294.579	296.141
pa592	chr1:40562321-40563588	213.811	144.209	232.33	270.33	230.734	214.026	276.223	310.775	261.839
pa593	chr1:40626284-40628698	521.012	306.076	517.933	673.788	559.529	458.903	502.834	474.768	488.233
pa594	chr1:40722380-40723539	243.303	192.769	258.967	282.556	306.876	197.637	197.111	194.361	181.801
pa595	chr1:40723547-40724717	223.642	123.608	232.33	313.8	459.16	293.081	261.474	283.443	282.42
pa596	chr1:40781206-40782458	56.5249	25.0158	75.4703	58.413	51.9151	80.9829	52.2947	110.34	97.1892
pa597	chr1:40839640-40840875	294.912	150.095	287.083	414.325	387.633	290.189	274.882	323.935	321.296
pa598	chr1:40840969-40841424	27.0336	32.3734	47.3539	36.678	34.6101	15.4253	41.5676	40.4919	44.5927
pa599	chr1:40915031-40915610	41.7792	38.2595	56.2328	40.7533	46.1467	33.7429	60.34	47.578	52.5965
pa600	chr1:40915846-40916487	78.6433	52.9746	97.6674	99.1663	83.0641	65.5576	87.1578	86.0453	70.8909
pa601	chr1:40942711-40944002	95.8465	75.0474	112.466	139.92	124.596	148.469	159.566	163.992	165.793
pa602	chr1:40973808-40975482	186.778	119.193	189.416	296.141	342.64	235.236	242.701	249.025	251.548
pa603	chr1:40996499-40998148	385.844	226.614	403.988	452.361	422.243	355.746	256.11	225.742	173.797
pa604	chr1:41156413-41157726	142.541	94.1772	146.501	180.673	116.521	165.822	107.271	142.734	145.212
pa605	chr1:41157734-41158961	132.711	52.9746	99.1473	184.748	190.355	148.469	107.271	141.722	107.48
pa606	chr1:41174073-41176089	324.404	217.785	304.841	407.533	326.488	296.937	422.38	380.624	427.632
pa607	chr1:41176094-41177024	58.9825	52.9746	79.9097	74.7144	62.2981	41.4555	85.817	83.0084	90.3288
pa608	chr1:41444721-41445275	78.6433	36.7879	50.3135	80.1481	113.06	115.69	107.271	96.1683	83.4684
pa609	chr1:41446032-41446364	29.4912	5.88607	25.1568	38.0364	40.3784	26.9943	32.1814	46.5657	36.5889
pa610	chr1:41826216-41826850	12.288	11.7721	25.1568	35.3195	42.6857	37.5992	13.4089	23.2829	11.434
pa611	chr1:41827923-41828776	36.864	16.1867	23.677	61.1299	59.9908	53.9886	60.34	45.5534	42.3059
pa612	chr1:41981990-41982305	19.6608	5.88607	13.3183	35.3195	28.8417	26.9943	2.68178	5.06149	8.00382
pa613	chr1:42126387-42127708	78.6433	57.3892	116.905	131.769	137.287	125.331	75.0898	111.353	84.6118
pa614	chr1:42382215-42383629	83.5585	29.4304	66.5914	129.052	188.048	84.8392	109.953	80.9838	76.608
pa615	chr1:42383835-42384788	231.015	158.924	214.572	239.086	190.355	178.355	182.361	188.287	206.956
pa616	chr1:42385216-42386070	9.83041	2.94304	14.7981	20.3766	36.9174	18.3176	65.7036	53.6518	53.7399
pa617	chr1:42500037-42501293	113.05	61.8038	112.466	163.013	89.9862	93.516	128.725	138.685	141.782
pa618	chr1:42501729-42502162	76.1857	45.6171	53.2732	92.3741	100.369	92.5519	71.0672	96.1683	84.6118
pa619	chr1:42799255-42800399	149.914	108.892	174.618	264.896	288.417	214.99	171.634	195.374	180.658
pa620	chr1:42800963-42802221	122.88	95.6487	112.466	134.486	196.124	130.151	156.884	141.722	150.929
pa621	chr1:42846590-42847507	90.9313	45.6171	62.152	126.335	94.6008	73.2702	132.748	96.1683	89.1854
pa622	chr1:42920617-42922675	203.981	110.364	232.33	335.535	400.323	315.255	327.177	349.243	357.885
pa623	chr1:42928369-42930096	203.981	133.908	220.492	368.138	363.406	249.697	311.086	298.628	336.16
pa624	chr1:43123243-43125157	265.421	141.266	239.729	393.948	478.772	314.291	332.541	347.218	383.04
pa625	chr1:43146625-43147934	226.099	135.38	195.335	256.746	363.406	239.092	205.156	219.669	217.246
pa626	chr1:43147982-43148300	34.4064	26.4873	44.3943	36.678	16.1514	36.6351	46.9311	36.4427	29.7285
pa627	chr1:43148863-43149601	115.507	44.1455	82.8693	91.0157	81.9105	67.4857	69.7263	65.7994	68.6041
pa628	chr1:43230476-43232286	253.133	144.209	210.133	406.174	453.392	240.056	272.201	252.062	229.824
pa629	chr1:43232325-43232697	31.9488	20.6013	57.7126	86.9403	19.6124	56.8808	64.3627	68.8363	67.4607
pa630	chr1:43232838-43233996	169.575	135.38	220.492	278.481	178.819	217.883	305.723	323.935	315.579
pa631	chr1:43281715-43282571	78.6433	44.1455	88.7886	148.07	168.436	107.013	117.998	107.304	104.05
pa632	chr1:43311549-43312246	73.7281	52.9746	62.152	51.6208	55.3761	55.9168	76.4307	89.0822	78.8948
pa633	chr1:43388926-43390437	115.507	86.8196	124.304	148.07	137.287	159.074	166.27	202.46	200.095
pa634	chr1:43423335-43423796	54.0673	25.0158	60.6722	73.3559	54.2224	71.3421	49.6129	75.9223	60.6003
pa635	chr1:43424585-43425635	132.711	97.1202	156.86	179.314	203.046	137.864	136.771	158.931	144.069
pa636	chr1:43613069-43613763	31.9488	16.1867	34.0356	66.5637	43.8394	42.4196	42.9085	48.5903	40.0191
pa637	chr1:43636891-43637670	93.3889	45.6171	66.5914	118.185	171.897	110.869	83.1352	107.304	94.9024
pa638	chr1:43638397-43638720	22.1184	7.35759	20.7173	21.7351	27.688	26.0302	45.5903	54.6641	40.0191
pa639	chr1:43737776-43739013	29.4912	26.4873	63.6318	36.678	43.8394	81.947	41.5676	108.316	100.619
pa640	chr1:43823257-43824368	149.914	86.8196	113.945	176.598	183.433	177.391	159.566	156.906	169.224
pa641	chr1:43831901-43833497	95.8465	80.9335	143.542	114.109	182.28	241.985	132.748	157.918	163.507
pa642	chr1:43833822-43834692	63.8977	32.3734	60.6722	42.1117	66.9128	73.2702	54.9765	65.7994	57.1701
pa643	chr1:43854302-43855615	194.151	123.608	226.411	307.008	398.016	275.727	266.837	253.074	222.963
pa644	chr1:43855668-43855862	19.6608	2.94304	11.8385	12.226	5.76834	19.2816	42.9085	56.6887	48.0229
pa645	chr1:43855938-43856542	157.287	103.006	150.941	146.712	128.057	105.085	134.089	112.365	129.204
pa646	chr1:43919539-43920445	117.965	88.2911	121.344	82.865	85.3715	94.48	89.8396	97.1806	93.759
pa647	chr1:43995965-43996489	17.2032	11.7721	26.6366	31.2442	32.3027	22.1739	29.4996	27.332	26.2983
pa648	chr1:43997795-43998203	17.2032	10.3006	19.2375	32.6026	50.7614	32.7788	34.8631	26.3197	22.868
pa649	chr1:44115119-44117213	412.877	272.231	482.418	709.107	734.887	607.372	517.584	459.583	515.674
pa650	chr1:44117323-44117836	46.6944	16.1867	28.1164	52.9793	50.7614	42.4196	16.0907	18.2214	9.14722
pa651	chr1:44172121-44173013	58.9825	19.1297	73.9905	135.844	155.745	119.546	88.4987	75.9223	90.3288
pa652	chr1:44173491-44174114	98.3041	47.0886	96.1876	130.411	133.826	120.51	113.976	122.488	116.627
pa653	chr1:44411193-44412365	130.253	97.1202	136.142	192.899	188.048	191.852	174.316	201.447	180.658
pa654	chr1:44412419-44414623	245.76	223.671	401.028	426.551	546.839	506.143	274.882	377.587	351.024
pa655	chr1:44440151-44440498	51.6096	38.2595	57.7126	80.1481	61.1444	67.4857	57.6583	60.7379	51.4531
pa656	chr1:44440599-44440876	17.2032	2.94304	19.2375	10.8675	1.15367	12.5331	21.4542	26.3197	18.2944
pa657	chr1:44440968-44441303	51.6096	19.1297	36.9952	71.9975	26.5344	66.5217	52.2947	59.7256	67.4607
pa658	chr1:44444437-44444778	31.9488	11.7721	20.7173	35.3195	44.9931	33.7429	20.1133	33.4058	25.1548
pa659	chr1:44445366-44445912	27.0336	13.2437	20.7173	36.678	35.7637	46.2759	13.4089	29.3566	34.3021
pa660	chr1:44456540-44457342	24.576	30.9019	32.5558	55.6962	80.7568	55.9168	33.5222	43.5288	48.0229
pa661	chr1:44494848-44496036	51.6096	36.7879	45.8741	88.2988	103.83	87.7315	97.885	113.377	114.34
pa662	chr1:44496765-44497332	19.6608	16.1867	14.7981	42.1117	40.3784	55.9168	42.9085	52.6395	51.4531
pa663	chr1:44678487-44679892	221.184	122.136	199.774	339.611	331.103	267.051	252.087	279.394	254.979
pa664	chr1:44820142-44820715	76.1857	36.7879	56.2328	95.091	73.8348	91.5878	92.5214	92.1191	84.6118
pa665	chr1:44870450-44872274	258.048	178.054	282.644	311.083	272.266	324.896	181.02	222.706	232.111
pa666	chr1:44873914-44874508	39.3216	41.2025	54.753	27.1689	39.2247	58.809	28.1587	33.4058	41.1625
pa667	chr1:44874580-44875425	68.8129	79.462	110.986	33.9611	28.8417	72.3061	32.1814	55.6764	42.3059
pa668	chr1:45098096-45098660	17.2032	20.6013	29.5962	52.9793	71.5275	28.9225	37.5449	31.3812	33.1587
pa669	chr1:45139237-45139704	36.864	23.5443	45.8741	59.7715	65.7591	61.7012	32.1814	33.4058	38.8757
pa670	chr1:45139889-45140767	125.338	73.5759	133.183	214.634	224.965	189.924	131.407	171.078	169.224
pa671	chr1:45140771-45141036	17.2032	11.7721	8.87886	24.452	44.9931	16.3894	16.0907	6.07379	12.5774
pa672	chr1:45173658-45174118	9.83041	1.47152	1.47981	17.6598	16.1514	24.102	33.5222	53.6518	46.8795
pa673	chr1:45204913-45205313	39.3216	36.7879	47.3539	50.2624	54.2224	52.0604	52.2947	53.6518	49.1663
pa674	chr1:45205405-45206034	46.6944	22.0728	39.9549	81.5066	86.5251	77.1266	36.204	41.5042	57.1701
pa675	chr1:45240720-45242617	211.354	139.794	257.487	366.78	369.174	268.979	293.655	325.96	284.707
pa676	chr1:45265116-45266022	41.7792	32.3734	54.753	74.7144	48.4541	71.3421	67.0445	68.8363	72.0343
pa677	chr1:45266132-45266878	108.135	44.1455	90.2684	124.977	84.2178	124.367	77.7716	116.414	96.0458
pa678	chr1:45278511-45279582	41.7792	25.0158	50.3135	76.0728	32.3027	85.8033	68.3854	113.377	74.3211
pa679	chr1:45285782-45286552	22.1184	11.7721	35.5154	44.8286	81.9105	65.5576	4.02267	1.0123	4.57361
pa680	chr1:45307603-45309168	58.9825	35.3164	90.2684	142.637	131.518	86.7674	109.953	125.525	134.921
pa681	chr1:45450940-45451810	41.7792	25.0158	41.4347	62.4884	50.7614	29.8865	65.7036	49.6026	67.4607
pa682	chr1:45451818-45452401	66.3553	26.4873	87.3088	115.468	65.7591	103.157	100.567	134.636	123.487
pa683	chr1:45475501-45476462	71.2705	45.6171	75.4703	165.73	124.596	123.402	113.976	110.34	101.763
pa684	chr1:45477105-45479119	181.863	95.6487	165.739	222.785	306.876	173.535	187.725	159.943	169.224
pa685	chr1:45669317-45671555	255.591	147.152	196.815	252.67	194.97	136.9	278.905	240.927	219.533
pa686	chr1:45672307-45673090	95.8465	70.6329	102.107	129.052	141.901	128.223	107.271	131.599	99.476
pa687	chr1:45768791-45769493	95.8465	52.9746	71.0309	91.0157	116.521	73.2702	73.7489	78.9592	73.1777
pa688	chr1:45769504-45770241	31.9488	17.6582	45.8741	63.8468	58.8371	44.3478	50.9538	61.7502	54.8833
pa689	chr1:45792488-45792883	29.4912	11.7721	19.2375	31.2442	36.9174	53.0245	36.204	29.3566	34.3021
pa690	chr1:45805011-45805596	93.3889	70.6329	84.3492	164.372	145.362	121.474	92.5214	107.304	110.91
pa691	chr1:45805680-45806436	154.829	70.6329	124.304	237.728	230.734	183.176	168.952	202.46	184.088
pa692	chr1:45806454-45807067	22.1184	19.1297	28.1164	61.1299	92.2935	55.9168	32.1814	21.2583	18.2944
pa693	chr1:45954885-45956893	326.861	210.427	349.235	407.533	349.562	434.801	317.791	392.772	381.896
pa694	chr1:45956899-45957581	76.1857	61.8038	93.228	96.4494	88.8325	66.5217	100.567	94.1437	92.6156
pa695	chr1:45965085-45966523	208.896	135.38	233.81	350.478	460.314	330.68	214.542	219.669	200.095
pa696	chr1:45987619-45988301	63.8977	33.8449	69.5511	81.5066	84.2178	55.9168	30.8405	41.5042	36.5889
pa697	chr1:46015575-46016869	159.744	104.478	171.658	213.276	259.575	214.99	171.634	224.73	201.239
pa698	chr1:46016986-46017665	86.0161	58.8607	76.9501	76.0728	102.677	82.911	81.7943	102.242	88.042
pa699	chr1:46048798-46051109	267.879	200.126	318.159	441.494	506.461	392.381	411.653	439.337	475.655
pa700	chr1:46150750-46153162	503.808	314.905	553.449	592.281	492.617	429.016	408.971	425.165	400.191
pa701	chr1:46153177-46154621	262.963	178.054	224.931	292.065	366.867	279.584	270.86	309.763	348.738
pa702	chr1:46215558-46216317	61.4401	45.6171	93.228	135.844	148.823	111.834	116.657	127.55	138.352
pa703	chr1:46268444-46268976	61.4401	33.8449	35.5154	70.639	42.6857	55.9168	22.7951	25.3074	20.5812
pa704	chr1:46269715-46270562	68.8129	45.6171	71.0309	135.844	124.596	79.0547	105.93	81.9961	80.0382
pa705	chr1:46329567-46330764	199.066	158.924	201.254	165.73	92.2935	137.864	117.998	118.439	112.053
pa706	chr1:46595558-46599245	776.602	453.228	636.318	956.344	700.277	607.372	835.374	581.059	682.611
pa707	chr1:46632343-46633072	36.864	27.9588	26.6366	74.7144	87.6788	74.2343	48.272	85.033	77.7514
pa708	chr1:46663209-46664024	127.795	66.2183	100.627	138.561	196.124	135.936	101.908	131.599	104.05
pa709	chr1:46664149-46664661	88.4737	44.1455	68.0712	127.694	85.3715	112.798	109.953	104.267	106.336
pa710	chr1:46668618-46670685	262.963	220.728	381.791	387.156	372.635	333.572	388.858	370.501	400.191
pa711	chr1:46712295-46713120	73.7281	47.0886	73.9905	112.751	119.982	89.6596	50.9538	42.5165	62.8871
pa712	chr1:46713186-46713858	78.6433	27.9588	41.4347	38.0364	85.3715	54.9527	45.5903	48.5903	49.1663
pa713	chr1:46766701-46767605	44.2368	26.4873	60.6722	70.639	116.521	80.0188	69.7263	72.8855	66.3173
pa714	chr1:46767756-46768488	54.0673	30.9019	71.0309	93.7326	29.9954	86.7674	85.817	145.771	108.623
pa715	chr1:46768866-46770196	348.98	207.484	322.599	415.684	448.777	311.398	374.108	362.403	336.16
pa716	chr1:46805890-46806697	137.626	89.7626	168.698	213.276	261.883	206.314	144.816	159.943	136.065
pa717	chr1:46806815-46807475	54.0673	17.6582	41.4347	110.034	166.128	107.013	77.7716	69.8486	82.325
pa718	chr1:46860142-46860849	73.7281	45.6171	73.9905	120.901	89.9862	83.8751	97.885	109.328	89.1854
pa719	chr1:46908409-46908969	12.288	4.41455	11.8385	57.0546	59.9908	34.707	46.9311	55.6764	60.6003
pa720	chr1:47068159-47069497	44.2368	25.0158	45.8741	86.9403	110.752	47.24	68.3854	66.8117	61.7437
pa721	chr1:47069536-47070696	115.507	77.9905	100.627	211.917	199.585	175.463	178.338	183.226	192.092
pa722	chr1:47081054-47082045	39.3216	27.9588	45.8741	107.317	130.365	80.0188	40.2267	57.701	65.1739
pa723	chr1:47082678-47083040	29.4912	20.6013	36.9952	59.7715	76.1421	38.5633	21.4542	29.3566	38.8757
pa724	chr1:47132466-47133337	63.8977	39.731	56.2328	92.3741	121.135	80.0188	68.3854	61.7502	89.1854
pa725	chr1:47134150-47134741	34.4064	26.4873	35.5154	52.9793	61.1444	51.0963	44.2494	46.5657	33.1587
pa726	chr1:47183142-47183756	17.2032	23.5443	20.7173	31.2442	68.0665	46.2759	24.136	33.4058	40.0191
pa727	chr1:47183770-47185654	265.421	130.965	290.043	393.948	350.715	329.716	294.996	390.747	380.753
pa728	chr1:47488748-47489697	39.3216	14.7152	20.7173	85.5819	27.688	25.0661	100.567	84.0207	56.0267
pa729	chr1:47489747-47490210	34.4064	30.9019	29.5962	59.7715	55.3761	14.4612	48.272	55.6764	42.3059
pa730	chr1:47694099-47696738	142.541	76.5189	155.38	138.561	179.972	159.074	109.953	106.291	113.197
pa731	chr1:47697022-47697508	19.6608	16.1867	22.1971	36.678	59.9908	38.5633	22.7951	28.3443	19.4378
pa732	chr1:47779021-47779793	58.9825	33.8449	69.5511	71.9975	103.83	62.6653	69.7263	86.0453	73.1777
pa733	chr1:47779912-47780430	41.7792	55.9177	71.0309	97.8079	71.5275	90.6237	76.4307	86.0453	88.042
pa734	chr1:47799641-47799840	17.2032	4.41455	22.1971	20.3766	1.15367	15.4253	26.8178	35.4304	30.8719
pa735	chr1:47799976-47801045	191.693	110.364	198.295	266.255	295.339	231.38	246.724	228.779	218.39
pa736	chr1:48935238-48935970	51.6096	72.1044	87.3088	39.3948	33.4564	45.3119	22.7951	29.3566	36.5889
pa737	chr1:48936071-48936503	22.1184	22.0728	34.0356	21.7351	26.5344	30.8506	17.4316	18.2214	17.151
pa738	chr1:48936584-48937483	51.6096	60.3322	54.753	52.9793	94.6008	62.6653	56.3174	61.7502	90.3288
pa739	chr1:48937576-48937847	22.1184	13.2437	17.7577	42.1117	12.6904	29.8865	37.5449	42.5165	42.3059
pa740	chr1:48937932-48938697	95.8465	44.1455	50.3135	74.7144	72.6811	52.0604	21.4542	37.455	35.4455
pa741	chr1:49241000-49242246	88.4737	67.6898	127.264	150.787	178.819	104.121	127.385	150.832	126.918
pa742	chr1:49243125-49243712	39.3216	26.4873	35.5154	46.1871	63.4518	46.2759	26.8178	24.2952	40.0191
pa743	chr1:50488475-50489594	86.0161	45.6171	54.753	149.429	189.202	112.798	115.317	134.636	121.201
pa744	chr1:50489733-50490274	49.152	23.5443	48.8337	99.1663	102.677	65.5576	32.1814	54.6641	38.8757
pa745	chr1:50574260-50577131	417.792	223.671	350.715	599.073	626.442	264.158	634.241	462.62	449.357
pa746	chr1:50577226-50577749	56.5249	19.1297	26.6366	24.452	35.7637	26.9943	41.5676	34.4181	42.3059
pa747	chr1:50799038-50799319	19.6608	10.3006	11.8385	31.2442	32.3027	34.707	22.7951	40.4919	25.1548
pa748	chr1:50889064-50889613	31.9488	39.731	42.9145	42.1117	29.9954	72.3061	13.4089	22.2706	27.4417
pa749	chr1:50889651-50889920	34.4064	16.1867	19.2375	12.226	10.383	29.8865	5.36356	13.1599	12.5774
pa750	chr1:50890070-50890331	34.4064	19.1297	45.8741	29.8857	27.688	40.4914	16.0907	23.2829	21.7246
pa751	chr1:51312072-51312243	31.9488	13.2437	16.2779	28.5273	6.92201	24.102	25.4769	30.3689	25.1548
pa752	chr1:51424498-51425572	83.5585	48.5601	68.0712	127.694	158.053	115.69	97.885	111.353	93.759
pa753	chr1:51425669-51425883	46.6944	10.3006	44.3943	27.1689	3.46101	22.1739	34.8631	39.4796	44.5927
pa754	chr1:51425958-51426728	142.541	111.835	173.138	187.465	163.821	142.684	139.453	167.029	147.499
pa755	chr1:51433045-51434255	63.8977	70.6329	66.5914	80.1481	46.1467	78.0906	68.3854	107.304	91.4722
pa756	chr1:51434306-51436766	464.487	414.968	571.207	577.338	601.061	531.209	364.722	425.165	397.904
pa757	chr1:51441891-51443348	226.099	147.152	216.052	150.787	183.433	173.535	93.8623	111.353	89.1854
pa758	chr1:51443973-51445042	137.626	103.006	130.223	97.8079	86.5251	119.546	63.0218	68.8363	66.3173
pa759	chr1:51701250-51701899	73.7281	55.9177	118.385	142.637	128.057	101.229	68.3854	71.8732	72.0343
pa760	chr1:51702417-51703634	317.031	219.256	316.679	368.138	393.401	272.835	293.655	285.468	257.266
pa761	chr1:51703717-51704411	46.6944	38.2595	48.8337	74.7144	69.2201	46.2759	21.4542	33.4058	37.7323
pa762	chr1:51762280-51762997	19.6608	16.1867	31.076	44.8286	47.3004	58.809	16.0907	15.1845	19.4378
pa763	chr1:51885688-51888816	442.368	236.914	372.912	436.06	325.335	187.032	445.175	374.55	315.579
pa764	chr1:51983539-51984136	44.2368	33.8449	69.5511	54.3377	91.1398	68.4498	69.7263	68.8363	72.0343
pa765	chr1:52082092-52082610	135.168	67.6898	68.0712	82.865	42.6857	44.3478	46.9311	51.6272	43.4493
pa766	chr1:52082777-52083593	233.472	150.095	220.492	311.083	394.555	271.871	253.428	268.259	238.971
pa767	chr1:52134940-52136244	68.8129	20.6013	50.3135	62.4884	64.6054	42.4196	96.5441	89.0822	81.1816
pa768	chr1:52194510-52195168	44.2368	26.4873	47.3539	104.6	92.2935	63.6294	81.7943	98.1929	100.619
pa769	chr1:52195573-52196254	44.2368	27.9588	38.4751	62.4884	51.9151	46.2759	33.5222	43.5288	42.3059
pa770	chr1:52342814-52344512	348.98	213.37	430.625	604.507	643.747	456.011	372.767	412.005	443.64
pa771	chr1:52344612-52346016	184.32	135.38	198.295	211.917	188.048	161.966	293.655	304.702	309.862
pa772	chr1:52497744-52498131	7.37281	8.82911	11.8385	21.7351	17.305	14.4612	20.1133	10.123	14.8642
pa773	chr1:52498145-52499064	93.3889	58.8607	108.026	239.086	264.19	177.391	147.498	105.279	138.352
pa774	chr1:52499115-52499417	56.5249	33.8449	59.1924	95.091	28.8417	91.5878	79.1125	121.476	97.1892
pa775	chr1:52499477-52499777	46.6944	20.6013	36.9952	27.1689	31.1491	20.2457	42.9085	43.5288	51.4531
pa776	chr1:52519804-52522179	474.317	382.595	557.888	677.863	632.21	477.221	595.355	621.551	632.301
pa777	chr1:52522258-52523228	152.371	114.778	158.34	215.992	236.502	163.894	194.429	187.275	196.665
pa778	chr1:52830433-52831107	19.6608	14.7152	29.5962	40.7533	57.6834	39.5274	21.4542	34.4181	35.4455
pa779	chr1:52831794-52832550	49.152	26.4873	41.4347	63.8468	28.8417	57.8449	63.0218	84.0207	85.7552
pa780	chr1:52868922-52871320	393.216	282.531	396.589	493.115	494.924	406.843	363.381	378.599	355.598
pa781	chr1:53017438-53018517	270.336	160.395	245.648	323.309	339.179	222.703	274.882	293.566	286.994
pa782	chr1:53019513-53020030	66.3553	41.2025	44.3943	76.0728	54.2224	51.0963	64.3627	66.8117	61.7437
pa783	chr1:53067634-53067954	19.6608	8.82911	7.39905	20.3766	31.1491	26.0302	20.1133	21.2583	21.7246
pa784	chr1:53068494-53069016	27.0336	26.4873	47.3539	47.5455	55.3761	42.4196	37.5449	35.4304	33.1587
pa785	chr1:53162833-53164050	100.762	51.5031	115.425	209.2	183.433	172.571	159.566	188.287	155.503
pa786	chr1:53168548-53169543	54.0673	36.7879	81.3895	99.1663	154.592	127.259	45.5903	57.701	60.6003
pa787	chr1:53191209-53191942	110.592	73.5759	88.7886	119.543	94.6008	86.7674	96.5441	93.1314	94.9024
pa788	chr1:53192291-53193623	172.032	120.664	196.815	301.574	349.562	212.098	292.314	220.681	213.816
pa789	chr1:53387024-53387692	31.9488	17.6582	31.076	13.5844	13.844	21.2098	37.5449	39.4796	32.0153
pa790	chr1:53392218-53392859	56.5249	38.2595	57.7126	105.959	124.596	103.157	38.8858	47.578	38.8757
pa791	chr1:53393042-53394309	140.083	80.9335	168.698	244.52	248.039	225.595	199.793	259.148	210.386
pa792	chr1:53479771-53481515	307.2	276.645	384.751	334.177	326.488	297.901	241.36	313.812	226.394
pa793	chr1:53661826-53662413	78.6433	54.4462	71.0309	57.0546	54.2224	57.8449	32.1814	47.578	30.8719
pa794	chr1:53662538-53663511	90.9313	67.6898	91.7482	154.862	134.979	107.977	92.5214	141.722	112.053
pa795	chr1:53684998-53686337	144.999	166.282	195.335	277.122	222.658	235.236	281.587	290.53	283.564
pa796	chr1:53686403-53686929	49.152	32.3734	36.9952	65.2053	55.3761	58.809	20.1133	17.2091	19.4378
pa797	chr1:53703427-53705035	267.879	155.981	260.447	441.494	368.02	364.423	367.404	478.817	437.923
pa798	chr1:53791234-53791942	19.6608	16.1867	35.5154	40.7533	56.5298	43.3837	25.4769	27.332	45.7361
pa799	chr1:53792320-53792792	14.7456	13.2437	14.7981	40.7533	39.2247	26.0302	33.5222	38.4673	43.4493
pa800	chr1:53792815-53793305	41.7792	19.1297	36.9952	73.3559	38.0711	52.0604	53.6356	55.6764	58.3135
pa801	chr1:54203747-54204338	34.4064	13.2437	32.5558	35.3195	42.6857	32.7788	8.04534	14.1722	14.8642
pa802	chr1:54205105-54205551	19.6608	17.6582	23.677	21.7351	18.4587	21.2098	21.4542	27.332	30.8719
pa803	chr1:54302989-54303828	95.8465	76.5189	142.062	191.54	176.511	161.002	151.521	156.906	136.065
pa804	chr1:54303918-54304389	68.8129	33.8449	63.6318	76.0728	58.8371	85.8033	93.8623	90.0945	83.4684
pa805	chr1:54354723-54355362	81.1009	44.1455	99.1473	164.372	139.594	109.905	77.7716	101.23	75.4645
pa806	chr1:54355464-54355981	68.8129	45.6171	56.2328	58.413	41.5321	38.5633	72.4081	65.7994	62.8871
pa807	chr1:54517139-54519005	376.013	273.702	412.867	486.323	579.142	398.166	400.926	410.993	435.636
pa808	chr1:54519139-54519899	98.3041	70.6329	100.627	186.107	203.046	136.9	123.362	146.783	133.778
pa809	chr1:54664723-54666857	275.251	141.266	254.527	423.834	475.311	324.896	378.131	346.206	355.598
pa810	chr1:54869845-54871233	58.9825	38.2595	76.9501	108.675	106.138	68.4498	113.976	116.414	96.0458
pa811	chr1:54872771-54873433	81.1009	33.8449	50.3135	88.2988	87.6788	60.7372	85.817	70.8609	70.8909
pa812	chr1:54952985-54953479	12.288	14.7152	16.2779	24.452	24.227	27.9584	17.4316	9.11068	16.0076
pa813	chr1:54953496-54953938	31.9488	26.4873	39.9549	39.3948	41.5321	49.1682	32.1814	34.4181	35.4455
pa814	chr1:54954417-54954989	56.5249	38.2595	51.7933	69.2806	93.4472	55.9168	96.5441	91.1068	74.3211
pa815	chr1:55013574-55014712	31.9488	19.1297	39.9549	66.5637	100.369	45.3119	77.7716	100.217	86.8986
pa816	chr1:55180896-55181489	17.2032	10.3006	31.076	27.1689	24.227	29.8865	42.9085	36.4427	44.5927
pa817	chr1:55181567-55182434	152.371	76.5189	156.86	224.143	259.575	169.678	150.18	159.943	156.646
pa818	chr1:55229019-55230285	125.338	86.8196	152.42	161.655	194.97	156.181	178.338	161.968	160.076
pa819	chr1:55230389-55230974	120.423	85.348	91.7482	97.8079	61.1444	71.3421	92.5214	112.365	90.3288
pa820	chr1:55351092-55352447	108.135	75.0474	94.7078	131.769	188.048	214.026	190.406	208.533	173.797
pa821	chr1:55353142-55353746	78.6433	50.0316	60.6722	76.0728	66.9128	64.5935	69.7263	81.9961	58.3135
pa822	chr1:55677784-55679033	54.0673	45.6171	34.0356	46.1871	63.4518	43.3837	64.3627	53.6518	78.8948
pa823	chr1:55679081-55680493	103.219	73.5759	118.385	201.05	311.491	164.858	150.18	149.82	164.65
pa824	chr1:55681407-55681800	34.4064	17.6582	29.5962	66.5637	79.6031	61.7012	65.7036	70.8609	60.6003
pa825	chr1:56942738-56943511	39.3216	23.5443	22.1971	31.2442	32.3027	26.0302	58.9992	71.8732	68.6041
pa826	chr1:57041305-57041994	56.5249	76.5189	81.3895	48.9039	31.1491	27.9584	45.5903	64.7871	64.0305
pa827	chr1:57042004-57044434	287.539	226.614	426.185	400.741	441.855	356.71	293.655	478.817	425.346
pa828	chr1:57044825-57045673	130.253	105.949	133.183	101.883	106.138	123.402	71.0672	100.217	105.193
pa829	chr1:57109841-57110693	66.3553	36.7879	48.8337	115.468	132.672	75.1984	49.6129	40.4919	45.7361
pa830	chr1:57111296-57112142	51.6096	29.4304	56.2328	107.317	144.209	67.4857	92.5214	87.0576	70.8909
pa831	chr1:57887982-57889551	93.3889	30.9019	71.0309	165.73	200.738	102.193	227.951	197.398	164.65
pa832	chr1:57889949-57890435	19.6608	14.7152	8.87886	35.3195	29.9954	25.0661	33.5222	60.7379	42.3059
pa833	chr1:58713525-58715636	110.592	51.5031	100.627	221.426	215.736	95.4441	213.202	177.152	172.654
pa834	chr1:58715904-58716380	31.9488	13.2437	14.7981	58.413	36.9174	52.0604	46.9311	45.5534	38.8757
pa835	chr1:59010844-59011981	117.965	123.608	158.34	123.618	115.367	91.5878	117.998	109.328	106.336
pa836	chr1:59012237-59013037	100.762	57.3892	121.344	114.109	68.0665	85.8033	83.1352	80.9838	74.3211
pa837	chr1:59164798-59165977	238.387	161.867	238.249	345.044	393.401	301.758	231.974	230.804	266.413
pa838	chr1:59246272-59249886	575.079	239.857	526.812	756.653	631.057	515.784	614.128	598.268	601.43
pa839	chr1:59250321-59251565	125.338	108.892	155.38	224.143	333.41	206.314	178.338	216.632	228.68
pa840	chr1:59281341-59282271	144.999	61.8038	91.7482	137.203	87.6788	96.4082	108.612	113.377	117.77
pa841	chr1:59368716-59369341	46.6944	20.6013	31.076	32.6026	40.3784	48.2041	10.7271	20.246	4.57361
pa842	chr1:59369456-59370377	58.9825	45.6171	75.4703	86.9403	71.5275	74.2343	64.3627	66.8117	66.3173
pa843	chr1:59762584-59763319	98.3041	66.2183	118.385	123.618	137.287	88.6955	77.7716	95.156	84.6118
pa844	chr1:60279602-60280471	41.7792	13.2437	25.1568	50.2624	70.3738	55.9168	54.9765	50.6149	67.4607
pa845	chr1:60280586-60281802	51.6096	22.0728	38.4751	111.392	96.9082	47.24	104.589	103.254	86.8986
pa846	chr1:60391579-60391975	46.6944	39.731	35.5154	12.226	11.5367	11.569	30.8405	54.6641	42.3059
pa847	chr1:60391986-60393094	63.8977	86.8196	139.102	69.2806	99.2155	114.726	91.1805	131.599	117.77
pa848	chr1:61330784-61333706	211.354	147.152	205.694	182.031	166.128	142.684	126.044	167.029	192.092
pa849	chr1:61508404-61509700	81.1009	41.2025	76.9501	74.7144	46.1467	78.0906	93.8623	115.402	100.619
pa850	chr1:61516866-61517242	51.6096	26.4873	29.5962	47.5455	25.3807	19.2816	16.0907	23.2829	25.1548
pa851	chr1:61518892-61520131	76.1857	57.3892	87.3088	108.675	84.2178	93.516	41.5676	67.824	62.8871
pa852	chr1:61522095-61523787	206.439	95.6487	199.774	222.785	221.504	157.145	199.793	222.706	234.397
pa853	chr1:61541842-61543842	368.64	354.636	429.145	456.437	389.94	296.937	296.337	325.96	343.021
pa854	chr1:61546512-61547872	127.795	98.5917	137.622	142.637	130.365	125.331	107.271	99.2052	125.774
pa855	chr1:61549468-61550707	115.507	100.063	115.425	123.618	95.7545	97.3723	150.18	128.562	126.918
pa856	chr1:61554499-61555801	78.6433	69.1613	100.627	24.452	42.6857	33.7429	64.3627	41.5042	77.7514
pa857	chr1:61555877-61556865	56.5249	86.8196	103.587	71.9975	54.2224	68.4498	93.8623	79.9715	93.759
pa858	chr1:61567171-61568098	78.6433	67.6898	59.1924	39.3948	24.227	40.4914	34.8631	35.4304	36.5889
pa859	chr1:61585841-61586940	49.152	76.5189	72.5107	21.7351	23.0734	39.5274	17.4316	36.4427	24.0114
pa860	chr1:61649102-61649783	73.7281	67.6898	66.5914	84.2235	71.5275	56.8808	65.7036	72.8855	76.608
pa861	chr1:61649840-61650843	125.338	104.478	139.102	141.278	110.752	100.265	105.93	103.254	115.484
pa862	chr1:61687187-61687834	56.5249	47.0886	51.7933	10.8675	6.92201	28.9225	16.0907	34.4181	25.1548
pa863	chr1:62189513-62190946	294.912	180.997	260.447	294.782	312.644	238.128	305.723	325.96	298.428
pa864	chr1:62190956-62191624	174.49	110.364	205.694	267.613	237.656	181.247	195.77	204.484	208.099
pa865	chr1:62207314-62208071	56.5249	47.0886	72.5107	103.242	77.2958	70.378	87.1578	67.824	70.8909
pa866	chr1:62208535-62209416	68.8129	50.0316	71.0309	101.883	99.2155	88.6955	111.294	137.673	142.925
pa867	chr1:62901120-62903270	309.658	183.94	328.518	395.307	263.036	355.746	329.859	372.526	403.621
pa868	chr1:62903329-62904033	108.135	42.674	78.4299	92.3741	111.906	60.7372	124.703	119.451	120.057
pa869	chr1:63152437-63153453	76.1857	45.6171	87.3088	119.543	131.518	77.1266	127.385	93.1314	90.3288
pa870	chr1:63154078-63154802	108.135	36.7879	100.627	115.468	94.6008	70.378	126.044	114.39	136.065
pa871	chr1:63248930-63251423	614.401	519.446	765.062	721.333	724.504	566.88	505.516	546.641	604.86
pa872	chr1:63832423-63833227	63.8977	45.6171	65.1116	105.959	108.445	104.121	87.1578	96.1683	96.0458
pa873	chr1:63833307-63834038	140.083	82.405	131.703	203.766	200.738	169.678	127.385	167.029	136.065
pa874	chr1:63988131-63989016	86.0161	55.9177	90.2684	123.618	103.83	93.516	93.8623	105.279	85.7552
pa875	chr1:63989077-63990290	319.488	238.386	366.993	421.117	454.545	293.081	347.291	370.501	378.466
pa876	chr1:64058487-64059411	130.253	55.9177	112.466	158.938	153.438	101.229	119.339	119.451	136.065
pa877	chr1:64059710-64060429	68.8129	54.4462	63.6318	148.07	156.899	103.157	100.567	125.525	104.05
pa878	chr1:64240499-64241605	115.507	57.3892	76.9501	99.1663	92.2935	89.6596	67.0445	79.9715	69.7475
pa879	chr1:64710770-64711213	12.288	10.3006	17.7577	24.452	11.5367	17.3535	2.68178	6.07379	10.2906
pa880	chr1:64711247-64711511	17.2032	2.94304	20.7173	25.8104	43.8394	41.4555	0	0	2.2868
pa881	chr1:64935168-64936022	54.0673	32.3734	45.8741	62.4884	53.0688	44.3478	50.9538	86.0453	60.6003
pa882	chr1:64936483-64937932	86.0161	42.674	82.8693	167.088	153.438	112.798	60.34	87.0576	81.1816
pa883	chr1:65209679-65210440	19.6608	11.7721	26.6366	29.8857	28.8417	16.3894	60.34	57.701	54.8833
pa884	chr1:65430487-65431846	179.405	55.9177	134.663	211.917	267.651	157.145	155.543	173.103	194.378
pa885	chr1:65467979-65468362	36.864	25.0158	28.1164	42.1117	39.2247	27.9584	37.5449	21.2583	32.0153
pa886	chr1:65468548-65469171	41.7792	23.5443	25.1568	33.9611	19.6124	24.102	45.5903	42.5165	34.3021
pa887	chr1:65530580-65532334	157.287	88.2911	136.142	182.031	261.883	171.607	107.271	114.39	107.48
pa888	chr1:65533304-65534155	122.88	83.8765	139.102	138.561	155.745	120.51	154.202	154.882	140.638
pa889	chr1:65612626-65613180	49.152	11.7721	31.076	71.9975	83.0641	46.2759	28.1587	31.3812	35.4455
pa890	chr1:65613882-65614397	63.8977	27.9588	53.2732	89.6572	28.8417	49.1682	52.2947	72.8855	51.4531
pa891	chr1:65614458-65615368	46.6944	30.9019	23.677	108.675	101.523	54.9527	88.4987	87.0576	118.914
pa892	chr1:65719604-65719982	58.9825	29.4304	57.7126	40.7533	35.7637	25.0661	30.8405	46.5657	36.5889
pa893	chr1:65720482-65721023	93.3889	69.1613	105.066	120.901	154.592	139.792	115.317	117.427	129.204
pa894	chr1:65721029-65722667	255.591	270.759	350.715	221.426	284.956	270.907	155.543	156.906	158.933
pa895	chr1:65730085-65731482	231.015	163.338	217.532	321.951	273.419	187.032	280.246	274.333	242.401
pa896	chr1:65731531-65731871	51.6096	23.5443	34.0356	74.7144	20.766	50.1323	50.9538	54.6641	52.5965
pa897	chr1:65731962-65732515	61.4401	25.0158	34.0356	47.5455	42.6857	25.0661	63.0218	57.701	40.0191
pa898	chr1:65775886-65776908	58.9825	32.3734	36.9952	28.5273	49.6078	40.4914	92.5214	108.316	123.487
pa899	chr1:65885213-65885900	66.3553	38.2595	50.3135	67.9221	94.6008	71.3421	45.5903	51.6272	40.0191
pa900	chr1:65886270-65887452	265.421	150.095	261.926	323.309	209.968	256.446	262.814	310.775	254.979
pa901	chr1:66257713-66258649	22.1184	27.9588	25.1568	61.1299	70.3738	51.0963	87.1578	60.7379	62.8871
pa902	chr1:66258782-66259393	29.4912	17.6582	31.076	51.6208	65.7591	50.1323	77.7716	62.7625	51.4531
pa903	chr1:66457273-66460330	796.263	865.253	1059.54	449.645	379.557	520.604	352.654	534.493	533.969
pa904	chr1:66460388-66460734	113.05	110.364	113.945	48.9039	12.6904	30.8506	36.204	47.578	41.1625
pa905	chr1:66461308-66461833	105.677	129.494	121.344	46.1871	28.8417	60.7372	30.8405	64.7871	68.6041
pa906	chr1:66462038-66462569	34.4064	47.0886	45.8741	10.8675	9.22935	26.0302	12.068	22.2706	25.1548
pa907	chr1:66797234-66800573	584.909	269.288	509.055	517.567	625.288	319.111	485.402	520.321	498.523
pa908	chr1:66800740-66801320	46.6944	23.5443	66.5914	36.678	39.2247	29.8865	36.204	40.4919	38.8757
pa909	chr1:66819253-66821810	196.608	154.509	150.941	226.86	185.741	104.121	237.338	226.755	216.103
pa910	chr1:66998175-67001438	648.807	422.326	708.829	781.105	704.892	522.532	481.379	475.78	432.206
pa911	chr1:67001479-67002583	147.456	82.405	134.663	112.751	109.599	79.0547	160.907	121.476	100.619
pa912	chr1:67390273-67390542	29.4912	23.5443	44.3943	84.2235	80.7568	74.2343	54.9765	76.9346	65.1739
pa913	chr1:67391014-67392110	226.099	150.095	229.371	268.972	309.183	199.565	229.292	215.619	208.099
pa914	chr1:67395000-67395812	115.507	80.9335	103.587	103.242	95.7545	68.4498	128.725	107.304	102.906
pa915	chr1:67396202-67396938	142.541	108.892	186.456	228.218	168.436	182.211	159.566	184.238	170.367
pa916	chr1:67447045-67447730	63.8977	79.462	76.9501	20.3766	14.9977	24.102	10.7271	7.08609	11.434
pa917	chr1:67518046-67519312	186.778	113.307	173.138	215.992	244.578	191.852	174.316	147.796	196.665
pa918	chr1:67519488-67519723	41.7792	27.9588	36.9952	65.2053	65.7591	53.0245	61.6809	62.7625	49.1663
pa919	chr1:67519799-67520083	41.7792	27.9588	42.9145	65.2053	27.688	41.4555	50.9538	71.8732	73.1777
pa920	chr1:67520204-67520773	31.9488	26.4873	36.9952	70.639	58.8371	48.2041	45.5903	44.5411	34.3021
pa921	chr1:67893441-67894470	44.2368	52.9746	72.5107	77.4312	58.8371	46.2759	65.7036	45.5534	58.3135
pa922	chr1:67894525-67896126	243.303	154.509	313.72	374.93	386.479	356.71	294.996	318.874	312.149
pa923	chr1:67896199-67897208	181.863	113.307	189.416	235.011	237.656	207.278	201.133	214.607	225.25
pa924	chr1:68150085-68150660	39.3216	45.6171	51.7933	35.3195	29.9954	28.9225	54.9765	61.7502	62.8871
pa925	chr1:68151292-68152878	189.235	82.405	176.097	228.218	169.589	175.463	190.406	227.767	227.537
pa926	chr1:68296835-68298205	120.423	101.535	158.34	175.239	156.899	135.936	103.249	129.574	133.778
pa927	chr1:68298305-68298746	41.7792	20.6013	29.5962	74.7144	41.5321	44.3478	32.1814	49.6026	43.4493
pa928	chr1:68698096-68699121	88.4737	57.3892	75.4703	126.335	111.906	81.947	60.34	87.0576	91.4722
pa929	chr1:68962075-68962757	63.8977	44.1455	87.3088	133.127	140.748	127.259	75.0898	79.9715	70.8909
pa930	chr1:70032454-70033077	36.864	47.0886	81.3895	85.5819	70.3738	107.013	29.4996	26.3197	33.1587
pa931	chr1:70033324-70033699	58.9825	41.2025	68.0712	78.7897	56.5298	86.7674	54.9765	53.6518	40.0191
pa932	chr1:70034014-70034372	66.3553	41.2025	65.1116	92.3741	114.213	94.48	60.34	66.8117	65.1739
pa933	chr1:70034464-70036624	407.962	323.734	442.463	528.434	467.236	371.172	313.768	310.775	282.42
pa934	chr1:70670143-70672614	579.994	404.667	571.207	749.86	752.192	481.077	650.332	584.096	614.007
pa935	chr1:70686665-70688105	179.405	101.535	201.254	243.161	231.887	181.247	237.338	216.632	250.405
pa936	chr1:70818403-70819083	71.2705	41.2025	53.2732	62.4884	33.4564	22.1739	68.3854	59.7256	54.8833
pa937	chr1:70819189-70821021	371.098	189.826	406.948	495.832	417.628	429.981	404.949	471.731	439.066
pa938	chr1:70875739-70876944	167.117	111.835	196.815	149.429	192.663	143.648	122.021	169.054	162.363
pa939	chr1:70876963-70878234	280.167	141.266	236.77	373.572	417.628	278.62	193.088	211.57	187.518
pa940	chr1:71545779-71547171	501.351	356.107	526.812	540.66	485.695	402.986	447.857	432.251	432.206
pa941	chr1:72422515-72422970	56.5249	33.8449	28.1164	10.8675	5.76834	23.138	4.02267	10.123	8.00382
pa942	chr1:72746946-72748486	420.25	297.247	340.356	497.19	452.238	318.147	443.835	369.489	363.602
pa943	chr1:72748811-72751482	437.453	360.522	480.938	531.151	494.924	393.345	470.652	545.629	511.101
pa944	chr1:74663269-74664538	267.879	163.338	242.689	267.613	267.651	216.918	252.087	269.271	275.56
pa945	chr1:74664588-74664952	36.864	36.7879	41.4347	25.8104	25.3807	20.2457	16.0907	18.2214	13.7208
pa946	chr1:75138467-75139308	51.6096	19.1297	39.9549	46.1871	51.9151	41.4555	75.0898	65.7994	62.8871
pa947	chr1:75196926-75197318	7.37281	2.94304	4.43943	10.8675	4.61467	2.89225	22.7951	9.11068	13.7208
pa948	chr1:75197320-75198036	9.83041	8.82911	10.3587	42.1117	71.5275	36.6351	56.3174	57.701	57.1701
pa949	chr1:75198079-75200296	270.336	203.069	291.523	402.099	469.543	330.68	297.678	311.788	306.432
pa950	chr1:76080082-76080551	34.4064	20.6013	38.4751	46.1871	58.8371	25.0661	42.9085	50.6149	50.3097
pa951	chr1:76080685-76081159	63.8977	19.1297	53.2732	67.9221	107.291	53.0245	67.0445	72.8855	75.4645
pa952	chr1:76081402-76081678	22.1184	4.41455	14.7981	27.1689	17.305	35.671	25.4769	36.4427	27.4417
pa953	chr1:76082013-76082457	24.576	10.3006	31.076	33.9611	35.7637	33.7429	29.4996	37.455	25.1548
pa954	chr1:76189601-76189993	76.1857	80.9335	84.3492	65.2053	48.4541	30.8506	46.9311	38.4673	35.4455
pa955	chr1:76190459-76191230	132.711	75.0474	140.582	192.899	154.592	106.049	148.839	133.623	156.646
pa956	chr1:76251117-76252195	149.914	111.835	176.097	194.257	164.975	128.223	168.952	211.57	211.529
pa957	chr1:76252246-76253513	233.472	161.867	257.487	252.67	231.887	158.109	183.702	155.894	164.65
pa958	chr1:76262193-76263026	4.9152	8.82911	4.43943	67.9221	93.4472	64.5935	6.70445	4.04919	4.57361
pa959	chr1:76539757-76540281	68.8129	36.7879	59.1924	59.7715	47.3004	46.2759	41.5676	47.578	57.1701
pa960	chr1:76540418-76541600	250.675	175.111	251.568	239.086	275.727	255.482	211.861	275.345	248.118
pa961	chr1:76619804-76620473	49.152	32.3734	50.3135	54.3377	47.3004	36.6351	14.7498	14.1722	14.8642
pa962	chr1:77230168-77231138	71.2705	36.7879	48.8337	58.413	42.6857	66.5217	48.272	57.701	64.0305
pa963	chr1:77332708-77334298	110.592	64.7468	140.582	266.255	237.656	162.93	249.406	233.841	227.537
pa964	chr1:77334338-77336213	132.711	80.9335	125.784	165.73	177.665	90.6237	135.43	138.685	136.065
pa965	chr1:77684067-77685205	169.575	82.405	165.739	186.107	258.422	156.181	159.566	182.214	170.367
pa966	chr1:77685273-77685692	105.677	91.2341	110.986	48.9039	46.1467	31.8147	128.725	100.217	112.053
pa967	chr1:77748062-77748385	58.9825	30.9019	76.9501	85.5819	66.9128	84.8392	32.1814	64.7871	52.5965
pa968	chr1:77748501-77749962	208.896	151.566	220.492	180.673	166.128	180.283	103.249	81.9961	92.6156
pa969	chr1:78137544-78138237	36.864	41.2025	56.2328	16.3013	8.07568	29.8865	5.36356	18.2214	8.00382
pa970	chr1:78147004-78148537	324.404	239.857	378.831	461.871	501.846	315.255	422.38	445.411	443.64
pa971	chr1:78148727-78149776	56.5249	45.6171	103.587	119.543	117.674	94.48	126.044	115.402	122.344
pa972	chr1:78224264-78225293	248.218	129.494	238.249	319.234	294.186	229.452	235.997	216.632	192.092
pa973	chr1:78245052-78246170	164.659	105.949	193.855	278.481	296.493	241.02	215.883	237.89	210.386
pa974	chr1:78354614-78355022	24.576	27.9588	26.6366	32.6026	29.9954	28.9225	44.2494	60.7379	58.3135
pa975	chr1:78443056-78445706	594.74	425.269	537.171	669.712	670.281	522.532	620.832	614.465	602.573
pa976	chr1:78445744-78446254	39.3216	27.9588	28.1164	47.5455	44.9931	32.7788	49.6129	54.6641	44.5927
pa977	chr1:78469635-78470156	54.0673	36.7879	38.4751	16.3013	11.5367	13.4971	6.70445	3.03689	8.00382
pa978	chr1:78470254-78472171	801.178	550.348	720.667	744.427	486.848	380.812	577.924	473.755	523.678
pa979	chr1:78956118-78957752	19.6608	16.1867	35.5154	104.6	122.289	77.1266	93.8623	128.562	99.476
pa980	chr1:79115818-79116496	88.4737	48.5601	91.7482	80.1481	40.3784	53.9886	36.204	28.3443	46.8795
pa981	chr1:79117004-79117747	46.6944	25.0158	45.8741	48.9039	50.7614	43.3837	22.7951	25.3074	13.7208
pa982	chr1:79471515-79472359	63.8977	22.0728	44.3943	61.1299	36.9174	33.7429	72.4081	51.6272	57.1701
pa983	chr1:81771387-81774789	282.624	185.411	331.477	491.756	338.025	186.068	340.586	353.292	291.568
pa984	chr1:82265466-82266317	95.8465	30.9019	71.0309	118.185	93.4472	55.9168	89.8396	94.1437	83.4684
pa985	chr1:82266743-82267363	54.0673	29.4304	53.2732	131.769	83.0641	66.5217	116.657	98.1929	106.336
pa986	chr1:82268096-82268240	4.9152	4.41455	11.8385	27.1689	24.227	13.4971	18.7725	23.2829	16.0076
pa987	chr1:82268438-82270455	108.135	61.8038	116.905	249.953	193.816	139.792	170.293	157.918	139.495
pa988	chr1:84158282-84159119	29.4912	38.2595	62.152	54.3377	53.0688	58.809	17.4316	22.2706	26.2983
pa989	chr1:84159214-84159533	41.7792	30.9019	44.3943	19.0182	13.844	31.8147	2.68178	2.0246	3.43021
pa990	chr1:84461668-84462288	29.4912	61.8038	81.3895	20.3766	25.3807	47.24	6.70445	11.1353	9.14722
pa991	chr1:84462344-84464713	351.437	329.62	436.544	304.291	226.119	282.476	248.065	280.407	285.851
pa992	chr1:84464797-84465826	90.9313	67.6898	110.986	99.1663	81.9105	95.4441	100.567	125.525	93.759
pa993	chr1:84542539-84543558	110.592	57.3892	91.7482	152.146	119.982	137.864	164.929	137.673	155.503
pa994	chr1:84544078-84544966	122.88	103.006	155.38	211.917	192.663	162.93	120.68	138.685	154.359
pa995	chr1:84629555-84631908	638.977	501.788	659.995	518.925	336.871	286.332	606.082	503.112	457.361
pa996	chr1:84631914-84633077	162.202	111.835	145.021	107.317	93.4472	67.4857	194.429	153.869	164.65
pa997	chr1:84764009-84765232	117.965	77.9905	165.739	156.221	117.674	141.72	179.679	172.091	155.503
pa998	chr1:84766502-84769335	407.962	414.968	512.014	364.063	340.332	377.92	388.858	358.353	325.87
pa999	chr1:84812647-84813365	2.4576	10.3006	7.39905	5.43377	11.5367	15.4253	36.204	55.6764	37.7323
pa1000	chr1:84898890-84899849	95.8465	86.8196	113.945	76.0728	44.9931	76.1625	85.817	91.1068	105.193
pa1001	chr1:84944379-84946213	267.879	166.282	287.083	383.081	395.708	315.255	289.632	295.591	308.719
pa1002	chr1:84970302-84971572	218.727	135.38	236.77	290.707	249.192	203.421	167.611	186.263	162.363
pa1003	chr1:84971694-84972933	105.677	69.1613	153.9	187.465	137.287	135.936	135.43	163.992	170.367
pa1004	chr1:85039083-85040012	110.592	66.2183	96.1876	85.5819	124.596	88.6955	41.5676	70.8609	43.4493
pa1005	chr1:85153471-85155864	255.591	144.209	217.532	278.481	183.433	132.079	273.542	249.025	248.118
pa1006	chr1:85156290-85156989	66.3553	36.7879	59.1924	96.4494	93.4472	70.378	68.3854	68.8363	66.3173
pa1007	chr1:85247837-85248216	27.0336	25.0158	28.1164	31.2442	9.22935	24.102	9.38623	21.2583	14.8642
pa1008	chr1:85462206-85462644	27.0336	14.7152	34.0356	43.4702	50.7614	46.2759	25.4769	19.2337	10.2906
pa1009	chr1:85527377-85528506	110.592	67.6898	96.1876	165.73	148.823	124.367	95.2032	90.0945	85.7552
pa1010	chr1:85665582-85666404	46.6944	20.6013	35.5154	101.883	139.594	71.3421	38.8858	63.7748	61.7437
pa1011	chr1:85667583-85668057	27.0336	14.7152	23.677	101.883	96.9082	62.6653	17.4316	31.3812	27.4417
pa1012	chr1:85723932-85725385	285.082	158.924	257.487	430.626	365.713	285.368	366.063	338.108	360.172
pa1013	chr1:85725569-85725969	63.8977	13.2437	32.5558	61.1299	38.0711	47.24	46.9311	22.2706	25.1548
pa1014	chr1:85740597-85742305	272.794	176.582	275.245	374.93	406.091	297.901	290.973	305.714	298.428
pa1015	chr1:85742330-85742735	34.4064	14.7152	16.2779	59.7715	32.3027	31.8147	37.5449	66.8117	52.5965
pa1016	chr1:85928794-85929768	76.1857	45.6171	76.9501	78.7897	62.2981	43.3837	77.7716	58.7133	56.0267
pa1017	chr1:85929845-85930293	39.3216	23.5443	39.9549	76.0728	69.2201	63.6294	71.0672	77.9469	77.7514
pa1018	chr1:86041869-86042440	31.9488	13.2437	42.9145	47.5455	51.9151	47.24	36.204	49.6026	36.5889
pa1019	chr1:86042648-86043577	56.5249	22.0728	56.2328	82.865	83.0641	53.9886	44.2494	73.8978	73.1777
pa1020	chr1:86046262-86047595	108.135	52.9746	88.7886	143.995	128.057	95.4441	104.589	108.316	91.4722
pa1021	chr1:86172456-86174311	334.234	186.883	372.912	444.211	624.135	410.699	445.175	478.817	495.093
pa1022	chr1:86174446-86174905	29.4912	29.4304	41.4347	97.8079	126.904	82.911	48.272	54.6641	56.0267
pa1023	chr1:86620523-86622688	78.6433	38.2595	75.4703	122.26	119.982	161.966	99.2259	151.845	153.216
pa1024	chr1:86860820-86862093	137.626	101.535	133.183	283.915	302.261	242.949	159.566	163.992	156.646
pa1025	chr1:86862157-86862463	125.338	92.7056	128.743	116.826	85.3715	68.4498	88.4987	70.8609	68.6041
pa1026	chr1:86913201-86914684	27.0336	22.0728	32.5558	5.43377	2.30734	15.4253	87.1578	134.636	125.774
pa1027	chr1:87169267-87170519	113.05	67.6898	147.981	118.185	83.0641	70.378	123.362	162.98	130.348
pa1028	chr1:87170533-87170849	54.0673	13.2437	47.3539	47.5455	17.305	31.8147	48.272	73.8978	48.0229
pa1029	chr1:87170885-87172390	297.37	185.411	279.684	392.59	425.704	285.368	284.269	277.37	311.005
pa1030	chr1:87378578-87380213	297.37	242.8	344.796	399.382	454.545	324.896	345.95	342.157	349.881
pa1031	chr1:87380590-87381978	250.675	180.997	266.366	408.891	449.931	321.039	343.268	306.726	336.16
pa1032	chr1:87793232-87793981	63.8977	39.731	59.1924	73.3559	76.1421	38.5633	57.6583	61.7502	65.1739
pa1033	chr1:87794868-87797236	611.943	356.107	537.171	684.655	619.52	374.064	482.72	537.53	561.411
pa1034	chr1:87797337-87797984	103.219	55.9177	109.506	194.257	174.204	132.079	79.1125	116.414	102.906
pa1035	chr1:87798096-87800040	167.117	66.2183	128.743	221.426	194.97	86.7674	135.43	149.82	136.065
pa1036	chr1:87800117-87800991	103.219	47.0886	103.587	163.013	178.819	97.3723	83.1352	111.353	114.34
pa1037	chr1:87801311-87801865	130.253	67.6898	82.8693	82.865	84.2178	69.4139	76.4307	60.7379	76.608
pa1038	chr1:88149643-88150857	63.8977	72.1044	100.627	157.579	147.67	155.217	30.8405	18.2214	18.2944
pa1039	chr1:88927397-88928348	140.083	116.25	158.34	112.751	80.7568	104.121	108.612	143.746	112.053
pa1040	chr1:89148906-89149829	132.711	117.721	179.057	164.372	138.44	128.223	142.134	187.275	154.359
pa1041	chr1:89149978-89151420	194.151	132.437	235.29	335.535	252.653	233.308	268.178	298.628	306.432
pa1042	chr1:89355958-89356786	189.235	114.778	190.895	175.239	148.823	133.043	191.747	179.177	147.499
pa1043	chr1:89356940-89357812	157.287	91.2341	133.183	156.221	139.594	160.038	202.474	219.669	188.661
pa1044	chr1:89456494-89457728	31.9488	32.3734	36.9952	55.6962	65.7591	49.1682	176.997	148.808	161.22
pa1045	chr1:89457879-89458175	95.8465	60.3322	85.829	123.618	103.83	75.1984	95.2032	96.1683	81.1816
pa1046	chr1:89458245-89459440	154.829	97.1202	142.062	173.881	184.587	145.576	96.5441	130.586	117.77
pa1047	chr1:89487730-89489014	61.4401	57.3892	69.5511	86.9403	64.6054	51.0963	103.249	116.414	114.34
pa1048	chr1:89530476-89531223	90.9313	55.9177	91.7482	57.0546	49.6078	40.4914	36.204	27.332	38.8757
pa1049	chr1:89569775-89570393	12.288	5.88607	5.91924	8.15066	8.07568	10.6049	84.4761	66.8117	59.4569
pa1050	chr1:89594293-89594667	51.6096	26.4873	38.4751	8.15066	13.844	14.4612	13.4089	11.1353	18.2944
pa1051	chr1:89989559-89990299	93.3889	41.2025	96.1876	153.504	81.9105	129.187	68.3854	101.23	77.7514
pa1052	chr1:89990543-89991464	103.219	69.1613	121.344	188.824	147.67	134.007	109.953	120.463	128.061
pa1053	chr1:89991925-89993973	135.168	72.1044	91.7482	160.296	145.362	86.7674	97.885	104.267	122.344
pa1054	chr1:90097055-90098205	108.135	66.2183	99.1473	120.901	143.055	132.079	97.885	138.685	123.487
pa1055	chr1:90099322-90100545	194.151	145.68	241.209	283.915	286.11	213.062	219.906	249.025	246.975
pa1056	chr1:90228205-90228680	56.5249	29.4304	50.3135	40.7533	42.6857	57.8449	36.204	55.6764	44.5927
pa1057	chr1:90228710-90229136	66.3553	26.4873	38.4751	32.6026	48.4541	48.2041	8.04534	13.1599	13.7208
pa1058	chr1:90285938-90286502	39.3216	26.4873	42.9145	69.2806	53.0688	72.3061	63.0218	64.7871	62.8871
pa1059	chr1:90287149-90287409	17.2032	16.1867	22.1971	40.7533	24.227	32.7788	49.6129	64.7871	57.1701
pa1060	chr1:90287425-90287940	83.5585	38.2595	84.3492	115.468	122.289	96.4082	69.7263	76.9346	83.4684
pa1061	chr1:90308112-90308805	46.6944	51.5031	59.1924	61.1299	55.3761	37.5992	50.9538	49.6026	37.7323
pa1062	chr1:90309150-90310056	34.4064	23.5443	48.8337	61.1299	50.7614	56.8808	100.567	104.267	88.042
pa1063	chr1:90460013-90460579	115.507	75.0474	103.587	96.4494	86.5251	108.941	72.4081	87.0576	94.9024
pa1064	chr1:90461022-90462168	248.218	148.623	245.648	311.083	246.885	200.529	222.588	221.693	203.526
pa1065	chr1:91188800-91189395	14.7456	20.6013	19.2375	27.1689	34.6101	36.6351	8.04534	10.123	9.14722
pa1066	chr1:91315850-91317171	93.3889	55.9177	112.466	126.335	85.3715	111.834	126.044	95.156	83.4684
pa1067	chr1:91317301-91317850	78.6433	55.9177	59.1924	89.6572	48.4541	58.809	56.3174	43.5288	48.0229
pa1068	chr1:91485969-91487225	258.048	150.095	303.361	304.291	396.862	312.363	233.315	279.394	241.258
pa1069	chr1:91869494-91869999	31.9488	13.2437	34.0356	73.3559	95.7545	53.0245	49.6129	61.7502	45.7361
pa1070	chr1:91965671-91968737	282.624	220.728	310.76	478.172	499.539	366.351	347.291	326.972	352.168
pa1071	chr1:92350019-92351337	154.829	64.7468	118.385	156.221	137.287	106.049	139.453	177.152	171.51
pa1072	chr1:92351393-92352343	56.5249	30.9019	76.9501	84.2235	46.1467	54.9527	63.0218	121.476	74.3211
pa1073	chr1:92406717-92406935	49.152	38.2595	54.753	23.0935	25.3807	14.4612	18.7725	21.2583	17.151
pa1074	chr1:92495662-92495911	31.9488	7.35759	34.0356	50.2624	13.844	26.9943	36.204	43.5288	35.4455
pa1075	chr1:92496007-92496610	39.3216	19.1297	35.5154	92.3741	102.677	45.3119	52.2947	40.4919	30.8719
pa1076	chr1:92545195-92546569	181.863	142.737	224.931	319.234	350.715	274.763	226.61	279.394	270.986
pa1077	chr1:92633946-92635500	191.693	107.421	159.819	199.691	169.589	77.1266	219.906	142.734	125.774
pa1078	chr1:92635616-92636361	61.4401	51.5031	59.1924	85.5819	58.8371	16.3894	105.93	67.824	72.0343
pa1079	chr1:92763417-92765514	292.455	178.054	318.159	400.741	339.179	291.153	337.904	342.157	311.005
pa1080	chr1:93249377-93250251	314.573	167.753	275.245	328.743	362.252	264.158	202.474	227.767	185.231
pa1081	chr1:93250632-93251465	88.4737	63.2753	105.066	160.296	77.2958	139.792	76.4307	63.7748	70.8909
pa1082	chr1:93270162-93270856	36.864	33.8449	66.5914	19.0182	10.383	38.5633	9.38623	12.1476	14.8642
pa1083	chr1:93297307-93298642	245.76	123.608	241.209	374.93	456.853	288.261	316.45	279.394	230.967
pa1084	chr1:93341530-93343648	189.235	192.769	229.371	70.639	50.7614	80.0188	67.0445	93.1314	86.8986
pa1085	chr1:93425466-93426663	194.151	161.867	245.648	243.161	251.5	223.667	179.679	176.14	210.386
pa1086	chr1:93427239-93427744	54.0673	25.0158	54.753	73.3559	19.6124	54.9527	83.1352	153.869	101.763
pa1087	chr1:93427805-93428511	29.4912	26.4873	19.2375	36.678	36.9174	26.0302	85.817	89.0822	80.0382
pa1088	chr1:93543431-93546929	466.944	336.978	512.014	569.188	639.132	472.4	635.582	533.481	552.263
pa1089	chr1:93644862-93645326	83.5585	67.6898	102.107	112.751	80.7568	66.5217	67.0445	65.7994	60.6003
pa1090	chr1:93645419-93645954	125.338	82.405	130.223	259.463	258.422	189.924	178.338	184.238	187.518
pa1091	chr1:93646202-93647013	120.423	61.8038	88.7886	127.694	130.365	94.48	76.4307	71.8732	68.6041
pa1092	chr1:93810691-93811564	142.541	97.1202	155.38	190.182	148.823	156.181	167.611	213.595	203.526
pa1093	chr1:93811771-93812792	285.082	192.769	279.684	437.419	423.396	281.512	403.608	354.304	363.602
pa1094	chr1:93812803-93814292	208.896	130.965	140.582	217.351	153.438	91.5878	217.224	180.189	180.658
pa1095	chr1:93912324-93913593	78.6433	54.4462	103.587	133.127	132.672	76.1625	179.679	184.238	179.514
pa1096	chr1:93914352-93915380	115.507	44.1455	99.1473	202.408	184.587	104.121	178.338	220.681	211.529
pa1097	chr1:94145560-94146933	73.7281	33.8449	68.0712	88.2988	124.596	82.911	73.7489	130.586	118.914
pa1098	chr1:94147339-94148112	63.8977	41.2025	69.5511	58.413	98.0618	76.1625	91.1805	113.377	93.759
pa1099	chr1:94311571-94312320	36.864	32.3734	68.0712	54.3377	34.6101	65.5576	50.9538	61.7502	76.608
pa1100	chr1:94312325-94312552	29.4912	30.9019	23.677	36.678	24.227	36.6351	30.8405	44.5411	37.7323
pa1101	chr1:94312761-94314129	135.168	105.949	158.34	207.842	168.436	183.176	164.929	225.742	205.812
pa1102	chr1:94343823-94344839	181.863	142.737	202.734	237.728	265.344	210.17	225.27	215.619	227.537
pa1103	chr1:94344850-94345149	76.1857	57.3892	96.1876	57.0546	56.5298	58.809	71.0672	74.91	56.0267
pa1104	chr1:94373522-94374753	90.9313	35.3164	91.7482	96.4494	134.979	83.8751	109.953	147.796	93.759
pa1105	chr1:94700847-94702546	226.099	83.8765	156.86	224.143	179.972	113.762	168.952	159.943	146.355
pa1106	chr1:94703267-94703622	22.1184	8.82911	19.2375	57.0546	40.3784	36.6351	57.6583	44.5411	41.1625
pa1107	chr1:94882641-94883805	159.744	91.2341	152.42	168.447	167.282	151.361	142.134	178.164	146.355
pa1108	chr1:94884039-94884974	140.083	82.405	174.618	226.86	173.05	150.397	170.293	206.509	201.239
pa1109	chr1:94884988-94885620	27.0336	33.8449	29.5962	40.7533	43.8394	26.0302	38.8858	25.3074	28.5851
pa1110	chr1:95003516-95007220	344.064	172.168	263.406	354.554	346.101	196.673	288.291	371.513	312.149
pa1111	chr1:95007590-95008587	132.711	55.9177	90.2684	129.052	199.585	85.8033	131.407	178.164	184.088
pa1112	chr1:95285170-95285869	44.2368	17.6582	41.4347	66.5637	81.9105	51.0963	68.3854	93.1314	106.336
pa1113	chr1:95319973-95320650	46.6944	19.1297	50.3135	38.0364	39.2247	43.3837	32.1814	52.6395	49.1663
pa1114	chr1:95390200-95390839	63.8977	27.9588	51.7933	47.5455	40.3784	45.3119	46.9311	48.5903	41.1625
pa1115	chr1:95390874-95392310	319.488	141.266	264.886	330.102	312.644	273.799	250.746	290.53	323.583
pa1116	chr1:95392355-95392593	19.6608	10.3006	34.0356	46.1871	21.9197	37.5992	33.5222	62.7625	60.6003
pa1117	chr1:95393081-95393740	78.6433	35.3164	76.9501	93.7326	98.0618	94.48	28.1587	30.3689	28.5851
pa1118	chr1:95427919-95428599	115.507	89.7626	71.0309	78.7897	58.8371	47.24	68.3854	63.7748	67.4607
pa1119	chr1:95537184-95538561	233.472	189.826	275.245	285.273	338.025	243.913	257.451	271.296	234.397
pa1120	chr1:95538644-95538912	54.0673	41.2025	69.5511	69.2806	72.6811	64.5935	92.5214	58.7133	88.042
pa1121	chr1:95581965-95582859	113.05	88.2911	149.461	164.372	160.36	132.079	111.294	105.279	118.914
pa1122	chr1:95583572-95584034	41.7792	25.0158	45.8741	44.8286	80.7568	58.809	63.0218	53.6518	59.4569
pa1123	chr1:95698755-95699601	108.135	55.9177	93.228	108.675	174.204	95.4441	16.0907	79.9715	37.7323
pa1124	chr1:95699934-95700470	39.3216	19.1297	28.1164	23.0935	35.7637	40.4914	37.5449	73.8978	50.3097
pa1125	chr1:95786650-95787385	56.5249	69.1613	97.6674	76.0728	31.1491	65.5576	36.204	62.7625	77.7514
pa1126	chr1:96952795-96953279	31.9488	39.731	31.076	24.452	12.6904	24.102	14.7498	17.2091	17.151
pa1127	chr1:97186452-97187149	36.864	32.3734	47.3539	78.7897	70.3738	62.6653	45.5903	62.7625	53.7399
pa1128	chr1:97187972-97188886	245.76	189.826	186.456	243.161	201.892	167.75	194.429	161.968	162.363
pa1129	chr1:98385153-98386607	208.896	203.069	279.684	167.088	149.977	160.038	132.748	129.574	133.778
pa1130	chr1:98386730-98387217	83.5585	35.3164	63.6318	71.9975	80.7568	63.6294	65.7036	55.6764	56.0267
pa1131	chr1:98511397-98512288	66.3553	39.731	84.3492	69.2806	68.0665	61.7012	41.5676	63.7748	53.7399
pa1132	chr1:98512536-98513865	132.711	69.1613	112.466	177.956	77.2958	36.6351	112.635	95.156	97.1892
pa1133	chr1:98513905-98515724	297.37	183.94	291.523	398.024	362.252	182.211	254.769	262.185	257.266
pa1134	chr1:98518982-98519766	29.4912	25.0158	47.3539	57.0546	31.1491	67.4857	48.272	56.6887	46.8795
pa1135	chr1:99126409-99127136	78.6433	50.0316	73.9905	89.6572	83.0641	73.2702	80.4534	99.2052	82.325
pa1136	chr1:99127646-99128551	117.965	92.7056	152.42	123.618	139.594	94.48	144.816	183.226	166.937
pa1137	chr1:99468712-99469964	76.1857	44.1455	79.9097	148.07	124.596	51.0963	92.5214	93.1314	91.4722
pa1138	chr1:99470639-99471597	68.8129	22.0728	53.2732	122.26	136.133	60.7372	91.1805	118.439	105.193
pa1139	chr1:99729569-99730828	167.117	66.2183	146.501	267.613	283.802	183.176	182.361	194.361	181.801
pa1140	chr1:99730834-99731519	127.795	80.9335	103.587	133.127	98.0618	44.3478	97.885	100.217	76.608
pa1141	chr1:100111192-100112783	149.914	98.5917	137.622	236.369	198.431	113.762	163.589	168.041	165.793
pa1142	chr1:100231694-100232412	76.1857	38.2595	112.466	39.3948	51.9151	28.9225	25.4769	36.4427	41.1625
pa1143	chr1:100314924-100315369	22.1184	13.2437	29.5962	25.8104	35.7637	26.0302	14.7498	17.2091	20.5812
pa1144	chr1:100315624-100316757	179.405	126.551	176.097	228.218	230.734	179.319	182.361	155.894	182.944
pa1145	chr1:100316790-100317190	24.576	8.82911	26.6366	19.0182	10.383	10.6049	10.7271	7.08609	14.8642
pa1146	chr1:100434572-100435618	68.8129	79.462	137.622	171.164	168.436	163.894	95.2032	128.562	107.48
pa1147	chr1:100435639-100436477	144.999	64.7468	118.385	184.748	174.204	119.546	148.839	158.931	130.348
pa1148	chr1:100503162-100503550	93.3889	86.8196	127.264	97.8079	92.2935	80.0188	88.4987	91.1068	92.6156
pa1149	chr1:100504244-100505059	144.999	97.1202	145.021	167.088	122.289	95.4441	123.362	123.5	133.778
pa1150	chr1:100597421-100599415	390.759	256.044	390.67	514.85	543.378	429.981	419.699	368.476	403.621
pa1151	chr1:100714295-100715591	167.117	105.949	183.496	287.99	410.706	267.051	219.906	214.607	193.235
pa1152	chr1:100730716-100732428	321.946	213.37	352.195	421.117	369.174	336.465	356.677	394.796	415.055
pa1153	chr1:100816685-100818010	174.49	117.721	198.295	172.522	222.658	197.637	123.362	167.029	164.65
pa1154	chr1:100818073-100819385	174.49	85.348	164.259	248.595	294.186	224.631	186.384	210.558	208.099
pa1155	chr1:101003692-101004776	41.7792	17.6582	31.076	70.639	99.2155	75.1984	32.1814	60.7379	52.5965
pa1156	chr1:101359383-101362429	651.265	394.367	560.848	849.027	888.325	619.905	606.082	607.379	570.558
pa1157	chr1:101490343-101492469	319.488	211.899	362.553	486.323	445.316	355.746	327.177	377.587	401.334
pa1158	chr1:101700754-101701716	41.7792	27.9588	50.3135	63.8468	80.7568	54.9527	32.1814	38.4673	30.8719
pa1159	chr1:101702120-101703492	152.371	97.1202	145.021	225.502	189.202	147.505	150.18	162.98	181.801
pa1160	chr1:101704080-101704450	4.9152	16.1867	17.7577	13.5844	21.9197	13.4971	28.1587	14.1722	26.2983
pa1161	chr1:101704594-101705035	17.2032	5.88607	17.7577	19.0182	36.9174	11.569	24.136	42.5165	44.5927
pa1162	chr1:101774676-101775540	73.7281	41.2025	36.9952	59.7715	61.1444	64.5935	49.6129	70.8609	67.4607
pa1163	chr1:102460319-102461031	44.2368	19.1297	41.4347	50.2624	23.0734	12.5331	76.4307	26.3197	22.868
pa1164	chr1:102461047-102463140	253.133	94.1772	177.577	391.232	326.488	145.576	438.471	264.21	253.835
pa1165	chr1:103093498-103094113	51.6096	48.5601	71.0309	10.8675	13.844	29.8865	2.68178	3.03689	4.57361
pa1166	chr1:103539709-103540754	71.2705	79.462	82.8693	31.2442	11.5367	53.9886	8.04534	12.1476	9.14722
pa1167	chr1:103571879-103572823	100.762	75.0474	103.587	161.655	148.823	128.223	97.885	118.439	115.484
pa1168	chr1:103572857-103574921	238.387	117.721	211.613	293.424	342.64	216.918	225.27	241.939	270.986
pa1169	chr1:104067316-104067802	7.37281	7.35759	5.91924	23.0935	17.305	15.4253	30.8405	35.4304	33.1587
pa1170	chr1:104068301-104069435	317.031	231.028	340.356	463.229	522.612	348.034	367.404	375.563	352.168
pa1171	chr1:107598804-107600711	334.234	194.24	313.72	574.621	529.534	464.688	392.881	431.239	441.353
pa1172	chr1:107652591-107653184	19.6608	35.3164	39.9549	9.5091	11.5367	25.0661	12.068	28.3443	12.5774
pa1173	chr1:107682162-107682684	14.7456	16.1867	2.95962	32.6026	39.2247	19.2816	6.70445	13.1599	6.86041
pa1174	chr1:107682698-107683865	147.456	97.1202	124.304	177.956	197.277	169.678	170.293	145.771	141.782
pa1175	chr1:107684401-107685092	125.338	89.7626	145.021	122.26	96.9082	99.3004	138.112	152.857	125.774
pa1176	chr1:108506010-108507535	90.9313	47.0886	97.6674	198.333	184.587	118.582	146.157	159.943	134.921
pa1177	chr1:108508093-108508530	29.4912	16.1867	14.7981	76.0728	103.83	53.9886	30.8405	36.4427	33.1587
pa1178	chr1:108742195-108742783	71.2705	35.3164	45.8741	73.3559	44.9931	39.5274	68.3854	86.0453	75.4645
pa1179	chr1:108742991-108743541	81.1009	44.1455	53.2732	85.5819	78.4495	69.4139	58.9992	55.6764	35.4455
pa1180	chr1:109102048-109102648	58.9825	61.8038	96.1876	99.1663	76.1421	58.809	57.6583	48.5903	44.5927
pa1181	chr1:109103011-109103897	162.202	75.0474	133.183	195.616	298.8	169.678	238.678	214.607	201.239
pa1182	chr1:109104036-109104398	24.576	10.3006	19.2375	31.2442	17.305	9.64082	22.7951	16.1968	12.5774
pa1183	chr1:109202748-109203336	9.83041	2.94304	2.95962	36.678	13.844	26.0302	56.3174	38.4673	46.8795
pa1184	chr1:109234208-109237298	619.316	391.424	624.48	759.37	869.866	609.3	709.331	731.891	662.03
pa1185	chr1:109288739-109289137	14.7456	13.2437	10.3587	48.9039	40.3784	38.5633	10.7271	8.09838	19.4378
pa1186	chr1:109289142-109290535	216.269	111.835	171.658	236.369	197.277	214.99	246.724	299.64	252.692
pa1187	chr1:109358557-109359888	83.5585	85.348	102.107	103.242	69.2201	75.1984	24.136	49.6026	52.5965
pa1188	chr1:109418612-109419252	34.4064	27.9588	35.5154	61.1299	47.3004	52.0604	21.4542	15.1845	14.8642
pa1189	chr1:109419258-109419536	61.4401	30.9019	51.7933	65.2053	64.6054	53.0245	22.7951	36.4427	24.0114
pa1190	chr1:109419890-109420954	169.575	158.924	230.85	201.05	163.821	166.786	215.883	219.669	222.963
pa1191	chr1:109504881-109505508	41.7792	26.4873	44.3943	51.6208	49.6078	49.1682	36.204	48.5903	46.8795
pa1192	chr1:109505514-109505826	100.762	58.8607	57.7126	76.0728	32.3027	44.3478	67.0445	78.9592	45.7361
pa1193	chr1:109505936-109506789	127.795	72.1044	113.945	145.353	109.599	108.941	126.044	116.414	112.053
pa1194	chr1:109582662-109584517	307.2	178.054	281.164	373.572	258.422	262.23	340.586	303.689	258.409
pa1195	chr1:109585045-109585448	49.152	26.4873	62.152	80.1481	62.2981	54.9527	42.9085	60.7379	50.3097
pa1196	chr1:109617419-109619157	434.996	325.205	443.943	502.624	461.467	369.243	705.308	678.24	689.472
pa1197	chr1:109631747-109632653	140.083	107.421	137.622	290.707	284.956	215.954	272.201	284.456	232.111
pa1198	chr1:109632750-109633405	110.592	60.3322	121.344	168.447	222.658	129.187	286.95	285.468	272.13
pa1199	chr1:109633480-109634814	211.354	150.095	220.492	249.953	251.5	200.529	323.154	316.849	346.451
pa1200	chr1:109642603-109643263	66.3553	25.0158	94.7078	99.1663	64.6054	104.121	210.52	232.829	212.673
pa1201	chr1:109643350-109643679	51.6096	35.3164	51.7933	70.639	51.9151	43.3837	50.9538	43.5288	45.7361
pa1202	chr1:109654595-109656063	61.4401	54.4462	79.9097	93.7326	130.365	125.331	34.8631	38.4673	36.5889
pa1203	chr1:109656097-109656307	2.4576	4.41455	2.95962	27.1689	32.3027	29.8865	5.36356	2.0246	5.71701
pa1204	chr1:109656398-109657773	76.1857	50.0316	75.4703	226.86	214.582	134.971	105.93	86.0453	96.0458
pa1205	chr1:109756496-109757958	299.827	167.753	319.639	377.647	354.176	311.398	343.268	345.194	359.028
pa1206	chr1:109795808-109796443	12.288	5.88607	20.7173	21.7351	47.3004	23.138	32.1814	44.5411	43.4493
pa1207	chr1:109796548-109798635	61.4401	14.7152	38.4751	89.6572	200.738	69.4139	138.112	141.722	140.638
pa1208	chr1:109823590-109824177	19.6608	30.9019	36.9952	17.6598	23.0734	44.3478	10.7271	15.1845	16.0076
pa1209	chr1:109824181-109825846	245.76	241.329	322.599	294.782	415.321	400.094	151.521	186.263	195.522
pa1210	chr1:109825944-109826416	29.4912	25.0158	50.3135	77.4312	70.3738	60.7372	32.1814	45.5534	38.8757
pa1211	chr1:109932678-109934753	76.1857	54.4462	82.8693	138.561	137.287	120.51	25.4769	33.4058	38.8757
pa1212	chr1:109934759-109936471	132.711	101.535	145.021	202.408	259.575	297.901	45.5903	61.7502	73.1777
pa1213	chr1:109938935-109940002	245.76	195.712	266.366	535.226	492.617	456.011	119.339	157.918	185.231
pa1214	chr1:109940612-109941780	83.5585	61.8038	113.945	346.403	353.023	396.238	104.589	172.091	147.499
pa1215	chr1:109968120-109970298	363.725	242.8	369.952	489.039	506.461	371.172	461.266	479.829	458.504
pa1216	chr1:110025361-110026441	83.5585	39.731	79.9097	130.411	158.053	119.546	84.4761	94.1437	88.042
pa1217	chr1:110036281-110037444	186.778	83.8765	173.138	264.896	256.114	243.913	91.1805	159.943	128.061
pa1218	chr1:110051135-110052015	44.2368	8.82911	34.0356	92.3741	116.521	58.809	73.7489	61.7502	60.6003
pa1219	chr1:110052414-110052941	34.4064	23.5443	53.2732	63.8468	59.9908	59.7731	65.7036	61.7502	68.6041
pa1220	chr1:110074910-110075632	29.4912	4.41455	13.3183	29.8857	59.9908	47.24	5.36356	7.08609	4.57361
pa1221	chr1:110082326-110083738	56.5249	29.4304	56.2328	135.844	199.585	67.4857	144.816	116.414	110.91
pa1222	chr1:110089142-110090092	86.0161	48.5601	82.8693	35.3195	70.3738	60.7372	14.7498	15.1845	13.7208
pa1223	chr1:110090137-110092343	430.08	289.889	517.933	596.356	693.355	513.856	347.291	334.058	354.455
pa1224	chr1:110161995-110164761	260.506	123.608	275.245	370.855	519.151	313.327	219.906	306.726	320.153
pa1225	chr1:110165955-110167230	19.6608	27.9588	42.9145	44.8286	61.1444	49.1682	28.1587	53.6518	42.3059
pa1226	chr1:110197648-110199759	176.947	119.193	176.097	279.839	286.11	230.416	229.292	230.804	229.824
pa1227	chr1:110210967-110211691	9.83041	14.7152	16.2779	71.9975	94.6008	63.6294	17.4316	28.3443	19.4378
pa1228	chr1:110254256-110254760	12.288	13.2437	20.7173	0	1.15367	5.78449	68.3854	70.8609	51.4531
pa1229	chr1:110281385-110282630	51.6096	38.2595	53.2732	38.0364	25.3807	34.707	72.4081	61.7502	73.1777
pa1230	chr1:110282712-110282991	24.576	17.6582	32.5558	47.5455	32.3027	53.0245	28.1587	38.4673	36.5889
pa1231	chr1:110283149-110283587	29.4912	17.6582	17.7577	25.8104	17.305	21.2098	49.6129	35.4304	33.1587
pa1232	chr1:110452642-110453283	39.3216	16.1867	44.3943	40.7533	48.4541	46.2759	17.4316	27.332	37.7323
pa1233	chr1:110454201-110455358	137.626	89.7626	147.981	124.977	177.665	212.098	76.4307	78.9592	98.3326
pa1234	chr1:110527312-110530056	348.98	170.696	362.553	414.325	400.323	291.153	398.244	415.042	341.877
pa1235	chr1:110576359-110577315	71.2705	55.9177	63.6318	70.639	59.9908	72.3061	79.1125	86.0453	57.1701
pa1236	chr1:110577346-110577980	58.9825	26.4873	63.6318	86.9403	34.6101	75.1984	100.567	99.2052	113.197
pa1237	chr1:110693844-110694246	12.288	10.3006	7.39905	43.4702	34.6101	15.4253	34.8631	30.3689	28.5851
pa1238	chr1:110694252-110694907	22.1184	8.82911	13.3183	32.6026	63.4518	13.4971	49.6129	34.4181	38.8757
pa1239	chr1:110879972-110881110	93.3889	55.9177	94.7078	153.504	133.826	112.798	109.953	141.722	120.057
pa1240	chr1:110881178-110881880	93.3889	60.3322	106.546	108.675	86.5251	102.193	95.2032	106.291	113.197
pa1241	chr1:110881888-110883363	255.591	129.494	276.724	411.608	411.86	319.111	289.632	308.751	293.854
pa1242	chr1:110949462-110950965	228.557	176.582	295.962	316.517	276.88	268.979	252.087	302.677	308.719
pa1243	chr1:111144252-111145619	68.8129	44.1455	82.8693	81.5066	101.523	63.6294	132.748	113.377	85.7552
pa1244	chr1:111145646-111146679	78.6433	47.0886	73.9905	84.2235	94.6008	62.6653	85.817	65.7994	59.4569
pa1245	chr1:111146737-111147557	39.3216	27.9588	39.9549	43.4702	84.2178	42.4196	42.9085	49.6026	40.0191
pa1246	chr1:111147965-111149925	238.387	101.535	176.097	300.216	373.789	216.918	249.406	244.976	226.394
pa1247	chr1:111150173-111150721	17.2032	10.3006	19.2375	48.9039	62.2981	41.4555	40.2267	59.7256	56.0267
pa1248	chr1:111211188-111213151	73.7281	35.3164	71.0309	115.468	92.2935	51.0963	127.385	94.1437	106.336
pa1249	chr1:111213217-111214295	73.7281	50.0316	90.2684	101.883	104.984	49.1682	143.475	80.9838	89.1854
pa1250	chr1:111214301-111216638	199.066	114.778	193.855	404.816	467.236	186.068	382.154	299.64	273.273
pa1251	chr1:111415754-111416266	54.0673	27.9588	42.9145	38.0364	41.5321	29.8865	34.8631	22.2706	34.3021
pa1252	chr1:111416577-111417297	34.4064	38.2595	54.753	35.3195	46.1467	37.5992	24.136	26.3197	27.4417
pa1253	chr1:111505557-111507461	282.624	254.573	346.275	406.174	415.321	321.039	347.291	336.083	327.013
pa1254	chr1:111681495-111682691	154.829	92.7056	130.223	230.935	178.819	168.714	143.475	142.734	163.507
pa1255	chr1:111682759-111683721	149.914	101.535	202.734	308.367	283.802	245.841	223.929	273.32	217.246
pa1256	chr1:111888345-111889445	86.0161	44.1455	66.5914	176.598	179.972	144.612	116.657	136.66	149.786
pa1257	chr1:111990769-111993152	449.741	320.791	494.256	722.692	798.339	585.198	539.038	553.727	551.12
pa1258	chr1:112043879-112044346	39.3216	29.4304	19.2375	38.0364	26.5344	17.3535	26.8178	29.3566	13.7208
pa1259	chr1:112045402-112046179	36.864	10.3006	53.2732	40.7533	49.6078	43.3837	16.0907	29.3566	29.7285
pa1260	chr1:112161459-112162318	51.6096	26.4873	72.5107	111.392	114.213	103.157	138.112	121.476	139.495
pa1261	chr1:112163059-112163737	90.9313	83.8765	124.304	191.54	183.433	116.654	107.271	80.9838	112.053
pa1262	chr1:112278191-112279295	19.6608	11.7721	23.677	44.8286	58.8371	22.1739	44.2494	29.3566	38.8757
pa1263	chr1:112279300-112281192	76.1857	35.3164	68.0712	127.694	154.592	101.229	111.294	118.439	133.778
pa1264	chr1:112281479-112283043	108.135	69.1613	109.506	180.673	134.979	156.181	147.498	229.792	186.375
pa1265	chr1:112297302-112298158	110.592	89.7626	75.4703	101.883	122.289	93.516	97.885	106.291	100.619
pa1266	chr1:112298653-112299524	98.3041	38.2595	75.4703	86.9403	56.5298	73.2702	96.5441	115.402	110.91
pa1267	chr1:112529978-112531928	90.9313	50.0316	115.425	244.52	259.575	124.367	207.838	169.054	134.921
pa1268	chr1:112532747-112533829	100.762	33.8449	81.3895	126.335	138.44	88.6955	124.703	111.353	105.193
pa1269	chr1:112533877-112534195	14.7456	14.7152	25.1568	29.8857	39.2247	25.0661	32.1814	26.3197	13.7208
pa1270	chr1:112933359-112934374	68.8129	44.1455	54.753	88.2988	96.9082	95.4441	28.1587	41.5042	61.7437
pa1271	chr1:112937925-112940325	459.572	233.971	460.221	656.128	699.123	484.933	522.947	520.321	543.116
pa1272	chr1:113050540-113051331	39.3216	14.7152	36.9952	86.9403	89.9862	62.6653	34.8631	40.4919	30.8719
pa1273	chr1:113160585-113163475	594.74	491.487	673.313	779.746	857.176	628.581	665.081	727.842	691.758
pa1274	chr1:113216854-113217728	194.151	116.25	195.335	258.104	289.571	287.296	154.202	166.017	178.371
pa1275	chr1:113218018-113218529	83.5585	33.8449	68.0712	70.639	72.6811	73.2702	38.8858	63.7748	68.6041
pa1276	chr1:113247132-113248984	54.0673	19.1297	62.152	82.865	153.438	83.8751	65.7036	49.6026	68.6041
pa1277	chr1:113249151-113249444	31.9488	7.35759	38.4751	58.413	50.7614	60.7372	21.4542	40.4919	44.5927
pa1278	chr1:113256534-113257599	51.6096	25.0158	36.9952	103.242	83.0641	58.809	60.34	56.6887	70.8909
pa1279	chr1:113392220-113393632	149.914	58.8607	125.784	187.465	227.273	144.612	79.1125	119.451	134.921
pa1280	chr1:113497307-113498284	90.9313	60.3322	124.304	108.675	125.75	85.8033	79.1125	83.0084	86.8986
pa1281	chr1:113498916-113499620	83.5585	64.7468	82.8693	152.146	163.821	128.223	81.7943	102.242	115.484
pa1282	chr1:113499751-113499944	4.9152	4.41455	7.39905	23.0935	33.4564	19.2816	2.68178	8.09838	5.71701
pa1283	chr1:113500197-113500849	39.3216	14.7152	25.1568	54.3377	69.2201	46.2759	28.1587	26.3197	26.2983
pa1284	chr1:113614837-113615832	54.0673	42.674	69.5511	141.278	168.436	136.9	111.294	107.304	123.487
pa1285	chr1:113615841-113617251	186.778	105.949	187.936	551.528	553.761	443.478	230.633	266.234	259.552
pa1286	chr1:113682818-113684335	14.7456	10.3006	17.7577	104.6	109.599	135.936	22.7951	30.3689	32.0153
pa1287	chr1:113931514-113933000	127.795	80.9335	153.9	467.304	353.023	398.166	119.339	119.451	146.355
pa1288	chr1:113933629-113935600	233.472	116.25	213.093	854.461	815.644	575.557	246.724	264.21	241.258
pa1289	chr1:114300873-114301660	179.405	113.307	155.38	202.408	173.05	141.72	203.815	140.709	166.937
pa1290	chr1:114301674-114302824	135.168	75.0474	130.223	183.39	176.511	119.546	112.635	123.5	114.34
pa1291	chr1:114352695-114354687	282.624	154.509	263.406	368.138	416.474	296.937	344.609	385.686	383.04
pa1292	chr1:114355014-114355744	63.8977	63.2753	84.3492	88.2988	72.6811	63.6294	80.4534	75.9223	78.8948
pa1293	chr1:114446356-114447735	245.76	172.168	285.603	398.024	376.096	310.434	286.95	296.603	303.002
pa1294	chr1:114447773-114448694	211.354	108.892	183.496	273.047	295.339	228.487	213.202	191.324	241.258
pa1295	chr1:114470858-114472250	231.015	145.68	213.093	296.141	359.945	203.421	209.179	228.779	202.382
pa1296	chr1:114472729-114473790	144.999	63.2753	127.264	184.748	229.58	125.331	132.748	137.673	147.499
pa1297	chr1:114522410-114523836	36.864	22.0728	69.5511	66.5637	104.984	71.3421	44.2494	53.6518	57.1701
pa1298	chr1:114696382-114697383	19.6608	23.5443	23.677	25.8104	28.8417	41.4555	42.9085	59.7256	54.8833
pa1299	chr1:114888762-114889276	73.7281	39.731	79.9097	70.639	83.0641	71.3421	44.2494	49.6026	44.5927
pa1300	chr1:114889347-114889761	17.2032	27.9588	29.5962	28.5273	34.6101	33.7429	22.7951	15.1845	16.0076
pa1301	chr1:115051981-115053357	164.659	92.7056	176.097	254.029	215.736	210.17	214.542	231.816	210.386
pa1302	chr1:115054162-115054752	157.287	119.193	147.981	176.598	177.665	133.043	181.02	176.14	163.507
pa1303	chr1:115123126-115124295	258.048	173.639	263.406	327.385	335.718	228.487	360.699	313.812	341.877
pa1304	chr1:115211800-115212490	61.4401	42.674	45.8741	80.1481	43.8394	53.0245	28.1587	26.3197	28.5851
pa1305	chr1:115212758-115213375	44.2368	38.2595	65.1116	95.091	95.7545	86.7674	48.272	46.5657	50.3097
pa1306	chr1:115258449-115259908	329.319	233.971	399.549	434.702	439.548	345.141	303.041	319.886	338.447
pa1307	chr1:115299125-115301376	378.471	266.345	430.625	514.85	652.976	456.011	435.789	452.497	460.791
pa1308	chr1:115322103-115323344	216.269	150.095	310.76	383.081	333.41	297.901	335.222	340.132	309.862
pa1309	chr1:115879706-115880914	39.3216	19.1297	48.8337	99.1663	80.7568	62.6653	76.4307	94.1437	70.8909
pa1310	chr1:116382346-116382628	24.576	39.731	25.1568	8.15066	4.61467	17.3535	18.7725	7.08609	6.86041
pa1311	chr1:116518358-116519014	51.6096	38.2595	69.5511	76.0728	59.9908	49.1682	56.3174	66.8117	78.8948
pa1312	chr1:116519493-116520693	135.168	139.794	227.891	153.504	177.665	193.78	132.748	166.017	164.65
pa1313	chr1:116521788-116522377	34.4064	45.6171	39.9549	12.226	9.22935	20.2457	6.70445	14.1722	12.5774
pa1314	chr1:116914922-116915655	54.0673	35.3164	63.6318	101.883	55.3761	77.1266	63.0218	58.7133	44.5927
pa1315	chr1:116916680-116917752	147.456	55.9177	133.183	220.068	289.571	155.217	194.429	187.275	193.235
pa1316	chr1:116917785-116919102	125.338	64.7468	96.1876	93.7326	138.44	74.2343	117.998	93.1314	98.3326
pa1317	chr1:116960219-116961201	95.8465	70.6329	142.062	183.39	226.119	184.14	89.8396	130.586	160.076
pa1318	chr1:116961374-116961913	93.3889	45.6171	79.9097	70.639	62.2981	38.5633	58.9992	84.0207	69.7475
pa1319	chr1:117111149-117111590	4.9152	1.47152	7.39905	0	3.46101	4.82041	29.4996	39.4796	28.5851
pa1320	chr1:117113717-117114127	31.9488	25.0158	45.8741	48.9039	29.9954	26.9943	57.6583	59.7256	51.4531
pa1321	chr1:117208216-117210127	90.9313	38.2595	109.506	198.333	181.126	101.229	113.976	144.759	129.204
pa1322	chr1:117419940-117421462	81.1009	64.7468	84.3492	63.8468	63.4518	78.0906	69.7263	114.39	114.34
pa1323	chr1:117451874-117452657	17.2032	16.1867	32.5558	70.639	66.9128	55.9168	30.8405	58.7133	68.6041
pa1324	chr1:117453251-117454048	83.5585	26.4873	69.5511	97.8079	126.904	82.911	91.1805	108.316	101.763
pa1325	chr1:117602302-117603011	56.5249	55.9177	75.4703	108.675	101.523	99.3004	32.1814	51.6272	62.8871
pa1326	chr1:117603023-117603452	34.4064	27.9588	48.8337	76.0728	89.9862	105.085	54.9765	66.8117	62.8871
pa1327	chr1:117663344-117664189	66.3553	29.4304	60.6722	92.3741	102.677	52.0604	79.1125	64.7871	70.8909
pa1328	chr1:117664387-117665432	34.4064	22.0728	56.2328	85.5819	103.83	68.4498	65.7036	80.9838	84.6118
pa1329	chr1:117908362-117909354	78.6433	73.5759	124.304	180.673	171.897	158.109	112.635	121.476	121.201
pa1330	chr1:117910119-117912322	508.724	289.889	494.256	676.505	646.054	398.166	535.015	479.829	452.787
pa1331	chr1:118147623-118148561	162.202	94.1772	128.743	179.314	196.124	182.211	91.1805	73.8978	81.1816
pa1332	chr1:118148623-118149903	51.6096	27.9588	63.6318	149.429	124.596	128.223	89.8396	122.488	128.061
pa1333	chr1:118301023-118301865	22.1184	11.7721	48.8337	70.639	93.4472	64.5935	2.68178	2.0246	2.2868
pa1334	chr1:118470991-118473515	395.674	275.174	383.271	491.756	628.749	489.754	410.312	422.128	456.217
pa1335	chr1:118727393-118728327	14.7456	5.88607	17.7577	63.8468	74.9885	49.1682	32.1814	24.2952	26.2983
pa1336	chr1:119682241-119683472	135.168	116.25	173.138	221.426	239.963	202.457	217.224	203.472	206.956
pa1337	chr1:119869486-119869987	31.9488	17.6582	22.1971	32.6026	35.7637	50.1323	14.7498	16.1968	12.5774
pa1338	chr1:119870014-119870368	34.4064	23.5443	29.5962	43.4702	41.5321	48.2041	6.70445	18.2214	8.00382
pa1339	chr1:120188961-120190717	120.423	85.348	184.976	301.574	393.401	232.344	277.564	263.197	275.56
pa1340	chr1:120191042-120191699	49.152	50.0316	54.753	65.2053	39.2247	47.24	36.204	32.3935	28.5851
pa1341	chr1:120217593-120218489	58.9825	58.8607	73.9905	67.9221	54.2224	77.1266	21.4542	23.2829	20.5812
pa1342	chr1:120254144-120255089	108.135	66.2183	116.905	142.637	153.438	127.259	115.317	171.078	182.944
pa1343	chr1:120255162-120255853	58.9825	38.2595	90.2684	80.1481	91.1398	94.48	58.9992	97.1806	93.759
pa1344	chr1:120607408-120608116	34.4064	27.9588	2.95962	58.413	49.6078	46.2759	2.68178	5.06149	4.57361
pa1345	chr1:120608638-120609595	31.9488	32.3734	26.6366	137.203	115.367	110.869	8.04534	17.2091	18.2944
pa1346	chr1:120610359-120612504	471.86	210.427	420.266	523.001	431.472	413.591	89.8396	137.673	126.918
pa1347	chr1:120612540-120613105	137.626	52.9746	105.066	85.5819	80.7568	58.809	20.1133	26.3197	27.4417
pa1348	chr1:120832785-120834636	189.235	122.136	193.855	91.0157	72.6811	43.3837	77.7716	47.578	52.5965
pa1349	chr1:120834644-120834996	27.0336	13.2437	35.5154	12.226	18.4587	15.4253	9.38623	6.07379	8.00382
pa1350	chr1:120835003-120836584	248.218	147.152	272.285	80.1481	74.9885	70.378	63.0218	62.7625	48.0229
pa1351	chr1:120836640-120838231	324.404	192.769	349.235	119.543	102.677	103.157	152.861	148.808	139.495
pa1352	chr1:120904623-120904932	22.1184	11.7721	28.1164	10.8675	4.61467	6.74857	1.34089	6.07379	8.00382
pa1353	chr1:120904960-120905857	164.659	123.608	196.815	47.5455	59.9908	39.5274	32.1814	37.455	29.7285
pa1354	chr1:120906003-120906497	122.88	69.1613	165.739	46.1871	31.1491	49.1682	34.8631	36.4427	36.5889
pa1355	chr1:143742477-143743141	154.829	67.6898	99.1473	48.9039	58.8371	30.8506	21.4542	13.1599	21.7246
pa1356	chr1:143743145-143743286	54.0673	16.1867	29.5962	12.226	9.22935	3.85633	0	0	0
pa1357	chr1:143743377-143743644	54.0673	23.5443	56.2328	57.0546	27.688	42.4196	30.8405	28.3443	12.5774
pa1358	chr1:143743773-143744092	157.287	70.6329	140.582	123.618	38.0711	107.977	45.5903	49.6026	34.3021
pa1359	chr1:143744864-143745639	108.135	50.0316	105.066	100.525	114.213	65.5576	46.9311	44.5411	40.0191
pa1360	chr1:143913645-143915365	508.724	288.418	534.211	192.899	185.741	197.637	159.566	162.98	186.375
pa1361	chr1:143915488-143919315	697.959	432.626	833.133	327.385	314.952	244.877	294.996	231.816	224.107
pa1362	chr1:144339467-144339683	88.4737	41.2025	66.5914	13.5844	21.9197	14.4612	0	0	0
pa1363	chr1:144492002-144492433	98.3041	55.9177	87.3088	52.9793	39.2247	29.8865	24.136	16.1968	20.5812
pa1364	chr1:144519043-144519546	115.507	41.2025	62.152	35.3195	35.7637	32.7788	13.4089	14.1722	6.86041
pa1365	chr1:144519593-144520008	54.0673	29.4304	53.2732	52.9793	44.9931	44.3478	8.04534	10.123	6.86041
pa1366	chr1:144521424-144522169	186.778	64.7468	136.142	99.1663	103.83	77.1266	22.7951	41.5042	35.4455
pa1367	chr1:144533322-144533659	108.135	61.8038	90.2684	77.4312	43.8394	46.2759	26.8178	34.4181	41.1625
pa1368	chr1:144533677-144533879	7.37281	16.1867	29.5962	32.6026	50.7614	41.4555	5.36356	7.08609	6.86041
pa1369	chr1:144926230-144927183	98.3041	69.1613	78.4299	31.2442	24.227	34.707	22.7951	26.3197	14.8642
pa1370	chr1:144927495-144928223	78.6433	79.462	97.6674	54.3377	57.6834	42.4196	37.5449	46.5657	26.2983
pa1371	chr1:144928229-144929282	186.778	139.794	179.057	118.185	76.1421	57.8449	68.3854	44.5411	41.1625
pa1372	chr1:144929360-144932225	1064.14	678.37	1117.26	758.011	768.343	588.09	492.107	450.473	458.504
pa1373	chr1:144932260-144932408	19.6608	13.2437	35.5154	28.5273	13.844	14.4612	17.4316	18.2214	29.7285
pa1374	chr1:144932605-144933167	108.135	55.9177	88.7886	78.7897	87.6788	51.0963	71.0672	88.0699	100.619
pa1375	chr1:145038056-145040464	968.295	460.585	843.492	431.985	516.844	464.688	311.086	259.148	314.436
pa1376	chr1:145072867-145076790	599.655	344.335	516.454	597.715	424.55	524.461	219.906	166.017	166.937
pa1377	chr1:145091993-145092626	167.117	89.7626	167.219	91.0157	100.369	97.3723	36.204	36.4427	25.1548
pa1378	chr1:145095731-145097508	181.863	178.054	257.487	713.183	706.045	526.389	340.586	343.169	293.854
pa1379	chr1:145138932-145139583	218.727	157.452	256.007	10.8675	0	9.64082	13.4089	21.2583	4.57361
pa1380	chr1:145208243-145208845	127.795	77.9905	96.1876	63.8468	89.9862	62.6653	18.7725	23.2829	21.7246
pa1381	chr1:145209328-145211766	560.333	242.8	476.499	880.271	560.683	666.181	119.339	184.238	173.797
pa1382	chr1:145211867-145212646	41.7792	29.4304	39.9549	133.127	130.365	118.582	9.38623	12.1476	11.434
pa1383	chr1:145212891-145213908	54.0673	42.674	47.3539	154.862	133.826	151.361	13.4089	8.09838	13.7208
pa1384	chr1:145382197-145382903	137.626	77.9905	110.986	173.881	177.665	161.966	75.0898	84.0207	78.8948
pa1385	chr1:145394568-145396207	191.693	155.981	270.805	499.907	557.222	348.034	221.247	228.779	219.533
pa1386	chr1:145396619-145397252	29.4912	26.4873	48.8337	127.694	121.135	92.5519	44.2494	56.6887	84.6118
pa1387	chr1:145397300-145399027	172.032	133.908	201.254	406.174	356.484	292.117	254.769	255.099	212.673
pa1388	chr1:145436895-145437896	56.5249	57.3892	65.1116	57.0546	70.3738	77.1266	37.5449	59.7256	49.1663
pa1389	chr1:145437916-145438655	66.3553	61.8038	87.3088	169.805	163.821	147.505	85.817	76.9346	70.8909
pa1390	chr1:145438782-145439232	154.829	113.307	176.097	289.348	361.098	267.051	124.703	174.115	149.786
pa1391	chr1:145439394-145441596	579.994	475.3	513.494	523.001	673.743	519.64	309.746	472.743	458.504
pa1392	chr1:145469599-145471103	243.303	155.981	239.729	297.499	283.802	265.123	222.588	192.337	169.224
pa1393	chr1:145471743-145472439	41.7792	20.6013	34.0356	48.9039	55.3761	35.671	28.1587	41.5042	27.4417
pa1394	chr1:145472455-145474764	277.709	175.111	285.603	531.151	528.38	377.92	402.267	345.194	362.459
pa1395	chr1:145476406-145476992	29.4912	41.2025	48.8337	28.5273	29.9954	33.7429	10.7271	20.246	16.0076
pa1396	chr1:145477041-145477281	19.6608	11.7721	28.1164	29.8857	17.305	31.8147	25.4769	37.455	37.7323
pa1397	chr1:145477364-145478251	130.253	77.9905	119.865	141.278	153.438	100.265	138.112	167.029	147.499
pa1398	chr1:145507013-145508368	317.031	239.857	350.715	392.59	396.862	302.722	284.269	300.652	284.707
pa1399	chr1:145514843-145517303	309.658	189.826	300.401	546.094	749.885	445.406	417.017	428.202	443.64
pa1400	chr1:145548584-145548790	31.9488	27.9588	23.677	67.9221	35.7637	33.7429	25.4769	18.2214	17.151
pa1401	chr1:145548929-145549482	51.6096	23.5443	59.1924	96.4494	73.8348	68.4498	72.4081	79.9715	93.759
pa1402	chr1:145562426-145563456	39.3216	33.8449	62.152	61.1299	80.7568	58.809	13.4089	37.455	40.0191
pa1403	chr1:145574675-145576030	135.168	80.9335	136.142	175.239	163.821	154.253	152.861	195.374	170.367
pa1404	chr1:145576451-145576972	54.0673	36.7879	60.6722	91.0157	118.828	95.4441	61.6809	63.7748	70.8909
pa1405	chr1:145588730-145589402	54.0673	17.6582	60.6722	124.977	91.1398	117.618	73.7489	93.1314	77.7514
pa1406	chr1:145610074-145611040	176.947	126.551	198.295	268.972	293.032	205.349	245.383	230.804	233.254
pa1407	chr1:145611173-145611588	46.6944	23.5443	57.7126	43.4702	41.5321	39.5274	58.9992	55.6764	50.3097
pa1408	chr1:145611595-145612342	66.3553	36.7879	51.7933	73.3559	77.2958	53.0245	100.567	84.0207	72.0343
pa1409	chr1:145825666-145827161	130.253	70.6329	159.819	399.382	239.963	314.291	182.361	149.82	187.518
pa1410	chr1:145963294-145963731	29.4912	17.6582	17.7577	42.1117	43.8394	46.2759	5.36356	14.1722	9.14722
pa1411	chr1:145969417-145969821	110.592	72.1044	106.546	112.751	121.135	124.367	57.6583	65.7994	67.4607
pa1412	chr1:145979741-145980250	71.2705	48.5601	84.3492	81.5066	85.3715	67.4857	16.0907	20.246	16.0076
pa1413	chr1:145990611-145991501	83.5585	42.674	63.6318	114.109	80.7568	96.4082	10.7271	14.1722	6.86041
pa1414	chr1:146008571-146008990	51.6096	25.0158	31.076	12.226	16.1514	16.3894	18.7725	18.2214	16.0076
pa1415	chr1:146009252-146009557	17.2032	7.35759	19.2375	32.6026	39.2247	37.5992	30.8405	24.2952	27.4417
pa1416	chr1:146081504-146081874	19.6608	13.2437	22.1971	2.71689	2.30734	0.964082	131.407	121.476	132.635
pa1417	chr1:146082305-146082455	78.6433	42.674	82.8693	73.3559	27.688	58.809	48.272	49.6026	34.3021
pa1418	chr1:146082544-146082747	95.8465	36.7879	88.7886	70.639	55.3761	62.6653	92.5214	78.9592	92.6156
pa1419	chr1:146373211-146373339	22.1184	16.1867	13.3183	12.226	4.61467	5.78449	0	0	0
pa1420	chr1:146373574-146373799	54.0673	45.6171	79.9097	88.2988	86.5251	85.8033	22.7951	33.4058	17.151
pa1421	chr1:146374453-146375003	58.9825	35.3164	50.3135	93.7326	101.523	91.5878	49.6129	42.5165	27.4417
pa1422	chr1:146544068-146544562	27.0336	17.6582	39.9549	31.2442	36.9174	53.9886	37.5449	41.5042	43.4493
pa1423	chr1:146552005-146552288	7.37281	2.94304	7.39905	4.07533	3.46101	1.92816	29.4996	35.4304	35.4455
pa1424	chr1:146556288-146556463	29.4912	22.0728	29.5962	27.1689	28.8417	31.8147	24.136	41.5042	28.5851
pa1425	chr1:146642389-146643796	304.743	160.395	275.245	388.515	371.481	296.937	278.905	280.407	280.134
pa1426	chr1:146644255-146644839	86.0161	39.731	88.7886	153.504	141.901	113.762	95.2032	93.1314	96.0458
pa1427	chr1:146644882-146645428	63.8977	33.8449	42.9145	123.618	106.138	70.378	91.1805	49.6026	52.5965
pa1428	chr1:146696412-146697373	164.659	95.6487	143.542	171.164	152.284	156.181	52.2947	65.7994	72.0343
pa1429	chr1:146714694-146715238	100.762	55.9177	124.304	138.561	161.514	128.223	108.612	126.537	124.631
pa1430	chr1:146715349-146715756	34.4064	16.1867	31.076	33.9611	32.3027	24.102	71.0672	51.6272	69.7475
pa1431	chr1:146715759-146716135	12.288	2.94304	14.7981	12.226	9.22935	5.78449	30.8405	34.4181	28.5851
pa1432	chr1:147012396-147014838	326.861	242.8	369.952	426.551	479.926	389.489	315.109	289.517	351.024
pa1433	chr1:147070146-147071309	127.795	63.2753	112.466	142.637	158.053	124.367	99.2259	129.574	110.91
pa1434	chr1:147072460-147073081	36.864	30.9019	32.5558	38.0364	63.4518	43.3837	44.2494	43.5288	49.1663
pa1435	chr1:147141120-147143285	211.354	144.209	258.967	321.951	335.718	288.261	345.95	390.747	373.893
pa1436	chr1:147400016-147400404	51.6096	33.8449	82.8693	48.9039	18.4587	25.0661	46.9311	45.5534	46.8795
pa1437	chr1:147400416-147401232	203.981	110.364	186.456	315.159	203.046	257.41	207.838	254.087	261.839
pa1438	chr1:147401266-147401787	130.253	67.6898	82.8693	175.239	146.516	124.367	89.8396	51.6272	76.608
pa1439	chr1:147505030-147505485	24.576	13.2437	22.1971	36.678	39.2247	45.3119	9.38623	10.123	9.14722
pa1440	chr1:147511145-147511942	86.0161	72.1044	122.824	134.486	147.67	151.361	72.4081	76.9346	67.4607
pa1441	chr1:147520891-147521591	68.8129	45.6171	81.3895	143.995	136.133	106.049	34.8631	48.5903	37.7323
pa1442	chr1:147532361-147533244	81.1009	39.731	65.1116	105.959	85.3715	94.48	10.7271	10.123	8.00382
pa1443	chr1:147549995-147551002	22.1184	19.1297	22.1971	67.9221	71.5275	54.9527	91.1805	71.8732	74.3211
pa1444	chr1:147623266-147623894	199.066	110.364	195.335	135.844	174.204	120.51	8.04534	10.123	10.2906
pa1445	chr1:147624081-147624237	22.1184	16.1867	34.0356	33.9611	6.92201	28.9225	34.8631	34.4181	49.1663
pa1446	chr1:147624793-147625243	49.152	45.6171	50.3135	33.9611	29.9954	27.9584	13.4089	8.09838	12.5774
pa1447	chr1:147717449-147717986	31.9488	33.8449	23.677	4.07533	5.76834	10.6049	1.34089	2.0246	3.43021
pa1448	chr1:147718100-147718775	68.8129	64.7468	139.102	48.9039	44.9931	75.1984	60.34	40.4919	45.7361
pa1449	chr1:147718778-147719045	34.4064	22.0728	36.9952	17.6598	5.76834	17.3535	12.068	4.04919	3.43021
pa1450	chr1:147775109-147775480	36.864	25.0158	23.677	55.6962	34.6101	42.4196	10.7271	15.1845	14.8642
pa1451	chr1:147806935-147807206	36.864	17.6582	41.4347	48.9039	71.5275	54.9527	20.1133	21.2583	17.151
pa1452	chr1:147807628-147807958	135.168	104.478	100.627	57.0546	62.2981	52.0604	17.4316	25.3074	17.151
pa1453	chr1:147833326-147833920	95.8465	75.0474	82.8693	42.1117	43.8394	42.4196	12.068	18.2214	18.2944
pa1454	chr1:147834458-147834879	61.4401	47.0886	73.9905	99.1663	88.8325	85.8033	29.4996	51.6272	45.7361
pa1455	chr1:147861238-147861418	19.6608	32.3734	25.1568	6.79221	14.9977	8.67674	36.204	30.3689	24.0114
pa1456	chr1:147930665-147930899	95.8465	33.8449	57.7126	29.8857	14.9977	18.3176	0	0	0
pa1457	chr1:148000332-148000715	103.219	44.1455	97.6674	152.146	55.3761	126.295	1.34089	6.07379	5.71701
pa1458	chr1:148176103-148176409	194.151	110.364	167.219	122.26	143.055	97.3723	40.2267	38.4673	35.4455
pa1459	chr1:148176642-148177567	179.405	86.8196	121.344	59.7715	64.6054	43.3837	14.7498	18.2214	18.2944
pa1460	chr1:148240547-148241282	78.6433	45.6171	102.107	141.278	153.438	106.049	16.0907	13.1599	18.2944
pa1461	chr1:148526847-148528191	221.184	191.297	236.77	131.769	130.365	131.115	76.4307	96.1683	73.1777
pa1462	chr1:148532268-148532737	51.6096	30.9019	32.5558	16.3013	25.3807	16.3894	6.70445	13.1599	10.2906
pa1463	chr1:148555329-148555544	39.3216	33.8449	32.5558	13.5844	5.76834	8.67674	4.02267	2.0246	3.43021
pa1464	chr1:148556507-148557477	172.032	100.063	186.456	134.486	153.438	92.5519	89.8396	69.8486	52.5965
pa1465	chr1:148598021-148598436	86.0161	30.9019	73.9905	80.1481	117.674	53.9886	10.7271	15.1845	19.4378
pa1466	chr1:148598725-148599483	248.218	135.38	232.33	287.99	215.736	202.457	46.9311	65.7994	34.3021
pa1467	chr1:148767302-148767874	58.9825	25.0158	59.1924	74.7144	59.9908	48.2041	4.02267	4.04919	4.57361
pa1468	chr1:148928355-148928809	44.2368	23.5443	51.7933	13.5844	6.92201	7.71266	0	0	0
pa1469	chr1:149137573-149137693	29.4912	20.6013	25.1568	28.5273	18.4587	20.2457	14.7498	10.123	24.0114
pa1470	chr1:149192471-149192878	36.864	26.4873	39.9549	29.8857	23.0734	19.2816	25.4769	25.3074	16.0076
pa1471	chr1:149193107-149193964	88.4737	51.5031	76.9501	100.525	128.057	114.726	105.93	94.1437	86.8986
pa1472	chr1:149215743-149216200	68.8129	54.4462	66.5914	44.8286	42.6857	31.8147	21.4542	10.123	11.434
pa1473	chr1:149223209-149223540	29.4912	38.2595	38.4751	32.6026	68.0665	29.8865	60.34	41.5042	42.3059
pa1474	chr1:149224740-149225086	108.135	114.778	140.582	92.3741	80.7568	54.9527	42.9085	51.6272	36.5889
pa1475	chr1:149230337-149230920	44.2368	30.9019	39.9549	52.9793	61.1444	47.24	57.6583	61.7502	53.7399
pa1476	chr1:149231033-149231535	86.0161	36.7879	68.0712	70.639	65.7591	50.1323	77.7716	87.0576	67.4607
pa1477	chr1:149398580-149399230	189.235	94.1772	251.568	82.865	71.5275	84.8392	64.3627	94.1437	74.3211
pa1478	chr1:149399338-149399764	61.4401	57.3892	78.4299	19.0182	14.9977	9.64082	8.04534	6.07379	8.00382
pa1479	chr1:149400009-149400607	63.8977	45.6171	109.506	8.15066	10.383	8.67674	9.38623	10.123	6.86041
pa1480	chr1:149514266-149515148	73.7281	44.1455	71.0309	176.598	164.975	154.253	30.8405	34.4181	33.1587
pa1481	chr1:149576477-149576833	34.4064	30.9019	47.3539	42.1117	34.6101	29.8865	13.4089	12.1476	13.7208
pa1482	chr1:149577538-149577860	132.711	82.405	103.587	57.0546	32.3027	31.8147	8.04534	8.09838	6.86041
pa1483	chr1:149605326-149605559	36.864	20.6013	28.1164	2.71689	2.30734	2.89225	16.0907	13.1599	12.5774
pa1484	chr1:149672065-149672303	14.7456	19.1297	22.1971	33.9611	36.9174	45.3119	2.68178	11.1353	13.7208
pa1485	chr1:149783273-149783902	174.49	110.364	189.416	203.766	188.048	176.427	144.816	179.177	172.654
pa1486	chr1:149784598-149785129	95.8465	52.9746	108.026	108.675	94.6008	80.0188	63.0218	71.8732	75.4645
pa1487	chr1:149801901-149803256	154.829	51.5031	121.344	218.709	233.041	127.259	92.5214	67.824	81.1816
pa1488	chr1:149803378-149804014	142.541	70.6329	137.622	232.294	251.5	161.966	120.68	135.648	125.774
pa1489	chr1:149804038-149805523	312.116	155.981	285.603	362.704	493.77	296.937	285.61	306.726	290.424
pa1490	chr1:149812166-149812767	44.2368	19.1297	38.4751	54.3377	32.3027	58.809	36.204	34.4181	30.8719
pa1491	chr1:149813087-149813610	81.1009	63.2753	76.9501	129.052	124.596	124.367	76.4307	71.8732	80.0382
pa1492	chr1:149813689-149814271	95.8465	55.9177	87.3088	122.26	148.823	103.157	61.6809	72.8855	70.8909
pa1493	chr1:149814277-149814874	73.7281	41.2025	65.1116	116.826	124.596	74.2343	63.0218	58.7133	62.8871
pa1494	chr1:149815049-149815301	34.4064	7.35759	17.7577	55.6962	47.3004	26.0302	36.204	26.3197	28.5851
pa1495	chr1:149815388-149815737	14.7456	10.3006	11.8385	29.8857	36.9174	23.138	29.4996	16.1968	19.4378
pa1496	chr1:149819861-149820777	14.7456	5.88607	5.91924	17.6598	16.1514	7.71266	69.7263	55.6764	60.6003
pa1497	chr1:149821329-149821831	27.0336	17.6582	16.2779	24.452	29.9954	17.3535	46.9311	67.824	52.5965
pa1498	chr1:149822020-149823244	169.575	108.892	167.219	211.917	257.268	194.745	131.407	150.832	148.642
pa1499	chr1:149823335-149823852	76.1857	33.8449	63.6318	88.2988	89.9862	80.9829	56.3174	51.6272	50.3097
pa1500	chr1:149824067-149824605	34.4064	17.6582	34.0356	29.8857	40.3784	49.1682	25.4769	35.4304	36.5889
pa1501	chr1:149831257-149834852	675.841	354.636	637.798	854.461	1061.38	655.576	540.379	526.395	522.535
pa1502	chr1:149856063-149860274	914.228	531.218	864.209	1176.41	1076.37	1010.36	950.691	990.027	998.19
pa1503	chr1:149870341-149872050	81.1009	67.6898	97.6674	146.712	124.596	118.582	213.202	230.804	248.118
pa1504	chr1:149888561-149889329	125.338	61.8038	112.466	177.956	197.277	85.8033	162.248	126.537	93.759
pa1505	chr1:149889452-149889907	46.6944	26.4873	31.076	36.678	55.3761	26.9943	42.9085	30.3689	38.8757
pa1506	chr1:149898689-149900029	231.015	173.639	224.931	324.668	266.497	246.805	242.701	238.902	218.39
pa1507	chr1:149907847-149908859	68.8129	39.731	82.8693	175.239	203.046	114.726	32.1814	40.4919	36.5889
pa1508	chr1:149980198-149983568	462.029	394.367	494.256	502.624	413.013	421.304	404.949	504.124	500.81
pa1509	chr1:150038165-150040482	449.741	370.823	454.302	536.585	501.846	394.31	458.584	397.833	437.923
pa1510	chr1:150120706-150121856	125.338	45.6171	69.5511	211.917	209.968	121.474	107.271	97.1806	101.763
pa1511	chr1:150122878-150123519	88.4737	36.7879	51.7933	124.977	126.904	64.5935	104.589	79.9715	76.608
pa1512	chr1:150185800-150187095	142.541	117.721	147.981	163.013	170.743	144.612	111.294	107.304	128.061
pa1513	chr1:150206232-150206646	36.864	10.3006	8.87886	23.0935	20.766	13.4971	6.70445	12.1476	5.71701
pa1514	chr1:150206657-150206885	39.3216	14.7152	25.1568	25.8104	47.3004	17.3535	24.136	19.2337	13.7208
pa1515	chr1:150206945-150207473	115.507	64.7468	79.9097	118.185	106.138	113.762	88.4987	97.1806	83.4684
pa1516	chr1:150207563-150208562	255.591	197.183	266.366	438.777	461.467	311.398	384.835	359.366	360.172
pa1517	chr1:150208695-150209274	100.762	72.1044	115.425	135.844	138.44	120.51	50.9538	63.7748	65.1739
pa1518	chr1:150227992-150228430	27.0336	30.9019	23.677	25.8104	28.8417	39.5274	16.0907	13.1599	14.8642
pa1519	chr1:150228439-150228795	31.9488	16.1867	17.7577	13.5844	11.5367	16.3894	20.1133	15.1845	25.1548
pa1520	chr1:150228946-150229308	27.0336	33.8449	31.076	19.0182	16.1514	42.4196	12.068	32.3935	26.2983
pa1521	chr1:150229601-150230813	108.135	101.535	184.976	76.0728	72.6811	171.607	30.8405	84.0207	96.0458
pa1522	chr1:150239863-150242159	329.319	226.614	369.952	559.678	724.504	484.933	367.404	444.399	468.795
pa1523	chr1:150253493-150254754	147.456	85.348	118.385	149.429	238.809	171.607	147.498	170.066	161.22
pa1524	chr1:150254945-150256301	142.541	58.8607	84.3492	277.122	312.644	159.074	175.657	169.054	216.103
pa1525	chr1:150265570-150267141	267.879	179.525	290.043	402.099	393.401	315.255	288.291	289.517	308.719
pa1526	chr1:150293106-150293481	93.3889	55.9177	68.0712	78.7897	69.2201	48.2041	128.725	141.722	130.348
pa1527	chr1:150293757-150294772	235.93	166.282	247.128	319.234	335.718	251.625	258.792	206.509	248.118
pa1528	chr1:150335402-150336530	110.592	79.462	121.344	138.561	137.287	119.546	105.93	107.304	112.053
pa1529	chr1:150336605-150339555	833.127	600.379	855.33	1031.06	976.004	727.882	714.694	782.506	695.189
pa1530	chr1:150459398-150460686	304.743	214.842	334.437	451.003	507.614	377.92	293.655	319.886	329.3
pa1531	chr1:150487877-150488119	36.864	29.4304	36.9952	44.8286	40.3784	41.4555	24.136	23.2829	22.868
pa1532	chr1:150488173-150488509	29.4912	17.6582	34.0356	38.0364	18.4587	27.9584	12.068	18.2214	10.2906
pa1533	chr1:150533389-150533985	44.2368	20.6013	41.4347	44.8286	56.5298	61.7012	41.5676	47.578	38.8757
pa1534	chr1:150534060-150534556	61.4401	11.7721	59.1924	84.2235	74.9885	67.4857	115.317	78.9592	88.042
pa1535	chr1:150548363-150551763	1049.4	422.326	763.582	987.588	1123.67	613.156	729.444	656.981	730.634
pa1536	chr1:150600485-150600924	14.7456	11.7721	14.7981	27.1689	14.9977	9.64082	33.5222	25.3074	27.4417
pa1537	chr1:150600977-150602799	454.656	266.345	427.665	558.32	632.21	429.016	441.153	438.325	421.915
pa1538	chr1:150668521-150670513	277.709	229.557	300.401	315.159	253.807	222.703	258.792	229.792	233.254
pa1539	chr1:150846788-150848762	258.048	139.794	201.254	244.52	190.355	127.259	206.497	169.054	187.518
pa1540	chr1:150849278-150849541	31.9488	30.9019	56.2328	69.2806	50.7614	39.5274	18.7725	24.2952	22.868
pa1541	chr1:150898250-150898660	44.2368	52.9746	78.4299	66.5637	42.6857	38.5633	40.2267	39.4796	42.3059
pa1542	chr1:150898748-150899498	169.575	97.1202	189.416	215.992	260.729	185.104	215.883	175.128	165.793
pa1543	chr1:150945596-150946783	113.05	67.6898	108.026	135.844	224.965	172.571	68.3854	87.0576	78.8948
pa1544	chr1:150977139-150979906	407.962	356.107	497.216	380.364	434.933	462.759	348.631	442.374	448.214
pa1545	chr1:150980275-150982231	218.727	120.664	210.133	385.798	520.305	328.752	312.427	334.058	298.428
pa1546	chr1:151019593-151021521	233.472	163.338	264.886	313.8	219.197	294.045	14.7498	14.1722	13.7208
pa1547	chr1:151030226-151032094	240.845	147.152	251.568	351.837	401.477	296.937	285.61	297.616	275.56
pa1548	chr1:151032207-151034727	319.488	200.126	318.159	456.437	474.158	296.937	455.903	422.128	407.051
pa1549	chr1:151042635-151043752	206.439	188.354	238.249	244.52	274.573	246.805	233.315	274.333	256.122
pa1550	chr1:151116982-151117741	22.1184	11.7721	11.8385	52.9793	89.9862	43.3837	33.5222	40.4919	37.7323
pa1551	chr1:151117841-151119903	179.405	100.063	204.214	380.364	409.552	288.261	299.018	290.53	286.994
pa1552	chr1:151128903-151129672	9.83041	17.6582	34.0356	57.0546	63.4518	38.5633	20.1133	24.2952	18.2944
pa1553	chr1:151136835-151139655	410.42	306.076	485.378	637.11	892.94	536.994	556.469	565.875	552.263
pa1554	chr1:151161617-151162176	68.8129	55.9177	72.5107	74.7144	78.4495	47.24	49.6129	53.6518	56.0267
pa1555	chr1:151162229-151162859	110.592	85.348	137.622	218.709	208.814	199.565	147.498	162.98	172.654
pa1556	chr1:151170337-151170968	41.7792	54.4462	47.3539	58.413	48.4541	54.9527	42.9085	62.7625	50.3097
pa1557	chr1:151171032-151173308	339.149	198.655	361.074	498.549	580.295	359.603	399.585	418.079	429.919
pa1558	chr1:151226835-151228273	248.218	217.785	247.128	323.309	321.874	283.44	260.133	259.148	205.812
pa1559	chr1:151253379-151254594	206.439	108.892	205.694	207.842	275.727	214.99	211.861	211.57	234.397
pa1560	chr1:151254601-151255939	174.49	122.136	213.093	273.047	209.968	234.272	203.815	241.939	243.545
pa1561	chr1:151298919-151302002	312.116	214.842	352.195	464.587	529.534	381.776	473.334	500.075	473.369
pa1562	chr1:151318383-151320216	218.727	182.468	221.971	298.857	400.323	287.296	274.882	242.952	264.126
pa1563	chr1:151371270-151373469	334.234	220.728	343.316	406.174	531.841	409.735	391.54	448.448	472.225
pa1564	chr1:151430229-151431076	213.811	128.022	210.133	211.917	185.741	149.433	158.225	178.164	184.088
pa1565	chr1:151431881-151432494	36.864	38.2595	48.8337	35.3195	33.4564	29.8865	28.1587	25.3074	29.7285
pa1566	chr1:151482920-151483620	86.0161	75.0474	108.026	137.203	117.674	110.869	164.929	125.525	129.204
pa1567	chr1:151484023-151484702	108.135	45.6171	81.3895	100.525	113.06	100.265	56.3174	59.7256	51.4531
pa1568	chr1:151512121-151514414	203.981	91.2341	187.936	327.385	286.11	236.2	294.996	343.169	349.881
pa1569	chr1:151686696-151687430	24.576	10.3006	17.7577	25.8104	51.9151	24.102	32.1814	33.4058	32.0153
pa1570	chr1:151687483-151689165	51.6096	22.0728	90.2684	149.429	223.812	74.2343	166.27	127.55	133.778
pa1571	chr1:151689262-151690199	56.5249	30.9019	34.0356	69.2806	86.5251	28.9225	67.0445	67.824	77.7514
pa1572	chr1:151735063-151735949	73.7281	54.4462	103.587	108.675	113.06	114.726	95.2032	123.5	113.197
pa1573	chr1:151736052-151736750	157.287	126.551	146.501	150.787	141.901	123.402	160.907	123.5	160.076
pa1574	chr1:151762003-151762954	81.1009	76.5189	96.1876	153.504	137.287	124.367	115.317	107.304	104.05
pa1575	chr1:151763028-151764539	270.336	148.623	236.77	334.177	258.422	291.153	265.496	287.493	323.583
pa1576	chr1:151811948-151813245	81.1009	57.3892	102.107	44.8286	72.6811	141.72	30.8405	53.6518	58.3135
pa1577	chr1:151966442-151966940	9.83041	13.2437	14.7981	55.6962	63.4518	37.5992	5.36356	23.2829	20.5812
pa1578	chr1:152007617-152009464	88.4737	60.3322	118.385	152.146	183.433	98.3364	103.249	143.746	123.487
pa1579	chr1:152080193-152080845	17.2032	16.1867	17.7577	32.6026	56.5298	35.671	12.068	12.1476	8.00382
pa1580	chr1:152081730-152083022	34.4064	25.0158	42.9145	92.3741	203.046	96.4082	20.1133	36.4427	29.7285
pa1581	chr1:152161464-152162342	46.6944	5.88607	13.3183	81.5066	101.523	53.9886	33.5222	22.2706	58.3135
pa1582	chr1:153507429-153509275	83.5585	33.8449	72.5107	169.805	221.504	132.079	56.3174	65.7994	68.6041
pa1583	chr1:153598649-153603331	122.88	58.8607	103.587	190.182	416.474	275.727	115.317	192.337	188.661
pa1584	chr1:153606401-153607357	228.557	161.867	221.971	274.405	259.575	210.17	258.792	240.927	307.575
pa1585	chr1:153631001-153632137	181.863	136.851	159.819	196.974	221.504	204.385	182.361	188.287	185.231
pa1586	chr1:153642408-153643602	186.778	88.2911	165.739	292.065	331.103	221.739	193.088	216.632	214.96
pa1587	chr1:153643683-153644380	100.762	75.0474	94.7078	111.392	93.4472	69.4139	117.998	104.267	84.6118
pa1588	chr1:153650429-153651386	29.4912	13.2437	19.2375	46.1871	48.4541	55.9168	63.0218	50.6149	44.5927
pa1589	chr1:153699888-153701753	196.608	128.022	279.684	412.967	503	333.572	341.927	336.083	349.881
pa1590	chr1:153755583-153756148	27.0336	35.3164	39.9549	33.9611	32.3027	43.3837	50.9538	64.7871	46.8795
pa1591	chr1:153762505-153763784	54.0673	51.5031	102.107	91.0157	108.445	104.121	37.5449	57.701	50.3097
pa1592	chr1:153893414-153894963	194.151	64.7468	137.622	233.652	297.647	169.678	213.202	194.361	208.099
pa1593	chr1:153895499-153896402	194.151	113.307	179.057	226.86	245.731	169.678	143.475	186.263	189.805
pa1594	chr1:153916373-153918434	95.8465	52.9746	90.2684	169.805	246.885	150.397	130.066	113.377	109.767
pa1595	chr1:153929583-153930577	135.168	76.5189	124.304	180.673	290.725	143.648	155.543	174.115	137.208
pa1596	chr1:153930658-153931220	100.762	52.9746	96.1876	104.6	36.9174	77.1266	100.567	119.451	112.053
pa1597	chr1:153934541-153936920	191.693	120.664	211.613	317.876	353.023	263.194	276.223	305.714	309.862
pa1598	chr1:153939109-153939754	49.152	23.5443	53.2732	70.639	55.3761	41.4555	29.4996	37.455	30.8719
pa1599	chr1:153939775-153941339	152.371	89.7626	165.739	215.992	230.734	219.811	138.112	147.796	154.359
pa1600	chr1:153948888-153950742	233.472	175.111	267.846	338.252	431.472	295.009	293.655	326.972	278.99
pa1601	chr1:153957719-153958852	63.8977	29.4304	63.6318	89.6572	176.511	82.911	60.34	61.7502	83.4684
pa1602	chr1:153962898-153964206	444.826	276.645	448.382	536.585	498.385	399.13	358.018	427.19	418.485
pa1603	chr1:154153911-154156203	309.658	183.94	266.366	494.473	673.743	479.149	362.04	367.464	341.877
pa1604	chr1:154191698-154193197	282.624	203.069	347.755	493.115	553.761	365.387	337.904	396.821	403.621
pa1605	chr1:154194015-154194950	98.3041	76.5189	137.622	175.239	193.816	107.977	140.793	158.931	132.635
pa1606	chr1:154244404-154246206	334.234	198.655	359.594	483.606	569.912	403.95	351.313	382.649	361.315
pa1607	chr1:154298399-154298945	34.4064	19.1297	57.7126	67.9221	86.5251	86.7674	52.2947	56.6887	49.1663
pa1608	chr1:154300411-154301130	44.2368	10.3006	29.5962	44.8286	85.3715	56.8808	53.6356	58.7133	46.8795
pa1609	chr1:154301367-154302046	41.7792	25.0158	47.3539	124.977	188.048	61.7012	109.953	91.1068	94.9024
pa1610	chr1:154302115-154302778	9.83041	8.82911	23.677	65.2053	76.1421	21.2098	64.3627	31.3812	38.8757
pa1611	chr1:154377266-154377738	12.288	16.1867	26.6366	42.1117	51.9151	35.671	16.0907	15.1845	27.4417
pa1612	chr1:154378488-154379382	51.6096	33.8449	44.3943	82.865	156.899	77.1266	37.5449	51.6272	62.8871
pa1613	chr1:154529092-154530815	194.151	100.063	214.572	273.047	353.023	235.236	207.838	216.632	206.956
pa1614	chr1:154531413-154532162	54.0673	48.5601	96.1876	110.034	130.365	110.869	91.1805	143.746	144.069
pa1615	chr1:154539539-154540434	27.0336	25.0158	29.5962	69.2806	89.9862	29.8865	46.9311	44.5411	48.0229
pa1616	chr1:154540479-154540850	17.2032	1.47152	14.7981	32.6026	27.688	13.4971	34.8631	35.4304	26.2983
pa1617	chr1:154579281-154579809	31.9488	20.6013	23.677	16.3013	12.6904	11.569	42.9085	38.4673	32.0153
pa1618	chr1:154579817-154580284	76.1857	48.5601	96.1876	59.7715	95.7545	60.7372	42.9085	45.5534	60.6003
pa1619	chr1:154598966-154600143	142.541	82.405	102.107	194.257	254.961	164.858	166.27	171.078	155.503
pa1620	chr1:154600155-154600997	98.3041	70.6329	106.546	138.561	94.6008	134.007	107.271	122.488	130.348
pa1621	chr1:154839522-154843377	437.453	278.117	430.625	679.221	711.814	475.292	407.631	483.878	515.674
pa1622	chr1:154908274-154908856	27.0336	20.6013	34.0356	27.1689	58.8371	29.8865	18.7725	16.1968	21.7246
pa1623	chr1:154909074-154910648	179.405	123.608	205.694	258.104	256.114	249.697	245.383	252.062	272.13
pa1624	chr1:154926918-154928869	125.338	94.1772	192.375	157.579	219.197	191.852	144.816	158.931	160.076
pa1625	chr1:154932805-154934310	149.914	77.9905	124.304	188.824	138.44	125.331	215.883	239.915	213.816
pa1626	chr1:154934672-154935342	73.7281	52.9746	66.5914	107.317	89.9862	71.3421	103.249	115.402	101.763
pa1627	chr1:154941530-154943825	117.965	32.3734	90.2684	167.088	282.649	124.367	131.407	130.586	115.484
pa1628	chr1:154945877-154947877	260.506	183.94	294.482	354.554	392.247	355.746	321.814	305.714	329.3
pa1629	chr1:154947986-154948341	22.1184	8.82911	29.5962	51.6208	49.6078	35.671	20.1133	22.2706	4.57361
pa1630	chr1:154955068-154956764	226.099	88.2911	195.335	258.104	340.332	253.554	292.314	249.025	253.835
pa1631	chr1:154972663-154975021	238.387	157.452	276.724	338.252	358.791	319.111	321.814	351.267	359.028
pa1632	chr1:154975206-154976564	191.693	133.908	226.411	313.8	421.089	346.105	229.292	282.431	275.56
pa1633	chr1:154976585-154977196	56.5249	44.1455	60.6722	55.6962	108.445	84.8392	53.6356	66.8117	59.4569
pa1634	chr1:155023142-155023447	27.0336	2.94304	10.3587	32.6026	27.688	32.7788	20.1133	23.2829	29.7285
pa1635	chr1:155023896-155024970	135.168	79.462	142.062	191.54	254.961	224.631	140.793	163.992	168.08
pa1636	chr1:155051459-155052396	81.1009	25.0158	60.6722	141.278	198.431	90.6237	99.2259	119.451	108.623
pa1637	chr1:155056827-155057944	122.88	57.3892	93.228	124.977	110.752	124.367	103.249	93.1314	96.0458
pa1638	chr1:155058005-155058325	19.6608	16.1867	31.076	35.3195	50.7614	41.4555	29.4996	30.3689	24.0114
pa1639	chr1:155098846-155100230	110.592	100.063	125.784	158.938	133.826	204.385	139.453	171.078	177.227
pa1640	chr1:155100312-155102852	294.912	253.101	383.271	307.008	560.683	461.795	199.793	359.366	365.889
pa1641	chr1:155107765-155109125	346.522	170.696	293.002	354.554	425.704	314.291	356.677	321.911	335.017
pa1642	chr1:155111919-155113350	238.387	172.168	221.971	345.044	373.789	319.111	249.406	238.902	244.688
pa1643	chr1:155139271-155140596	27.0336	30.9019	31.076	96.4494	154.592	107.013	16.0907	22.2706	17.151
pa1644	chr1:155144696-155145488	56.5249	42.674	76.9501	133.127	194.97	110.869	71.0672	101.23	78.8948
pa1645	chr1:155145588-155145858	49.152	20.6013	41.4347	44.8286	65.7591	62.6653	36.204	40.4919	43.4493
pa1646	chr1:155145895-155147235	105.677	61.8038	99.1473	188.824	203.046	164.858	109.953	98.1929	99.476
pa1647	chr1:155147299-155148018	34.4064	8.82911	31.076	58.413	99.2155	49.1682	73.7489	56.6887	67.4607
pa1648	chr1:155163037-155164457	68.8129	16.1867	47.3539	69.2806	103.83	80.9829	46.9311	69.8486	50.3097
pa1649	chr1:155164613-155164955	19.6608	7.35759	17.7577	32.6026	12.6904	34.707	26.8178	26.3197	26.2983
pa1650	chr1:155165084-155165478	19.6608	7.35759	29.5962	62.4884	76.1421	36.6351	30.8405	53.6518	29.7285
pa1651	chr1:155165511-155166033	9.83041	10.3006	20.7173	25.8104	36.9174	16.3894	30.8405	49.6026	34.3021
pa1652	chr1:155176284-155178792	135.168	70.6329	130.223	211.917	224.965	193.78	167.611	194.361	168.08
pa1653	chr1:155178927-155179762	100.762	51.5031	124.304	142.637	126.904	119.546	93.8623	116.414	114.34
pa1654	chr1:155187999-155188682	34.4064	27.9588	34.0356	51.6208	85.3715	73.2702	58.9992	55.6764	59.4569
pa1655	chr1:155196658-155197424	122.88	76.5189	115.425	150.787	132.672	99.3004	53.6356	47.578	58.3135
pa1656	chr1:155197604-155198127	22.1184	32.3734	35.5154	71.9975	102.677	73.2702	69.7263	67.824	72.0343
pa1657	chr1:155210475-155211309	54.0673	30.9019	69.5511	76.0728	81.9105	68.4498	87.1578	76.9346	93.759
pa1658	chr1:155212973-155213759	44.2368	32.3734	36.9952	48.9039	51.9151	38.5633	12.068	4.04919	8.00382
pa1659	chr1:155214210-155214405	39.3216	29.4304	65.1116	52.9793	51.9151	61.7012	22.7951	21.2583	20.5812
pa1660	chr1:155223389-155224999	105.677	22.0728	102.107	201.05	218.043	145.576	92.5214	110.34	98.3326
pa1661	chr1:155225107-155225936	66.3553	36.7879	60.6722	91.0157	70.3738	70.378	45.5903	52.6395	66.3173
pa1662	chr1:155231017-155232179	135.168	113.307	204.214	259.463	351.869	258.374	222.588	212.583	238.971
pa1663	chr1:155232328-155232527	7.37281	25.0158	25.1568	10.8675	21.9197	29.8865	25.4769	16.1968	20.5812
pa1664	chr1:155247542-155248242	46.6944	27.9588	47.3539	115.468	102.677	64.5935	56.3174	72.8855	57.1701
pa1665	chr1:155264781-155265604	7.37281	4.41455	8.87886	9.5091	14.9977	18.3176	42.9085	58.7133	52.5965
pa1666	chr1:155278015-155278403	29.4912	29.4304	44.3943	63.8468	51.9151	50.1323	13.4089	21.2583	13.7208
pa1667	chr1:155278527-155279821	221.184	125.079	253.047	338.252	489.156	326.824	242.701	266.234	283.564
pa1668	chr1:155289913-155291800	122.88	48.5601	109.506	262.179	336.871	134.007	206.497	182.214	163.507
pa1669	chr1:155291804-155292752	71.2705	26.4873	53.2732	81.5066	84.2178	76.1625	92.5214	81.9961	64.0305
pa1670	chr1:155293611-155295057	127.795	80.9335	121.344	235.011	233.041	240.056	140.793	177.152	176.084
pa1671	chr1:155373613-155373757	27.0336	13.2437	13.3183	14.9429	18.4587	25.0661	20.1133	17.2091	16.0076
pa1672	chr1:155530317-155530970	66.3553	36.7879	53.2732	51.6208	74.9885	50.1323	38.8858	32.3935	34.3021
pa1673	chr1:155531047-155532295	339.149	226.614	343.316	457.795	458.006	346.105	345.95	353.292	323.583
pa1674	chr1:155532698-155534136	304.743	203.069	340.356	357.27	404.938	302.722	285.61	296.603	313.292
pa1675	chr1:155579331-155579694	54.0673	39.731	66.5914	70.639	56.5298	37.5992	95.2032	97.1806	89.1854
pa1676	chr1:155579890-155580979	137.626	95.6487	179.057	259.463	245.731	221.739	201.133	203.472	213.816
pa1677	chr1:155656543-155657980	363.725	236.914	341.836	463.229	550.3	366.351	332.541	306.726	301.858
pa1678	chr1:155658557-155659514	169.575	136.851	187.936	248.595	243.424	213.062	183.702	220.681	181.801
pa1679	chr1:155715496-155716039	14.7456	5.88607	20.7173	112.751	50.7614	97.3723	38.8858	37.455	49.1663
pa1680	chr1:155716192-155716493	29.4912	17.6582	29.5962	17.6598	24.227	20.2457	28.1587	43.5288	35.4455
pa1681	chr1:155826196-155827229	108.135	97.1202	161.299	220.068	230.734	162.93	147.498	150.832	154.359
pa1682	chr1:155828529-155829194	61.4401	82.405	81.3895	100.525	73.8348	61.7012	28.1587	30.3689	24.0114
pa1683	chr1:155829262-155831425	476.775	360.522	535.691	578.697	676.05	497.466	565.856	624.588	600.286
pa1684	chr1:155880049-155880804	110.592	52.9746	79.9097	115.468	121.135	73.2702	69.7263	83.0084	59.4569
pa1685	chr1:155903343-155904937	321.946	248.687	387.71	489.039	499.539	409.735	375.449	396.821	357.885
pa1686	chr1:155936098-155937284	34.4064	20.6013	29.5962	55.6962	78.4495	52.0604	25.4769	50.6149	41.1625
pa1687	chr1:155937355-155939589	152.371	82.405	167.219	245.878	288.417	192.816	168.952	185.251	202.382
pa1688	chr1:155944748-155948051	297.37	214.842	401.028	334.177	488.002	476.256	299.018	335.071	340.734
pa1689	chr1:155948267-155948860	78.6433	32.3734	62.152	59.7715	98.0618	103.157	79.1125	92.1191	81.1816
pa1690	chr1:155958648-155959485	36.864	25.0158	56.2328	88.2988	99.2155	71.3421	46.9311	42.5165	41.1625
pa1691	chr1:155989557-155991222	115.507	82.405	112.466	180.673	235.348	177.391	143.475	188.287	165.793
pa1692	chr1:156022470-156023306	66.3553	42.674	75.4703	129.052	149.977	107.977	100.567	114.39	91.4722
pa1693	chr1:156023683-156024444	76.1857	58.8607	102.107	111.392	101.523	84.8392	95.2032	96.1683	73.1777
pa1694	chr1:156024458-156025794	172.032	73.5759	171.658	235.011	308.03	224.631	264.155	278.382	245.831
pa1695	chr1:156052667-156053348	44.2368	41.2025	65.1116	124.977	158.053	137.864	92.5214	79.9715	64.0305
pa1696	chr1:156084412-156086129	267.879	122.136	251.568	349.12	319.566	351.89	281.587	317.862	329.3
pa1697	chr1:156111210-156111948	4.9152	1.47152	5.91924	5.43377	4.61467	0.964082	41.5676	37.455	57.1701
pa1698	chr1:156130240-156130824	9.83041	17.6582	23.677	33.9611	49.6078	40.4914	17.4316	9.11068	10.2906
pa1699	chr1:156162908-156163710	78.6433	66.2183	90.2684	95.091	153.438	81.947	160.907	142.734	164.65
pa1700	chr1:156163806-156164931	218.727	104.478	224.931	290.707	411.86	269.943	336.563	340.132	329.3
pa1701	chr1:156182225-156183694	262.963	169.225	230.85	290.707	293.032	262.23	219.906	212.583	220.677
pa1702	chr1:156250847-156253302	363.725	192.769	350.715	427.91	584.91	436.729	340.586	339.12	328.156
pa1703	chr1:156260651-156261730	54.0673	20.6013	41.4347	63.8468	78.4495	78.0906	5.36356	6.07379	2.2868
pa1704	chr1:156264391-156265833	147.456	80.9335	153.9	247.237	308.03	220.775	158.225	161.968	196.665
pa1705	chr1:156307085-156307809	240.845	116.25	187.936	277.122	218.043	156.181	242.701	203.472	202.382
pa1706	chr1:156307871-156308234	41.7792	25.0158	63.6318	61.1299	86.5251	65.5576	49.6129	50.6149	48.0229
pa1707	chr1:156308246-156309186	189.235	139.794	186.456	207.842	281.495	214.99	230.633	253.074	276.703
pa1708	chr1:156386004-156387420	88.4737	38.2595	81.3895	52.9793	43.8394	37.5992	109.953	111.353	96.0458
pa1709	chr1:156387487-156388243	36.864	25.0158	57.7126	51.6208	50.7614	45.3119	41.5676	53.6518	57.1701
pa1710	chr1:156388347-156389513	56.5249	45.6171	100.627	100.525	74.9885	59.7731	91.1805	108.316	112.053
pa1711	chr1:156389757-156390113	24.576	4.41455	25.1568	33.9611	57.6834	33.7429	41.5676	46.5657	43.4493
pa1712	chr1:156390115-156391590	137.626	82.405	165.739	263.538	211.121	215.954	284.269	247.001	246.975
pa1713	chr1:156391680-156392370	29.4912	20.6013	32.5558	46.1871	48.4541	33.7429	38.8858	33.4058	29.7285
pa1714	chr1:156393016-156394175	68.8129	17.6582	51.7933	59.7715	87.6788	53.9886	34.8631	44.5411	58.3135
pa1715	chr1:156394791-156395935	66.3553	36.7879	47.3539	69.2806	74.9885	38.5633	54.9765	64.7871	54.8833
pa1716	chr1:156396056-156399703	434.996	244.272	448.382	824.575	957.545	456.975	651.673	582.071	573.988
pa1717	chr1:156406080-156406749	39.3216	16.1867	42.9145	58.413	54.2224	36.6351	50.9538	55.6764	54.8833
pa1718	chr1:156426106-156427176	71.2705	69.1613	119.865	112.751	116.521	129.187	95.2032	119.451	110.91
pa1719	chr1:156467786-156468364	17.2032	13.2437	23.677	36.678	62.2981	26.0302	45.5903	31.3812	36.5889
pa1720	chr1:156468399-156469736	179.405	69.1613	153.9	292.065	317.259	211.134	176.997	215.619	204.669
pa1721	chr1:156470823-156471568	41.7792	30.9019	69.5511	43.4702	55.3761	59.7731	88.4987	101.23	102.906
pa1722	chr1:156474637-156475641	95.8465	67.6898	121.344	122.26	132.672	98.3364	117.998	90.0945	94.9024
pa1723	chr1:156561040-156561530	44.2368	36.7879	54.753	73.3559	61.1444	55.9168	37.5449	51.6272	43.4493
pa1724	chr1:156561598-156562319	61.4401	30.9019	75.4703	115.468	95.7545	91.5878	139.453	133.623	110.91
pa1725	chr1:156570605-156571740	292.455	136.851	248.608	260.821	328.796	251.625	242.701	260.161	253.835
pa1726	chr1:156588606-156590302	110.592	128.022	173.138	82.865	92.2935	175.463	50.9538	107.304	113.197
pa1727	chr1:156595396-156595758	7.37281	7.35759	4.43943	12.226	24.227	5.78449	28.1587	36.4427	22.868
pa1728	chr1:156610681-156611718	39.3216	25.0158	35.5154	73.3559	71.5275	40.4914	25.4769	39.4796	42.3059
pa1729	chr1:156611901-156613397	127.795	64.7468	131.703	222.785	137.287	124.367	108.612	191.324	154.359
pa1730	chr1:156613458-156614020	29.4912	14.7152	20.7173	39.3948	40.3784	32.7788	24.136	37.455	40.0191
pa1731	chr1:156646894-156647593	22.1184	33.8449	26.6366	44.8286	53.0688	43.3837	9.38623	33.4058	33.1587
pa1732	chr1:156695157-156695802	44.2368	13.2437	17.7577	40.7533	40.3784	32.7788	17.4316	16.1968	24.0114
pa1733	chr1:156696577-156698299	86.0161	79.462	133.183	199.691	248.039	150.397	183.702	163.992	184.088
pa1734	chr1:156698416-156699652	130.253	101.535	143.542	243.161	328.796	225.595	225.27	179.177	173.797
pa1735	chr1:156709889-156711029	120.423	75.0474	136.142	173.881	267.651	173.535	101.908	130.586	137.208
pa1736	chr1:156716369-156717637	103.219	64.7468	102.107	192.899	206.507	170.643	87.1578	113.377	96.0458
pa1737	chr1:156719606-156720895	100.762	72.1044	133.183	184.748	234.195	148.469	127.385	167.029	118.914
pa1738	chr1:156721816-156722569	135.168	72.1044	168.698	196.974	122.289	153.289	140.793	165.005	154.359
pa1739	chr1:156735555-156739225	548.045	397.31	642.237	929.175	867.559	750.056	528.311	595.231	583.135
pa1740	chr1:157012659-157013429	34.4064	14.7152	32.5558	38.0364	48.4541	28.9225	44.2494	36.4427	45.7361
pa1741	chr1:157013494-157015402	245.76	167.753	270.805	334.177	338.025	190.888	312.427	275.345	277.847
pa1742	chr1:157106571-157107972	250.675	142.737	183.496	296.141	355.33	224.631	296.337	301.665	277.847
pa1743	chr1:157108601-157109162	49.152	26.4873	48.8337	82.865	99.2155	80.9829	79.1125	71.8732	76.608
pa1744	chr1:158082599-158083223	29.4912	19.1297	26.6366	40.7533	44.9931	32.7788	8.04534	14.1722	18.2944
pa1745	chr1:158118684-158120037	61.4401	58.8607	88.7886	58.413	61.1444	55.9168	103.249	126.537	86.8986
pa1746	chr1:158150352-158151499	39.3216	20.6013	59.1924	89.6572	72.6811	60.7372	58.9992	94.1437	83.4684
pa1747	chr1:158968455-158969033	78.6433	70.6329	75.4703	23.0935	13.844	0.964082	8.04534	4.04919	6.86041
pa1748	chr1:158969791-158970118	19.6608	13.2437	28.1164	20.3766	12.6904	8.67674	6.70445	4.04919	6.86041
pa1749	chr1:158970120-158970448	51.6096	41.2025	51.7933	20.3766	11.5367	12.5331	10.7271	12.1476	6.86041
pa1750	chr1:158979613-158980801	164.659	123.608	176.097	167.088	131.518	62.6653	126.044	88.0699	112.053
pa1751	chr1:159110850-159112255	120.423	51.5031	78.4299	123.618	137.287	53.0245	178.338	109.328	122.344
pa1752	chr1:159141538-159143059	162.202	91.2341	133.183	279.839	317.259	158.109	281.587	202.46	166.937
pa1753	chr1:159157703-159158571	12.288	26.4873	23.677	54.3377	40.3784	36.6351	53.6356	57.701	60.6003
pa1754	chr1:159750093-159750551	22.1184	14.7152	19.2375	20.3766	27.688	29.8865	24.136	40.4919	34.3021
pa1755	chr1:159750599-159751589	24.576	25.0158	41.4347	70.639	26.5344	63.6294	83.1352	116.414	109.767
pa1756	chr1:159823527-159824482	51.6096	50.0316	69.5511	84.2235	110.752	86.7674	60.34	35.4304	38.8757
pa1757	chr1:159824856-159825554	31.9488	17.6582	16.2779	61.1299	73.8348	39.5274	46.9311	54.6641	52.5965
pa1758	chr1:159894550-159895766	132.711	77.9905	97.6674	145.353	166.128	130.151	89.8396	93.1314	115.484
pa1759	chr1:160000046-160002681	348.98	201.598	350.715	544.736	734.887	473.364	384.835	444.399	420.772
pa1760	chr1:160036218-160037931	31.9488	33.8449	59.1924	62.4884	66.9128	106.049	30.8405	40.4919	49.1663
pa1761	chr1:160037986-160040006	172.032	157.452	291.523	214.634	224.965	301.758	213.202	346.206	298.428
pa1762	chr1:160040192-160040974	110.592	107.421	145.021	131.769	161.514	170.643	113.976	146.783	133.778
pa1763	chr1:160050914-160052427	120.423	85.348	134.663	201.05	246.885	142.684	201.133	135.648	149.786
pa1764	chr1:160065791-160067739	98.3041	80.9335	134.663	221.426	329.949	218.847	166.27	215.619	229.824
pa1765	chr1:160085368-160086017	24.576	11.7721	25.1568	50.2624	87.6788	39.5274	36.204	45.5534	59.4569
pa1766	chr1:160086241-160087722	135.168	52.9746	131.703	220.068	314.952	163.894	148.839	213.595	203.526
pa1767	chr1:160087739-160088927	46.6944	36.7879	91.7482	118.185	111.906	69.4139	76.4307	95.156	126.918
pa1768	chr1:160174371-160175080	36.864	17.6582	29.5962	42.1117	53.0688	31.8147	24.136	21.2583	13.7208
pa1769	chr1:160175307-160175594	76.1857	36.7879	84.3492	127.694	68.0665	85.8033	119.339	145.771	146.355
pa1770	chr1:160175628-160176920	127.795	70.6329	118.385	209.2	231.887	147.505	265.496	208.533	236.684
pa1771	chr1:160230437-160233183	407.962	281.06	417.306	514.85	606.83	453.119	525.629	527.407	456.217
pa1772	chr1:160253666-160255077	147.456	116.25	198.295	228.218	271.112	196.673	229.292	236.878	261.839
pa1773	chr1:160311748-160314277	506.266	353.164	566.767	679.221	787.956	572.665	514.902	547.653	545.403
pa1774	chr1:160370695-160371661	73.7281	38.2595	79.9097	110.034	166.128	91.5878	120.68	119.451	133.778
pa1775	chr1:160989768-160991094	117.965	54.4462	99.1473	163.013	203.046	165.822	108.612	137.673	154.359
pa1776	chr1:160991106-160991492	29.4912	11.7721	31.076	50.2624	59.9908	50.1323	13.4089	38.4673	40.0191
pa1777	chr1:161013978-161015310	211.354	119.193	264.886	358.629	339.179	231.38	252.087	270.284	256.122
pa1778	chr1:161015525-161016539	169.575	107.421	193.855	210.559	242.27	189.924	190.406	250.038	221.82
pa1779	chr1:161067688-161068921	113.05	57.3892	113.945	164.372	144.209	137.864	136.771	150.832	141.782
pa1780	chr1:161086511-161088846	439.911	317.848	439.503	623.525	740.655	526.389	386.176	415.042	383.04
pa1781	chr1:161100926-161102258	154.829	85.348	158.34	229.577	305.722	181.247	171.634	186.263	186.375
pa1782	chr1:161102527-161103753	255.591	158.924	270.805	328.743	424.55	261.266	353.995	322.923	307.575
pa1783	chr1:161123285-161124812	449.741	292.832	386.23	512.133	524.919	383.705	458.584	389.735	434.493
pa1784	chr1:161128556-161129313	36.864	33.8449	81.3895	77.4312	99.2155	53.0245	32.1814	34.4181	43.4493
pa1785	chr1:161129436-161130422	144.999	100.063	180.537	220.068	184.587	191.852	181.02	207.521	192.092
pa1786	chr1:161135181-161136142	76.1857	51.5031	96.1876	142.637	174.204	126.295	79.1125	74.91	83.4684
pa1787	chr1:161136166-161137300	76.1857	77.9905	97.6674	222.785	244.578	209.206	193.088	214.607	168.08
pa1788	chr1:161146105-161148114	216.269	141.266	233.81	355.912	544.532	338.393	313.768	293.566	294.998
pa1789	chr1:161165787-161169541	289.997	281.06	439.503	215.992	269.958	535.065	158.225	283.443	282.42
pa1790	chr1:161170867-161172935	189.235	175.111	250.088	334.177	350.715	308.506	293.655	335.071	335.017
pa1791	chr1:161195617-161197561	184.32	111.835	168.698	326.026	429.165	277.656	241.36	239.915	266.413
pa1792	chr1:161228116-161228938	24.576	11.7721	45.8741	51.6208	33.4564	44.3478	64.3627	71.8732	68.6041
pa1793	chr1:161228977-161229537	22.1184	17.6582	28.1164	39.3948	44.9931	21.2098	45.5903	55.6764	59.4569
pa1794	chr1:161274383-161276401	184.32	91.2341	149.461	211.917	346.101	174.499	198.452	216.632	208.099
pa1795	chr1:161283333-161285338	368.64	247.215	371.432	460.512	527.227	373.1	339.245	296.603	321.296
pa1796	chr1:161359383-161359735	29.4912	32.3734	48.8337	48.9039	66.9128	58.809	57.6583	62.7625	66.3173
pa1797	chr1:161360099-161361132	147.456	64.7468	113.945	222.785	171.897	153.289	199.793	155.894	200.095
pa1798	chr1:161368708-161370853	351.437	207.484	332.957	355.912	327.642	327.788	303.041	308.751	306.432
pa1799	chr1:161410485-161410803	76.1857	36.7879	39.9549	63.8468	17.305	62.6653	44.2494	51.6272	80.0382
pa1800	chr1:161410833-161410980	7.37281	4.41455	2.95962	12.226	0	8.67674	17.4316	4.04919	9.14722
pa1801	chr1:161494090-161495036	81.1009	48.5601	65.1116	138.561	64.6054	107.013	53.6356	62.7625	62.8871
pa1802	chr1:161499765-161500633	154.829	91.2341	139.102	201.05	186.894	111.834	96.5441	89.0822	110.91
pa1803	chr1:161501072-161501426	46.6944	42.674	44.3943	27.1689	16.1514	11.569	37.5449	41.5042	40.0191
pa1804	chr1:161509274-161510138	122.88	63.2753	72.5107	218.709	178.819	97.3723	113.976	105.279	100.619
pa1805	chr1:161575917-161576532	29.4912	13.2437	23.677	115.468	55.3761	84.8392	52.2947	59.7256	40.0191
pa1806	chr1:161581259-161581706	54.0673	23.5443	42.9145	54.3377	55.3761	15.4253	16.0907	20.246	18.2944
pa1807	chr1:161581797-161582237	68.8129	32.3734	57.7126	73.3559	89.9862	29.8865	22.7951	20.246	12.5774
pa1808	chr1:161590472-161591518	108.135	54.4462	72.5107	86.9403	76.1421	31.8147	46.9311	56.6887	66.3173
pa1809	chr1:161695471-161696885	103.219	67.6898	118.385	184.748	170.743	168.714	30.8405	50.6149	25.1548
pa1810	chr1:161696996-161697962	49.152	26.4873	42.9145	88.2988	116.521	50.1323	5.36356	7.08609	8.00382
pa1811	chr1:161718812-161720503	228.557	158.924	247.128	331.46	209.968	248.733	270.86	324.948	309.862
pa1812	chr1:161735045-161737265	530.842	400.253	566.767	585.489	590.678	437.693	492.107	454.522	471.082
pa1813	chr1:161972447-161973735	61.4401	16.1867	54.753	42.1117	83.0641	67.4857	6.70445	9.11068	6.86041
pa1814	chr1:161992747-161993595	46.6944	16.1867	48.8337	76.0728	73.8348	104.121	30.8405	52.6395	34.3021
pa1815	chr1:161993657-161994347	51.6096	54.4462	78.4299	82.865	87.6788	94.48	41.5676	47.578	40.0191
pa1816	chr1:162038646-162039337	103.219	69.1613	81.3895	111.392	98.0618	74.2343	60.34	64.7871	61.7437
pa1817	chr1:162039942-162040855	98.3041	54.4462	103.587	190.182	242.27	129.187	151.521	139.697	157.79
pa1818	chr1:162467186-162468758	270.336	176.582	297.442	370.855	253.807	277.656	316.45	293.566	285.851
pa1819	chr1:162530193-162531028	39.3216	30.9019	53.2732	101.883	65.7591	69.4139	83.1352	79.9715	86.8986
pa1820	chr1:162531749-162532641	76.1857	35.3164	76.9501	107.317	103.83	67.4857	72.4081	92.1191	92.6156
pa1821	chr1:162601922-162603995	100.762	88.2911	139.102	186.107	131.518	150.397	54.9765	88.0699	139.495
pa1822	chr1:162759781-162761567	297.37	231.028	398.069	391.232	381.864	300.794	178.338	210.558	219.533
pa1823	chr1:163037969-163041633	496.436	294.304	491.297	642.543	530.688	275.727	492.107	444.399	458.504
pa1824	chr1:163041715-163041990	24.576	20.6013	19.2375	24.452	28.8417	18.3176	21.4542	17.2091	25.1548
pa1825	chr1:163290651-163292322	277.709	242.8	322.599	336.894	317.259	272.835	269.519	259.148	237.828
pa1826	chr1:164289764-164290589	88.4737	54.4462	69.5511	93.7326	79.6031	67.4857	95.2032	85.033	67.4607
pa1827	chr1:164527560-164528061	49.152	35.3164	41.4347	47.5455	40.3784	29.8865	25.4769	37.455	33.1587
pa1828	chr1:164529143-164532945	860.161	556.234	802.057	930.533	686.433	445.406	819.284	747.076	686.041
pa1829	chr1:164532958-164534060	103.219	58.8607	85.829	112.751	98.0618	53.0245	96.5441	97.1806	100.619
pa1830	chr1:164668811-164669831	49.152	23.5443	51.7933	40.7533	36.9174	33.7429	52.2947	65.7994	50.3097
pa1831	chr1:164722848-164723858	44.2368	26.4873	31.076	57.0546	73.8348	69.4139	14.7498	24.2952	17.151
pa1832	chr1:165205085-165205571	29.4912	11.7721	19.2375	17.6598	17.305	30.8506	32.1814	46.5657	37.7323
pa1833	chr1:165345368-165346055	51.6096	39.731	59.1924	44.8286	42.6857	58.809	33.5222	54.6641	42.3059
pa1834	chr1:165412989-165414748	149.914	120.664	149.461	138.561	139.594	188.96	76.4307	106.291	130.348
pa1835	chr1:165566781-165567569	61.4401	30.9019	32.5558	59.7715	62.2981	29.8865	37.5449	34.4181	34.3021
pa1836	chr1:165567570-165568253	68.8129	60.3322	75.4703	111.392	119.982	111.834	58.9992	66.8117	70.8909
pa1837	chr1:165599020-165601422	324.404	185.411	281.164	411.608	449.931	346.105	364.722	398.845	357.885
pa1838	chr1:165601591-165602015	41.7792	33.8449	38.4751	61.1299	59.9908	29.8865	36.204	32.3935	20.5812
pa1839	chr1:165666703-165666984	22.1184	19.1297	29.5962	20.3766	21.9197	17.3535	14.7498	13.1599	24.0114
pa1840	chr1:165667296-165667877	71.2705	44.1455	69.5511	100.525	92.2935	91.5878	80.4534	115.402	77.7514
pa1841	chr1:165667892-165668321	86.0161	63.2753	105.066	134.486	118.828	100.265	107.271	102.242	75.4645
pa1842	chr1:165737218-165739228	434.996	323.734	497.216	637.11	747.577	486.861	466.63	481.854	482.516
pa1843	chr1:165795913-165796691	46.6944	69.1613	60.6722	80.1481	69.2201	48.2041	53.6356	58.7133	53.7399
pa1844	chr1:165797623-165798375	100.762	70.6329	125.784	123.618	133.826	104.121	105.93	105.279	98.3326
pa1845	chr1:166133587-166135512	81.1009	42.674	91.7482	199.691	241.117	135.936	158.225	147.796	154.359
pa1846	chr1:166136493-166136889	73.7281	42.674	73.9905	69.2806	58.8371	60.7372	48.272	69.8486	53.7399
pa1847	chr1:166807776-166808525	108.135	70.6329	113.945	152.146	152.284	105.085	131.407	112.365	133.778
pa1848	chr1:166809186-166810306	108.135	83.8765	122.824	160.296	213.429	134.007	112.635	139.697	147.499
pa1849	chr1:166844191-166845232	90.9313	63.2753	108.026	114.109	103.83	88.6955	135.43	145.771	125.774
pa1850	chr1:166845348-166846160	115.507	64.7468	93.228	111.392	66.9128	76.1625	64.3627	97.1806	104.05
pa1851	chr1:166942103-166944622	282.624	148.623	275.245	321.951	320.72	149.433	219.906	248.013	214.96
pa1852	chr1:166944908-166945703	86.0161	76.5189	116.905	100.525	85.3715	67.4857	49.6129	72.8855	72.0343
pa1853	chr1:167013028-167013658	51.6096	36.7879	62.152	38.0364	49.6078	49.1682	41.5676	74.91	66.3173
pa1854	chr1:167036058-167036403	12.288	11.7721	17.7577	17.6598	13.844	10.6049	18.7725	34.4181	20.5812
pa1855	chr1:167188906-167189770	172.032	91.2341	202.734	263.538	264.19	233.308	201.133	210.558	185.231
pa1856	chr1:167191194-167192043	122.88	57.3892	103.587	103.242	116.521	80.9829	108.612	101.23	101.763
pa1857	chr1:167298080-167299053	56.5249	54.4462	65.1116	69.2806	47.3004	47.24	60.34	79.9715	67.4607
pa1858	chr1:167423912-167424980	120.423	50.0316	81.3895	114.109	42.6857	81.947	64.3627	86.0453	75.4645
pa1859	chr1:167521920-167522767	51.6096	29.4304	60.6722	52.9793	78.4495	42.4196	71.0672	70.8609	74.3211
pa1860	chr1:167523056-167523603	61.4401	69.1613	100.627	92.3741	84.2178	77.1266	54.9765	49.6026	45.7361
pa1861	chr1:167598860-167599403	39.3216	16.1867	20.7173	50.2624	38.0711	29.8865	42.9085	39.4796	38.8757
pa1862	chr1:167599583-167601048	93.3889	60.3322	106.546	154.862	182.28	126.295	115.317	115.402	150.929
pa1863	chr1:167682603-167683585	81.1009	38.2595	69.5511	133.127	119.982	90.6237	136.771	111.353	118.914
pa1864	chr1:167683666-167684061	49.152	19.1297	45.8741	43.4702	40.3784	53.9886	44.2494	69.8486	64.0305
pa1865	chr1:167684090-167685752	329.319	210.427	350.715	315.159	250.346	204.385	296.337	267.247	301.858
pa1866	chr1:167690168-167691032	113.05	76.5189	162.779	199.691	177.665	142.684	76.4307	73.8978	53.7399
pa1867	chr1:167691412-167693358	132.711	63.2753	112.466	190.182	144.209	117.618	148.839	168.041	173.797
pa1868	chr1:167903135-167905352	265.421	157.452	242.689	340.969	353.023	222.703	309.746	306.726	321.296
pa1869	chr1:167905386-167906011	68.8129	73.5759	119.865	115.468	104.984	103.157	105.93	128.562	122.344
pa1870	chr1:167906110-167907114	226.099	108.892	187.936	343.686	289.571	236.2	218.565	289.517	238.971
pa1871	chr1:168104695-168105640	54.0673	27.9588	32.5558	63.8468	76.1421	55.9168	56.3174	70.8609	44.5927
pa1872	chr1:168106318-168106941	78.6433	60.3322	72.5107	139.92	190.355	116.654	73.7489	81.9961	72.0343
pa1873	chr1:168147440-168149987	393.216	225.142	461.701	599.073	566.451	471.436	426.403	437.313	425.346
pa1874	chr1:168194527-168195098	49.152	23.5443	42.9145	50.2624	46.1467	36.6351	36.204	57.701	65.1739
pa1875	chr1:169074700-169075211	22.1184	10.3006	13.3183	36.678	19.6124	29.8865	37.5449	61.7502	51.4531
pa1876	chr1:169076016-169076656	110.592	82.405	136.142	165.73	117.674	115.69	152.861	142.734	139.495
pa1877	chr1:169076676-169077138	108.135	116.25	147.981	157.579	118.828	98.3364	112.635	118.439	115.484
pa1878	chr1:169077153-169078638	341.607	269.288	381.791	351.837	374.942	254.518	331.2	286.48	294.998
pa1879	chr1:169078692-169080203	203.981	139.794	198.295	215.992	212.275	159.074	152.861	171.078	180.658
pa1880	chr1:169336075-169338344	479.232	410.554	599.323	778.388	755.653	525.425	592.673	539.555	572.845
pa1881	chr1:169395382-169395859	41.7792	14.7152	34.0356	25.8104	24.227	2.89225	28.1587	27.332	17.151
pa1882	chr1:169395871-169397241	245.76	186.883	279.684	324.668	309.183	230.416	299.018	294.579	292.711
pa1883	chr1:169452792-169453347	39.3216	10.3006	16.2779	33.9611	29.9954	20.2457	44.2494	48.5903	38.8757
pa1884	chr1:169453791-169454898	184.32	103.006	174.618	229.577	238.809	159.074	215.883	242.952	192.092
pa1885	chr1:169455331-169456353	149.914	69.1613	147.981	214.634	208.814	140.756	107.271	131.599	126.918
pa1886	chr1:169680966-169681370	27.0336	17.6582	25.1568	21.7351	14.9977	20.2457	0	1.0123	5.71701
pa1887	chr1:169763199-169764907	285.082	206.013	334.437	392.59	432.626	308.506	370.086	352.28	336.16
pa1888	chr1:169861633-169862429	132.711	67.6898	103.587	133.127	134.979	104.121	119.339	108.316	102.906
pa1889	chr1:169862860-169863525	51.6096	58.8607	85.829	57.0546	71.5275	64.5935	63.0218	79.9715	84.6118
pa1890	chr1:169863584-169863992	49.152	47.0886	69.5511	76.0728	59.9908	45.3119	88.4987	72.8855	54.8833
pa1891	chr1:170042945-170044576	216.269	139.794	251.568	323.309	348.408	249.697	300.359	354.304	297.285
pa1892	chr1:170500650-170502053	393.216	258.987	432.104	556.962	544.532	403.95	459.925	482.866	477.942
pa1893	chr1:170630494-170632644	132.711	130.965	152.42	173.881	149.977	172.571	73.7489	91.1068	99.476
pa1894	chr1:170632646-170633211	90.9313	48.5601	69.5511	74.7144	77.2958	58.809	29.4996	41.5042	41.1625
pa1895	chr1:170633346-170633952	81.1009	36.7879	96.1876	120.901	71.5275	146.54	40.2267	58.7133	61.7437
pa1896	chr1:171453748-171454575	137.626	113.307	150.941	115.468	103.83	104.121	77.7716	101.23	102.906
pa1897	chr1:171454684-171456322	417.792	217.785	433.584	578.697	553.761	419.376	490.766	518.297	490.52
pa1898	chr1:171709687-171711214	231.015	119.193	201.254	364.063	304.569	254.518	254.769	247.001	237.828
pa1899	chr1:171711281-171711460	12.288	27.9588	51.7933	44.8286	43.8394	34.707	20.1133	33.4058	20.5812
pa1900	chr1:171711582-171712292	135.168	76.5189	118.385	122.26	136.133	119.546	176.997	162.98	164.65
pa1901	chr1:171749899-171750433	61.4401	45.6171	60.6722	86.9403	94.6008	74.2343	101.908	122.488	121.201
pa1902	chr1:171750866-171751632	144.999	100.063	168.698	274.405	310.337	216.918	194.429	151.845	197.809
pa1903	chr1:171810861-171812328	309.658	208.956	362.553	434.702	328.796	304.65	368.745	373.538	365.889
pa1904	chr1:171868240-171868900	51.6096	60.3322	63.6318	35.3195	29.9954	43.3837	37.5449	38.4673	36.5889
pa1905	chr1:172412092-172413415	201.523	107.421	167.219	215.992	156.899	152.325	183.702	176.14	204.669
pa1906	chr1:172500649-172501640	213.811	153.038	207.173	239.086	281.495	192.816	253.428	260.161	257.266
pa1907	chr1:172501699-172501966	90.9313	82.405	82.8693	91.0157	85.3715	90.6237	101.908	113.377	102.906
pa1908	chr1:172502526-172503825	157.287	129.494	190.895	248.595	335.718	228.487	284.269	281.419	262.983
pa1909	chr1:172571690-172572823	19.6608	16.1867	20.7173	9.5091	11.5367	8.67674	72.4081	83.0084	85.7552
pa1910	chr1:173445095-173446293	164.659	108.892	128.743	165.73	154.592	109.905	140.793	161.968	141.782
pa1911	chr1:173446526-173446691	24.576	20.6013	25.1568	48.9039	43.8394	44.3478	36.204	45.5534	41.1625
pa1912	chr1:173446810-173447952	100.762	64.7468	112.466	133.127	162.667	123.402	107.271	151.845	124.631
pa1913	chr1:173683460-173685296	398.132	270.759	384.751	493.115	467.236	406.843	358.018	373.538	420.772
pa1914	chr1:173792479-173794639	319.488	206.013	361.074	540.66	627.596	422.268	339.245	367.464	332.73
pa1915	chr1:173836648-173837377	117.965	69.1613	88.7886	143.995	208.814	137.864	154.202	156.906	125.774
pa1916	chr1:173837735-173838388	68.8129	63.2753	112.466	137.203	134.979	104.121	77.7716	108.316	94.9024
pa1917	chr1:173989569-173991233	167.117	114.778	149.461	239.086	227.273	189.924	229.292	202.46	214.96
pa1918	chr1:173991432-173992213	144.999	103.006	143.542	215.992	154.592	182.211	101.908	145.771	125.774
pa1919	chr1:174021157-174022098	56.5249	83.8765	65.1116	25.8104	19.6124	44.3478	10.7271	8.09838	9.14722
pa1920	chr1:174127735-174128384	71.2705	33.8449	59.1924	63.8468	59.9908	44.3478	88.4987	109.328	101.763
pa1921	chr1:174128846-174129948	194.151	73.5759	137.622	211.917	214.582	161.002	201.133	225.742	200.095
pa1922	chr1:174414898-174416115	95.8465	54.4462	72.5107	92.3741	66.9128	46.2759	72.4081	74.91	56.0267
pa1923	chr1:174768341-174769062	78.6433	83.8765	91.7482	58.413	66.9128	90.6237	54.9765	60.7379	64.0305
pa1924	chr1:174769121-174770653	474.317	395.838	593.404	654.769	492.617	367.315	455.903	419.091	408.195
pa1925	chr1:174959548-174960248	108.135	79.462	152.42	57.0546	41.5321	35.671	6.70445	3.03689	10.2906
pa1926	chr1:174967752-174968919	147.456	98.5917	184.976	180.673	197.277	190.888	217.224	211.57	232.111
pa1927	chr1:174969288-174970507	235.93	125.079	214.572	336.894	242.27	254.518	261.474	216.632	211.529
pa1928	chr1:174992166-174992630	113.05	95.6487	146.501	230.935	243.424	170.643	134.089	136.66	157.79
pa1929	chr1:174992789-174993233	51.6096	38.2595	48.8337	133.127	149.977	86.7674	2.68178	4.04919	6.86041
pa1930	chr1:175160662-175161810	73.7281	48.5601	47.3539	80.1481	106.138	67.4857	45.5903	46.5657	48.0229
pa1931	chr1:175710533-175713005	211.354	119.193	278.204	384.439	438.394	215.954	325.836	289.517	260.696
pa1932	chr1:176174102-176174730	39.3216	19.1297	41.4347	32.6026	24.227	23.138	25.4769	33.4058	24.0114
pa1933	chr1:176174859-176175848	108.135	88.2911	137.622	187.465	192.663	108.941	181.02	172.091	146.355
pa1934	chr1:176176440-176177510	162.202	123.608	179.057	232.294	188.048	178.355	207.838	205.496	188.661
pa1935	chr1:177131179-177132912	56.5249	52.9746	88.7886	124.977	140.748	89.6596	65.7036	61.7502	66.3173
pa1936	chr1:177133096-177134669	179.405	88.2911	184.976	297.499	254.961	263.194	233.315	288.505	292.711
pa1937	chr1:177139230-177143308	611.943	301.661	540.131	914.232	917.167	664.252	591.332	600.293	591.139
pa1938	chr1:177150564-177151231	44.2368	19.1297	38.4751	42.1117	44.9931	45.3119	18.7725	30.3689	25.1548
pa1939	chr1:178062010-178062958	110.592	101.535	153.9	124.977	110.752	112.798	113.976	136.66	141.782
pa1940	chr1:178062993-178063493	61.4401	30.9019	59.1924	127.694	20.766	67.4857	111.294	130.586	100.619
pa1941	chr1:178063605-178064263	113.05	72.1044	90.2684	176.598	153.438	106.049	111.294	128.562	162.363
pa1942	chr1:178064289-178065115	88.4737	50.0316	84.3492	118.185	111.906	56.8808	108.612	77.9469	102.906
pa1943	chr1:178340313-178342055	248.218	197.183	238.249	313.8	229.58	212.098	233.315	250.038	237.828
pa1944	chr1:178511007-178511725	88.4737	69.1613	96.1876	91.0157	94.6008	75.1984	52.2947	58.7133	53.7399
pa1945	chr1:178511877-178512091	36.864	19.1297	22.1971	35.3195	13.844	23.138	26.8178	26.3197	28.5851
pa1946	chr1:178512190-178512849	27.0336	11.7721	25.1568	50.2624	77.2958	41.4555	30.8405	44.5411	33.1587
pa1947	chr1:178695166-178696041	73.7281	42.674	87.3088	92.3741	94.6008	59.7731	104.589	72.8855	90.3288
pa1948	chr1:178994154-178994937	34.4064	36.7879	39.9549	59.7715	58.8371	40.4914	103.249	76.9346	102.906
pa1949	chr1:178995562-178996571	184.32	111.835	176.097	235.011	176.511	168.714	181.02	182.214	196.665
pa1950	chr1:179050389-179051758	100.762	66.2183	102.107	145.353	106.138	119.546	117.998	172.091	157.79
pa1951	chr1:179051787-179052489	46.6944	19.1297	34.0356	77.4312	93.4472	54.9527	50.9538	70.8609	64.0305
pa1952	chr1:179103598-179103872	34.4064	25.0158	39.9549	51.6208	35.7637	30.8506	25.4769	22.2706	33.1587
pa1953	chr1:179197530-179198307	81.1009	36.7879	71.0309	111.392	128.057	97.3723	101.908	98.1929	90.3288
pa1954	chr1:179262247-179264214	336.692	264.873	353.675	393.948	414.167	348.998	337.904	365.44	317.866
pa1955	chr1:179334710-179335726	130.253	119.193	146.501	213.276	194.97	166.786	124.703	165.005	138.352
pa1956	chr1:179845871-179847546	403.047	258.987	353.675	399.382	428.011	308.506	303.041	321.911	298.428
pa1957	chr1:179850278-179852982	376.013	236.914	418.786	535.226	509.922	450.226	433.107	414.03	418.485
pa1958	chr1:179922880-179924763	373.556	210.427	352.195	457.795	366.867	352.854	359.359	398.845	397.904
pa1959	chr1:179924854-179925429	88.4737	73.5759	103.587	92.3741	68.0665	59.7731	91.1805	79.9715	88.042
pa1960	chr1:180122862-180123864	22.1184	30.9019	51.7933	62.4884	66.9128	67.4857	146.157	157.918	152.072
pa1961	chr1:180124374-180125011	63.8977	39.731	68.0712	126.335	148.823	95.4441	84.4761	93.1314	92.6156
pa1962	chr1:180471127-180472362	206.439	105.949	238.249	345.044	304.569	292.117	189.065	221.693	209.243
pa1963	chr1:180601123-180603232	238.387	161.867	236.77	340.969	228.426	199.565	399.585	354.304	393.33
pa1964	chr1:180881085-180881757	51.6096	17.6582	66.5914	80.1481	53.0688	72.3061	61.6809	56.6887	37.7323
pa1965	chr1:180882504-180883097	22.1184	26.4873	35.5154	57.0546	47.3004	39.5274	33.5222	18.2214	18.2944
pa1966	chr1:180990581-180992133	223.642	125.079	223.451	326.026	362.252	236.2	253.428	269.271	289.281
pa1967	chr1:180992279-180992596	24.576	33.8449	29.5962	25.8104	19.6124	14.4612	25.4769	21.2583	12.5774
pa1968	chr1:181003079-181003725	41.7792	23.5443	47.3539	66.5637	59.9908	53.9886	28.1587	33.4058	42.3059
pa1969	chr1:181057769-181058233	56.5249	23.5443	62.152	96.4494	96.9082	67.4857	75.0898	94.1437	83.4684
pa1970	chr1:181058736-181060301	339.149	133.908	214.572	402.099	374.942	240.056	340.586	262.185	264.126
pa1971	chr1:181073692-181074326	110.592	48.5601	93.228	142.637	88.8325	114.726	69.7263	83.0084	56.0267
pa1972	chr1:181286810-181287673	7.37281	7.35759	14.7981	43.4702	39.2247	18.3176	57.6583	45.5534	42.3059
pa1973	chr1:181451120-181454558	203.981	129.494	221.971	457.795	424.55	234.272	406.29	368.476	304.145
pa1974	chr1:181454567-181455655	61.4401	11.7721	50.3135	95.091	107.291	50.1323	84.4761	73.8978	68.6041
pa1975	chr1:181999227-181999734	63.8977	33.8449	50.3135	78.7897	57.6834	36.6351	5.36356	3.03689	2.2868
pa1976	chr1:182356260-182357241	56.5249	16.1867	56.2328	38.0364	63.4518	29.8865	103.249	99.2052	110.91
pa1977	chr1:182357281-182360903	597.197	339.921	590.444	665.637	741.809	564.952	497.47	652.932	654.026
pa1978	chr1:182361342-182361767	41.7792	22.0728	35.5154	43.4702	32.3027	35.671	38.8858	46.5657	56.0267
pa1979	chr1:182557371-182558104	93.3889	64.7468	85.829	92.3741	91.1398	81.947	56.3174	83.0084	74.3211
pa1980	chr1:182558148-182558451	66.3553	29.4304	63.6318	67.9221	88.8325	64.5935	30.8405	43.5288	30.8719
pa1981	chr1:182572522-182573446	44.2368	25.0158	34.0356	88.2988	141.901	96.4082	49.6129	69.8486	62.8871
pa1982	chr1:182583651-182584952	115.507	73.5759	79.9097	82.865	63.4518	98.3364	68.3854	104.267	101.763
pa1983	chr1:182757659-182758930	90.9313	54.4462	78.4299	84.2235	102.677	87.7315	91.1805	128.562	164.65
pa1984	chr1:182758948-182759133	4.9152	1.47152	7.39905	5.43377	10.383	8.67674	18.7725	20.246	21.7246
pa1985	chr1:182807969-182808390	44.2368	36.7879	71.0309	76.0728	65.7591	66.5217	72.4081	45.5534	52.5965
pa1986	chr1:182808813-182809453	130.253	89.7626	127.264	206.483	173.05	161.002	138.112	161.968	160.076
pa1987	chr1:182991262-182991894	34.4064	32.3734	47.3539	78.7897	80.7568	58.809	68.3854	70.8609	65.1739
pa1988	chr1:182992940-182994059	135.168	58.8607	127.264	214.634	159.206	128.223	195.77	200.435	169.224
pa1989	chr1:183385255-183388023	223.642	116.25	229.371	482.247	463.775	304.65	417.017	357.341	367.032
pa1990	chr1:183439249-183441316	442.368	222.199	387.71	465.946	392.247	397.202	411.653	398.845	370.462
pa1991	chr1:183441933-183442526	71.2705	35.3164	53.2732	116.826	134.979	89.6596	97.885	91.1068	124.631
pa1992	chr1:183602393-183603304	90.9313	66.2183	78.4299	54.3377	38.0711	46.2759	52.2947	38.4673	53.7399
pa1993	chr1:183603968-183604964	135.168	73.5759	145.021	168.447	143.055	143.648	175.657	208.533	190.948
pa1994	chr1:183605079-183606483	302.285	151.566	241.209	315.159	338.025	199.565	331.2	271.296	266.413
pa1995	chr1:183773606-183776102	444.826	347.278	526.812	403.458	396.862	406.843	374.108	451.485	419.629
pa1996	chr1:184003731-184004562	49.152	67.6898	81.3895	23.0935	24.227	45.3119	6.70445	3.03689	6.86041
pa1997	chr1:184004567-184006112	169.575	178.054	256.007	205.125	250.346	237.164	112.635	150.832	155.503
pa1998	chr1:184006492-184007484	83.5585	57.3892	103.587	93.7326	72.6811	106.049	60.34	71.8732	83.4684
[truncated: 23,931 more rows]
