# Supplementary material for: Epigenetic regulation of human-specific gene expression in the prefrontal cortex
Source: BMC Biol. 2023 May 24;21:123. doi: 10.1186/s12915-023-01612-3 (PMC10210484; doi:10.1186/s12915-023-01612-3)
Supplement: Supplementary file 1 — Additional file 1: Table S1. Sample information. Table S2. ChIP-seq mapping statistics. Table S3. Normalized read counts of H3K4me3 peaks in human, chimpanzee and macaque PFC used in this study. Table S4. Normalized read counts of H3K27ac peaks in human, chimpanzee and macaque PFC used in this study. Table S5. List of 1175 H3K4me3 peaks with human-specific gain in PFC. Table S6. List of 775 H3K4me3 peaks with human-specific loss in PFC. Table S7. Functional enrichment of genes adjacent to H3K4me3HP gain. Table S8. Functional enrichment of genes adjacent to H3K4me3HP loss. Table S9. List of 483 H3K27ac peaks with human-specific gain in PFC. Table S10. List of 316 H3K27ac peaks with human-specific loss in PFC. Table S11. Functional enrichment of genes adjacent to H3K27acHP gain and loss. Table S12. Strand-specific RNA-seq mapping statistics. Table S13. Raw and normalized read counts in human, chimpanzee and macaque PFC used in this study. Table S14. List of 69 TFs and their target genes with absolute Pearson correlation coefficients > 0.6 and P values < 0.05. Table S15. List of 28 H3K4me3- and two H3K27ac-modifying enzymes. [file 12915_2023_1612_MOESM1_ESM.zip › Additional file 1/Table S4.xlsx]

## Sheet: H3K27ac
Table S4. Normalized read counts of H3K27ac peaks
Peak ID	Coordinates(HG19)	Human1	Human2	Human3	Chimp1	Chimp2	Chimp3	Macaque1	Macaque2	Macaque3
pa1	chr1:1365267-1366116	53.2008	57.482	74.3083	54.9795	50.0916	58.5478	61.0451	96.995	99.243
pa2	chr1:1789306-1789673	29.2604	28.741	37.1542	15.9151	11.3845	22.3039	17.2519	21.2916	12.5801
pa3	chr1:2143346-2144371	23.9404	30.7939	33.7765	68.0009	34.1534	30.6679	86.2593	68.6062	57.3094
pa4	chr1:2186555-2187395	61.1809	24.6352	33.7765	66.5541	77.4143	48.7898	25.2143	31.9374	18.1713
pa5	chr1:2884725-2885287	66.501	61.5879	54.0424	4.34048	9.10757	5.57598	1.32707	3.5486	0
pa6	chr1:2885805-2886109	26.6004	22.5822	27.0212	1.44683	0	2.78799	1.32707	2.36573	0
pa7	chr1:2899640-2900129	26.6004	32.8469	23.6436	5.78731	6.83067	5.57598	6.63533	2.36573	2.79558
pa8	chr1:3357523-3358975	79.8012	160.129	236.436	81.0224	43.2609	93.3977	114.128	210.55	192.895
pa9	chr1:3743677-3744356	13.3002	10.2646	27.0212	11.5746	18.2151	8.36397	57.0639	100.544	83.8673
pa10	chr1:3757660-3758553	2.66004	16.4234	3.37765	4.34048	9.10757	9.75797	54.4097	70.9719	81.0718
pa11	chr1:3763161-3763930	7.98012	6.15879	0	4.34048	4.55378	16.7279	43.7932	69.7891	40.5359
pa12	chr1:3763946-3764257	0	0	3.37765	7.23414	4.55378	2.78799	21.2331	43.766	37.7403
pa13	chr1:3816799-3817743	50.5407	59.535	64.1754	53.5326	38.7072	43.2139	104.838	134.847	109.028
pa14	chr1:4718428-4718971	26.6004	41.0586	47.2871	33.277	20.492	22.3039	15.9248	21.2916	8.38673
pa15	chr1:4718986-4719383	21.2803	57.482	40.5318	36.1707	31.8765	25.0919	17.2519	20.1087	9.78452
pa16	chr1:4740564-4741300	63.8409	100.594	97.9519	62.2136	34.1534	96.1857	27.8684	57.9604	75.4806
pa17	chr1:4741991-4742791	53.2008	94.4348	74.3083	43.4048	38.7072	46.0018	22.5601	35.486	37.7403
pa18	chr1:6084421-6085096	0	0	10.133	4.34048	2.27689	4.18199	54.4097	69.7891	67.0939
pa19	chr1:6663307-6664083	50.5407	45.1645	94.5742	83.916	56.9223	57.1538	58.3909	76.8863	90.8563
pa20	chr1:6664334-6664616	39.9006	28.741	27.0212	27.4897	15.9382	9.75797	13.2707	23.6573	12.5801
pa21	chr1:7538343-7539233	53.2008	94.4348	81.0636	10.1278	9.10757	25.0919	18.5789	42.5832	58.7071
pa22	chr1:7727832-7728269	39.9006	18.4764	33.7765	65.1073	22.7689	15.3339	34.5037	42.5832	22.3646
pa23	chr1:7728689-7729714	47.8807	16.4234	33.7765	75.2351	38.7072	30.6679	65.0263	46.1318	41.9337
pa24	chr1:7787685-7788191	31.9205	16.4234	20.2659	13.0215	4.55378	11.152	21.2331	41.4003	34.9447
pa25	chr1:7788281-7788777	18.6203	20.5293	13.5106	11.5746	13.6613	11.152	29.1955	30.7545	33.5469
pa26	chr1:7819230-7819608	18.6203	34.8998	10.133	39.0644	40.984	48.7898	6.63533	10.6458	12.5801
pa27	chr1:7819643-7820417	29.2604	41.0586	33.7765	78.1287	102.46	94.7917	27.8684	52.0461	19.569
pa28	chr1:7820465-7821435	45.2207	39.0057	16.8883	63.6604	36.4303	54.3658	18.5789	37.8517	33.5469
pa29	chr1:8074750-8075193	45.2207	22.5822	23.6436	13.0215	20.492	29.2739	17.2519	20.1087	27.9558
pa30	chr1:8077374-8079104	122.362	75.9584	37.1542	57.8731	79.6912	111.52	114.128	145.492	192.895
pa31	chr1:8481972-8482671	13.3002	18.4764	10.133	23.1493	75.1374	15.3339	38.4849	31.9374	30.7514
pa32	chr1:8482676-8483160	34.5805	10.2646	16.8883	26.0429	38.7072	20.9099	31.8496	40.2174	30.7514
pa33	chr1:8570630-8571112	15.9602	12.3176	13.5106	23.1493	27.3227	29.2739	18.5789	21.2916	11.1823
pa34	chr1:8576180-8577151	74.4811	67.7467	47.2871	131.661	116.121	104.55	53.0827	110.006	138.381
pa35	chr1:8577245-8578009	69.161	82.1172	64.1754	68.0009	81.9681	92.0037	33.1767	61.509	79.674
pa36	chr1:8578080-8578979	45.2207	43.1115	30.3989	66.5541	54.6454	65.5178	22.5601	41.4003	34.9447
pa37	chr1:8584226-8585547	85.1213	57.482	60.7977	85.3629	127.506	108.732	79.624	78.0691	96.4474
pa38	chr1:8585585-8586076	50.5407	32.8469	67.553	83.916	70.5836	44.6079	88.9135	76.8863	79.674
pa39	chr1:8687904-8688183	26.6004	24.6352	30.3989	10.1278	9.10757	15.3339	1.32707	4.73146	2.79558
pa40	chr1:8688367-8688757	61.1809	51.3232	47.2871	10.1278	13.6613	27.8799	3.9812	13.0115	11.1823
pa41	chr1:8688913-8689787	90.4413	123.176	64.1754	50.639	59.1992	66.9118	49.1015	62.6919	62.9005
pa42	chr1:8690809-8691498	23.9404	57.482	40.5318	5.78731	11.3845	18.1219	5.30827	13.0115	11.1823
pa43	chr1:8741232-8741663	39.9006	36.9527	74.3083	17.3619	13.6613	13.94	5.30827	4.73146	9.78452
pa44	chr1:8758409-8759244	53.2008	69.7996	47.2871	30.3834	13.6613	33.4559	9.28947	27.2059	18.1713
pa45	chr1:8763696-8764274	31.9205	51.3232	43.9095	34.7239	29.5996	30.6679	54.4097	72.1548	88.0607
pa46	chr1:8874399-8874740	31.9205	26.6881	30.3989	5.78731	11.3845	16.7279	13.2707	22.4744	26.558
pa47	chr1:8875260-8875912	117.042	88.276	101.33	53.5326	56.9223	48.7898	70.3345	120.652	127.199
pa48	chr1:8875961-8876617	69.161	82.1172	97.9519	63.6604	52.3685	75.2757	76.9699	110.006	113.221
pa49	chr1:8876700-8877182	50.5407	41.0586	23.6436	52.0858	56.9223	40.4259	49.1015	66.2405	53.116
pa50	chr1:8878162-8878681	61.1809	49.2703	47.2871	40.5112	59.1992	34.8499	34.5037	26.023	26.558
pa51	chr1:9002421-9002725	29.2604	10.2646	20.2659	2.89366	4.55378	11.152	3.9812	15.3773	8.38673
pa52	chr1:9047721-9048209	39.9006	18.4764	10.133	17.3619	27.3227	13.94	38.4849	63.8747	51.7182
pa53	chr1:9422773-9423184	18.6203	18.4764	6.7553	11.5746	11.3845	15.3339	27.8684	50.8632	27.9558
pa54	chr1:9447419-9447925	31.9205	45.1645	43.9095	31.8302	22.7689	40.4259	41.1391	75.7034	65.6961
pa55	chr1:9448158-9448484	15.9602	18.4764	16.8883	21.7024	22.7689	12.546	29.1955	43.766	36.3425
pa56	chr1:9448525-9449120	47.8807	88.276	64.1754	46.2985	20.492	50.1838	46.4473	70.9719	65.6961
pa57	chr1:9449710-9450066	7.98012	22.5822	16.8883	18.8088	25.0458	34.8499	23.8872	53.229	33.5469
pa58	chr1:9488373-9488992	37.2405	22.5822	10.133	39.0644	22.7689	26.4859	47.7744	56.7775	61.5027
pa59	chr1:9497350-9499916	103.742	55.4291	74.3083	98.3843	86.5219	83.6397	181.808	365.505	321.491
pa60	chr1:9499949-9500774	21.2803	10.2646	13.5106	10.1278	13.6613	22.3039	41.1391	63.8747	47.5248
pa61	chr1:9500858-9502574	13.3002	22.5822	37.1542	39.0644	29.5996	57.1538	87.5864	176.247	131.392
pa62	chr1:9593003-9593419	21.2803	32.8469	30.3989	24.5961	29.5996	27.8799	7.9624	17.743	9.78452
pa63	chr1:9970709-9971313	29.2604	22.5822	27.0212	44.8517	56.9223	37.6379	31.8496	35.486	41.9337
pa64	chr1:9988796-9989776	66.501	84.1701	111.462	91.1502	54.6454	110.126	63.6992	152.59	146.768
pa65	chr1:9989855-9990832	42.5606	51.3232	27.0212	43.4048	18.2151	52.9718	61.0451	125.384	116.016
pa66	chr1:10044521-10045075	42.5606	49.2703	67.553	40.5112	22.7689	51.5778	7.9624	8.28006	2.79558
pa67	chr1:10093064-10093721	39.9006	20.5293	37.1542	36.1707	29.5996	23.6979	43.7932	53.229	37.7403
pa68	chr1:10127118-10127466	34.5805	30.7939	54.0424	21.7024	22.7689	25.0919	9.28947	35.486	19.569
pa69	chr1:10134447-10134816	29.2604	36.9527	37.1542	17.3619	18.2151	22.3039	7.9624	17.743	16.7735
pa70	chr1:10134931-10135404	47.8807	57.482	81.0636	23.1493	22.7689	40.4259	11.9436	26.023	27.9558
pa71	chr1:10168272-10168593	31.9205	18.4764	27.0212	4.34048	15.9382	4.18199	3.9812	13.0115	4.19337
pa72	chr1:10168787-10169125	37.2405	36.9527	40.5318	14.4683	13.6613	19.5159	7.9624	14.1944	9.78452
pa73	chr1:10186476-10187396	117.042	127.282	91.1966	39.0644	31.8765	111.52	69.0075	112.372	109.028
pa74	chr1:10187413-10189186	289.944	420.851	300.611	175.066	150.275	250.919	245.507	437.66	451.486
pa75	chr1:10189730-10189897	21.2803	16.4234	23.6436	7.23414	6.83067	11.152	5.30827	9.46292	5.59116
pa76	chr1:10220719-10222086	125.022	156.023	175.638	78.1287	56.9223	94.7917	104.838	153.773	178.917
pa77	chr1:10269459-10270326	50.5407	30.7939	27.0212	39.0644	27.3227	20.9099	63.6992	76.8863	51.7182
pa78	chr1:10271169-10271756	18.6203	26.6881	30.3989	39.0644	22.7689	16.7279	43.7932	56.7775	47.5248
pa79	chr1:10271767-10272276	42.5606	41.0586	54.0424	56.4263	27.3227	39.0319	61.0451	73.3377	57.3094
pa80	chr1:10273722-10274045	21.2803	24.6352	20.2659	20.2556	20.492	19.5159	21.2331	17.743	8.38673
pa81	chr1:10354958-10355763	87.7813	92.3818	81.0636	76.6819	81.9681	97.5797	65.0263	143.127	166.337
pa82	chr1:10355766-10356581	114.382	92.3818	64.1754	75.2351	77.4143	87.8217	86.2593	124.201	143.972
pa83	chr1:10356822-10357823	58.5209	82.1172	54.0424	68.0009	38.7072	78.0637	53.0827	66.2405	76.8784
pa84	chr1:10386168-10387206	21.2803	30.7939	20.2659	31.8302	22.7689	62.7298	72.9887	94.6292	109.028
pa85	chr1:10388682-10389722	37.2405	47.2174	40.5318	49.1922	34.1534	75.2757	114.128	123.018	155.155
pa86	chr1:10396520-10399580	101.081	162.181	151.994	122.98	88.7988	156.127	175.173	274.425	285.149
pa87	chr1:10399669-10400033	29.2604	55.4291	47.2871	30.3834	22.7689	40.4259	41.1391	74.5205	62.9005
pa88	chr1:10400125-10400797	82.4612	92.3818	77.686	75.2351	56.9223	71.0938	84.9323	144.31	153.757
pa89	chr1:10400832-10401311	69.161	82.1172	84.4413	47.7453	27.3227	71.0938	71.6616	102.909	96.4474
pa90	chr1:10401860-10402756	85.1213	71.8525	81.0636	56.4263	38.7072	79.4577	54.4097	79.252	96.4474
pa91	chr1:11072505-11072750	26.6004	30.7939	37.1542	36.1707	25.0458	16.7279	34.5037	52.0461	34.9447
pa92	chr1:11707709-11708880	63.8409	119.07	97.9519	24.5961	20.492	36.2439	82.2781	111.189	127.199
pa93	chr1:11791303-11791928	61.1809	73.9055	67.553	70.8946	50.0916	62.7298	13.2707	8.28006	6.98895
pa94	chr1:11866211-11866960	42.5606	51.3232	64.1754	56.4263	52.3685	41.8199	34.5037	40.2174	32.1491
pa95	chr1:11968100-11968337	39.9006	30.7939	30.3989	34.7239	43.2609	27.8799	2.65413	8.28006	13.9779
pa96	chr1:11969931-11970364	26.6004	39.0057	33.7765	27.4897	25.0458	22.3039	62.3721	66.2405	58.7071
pa97	chr1:11979506-11981467	71.8211	43.1115	60.7977	46.2985	20.492	41.8199	108.819	153.773	159.348
pa98	chr1:12466422-12467504	53.2008	43.1115	43.9095	57.8731	56.9223	51.5778	61.0451	79.252	75.4806
pa99	chr1:14584941-14585729	125.022	80.0643	87.8189	92.597	45.5378	82.2457	83.6052	154.955	118.812
pa100	chr1:14585907-14587230	114.382	162.181	138.484	125.874	107.014	124.066	161.902	275.608	211.066
pa101	chr1:14954406-14955392	34.5805	75.9584	43.9095	52.0858	45.5378	57.1538	62.3721	86.3492	92.2541
pa102	chr1:15272092-15272492	34.5805	36.9527	40.5318	15.9151	9.10757	16.7279	9.28947	8.28006	9.78452
pa103	chr1:15368287-15369475	77.1411	84.1701	77.686	43.4048	38.7072	47.3958	53.0827	110.006	86.6629
pa104	chr1:15369525-15370169	55.8608	65.6938	47.2871	34.7239	11.3845	43.2139	47.7744	62.6919	76.8784
pa105	chr1:16040646-16041848	37.2405	57.482	64.1754	56.4263	31.8765	41.8199	236.218	295.716	322.889
pa106	chr1:16160525-16160951	42.5606	53.3762	43.9095	34.7239	70.5836	44.6079	53.0827	62.6919	55.9116
pa107	chr1:16161040-16161520	29.2604	36.9527	33.7765	41.958	34.1534	25.0919	92.8947	76.8863	83.8673
pa108	chr1:16161873-16162179	26.6004	28.741	60.7977	59.32	31.8765	19.5159	62.3721	70.9719	61.5027
pa109	chr1:16175080-16176074	98.4215	65.6938	67.553	117.193	111.568	66.9118	90.2405	94.6292	95.0497
pa110	chr1:16211714-16212315	34.5805	41.0586	40.5318	44.8517	68.3067	40.4259	30.5225	36.6688	34.9447
pa111	chr1:16212318-16212905	71.8211	82.1172	37.1542	59.32	132.06	73.8818	41.1391	63.8747	95.0497
pa112	chr1:16213028-16213472	39.9006	20.5293	20.2659	23.1493	56.9223	37.6379	23.8872	37.8517	47.5248
pa113	chr1:16275455-16276133	37.2405	16.4234	20.2659	37.6175	34.1534	16.7279	49.1015	56.7775	55.9116
pa114	chr1:16276196-16277340	34.5805	28.741	50.6648	26.0429	20.492	20.9099	80.9511	72.1548	68.4917
pa115	chr1:16284126-16285614	13.3002	20.5293	33.7765	11.5746	11.3845	25.0919	84.9323	120.652	99.243
pa116	chr1:16285619-16286036	7.98012	8.21172	3.37765	8.68097	4.55378	2.78799	29.1955	33.1202	27.9558
pa117	chr1:16286179-16288145	37.2405	34.8998	40.5318	21.7024	22.7689	19.5159	100.857	158.504	114.619
pa118	chr1:16288209-16288995	18.6203	34.8998	37.1542	17.3619	11.3845	26.4859	66.3533	69.7891	57.3094
pa119	chr1:16290630-16293404	242.064	213.505	226.303	166.385	152.552	143.582	250.816	489.706	444.497
pa120	chr1:16298715-16299898	31.9205	39.0057	40.5318	15.9151	15.9382	20.9099	54.4097	125.384	116.016
pa121	chr1:16713270-16714046	10.6402	2.05293	20.2659	10.1278	6.83067	6.96998	26.5413	48.4975	46.127
pa122	chr1:16839627-16840339	103.742	125.229	91.1966	99.8311	75.1374	68.3058	33.1767	26.023	25.1602
pa123	chr1:16840609-16841062	138.322	121.123	135.106	153.364	136.613	126.854	140.669	146.675	99.243
pa124	chr1:16841065-16841607	109.062	86.2231	77.686	68.0009	54.6454	50.1838	61.0451	61.509	67.0939
pa125	chr1:16847475-16847673	26.6004	24.6352	16.8883	23.1493	11.3845	6.96998	7.9624	5.91433	0
pa126	chr1:16978011-16978161	2.66004	0	0	18.8088	52.3685	36.2439	1.32707	0	1.39779
pa127	chr1:16993264-16994078	250.044	225.822	253.324	214.131	179.874	161.703	222.947	228.293	202.679
pa128	chr1:17066307-17066647	297.924	238.14	206.037	209.79	145.721	156.127	172.519	176.247	152.359
pa129	chr1:17066926-17067255	138.322	102.646	118.218	136.002	104.737	89.2157	171.192	157.321	150.961
pa130	chr1:17067963-17068142	7.98012	8.21172	6.7553	5.78731	9.10757	12.546	37.1579	22.4744	25.1602
pa131	chr1:17221479-17221890	29.2604	28.741	37.1542	30.3834	25.0458	25.0919	33.1767	34.3031	46.127
pa132	chr1:17222010-17222618	87.7813	94.4348	74.3083	68.0009	56.9223	50.1838	87.5864	81.6177	81.0718
pa133	chr1:17414272-17414660	26.6004	28.741	37.1542	10.1278	4.55378	8.36397	3.9812	7.09719	11.1823
pa134	chr1:17415418-17416019	71.8211	106.752	64.1754	59.32	31.8765	65.5178	34.5037	72.1548	62.9005
pa135	chr1:17416210-17416975	34.5805	65.6938	91.1966	39.0644	36.4303	46.0018	55.7368	95.8121	81.0718
pa136	chr1:17417553-17418373	55.8608	65.6938	87.8189	17.3619	20.492	32.0619	27.8684	49.6804	29.3536
pa137	chr1:17418465-17418810	29.2604	28.741	33.7765	5.78731	6.83067	2.78799	15.9248	23.6573	9.78452
pa138	chr1:17425640-17426215	47.8807	61.5879	47.2871	26.0429	15.9382	20.9099	9.28947	29.5716	15.3757
pa139	chr1:17436053-17437543	111.722	106.752	91.1966	69.4478	54.6454	86.4277	90.2405	132.481	121.608
pa140	chr1:19267521-19268740	77.1411	84.1701	111.462	40.5112	36.4303	29.2739	54.4097	93.4464	74.0828
pa141	chr1:19268789-19269507	85.1213	59.535	77.686	27.4897	22.7689	34.8499	29.1955	27.2059	23.7624
pa142	chr1:19922721-19923485	39.9006	12.3176	13.5106	54.9795	34.1534	11.152	70.3345	53.229	47.5248
pa143	chr1:20774520-20775151	53.2008	49.2703	47.2871	37.6175	27.3227	29.2739	3.9812	8.28006	4.19337
pa144	chr1:20805212-20806259	77.1411	92.3818	67.553	28.9366	22.7689	51.5778	7.9624	9.46292	8.38673
pa145	chr1:20806283-20806722	58.5209	63.6408	70.9307	46.2985	38.7072	55.7598	0	5.91433	5.59116
pa146	chr1:20807089-20808059	66.501	143.705	97.9519	73.7882	54.6454	96.1857	14.5977	8.28006	8.38673
pa147	chr1:20808884-20809674	66.501	67.7467	70.9307	49.1922	47.8147	65.5178	17.2519	22.4744	15.3757
pa148	chr1:21442267-21443070	71.8211	53.3762	47.2871	26.0429	9.10757	34.8499	14.5977	16.5601	16.7735
pa149	chr1:21443335-21444203	69.161	104.699	97.9519	49.1922	47.8147	68.3058	84.9323	171.516	191.497
pa150	chr1:21444288-21444960	167.582	184.764	135.106	86.8097	79.6912	117.096	115.455	182.161	166.337
pa151	chr1:21475762-21476854	63.8409	73.9055	57.4201	76.6819	40.984	43.2139	59.718	70.9719	64.2983
pa152	chr1:21479465-21479744	34.5805	26.6881	30.3989	4.34048	9.10757	11.152	6.63533	11.8287	6.98895
pa153	chr1:21637100-21637380	15.9602	24.6352	30.3989	1.44683	0	2.78799	0	2.36573	4.19337
pa154	chr1:22032585-22033368	87.7813	98.5406	74.3083	85.3629	50.0916	82.2457	18.5789	29.5716	22.3646
pa155	chr1:22109656-22110559	66.501	73.9055	43.9095	94.0438	97.9063	34.8499	80.9511	134.847	129.994
pa156	chr1:22778330-22779287	45.2207	22.5822	23.6436	41.958	38.7072	27.8799	43.7932	74.5205	60.1049
pa157	chr1:23032978-23033122	236.743	199.134	307.366	137.449	204.92	135.218	29.1955	20.1087	12.5801
pa158	chr1:23132288-23133280	71.8211	94.4348	104.707	13.0215	13.6613	23.6979	35.8308	61.509	58.7071
pa159	chr1:23176787-23177187	21.2803	41.0586	47.2871	0	0	0	5.30827	1.18287	0
pa160	chr1:23504309-23504988	18.6203	6.15879	13.5106	37.6175	9.10757	9.75797	38.4849	42.5832	37.7403
pa161	chr1:23671244-23671667	23.9404	36.9527	37.1542	37.6175	25.0458	18.1219	43.7932	48.4975	32.1491
pa162	chr1:23694856-23695389	31.9205	36.9527	40.5318	50.639	72.8605	26.4859	42.4661	37.8517	46.127
pa163	chr1:23695504-23696779	34.5805	30.7939	43.9095	46.2985	45.5378	32.0619	84.9323	75.7034	82.4696
pa164	chr1:23886005-23886794	53.2008	36.9527	30.3989	37.6175	47.8147	26.4859	42.4661	49.6804	53.116
pa165	chr1:23887885-23888983	85.1213	106.752	84.4413	101.278	118.398	54.3658	90.2405	137.212	129.994
pa166	chr1:24086025-24086460	39.9006	49.2703	43.9095	26.0429	27.3227	20.9099	9.28947	10.6458	12.5801
pa167	chr1:24151231-24151884	42.5606	18.4764	33.7765	40.5112	20.492	33.4559	53.0827	61.509	58.7071
pa168	chr1:24286604-24287013	82.4612	53.3762	43.9095	53.5326	50.0916	40.4259	67.6804	68.6062	61.5027
pa169	chr1:24945570-24945931	42.5606	45.1645	81.0636	26.0429	18.2151	50.1838	3.9812	10.6458	8.38673
pa170	chr1:24968965-24969421	55.8608	45.1645	47.2871	65.1073	63.753	33.4559	43.7932	50.8632	43.3315
pa171	chr1:25040783-25042501	98.4215	104.699	145.239	76.6819	56.9223	75.2757	151.286	220.013	227.84
pa172	chr1:25044449-25045295	61.1809	73.9055	91.1966	36.1707	20.492	33.4559	51.7556	99.3607	78.2762
pa173	chr1:25069918-25070928	66.501	67.7467	47.2871	37.6175	27.3227	34.8499	54.4097	111.189	109.028
pa174	chr1:25071212-25071453	15.9602	6.15879	33.7765	23.1493	27.3227	19.5159	31.8496	40.2174	36.3425
pa175	chr1:25559002-25559813	45.2207	36.9527	27.0212	69.4478	45.5378	20.9099	65.0263	61.509	123.005
pa176	chr1:25573656-25573890	5.32008	6.15879	6.7553	30.3834	15.9382	4.18199	43.7932	44.9489	37.7403
pa177	chr1:25664392-25664678	18.6203	20.5293	40.5318	60.7668	54.6454	18.1219	18.5789	22.4744	20.9668
pa178	chr1:25756728-25757194	50.5407	34.8998	54.0424	73.7882	56.9223	29.2739	94.2217	78.0691	88.0607
pa179	chr1:25887548-25888465	50.5407	82.1172	74.3083	28.9366	31.8765	40.4259	34.5037	49.6804	54.5138
pa180	chr1:25888476-25889696	93.1014	104.699	118.218	15.9151	11.3845	40.4259	53.0827	88.7149	68.4917
pa181	chr1:25889707-25890029	50.5407	32.8469	30.3989	31.8302	13.6613	15.3339	29.1955	47.3146	54.5138
pa182	chr1:25890583-25891504	87.7813	100.594	114.84	59.32	52.3685	90.6097	61.0451	92.2635	79.674
pa183	chr1:25894475-25895066	55.8608	39.0057	57.4201	26.0429	31.8765	15.3339	42.4661	42.5832	25.1602
pa184	chr1:26225666-26226949	143.642	151.917	175.638	96.9375	84.245	108.732	176.5	277.973	241.818
pa185	chr1:26226977-26227741	119.702	147.811	128.351	88.2565	66.0299	112.914	131.38	250.768	278.16
pa186	chr1:26227811-26228381	61.1809	57.482	101.33	37.6175	22.7689	47.3958	61.0451	79.252	72.685
pa187	chr1:26228651-26229303	50.5407	49.2703	40.5318	54.9795	20.492	47.3958	45.1203	75.7034	69.8895
pa188	chr1:26229498-26231235	98.4215	86.2231	77.686	60.7668	61.4761	94.7917	84.9323	121.835	145.37
pa189	chr1:26231398-26231975	31.9205	20.5293	47.2871	21.7024	18.2151	30.6679	33.1767	54.4118	48.9226
pa190	chr1:26259765-26260632	26.6004	10.2646	20.2659	66.5541	40.984	16.7279	58.3909	60.3261	62.9005
pa191	chr1:26324812-26325242	23.9404	32.8469	16.8883	40.5112	29.5996	27.8799	22.5601	9.46292	15.3757
pa192	chr1:26350762-26351665	7.98012	0	10.133	5.78731	6.83067	4.18199	90.2405	113.555	118.812
pa193	chr1:26351758-26352625	15.9602	12.3176	23.6436	8.68097	9.10757	6.96998	66.3533	149.041	100.641
pa194	chr1:26423160-26423482	29.2604	39.0057	30.3989	21.7024	25.0458	40.4259	6.63533	26.023	18.1713
pa195	chr1:26560624-26561585	15.9602	12.3176	16.8883	26.0429	6.83067	9.75797	53.0827	81.6177	43.3315
pa196	chr1:26562282-26564618	55.8608	80.0643	74.3083	39.0644	43.2609	57.1538	164.556	221.196	261.387
pa197	chr1:26564903-26567240	79.8012	176.552	185.771	124.427	111.568	115.702	234.891	348.945	388.585
pa198	chr1:26567404-26567751	5.32008	18.4764	13.5106	11.5746	11.3845	6.96998	26.5413	46.1318	39.1381
pa199	chr1:26568452-26569289	15.9602	22.5822	6.7553	14.4683	4.55378	5.57598	49.1015	106.458	78.2762
pa200	chr1:26861278-26862463	45.2207	45.1645	50.6648	17.3619	20.492	23.6979	72.9887	105.275	67.0939
pa201	chr1:26880813-26881598	18.6203	88.276	23.6436	34.7239	9.10757	41.8199	30.5225	54.4118	41.9337
pa202	chr1:26881602-26882145	53.2008	59.535	54.0424	41.958	34.1534	40.4259	51.7556	63.8747	41.9337
pa203	chr1:26882206-26883570	90.4413	94.4348	87.8189	56.4263	36.4303	59.9418	83.6052	154.955	129.994
pa204	chr1:26945684-26946849	90.4413	43.1115	50.6648	75.2351	154.829	59.9418	94.2217	110.006	88.0607
pa205	chr1:26947058-26947660	26.6004	41.0586	33.7765	28.9366	34.1534	34.8499	71.6616	61.509	74.0828
pa206	chr1:27018621-27020453	146.302	123.176	179.015	114.299	113.845	90.6097	143.323	171.516	136.983
pa207	chr1:27024106-27026391	204.823	172.446	216.17	146.13	143.444	163.097	167.21	286.253	266.978
pa208	chr1:27112139-27114384	228.763	254.563	256.701	192.428	177.598	149.158	234.891	365.505	299.127
pa209	chr1:27114517-27115697	101.081	39.0057	50.6648	112.853	63.753	54.3658	112.801	104.092	103.436
pa210	chr1:27247323-27247931	79.8012	51.3232	97.9519	114.299	75.1374	80.8517	51.7556	56.7775	37.7403
pa211	chr1:27744647-27745624	106.402	108.805	118.218	33.277	36.4303	37.6379	38.4849	69.7891	93.6519
pa212	chr1:27757050-27758793	122.362	63.6408	97.9519	65.1073	120.675	57.1538	76.9699	88.7149	114.619
pa213	chr1:27816746-27817477	63.8409	51.3232	33.7765	44.8517	54.6454	25.0919	63.6992	82.8006	69.8895
pa214	chr1:27818521-27819680	42.5606	28.741	47.2871	36.1707	50.0916	32.0619	53.0827	73.3377	65.6961
pa215	chr1:27830035-27830991	45.2207	78.0113	60.7977	34.7239	34.1534	25.0919	67.6804	91.0806	102.039
pa216	chr1:27831161-27832443	45.2207	94.4348	114.84	60.7668	61.4761	62.7298	152.613	198.721	195.69
pa217	chr1:27998805-27999234	50.5407	34.8998	64.1754	28.9366	31.8765	20.9099	46.4473	43.766	39.1381
pa218	chr1:28051391-28052239	34.5805	26.6881	16.8883	20.2556	2.27689	12.546	67.6804	94.6292	48.9226
pa219	chr1:28098604-28099228	15.9602	8.21172	20.2659	21.7024	15.9382	12.546	34.5037	36.6688	53.116
pa220	chr1:28099231-28099515	18.6203	28.741	20.2659	34.7239	25.0458	15.3339	50.4285	59.1433	41.9337
pa221	chr1:28233206-28234005	21.2803	36.9527	20.2659	13.0215	9.10757	13.94	54.4097	86.3492	121.608
pa222	chr1:28430979-28432827	180.883	275.093	249.946	130.215	107.014	179.825	120.763	208.184	178.917
pa223	chr1:28490395-28490871	37.2405	41.0586	30.3989	34.7239	15.9382	34.8499	6.63533	4.73146	18.1713
pa224	chr1:28561859-28562459	77.1411	34.8998	81.0636	70.8946	77.4143	51.5778	55.7368	57.9604	48.9226
pa225	chr1:28573998-28574311	45.2207	59.535	37.1542	36.1707	25.0458	23.6979	3.9812	10.6458	11.1823
pa226	chr1:28655503-28656070	42.5606	34.8998	37.1542	41.958	43.2609	25.0919	43.7932	35.486	39.1381
pa227	chr1:28969659-28970396	42.5606	47.2174	40.5318	43.4048	59.1992	25.0919	59.718	65.0576	68.4917
pa228	chr1:28974262-28974782	58.5209	24.6352	23.6436	31.8302	18.2151	23.6979	76.9699	66.2405	58.7071
pa229	chr1:28974934-28975263	23.9404	41.0586	16.8883	36.1707	29.5996	26.4859	62.3721	70.9719	69.8895
pa230	chr1:28994596-28995204	87.7813	69.7996	74.3083	78.1287	68.3067	58.5478	92.8947	91.0806	74.0828
pa231	chr1:31296817-31297331	18.6203	22.5822	40.5318	41.958	27.3227	6.96998	46.4473	42.5832	41.9337
pa232	chr1:31537347-31538530	85.1213	67.7467	77.686	88.2565	45.5378	55.7598	86.2593	100.544	102.039
pa233	chr1:31691262-31691543	31.9205	20.5293	33.7765	2.89366	0	5.57598	3.9812	7.09719	0
pa234	chr1:32110676-32110856	5.32008	12.3176	13.5106	8.68097	6.83067	9.75797	29.1955	20.1087	5.59116
pa235	chr1:32110925-32111239	13.3002	12.3176	3.37765	14.4683	15.9382	15.3339	45.1203	29.5716	39.1381
pa236	chr1:32166128-32166867	39.9006	55.4291	47.2871	52.0858	22.7689	33.4559	30.5225	53.229	40.5359
pa237	chr1:32219016-32219831	53.2008	80.0643	40.5318	60.7668	29.5996	19.5159	54.4097	48.4975	58.7071
pa238	chr1:32219926-32220660	39.9006	34.8998	54.0424	33.277	25.0458	15.3339	37.1579	43.766	41.9337
pa239	chr1:32277308-32277990	39.9006	51.3232	101.33	50.639	38.7072	37.6379	1.32707	11.8287	8.38673
pa240	chr1:32307320-32307659	31.9205	55.4291	57.4201	37.6175	25.0458	30.6679	15.9248	18.9258	22.3646
pa241	chr1:32307924-32308549	103.742	178.605	182.393	59.32	34.1534	76.6697	47.7744	60.3261	65.6961
pa242	chr1:32308619-32309386	87.7813	209.399	168.883	92.597	45.5378	93.3977	104.838	137.212	103.436
pa243	chr1:32309388-32309901	45.2207	84.1701	104.707	36.1707	29.5996	52.9718	25.2143	49.6804	48.9226
pa244	chr1:32371903-32372320	42.5606	49.2703	50.6648	8.68097	18.2151	11.152	19.906	24.8402	36.3425
pa245	chr1:32384492-32385052	66.501	69.7996	50.6648	20.2556	34.1534	36.2439	18.5789	41.4003	46.127
pa246	chr1:32385082-32385311	29.2604	28.741	40.5318	13.0215	6.83067	11.152	17.2519	30.7545	11.1823
pa247	chr1:32389310-32390616	125.022	158.076	162.127	66.5541	54.6454	85.0337	29.1955	39.0346	46.127
pa248	chr1:32391972-32393065	146.302	139.599	158.75	75.2351	79.6912	105.944	62.3721	96.995	86.6629
pa249	chr1:32396944-32397352	45.2207	28.741	47.2871	10.1278	22.7689	22.3039	15.9248	11.8287	12.5801
pa250	chr1:32397366-32398091	82.4612	61.5879	40.5318	31.8302	36.4303	43.2139	18.5789	28.3888	40.5359
pa251	chr1:32507861-32508659	77.1411	82.1172	54.0424	31.8302	18.2151	47.3958	13.2707	8.28006	22.3646
pa252	chr1:32665521-32666507	37.2405	28.741	40.5318	70.8946	27.3227	19.5159	84.9323	55.5947	53.116
pa253	chr1:32793493-32793908	26.6004	34.8998	33.7765	5.78731	11.3845	15.3339	17.2519	15.3773	11.1823
pa254	chr1:32798468-32798835	26.6004	28.741	40.5318	8.68097	4.55378	20.9099	10.6165	30.7545	23.7624
pa255	chr1:32802264-32802576	26.6004	20.5293	40.5318	15.9151	2.27689	12.546	14.5977	18.9258	19.569
pa256	chr1:32802723-32803538	55.8608	104.699	81.0636	41.958	29.5996	47.3958	79.624	112.372	99.243
pa257	chr1:32803658-32803985	42.5606	78.0113	74.3083	31.8302	20.492	47.3958	50.4285	83.9835	74.0828
pa258	chr1:33115580-33116149	26.6004	16.4234	16.8883	40.5112	20.492	6.96998	41.1391	47.3146	40.5359
pa259	chr1:33116247-33116604	98.4215	53.3762	54.0424	81.0224	81.9681	46.0018	78.2969	75.7034	83.8673
pa260	chr1:33540342-33540820	39.9006	67.7467	77.686	28.9366	11.3845	32.0619	2.65413	3.5486	0
pa261	chr1:33617017-33617899	71.8211	80.0643	37.1542	41.958	29.5996	41.8199	41.1391	67.4233	40.5359
pa262	chr1:33618223-33618571	29.2604	32.8469	37.1542	14.4683	20.492	11.152	15.9248	33.1202	23.7624
pa263	chr1:33626527-33626831	23.9404	39.0057	37.1542	17.3619	9.10757	11.152	15.9248	17.743	23.7624
pa264	chr1:33634632-33635813	79.8012	75.9584	70.9307	27.4897	18.2151	32.0619	65.0263	83.9835	58.7071
pa265	chr1:33636938-33637530	45.2207	51.3232	43.9095	11.5746	9.10757	11.152	34.5037	24.8402	27.9558
pa266	chr1:33722597-33723026	34.5805	32.8469	33.7765	34.7239	25.0458	16.7279	35.8308	26.023	23.7624
pa267	chr1:33803722-33804261	47.8807	32.8469	37.1542	18.8088	29.5996	22.3039	23.8872	18.9258	18.1713
pa268	chr1:33813723-33814871	61.1809	51.3232	67.553	78.1287	66.0299	57.1538	98.2029	89.8978	79.674
pa269	chr1:33823628-33824448	63.8409	94.4348	91.1966	21.7024	11.3845	26.4859	7.9624	20.1087	12.5801
pa270	chr1:33828860-33830111	90.4413	112.911	135.106	89.7033	38.7072	79.4577	75.6428	119.469	109.028
pa271	chr1:33830802-33831485	15.9602	28.741	20.2659	17.3619	15.9382	8.36397	39.812	53.229	53.116
pa272	chr1:33831593-33832101	26.6004	14.3705	23.6436	2.89366	15.9382	6.96998	57.0639	63.8747	46.127
pa273	chr1:33832186-33832894	21.2803	10.2646	40.5318	21.7024	11.3845	9.75797	27.8684	40.2174	43.3315
pa274	chr1:33847796-33848243	58.5209	65.6938	60.7977	30.3834	34.1534	46.0018	38.4849	65.0576	47.5248
pa275	chr1:33848398-33848736	34.5805	49.2703	54.0424	36.1707	18.2151	43.2139	38.4849	54.4118	60.1049
pa276	chr1:34632540-34634172	42.5606	41.0586	27.0212	15.9151	11.3845	9.75797	63.6992	88.7149	76.8784
pa277	chr1:34644989-34646467	26.6004	30.7939	20.2659	23.1493	25.0458	13.94	83.6052	126.567	157.95
pa278	chr1:36022659-36023271	23.9404	16.4234	20.2659	40.5112	29.5996	18.1219	42.4661	48.4975	44.7293
pa279	chr1:36311029-36311866	47.8807	78.0113	91.1966	43.4048	20.492	32.0619	14.5977	9.46292	11.1823
pa280	chr1:36533264-36534104	66.501	110.858	101.33	27.4897	31.8765	64.1238	55.7368	62.6919	106.232
pa281	chr1:36534334-36534821	39.9006	61.5879	64.1754	15.9151	11.3845	36.2439	13.2707	20.1087	29.3536
pa282	chr1:36558407-36559540	63.8409	129.335	121.595	70.8946	50.0916	80.8517	2.65413	8.28006	4.19337
pa283	chr1:36615359-36616558	122.362	47.2174	77.686	60.7668	59.1992	59.9418	63.6992	40.2174	46.127
pa284	chr1:36620675-36621495	66.501	84.1701	121.595	83.916	52.3685	68.3058	70.3345	91.0806	61.5027
pa285	chr1:36624496-36625234	87.7813	117.017	114.84	95.4907	47.8147	50.1838	62.3721	83.9835	69.8895
pa286	chr1:36625319-36626316	71.8211	127.282	114.84	85.3629	61.4761	89.2157	102.184	242.487	181.713
pa287	chr1:36626573-36626900	10.6402	16.4234	40.5318	20.2556	15.9382	18.1219	27.8684	40.2174	30.7514
pa288	chr1:36628419-36628845	26.6004	24.6352	37.1542	17.3619	18.2151	30.6679	13.2707	15.3773	11.1823
pa289	chr1:36689277-36689765	31.9205	49.2703	60.7977	57.8731	29.5996	23.6979	58.3909	59.1433	51.7182
pa290	chr1:36838737-36839558	37.2405	22.5822	23.6436	56.4263	38.7072	27.8799	41.1391	35.486	43.3315
pa291	chr1:36839572-36840314	74.4811	26.6881	50.6648	53.5326	47.8147	36.2439	67.6804	47.3146	50.3204
pa292	chr1:36840371-36840800	39.9006	20.5293	13.5106	31.8302	27.3227	20.9099	34.5037	43.766	46.127
pa293	chr1:36851638-36852690	58.5209	30.7939	60.7977	75.2351	81.9681	33.4559	103.511	96.995	103.436
pa294	chr1:36862466-36863960	82.4612	18.4764	50.6648	68.0009	47.8147	26.4859	70.3345	80.4349	83.8673
pa295	chr1:37789950-37791641	71.8211	100.594	67.553	49.1922	25.0458	136.612	82.2781	211.733	223.646
pa296	chr1:37936888-37937556	13.3002	8.21172	27.0212	24.5961	9.10757	8.36397	42.4661	79.252	71.2872
pa297	chr1:37937576-37938066	26.6004	32.8469	30.3989	11.5746	13.6613	8.36397	46.4473	81.6177	69.8895
pa298	chr1:37980533-37981168	47.8807	8.21172	6.7553	60.7668	31.8765	20.9099	54.4097	72.1548	46.127
pa299	chr1:38274464-38275631	125.022	53.3762	91.1966	76.6819	52.3685	76.6697	110.147	120.652	123.005
pa300	chr1:38282431-38284094	207.483	121.123	172.26	30.3834	27.3227	96.1857	91.5676	157.321	155.155
pa301	chr1:39014599-39015662	122.362	141.652	158.75	108.512	59.1992	89.2157	57.0639	78.0691	60.1049
pa302	chr1:39394439-39395891	114.382	201.187	233.058	83.916	88.7988	139.4	123.417	131.298	148.166
pa303	chr1:39396029-39396349	15.9602	28.741	10.133	8.68097	6.83067	15.3339	9.28947	8.28006	11.1823
pa304	chr1:39396365-39396956	26.6004	47.2174	57.4201	15.9151	13.6613	29.2739	14.5977	21.2916	20.9668
pa305	chr1:39456050-39456737	45.2207	39.0057	43.9095	65.1073	31.8765	43.2139	51.7556	66.2405	75.4806
pa306	chr1:39462803-39463326	53.2008	51.3232	47.2871	23.1493	20.492	36.2439	18.5789	18.9258	15.3757
pa307	chr1:39491485-39491932	21.2803	30.7939	30.3989	44.8517	36.4303	30.6679	17.2519	22.4744	13.9779
pa308	chr1:39555026-39555973	31.9205	16.4234	20.2659	28.9366	50.0916	13.94	65.0263	42.5832	37.7403
pa309	chr1:39569881-39570758	53.2008	20.5293	40.5318	56.4263	50.0916	39.0319	65.0263	60.3261	67.0939
pa310	chr1:39671310-39671605	29.2604	12.3176	23.6436	4.34048	4.55378	8.36397	10.6165	8.28006	23.7624
pa311	chr1:39679083-39680722	127.682	252.51	229.68	128.768	91.0757	177.037	141.996	235.39	215.26
pa312	chr1:39703942-39704321	21.2803	28.741	30.3989	26.0429	9.10757	16.7279	11.9436	15.3773	18.1713
pa313	chr1:39733333-39733976	79.8012	28.741	47.2871	49.1922	52.3685	30.6679	35.8308	30.7545	43.3315
pa314	chr1:39733995-39734804	77.1411	63.6408	84.4413	49.1922	68.3067	47.3958	63.6992	55.5947	47.5248
pa315	chr1:39737883-39738636	69.161	51.3232	77.686	50.639	52.3685	61.3358	35.8308	29.5716	26.558
pa316	chr1:39797805-39798532	55.8608	53.3762	47.2871	30.3834	9.10757	25.0919	14.5977	5.91433	16.7735
pa317	chr1:39864628-39865154	37.2405	32.8469	37.1542	20.2556	34.1534	26.4859	17.2519	35.486	39.1381
pa318	chr1:39917231-39918192	71.8211	71.8525	43.9095	17.3619	34.1534	16.7279	22.5601	18.9258	32.1491
pa319	chr1:40006659-40007270	71.8211	30.7939	47.2871	33.277	36.4303	39.0319	10.6165	14.1944	12.5801
pa320	chr1:40251685-40252043	45.2207	28.741	50.6648	5.78731	9.10757	11.152	3.9812	4.73146	8.38673
pa321	chr1:40308236-40308696	37.2405	28.741	27.0212	7.23414	4.55378	15.3339	3.9812	14.1944	8.38673
pa322	chr1:40779974-40781072	66.501	75.9584	104.707	36.1707	34.1534	48.7898	57.0639	114.738	102.039
pa323	chr1:40781203-40782343	79.8012	41.0586	108.085	31.8302	25.0458	34.8499	69.0075	119.469	100.641
pa324	chr1:40851094-40852171	79.8012	45.1645	70.9307	89.7033	77.4143	58.5478	46.4473	57.9604	65.6961
pa325	chr1:40861339-40861967	26.6004	26.6881	30.3989	44.8517	56.9223	47.3958	25.2143	35.486	27.9558
pa326	chr1:41157208-41157713	21.2803	22.5822	84.4413	30.3834	29.5996	34.8499	43.7932	57.9604	32.1491
pa327	chr1:41176094-41177191	47.8807	28.741	37.1542	33.277	29.5996	32.0619	65.0263	57.9604	68.4917
pa328	chr1:41380232-41380578	26.6004	28.741	43.9095	5.78731	13.6613	19.5159	3.9812	2.36573	0
pa329	chr1:41981022-41981382	15.9602	14.3705	23.6436	8.68097	6.83067	1.394	22.5601	36.6688	22.3646
pa330	chr1:42724019-42725013	103.742	123.176	84.4413	72.3414	81.9681	103.156	78.2969	113.555	127.199
pa331	chr1:42725077-42725564	39.9006	47.2174	47.2871	33.277	20.492	41.8199	35.8308	48.4975	79.674
pa332	chr1:42928911-42930122	26.6004	12.3176	13.5106	50.639	13.6613	11.152	50.4285	108.824	71.2872
pa333	chr1:43388846-43389984	77.1411	43.1115	47.2871	76.6819	50.0916	40.4259	108.819	115.921	118.812
pa334	chr1:43390593-43392165	77.1411	61.5879	57.4201	89.7033	38.7072	82.2457	140.669	215.282	199.884
pa335	chr1:43588569-43589264	0	18.4764	13.5106	2.89366	4.55378	12.546	50.4285	102.909	75.4806
pa336	chr1:43737245-43737817	26.6004	49.2703	37.1542	41.958	22.7689	34.8499	14.5977	18.9258	25.1602
pa337	chr1:43758531-43759429	29.2604	65.6938	91.1966	24.5961	6.83067	23.6979	31.8496	70.9719	71.2872
pa338	chr1:43759481-43760136	53.2008	92.3818	54.0424	52.0858	38.7072	58.5478	71.6616	141.944	139.779
pa339	chr1:43760215-43760823	34.5805	102.646	84.4413	44.8517	47.8147	62.7298	58.3909	94.6292	103.436
pa340	chr1:43760861-43762304	204.823	285.357	219.547	122.98	134.337	151.945	183.135	279.156	304.718
pa341	chr1:43833846-43834760	31.9205	22.5822	23.6436	18.8088	15.9382	6.96998	61.0451	70.9719	55.9116
pa342	chr1:43845480-43845785	26.6004	43.1115	23.6436	8.68097	15.9382	22.3039	23.8872	40.2174	37.7403
pa343	chr1:43846494-43848995	244.724	258.669	246.569	188.088	154.829	172.855	241.526	437.66	394.177
pa344	chr1:43849150-43849421	18.6203	20.5293	6.7553	14.4683	6.83067	16.7279	7.9624	23.6573	18.1713
pa345	chr1:43849488-43850262	69.161	88.276	64.1754	21.7024	18.2151	46.0018	23.8872	30.7545	39.1381
pa346	chr1:44006135-44008711	159.602	213.505	155.372	133.108	66.0299	135.218	100.857	212.916	153.757
pa347	chr1:44017970-44018682	61.1809	59.535	81.0636	33.277	18.2151	43.2139	11.9436	18.9258	22.3646
pa348	chr1:44115646-44116096	31.9205	24.6352	27.0212	50.639	34.1534	25.0919	54.4097	70.9719	67.0939
pa349	chr1:44413191-44414046	85.1213	86.2231	67.553	63.6604	31.8765	62.7298	46.4473	87.5321	41.9337
pa350	chr1:44418225-44419755	175.563	199.134	212.792	131.661	86.5219	138.006	151.286	228.293	204.077
pa351	chr1:44419931-44421215	162.262	244.299	270.212	162.045	102.46	175.643	163.229	286.253	229.237
pa352	chr1:44421696-44422220	34.5805	30.7939	57.4201	18.8088	13.6613	15.3339	27.8684	46.1318	34.9447
pa353	chr1:44423297-44423588	13.3002	28.741	20.2659	18.8088	9.10757	22.3039	21.2331	43.766	23.7624
pa354	chr1:44423653-44423919	23.9404	18.4764	30.3989	8.68097	9.10757	6.96998	21.2331	31.9374	26.558
pa355	chr1:44424531-44425006	37.2405	39.0057	43.9095	13.0215	4.55378	33.4559	23.8872	34.3031	33.5469
pa356	chr1:44427127-44428852	119.702	141.652	151.994	128.768	68.3067	140.794	128.725	230.659	185.906
pa357	chr1:44475660-44479398	133.002	246.352	303.989	164.938	91.0757	193.765	233.564	405.723	310.309
pa358	chr1:44479418-44480796	77.1411	65.6938	74.3083	68.0009	75.1374	112.914	67.6804	139.578	110.425
pa359	chr1:44813081-44814352	79.8012	73.9055	84.4413	37.6175	27.3227	48.7898	46.4473	70.9719	74.0828
pa360	chr1:44846441-44847078	18.6203	47.2174	37.1542	15.9151	9.10757	26.4859	37.1579	61.509	51.7182
pa361	chr1:44874010-44874495	21.2803	47.2174	54.0424	26.0429	34.1534	46.0018	19.906	21.2916	32.1491
pa362	chr1:44874608-44875605	58.5209	106.752	145.239	57.8731	45.5378	104.55	27.8684	35.486	19.569
pa363	chr1:44965042-44966772	117.042	82.1172	111.462	70.8946	38.7072	75.2757	98.2029	186.893	149.563
pa364	chr1:44966908-44967751	31.9205	59.535	60.7977	56.4263	40.984	64.1238	78.2969	125.384	74.0828
pa365	chr1:44967844-44968795	53.2008	63.6408	54.0424	40.5112	40.984	47.3958	61.0451	86.3492	113.221
pa366	chr1:44970363-44972756	119.702	139.599	195.904	99.8311	81.9681	90.6097	127.398	183.344	150.961
pa367	chr1:44972776-44973441	31.9205	43.1115	30.3989	21.7024	22.7689	37.6379	47.7744	89.8978	61.5027
pa368	chr1:44973575-44974927	85.1213	106.752	145.239	70.8946	61.4761	75.2757	84.9323	139.578	123.005
pa369	chr1:44976375-44976860	23.9404	26.6881	43.9095	27.4897	15.9382	26.4859	17.2519	24.8402	23.7624
pa370	chr1:44978524-44979814	63.8409	61.5879	87.8189	39.0644	45.5378	59.9418	62.3721	111.189	93.6519
pa371	chr1:44979965-44980558	13.3002	14.3705	33.7765	28.9366	22.7689	37.6379	35.8308	47.3146	37.7403
pa372	chr1:44981724-44982200	34.5805	41.0586	33.7765	23.1493	15.9382	23.6979	18.5789	23.6573	33.5469
pa373	chr1:44984448-44985483	90.4413	65.6938	91.1966	27.4897	40.984	61.3358	59.718	111.189	96.4474
pa374	chr1:44988556-44989348	39.9006	69.7996	57.4201	21.7024	38.7072	43.2139	31.8496	76.8863	51.7182
pa375	chr1:44989617-44991446	156.942	213.505	162.127	117.193	81.9681	144.976	99.53	218.83	177.519
pa376	chr1:44996181-44997725	180.883	149.864	182.393	114.299	116.121	153.339	107.492	164.418	201.282
pa377	chr1:44997889-44998338	58.5209	41.0586	40.5318	30.3834	27.3227	27.8799	58.3909	106.458	88.0607
pa378	chr1:44998408-44998904	53.2008	82.1172	70.9307	62.2136	52.3685	62.7298	43.7932	101.726	86.6629
pa379	chr1:44998943-44999158	18.6203	28.741	27.0212	13.0215	9.10757	23.6979	10.6165	22.4744	39.1381
pa380	chr1:44999370-44999604	18.6203	18.4764	27.0212	10.1278	6.83067	16.7279	11.9436	27.2059	32.1491
pa381	chr1:45000942-45002612	63.8409	117.017	111.462	52.0858	22.7689	78.0637	66.3533	99.3607	90.8563
pa382	chr1:45002665-45003610	47.8807	75.9584	47.2871	20.2556	6.83067	52.9718	49.1015	65.0576	57.3094
pa383	chr1:45005839-45006482	47.8807	53.3762	47.2871	28.9366	15.9382	27.8799	18.5789	53.229	46.127
pa384	chr1:45008010-45008468	42.5606	45.1645	40.5318	26.0429	22.7689	29.2739	14.5977	36.6688	30.7514
pa385	chr1:45008946-45009857	53.2008	61.5879	84.4413	23.1493	20.492	25.0919	38.4849	67.4233	57.3094
pa386	chr1:45037536-45039486	95.7614	135.493	175.638	128.768	91.0757	168.673	76.9699	160.87	127.199
pa387	chr1:45040448-45042456	143.642	207.346	202.659	141.789	134.337	207.705	147.304	196.356	194.293
pa388	chr1:45042502-45043342	37.2405	53.3762	70.9307	82.4692	70.5836	72.4878	63.6992	132.481	88.0607
pa389	chr1:45055685-45056190	47.8807	45.1645	33.7765	21.7024	9.10757	29.2739	17.2519	39.0346	25.1602
pa390	chr1:45056869-45059537	207.483	285.357	276.967	125.874	100.183	174.249	181.808	335.934	268.376
pa391	chr1:45265518-45266014	10.6402	6.15879	0	10.1278	6.83067	8.36397	21.2331	31.9374	19.569
pa392	chr1:45273461-45274003	39.9006	18.4764	20.2659	20.2556	59.1992	26.4859	45.1203	56.7775	40.5359
pa393	chr1:45274062-45274661	34.5805	12.3176	23.6436	33.277	43.2609	15.3339	35.8308	33.1202	34.9447
pa394	chr1:45314476-45315437	18.6203	30.7939	20.2659	21.7024	4.55378	12.546	59.718	85.1663	74.0828
pa395	chr1:45350095-45351087	50.5407	36.9527	30.3989	21.7024	18.2151	8.36397	47.7744	74.5205	53.116
pa396	chr1:45763021-45764287	23.9404	59.535	27.0212	27.4897	15.9382	34.8499	65.0263	156.138	82.4696
pa397	chr1:45805669-45806318	21.2803	20.5293	30.3989	37.6175	34.1534	20.9099	47.7744	46.1318	33.5469
pa398	chr1:45951401-45952217	69.161	71.8525	74.3083	49.1922	45.5378	58.5478	98.2029	123.018	153.757
pa399	chr1:45957038-45957469	34.5805	24.6352	37.1542	11.5746	34.1534	25.0919	10.6165	21.2916	25.1602
pa400	chr1:45966591-45967399	53.2008	67.7467	47.2871	49.1922	25.0458	48.7898	63.6992	112.372	109.028
pa401	chr1:45967603-45968014	37.2405	32.8469	30.3989	18.8088	22.7689	27.8799	14.5977	22.4744	16.7735
pa402	chr1:45976342-45977740	58.5209	88.276	91.1966	50.639	31.8765	37.6379	80.9511	170.333	145.37
pa403	chr1:45984163-45985260	50.5407	47.2174	67.553	52.0858	52.3685	59.9418	71.6616	104.092	110.425
pa404	chr1:46016464-46016843	10.6402	18.4764	13.5106	10.1278	9.10757	11.152	27.8684	39.0346	29.3536
pa405	chr1:46049114-46049599	10.6402	6.15879	23.6436	10.1278	4.55378	2.78799	35.8308	41.4003	44.7293
pa406	chr1:46153180-46153493	31.9205	22.5822	30.3989	23.1493	38.7072	25.0919	41.1391	35.486	27.9558
pa407	chr1:46215793-46216041	29.2604	24.6352	23.6436	28.9366	20.492	20.9099	21.2331	26.023	16.7735
pa408	chr1:46597406-46598639	63.8409	51.3232	47.2871	115.746	50.0916	40.4259	143.323	87.5321	75.4806
pa409	chr1:46638713-46639392	10.6402	8.21172	10.133	20.2556	34.1534	2.78799	46.4473	36.6688	34.9447
pa410	chr1:46668626-46670315	77.1411	61.5879	54.0424	75.2351	40.984	36.2439	99.53	120.652	92.2541
pa411	chr1:46686289-46687942	114.382	170.393	222.925	78.1287	45.5378	96.1857	100.857	156.138	156.552
pa412	chr1:46687975-46689030	79.8012	117.017	131.728	60.7668	36.4303	44.6079	80.9511	134.847	129.994
pa413	chr1:46689491-46690089	37.2405	43.1115	50.6648	11.5746	9.10757	12.546	1.32707	18.9258	30.7514
pa414	chr1:46690380-46691015	47.8807	47.2174	50.6648	18.8088	13.6613	30.6679	17.2519	11.8287	12.5801
pa415	chr1:46768870-46769450	50.5407	63.6408	47.2871	54.9795	56.9223	44.6079	67.6804	66.2405	65.6961
pa416	chr1:46806082-46806349	29.2604	18.4764	20.2659	47.7453	25.0458	9.75797	15.9248	17.743	22.3646
pa417	chr1:46806439-46806685	18.6203	16.4234	23.6436	30.3834	4.55378	5.57598	25.2143	33.1202	6.98895
pa418	chr1:47107806-47109859	42.5606	45.1645	33.7765	36.1707	27.3227	36.2439	98.2029	146.675	169.132
pa419	chr1:47118771-47120229	34.5805	18.4764	10.133	41.958	22.7689	12.546	106.165	126.567	164.939
pa420	chr1:48935236-48935940	74.4811	57.482	67.553	54.9795	36.4303	47.3958	31.8496	39.0346	61.5027
pa421	chr1:48957741-48958229	39.9006	28.741	40.5318	15.9151	2.27689	18.1219	2.65413	8.28006	13.9779
pa422	chr1:48958811-48959305	37.2405	47.2174	37.1542	10.1278	0	11.152	6.63533	3.5486	6.98895
pa423	chr1:48959621-48960441	53.2008	90.3289	84.4413	39.0644	31.8765	57.1538	22.5601	24.8402	40.5359
pa424	chr1:48960762-48961145	26.6004	34.8998	43.9095	17.3619	15.9382	26.4859	9.28947	9.46292	6.98895
pa425	chr1:48991314-48992058	71.8211	96.4877	101.33	11.5746	11.3845	12.546	3.9812	2.36573	9.78452
pa426	chr1:50574694-50576602	127.682	63.6408	81.0636	208.343	150.275	46.0018	163.229	130.115	120.21
pa427	chr1:50708603-50709034	611.809	466.015	665.397	341.451	489.532	337.347	286.646	270.876	273.967
pa428	chr1:51098332-51099863	90.4413	129.335	131.728	68.0009	43.2609	101.762	63.6992	107.641	118.812
pa429	chr1:51132735-51133185	37.2405	57.482	50.6648	18.8088	11.3845	36.2439	5.30827	21.2916	11.1823
pa430	chr1:51161630-51163430	276.644	390.057	395.185	146.13	141.167	197.947	175.173	383.248	427.723
pa431	chr1:51163462-51164653	236.743	363.369	256.701	138.896	147.998	181.219	169.865	303.996	310.309
pa432	chr1:51165036-51166955	327.185	459.856	452.605	188.088	175.321	299.709	208.349	383.248	447.293
pa433	chr1:51166959-51168008	95.7614	180.658	165.505	92.597	75.1374	107.338	62.3721	93.4464	121.608
pa434	chr1:51168763-51170372	95.7614	184.764	148.617	73.7882	84.245	114.308	38.4849	72.1548	88.0607
pa435	chr1:51434353-51434743	37.2405	30.7939	47.2871	28.9366	47.8147	23.6979	7.9624	17.743	22.3646
pa436	chr1:51441891-51442775	58.5209	51.3232	67.553	31.8302	18.2151	41.8199	22.5601	26.023	36.3425
pa437	chr1:51444183-51445196	79.8012	86.2231	33.7765	33.277	59.1992	73.8818	67.6804	68.6062	69.8895
pa438	chr1:51701256-51701576	34.5805	32.8469	30.3989	20.2556	36.4303	26.4859	14.5977	17.743	18.1713
pa439	chr1:51701624-51701823	31.9205	28.741	20.2659	26.0429	18.2151	36.2439	42.4661	47.3146	36.3425
pa440	chr1:51887263-51889592	109.062	65.6938	27.0212	144.683	86.5219	72.4878	145.977	145.492	127.199
pa441	chr1:51982728-51983203	37.2405	41.0586	23.6436	18.8088	31.8765	30.6679	7.9624	11.8287	15.3757
pa442	chr1:51989618-51991174	148.962	186.817	233.058	79.5755	93.3526	133.824	132.707	176.247	201.282
pa443	chr1:51999893-52000831	50.5407	80.0643	155.372	47.7453	34.1534	65.5178	67.6804	110.006	125.801
pa444	chr1:52090304-52090569	18.6203	39.0057	30.3989	2.89366	2.27689	5.57598	3.9812	3.5486	9.78452
pa445	chr1:52344692-52345088	63.8409	34.8998	50.6648	59.32	20.492	26.4859	58.3909	78.0691	68.4917
pa446	chr1:52498923-52500035	95.7614	32.8469	37.1542	70.8946	45.5378	33.4559	72.9887	98.1778	75.4806
pa447	chr1:52520886-52521822	29.2604	28.741	30.3989	66.5541	31.8765	51.5778	103.511	92.2635	76.8784
pa448	chr1:53882881-53883803	13.3002	4.10586	3.37765	8.68097	13.6613	5.57598	63.6992	47.3146	86.6629
pa449	chr1:54303847-54304242	15.9602	4.10586	10.133	36.1707	22.7689	8.36397	34.5037	35.486	25.1602
pa450	chr1:54494785-54495331	53.2008	57.482	54.0424	24.5961	9.10757	29.2739	2.65413	5.91433	6.98895
pa451	chr1:54511637-54512305	42.5606	69.7996	70.9307	14.4683	27.3227	52.9718	19.906	31.9374	33.5469
pa452	chr1:54512361-54512923	53.2008	57.482	57.4201	15.9151	9.10757	40.4259	17.2519	29.5716	16.7735
pa453	chr1:54512950-54513322	29.2604	30.7939	20.2659	4.34048	9.10757	22.3039	6.63533	9.46292	11.1823
pa454	chr1:54515072-54515565	29.2604	36.9527	40.5318	14.4683	4.55378	12.546	6.63533	7.09719	2.79558
pa455	chr1:54518209-54518919	34.5805	24.6352	40.5318	36.1707	11.3845	27.8799	50.4285	59.1433	64.2983
pa456	chr1:54763236-54763921	82.4612	61.5879	54.0424	31.8302	22.7689	32.0619	11.9436	22.4744	12.5801
pa457	chr1:54765768-54766059	21.2803	26.6881	20.2659	10.1278	4.55378	12.546	10.6165	14.1944	11.1823
pa458	chr1:54796553-54797355	37.2405	67.7467	23.6436	31.8302	6.83067	9.75797	15.9248	15.3773	6.98895
pa459	chr1:54800054-54801247	90.4413	137.546	94.5742	66.5541	59.1992	54.3658	65.0263	99.3607	142.574
pa460	chr1:54801343-54801695	18.6203	34.8998	33.7765	20.2556	11.3845	16.7279	11.9436	27.2059	37.7403
pa461	chr1:54872837-54873362	18.6203	16.4234	27.0212	27.4897	29.5996	11.152	26.5413	48.4975	40.5359
pa462	chr1:54873440-54874234	42.5606	30.7939	6.7553	27.4897	68.3067	37.6379	71.6616	65.0576	71.2872
pa463	chr1:55353148-55354986	61.1809	104.699	94.5742	72.3414	40.984	97.5797	167.21	286.253	276.762
pa464	chr1:55837985-55842222	284.624	318.204	361.409	254.642	177.598	296.921	383.522	703.805	630.403
pa465	chr1:56528355-56528859	5.32008	0	3.37765	5.78731	4.55378	2.78799	38.4849	29.5716	33.5469
pa466	chr1:56528890-56529211	7.98012	10.2646	6.7553	15.9151	20.492	8.36397	31.8496	57.9604	55.9116
pa467	chr1:56828228-56829569	31.9205	28.741	13.5106	43.4048	13.6613	40.4259	74.3157	100.544	103.436
pa468	chr1:56900838-56903664	159.602	277.146	243.191	154.811	170.767	203.523	147.304	289.802	296.331
pa469	chr1:57198879-57199123	457.527	377.739	570.823	270.557	425.779	273.223	216.312	190.441	244.613
pa470	chr1:59043605-59043956	13.3002	20.5293	30.3989	11.5746	4.55378	23.6979	2.65413	13.0115	20.9668
pa471	chr1:59045323-59046015	42.5606	73.9055	60.7977	39.0644	56.9223	58.5478	43.7932	56.7775	58.7071
pa472	chr1:59161628-59161944	29.2604	30.7939	43.9095	23.1493	6.83067	39.0319	5.30827	4.73146	1.39779
pa473	chr1:59249160-59249796	29.2604	22.5822	30.3989	40.5112	61.4761	16.7279	69.0075	60.3261	58.7071
pa474	chr1:59250325-59251293	47.8807	39.0057	30.3989	53.5326	40.984	16.7279	78.2969	93.4464	67.0939
pa475	chr1:59339988-59340720	39.9006	73.9055	60.7977	18.8088	29.5996	27.8799	19.906	46.1318	27.9558
pa476	chr1:59369722-59370274	21.2803	34.8998	23.6436	44.8517	36.4303	26.4859	26.5413	61.509	34.9447
pa477	chr1:59762754-59763313	45.2207	22.5822	37.1542	46.2985	68.3067	16.7279	53.0827	56.7775	55.9116
pa478	chr1:60196514-60197386	23.9404	49.2703	50.6648	20.2556	52.3685	27.8799	54.4097	44.9489	78.2762
pa479	chr1:60218434-60218963	26.6004	41.0586	40.5318	21.7024	25.0458	15.3339	10.6165	10.6458	18.1713
pa480	chr1:60381038-60382265	58.5209	88.276	67.553	15.9151	9.10757	25.0919	76.9699	151.407	159.348
pa481	chr1:60382333-60382713	82.4612	75.9584	77.686	20.2556	18.2151	16.7279	69.0075	120.652	121.608
pa482	chr1:60382789-60383160	21.2803	49.2703	37.1542	18.8088	11.3845	39.0319	49.1015	50.8632	51.7182
pa483	chr1:60383260-60384330	111.722	133.44	91.1966	30.3834	25.0458	44.6079	84.9323	163.235	155.155
pa484	chr1:60384403-60384790	47.8807	39.0057	43.9095	2.89366	4.55378	16.7279	15.9248	41.4003	72.685
pa485	chr1:60392527-60393273	37.2405	26.6881	33.7765	11.5746	6.83067	8.36397	51.7556	102.909	125.801
pa486	chr1:61069205-61069491	399.006	404.427	516.781	295.153	405.287	302.497	262.759	243.67	261.387
pa487	chr1:61121269-61122176	47.8807	96.4877	57.4201	18.8088	45.5378	44.6079	37.1579	75.7034	127.199
pa488	chr1:61518746-61519496	37.2405	36.9527	16.8883	60.7668	61.4761	46.0018	53.0827	52.0461	47.5248
pa489	chr1:61541739-61542586	85.1213	45.1645	64.1754	54.9795	70.5836	75.2757	71.6616	65.0576	89.4585
pa490	chr1:61542830-61543682	82.4612	75.9584	165.505	86.8097	86.5219	73.8818	114.128	137.212	156.552
pa491	chr1:61543807-61544080	31.9205	24.6352	27.0212	13.0215	20.492	34.8499	15.9248	24.8402	37.7403
pa492	chr1:61544539-61544853	26.6004	20.5293	37.1542	13.0215	25.0458	20.9099	21.2331	31.9374	18.1713
pa493	chr1:61545258-61545657	34.5805	34.8998	37.1542	28.9366	13.6613	27.8799	41.1391	56.7775	60.1049
pa494	chr1:61545911-61547876	127.682	135.493	128.351	82.4692	109.291	126.854	108.819	147.858	162.144
pa495	chr1:61549551-61551629	117.042	145.758	124.973	83.916	127.506	108.732	108.819	156.138	170.53
pa496	chr1:61552768-61554246	186.203	125.229	111.462	60.7668	95.6294	83.6397	96.8759	102.909	141.177
pa497	chr1:61554495-61555368	82.4612	51.3232	40.5318	33.277	56.9223	59.9418	61.0451	72.1548	97.8452
pa498	chr1:61555881-61557449	125.022	166.287	162.127	85.3629	122.952	111.52	120.763	146.675	177.519
pa499	chr1:61567343-61568234	87.7813	84.1701	50.6648	39.0644	29.5996	61.3358	21.2331	36.6688	57.3094
pa500	chr1:61586508-61586783	18.6203	28.741	30.3989	30.3834	38.7072	26.4859	17.2519	24.8402	19.569
pa501	chr1:61586797-61587118	31.9205	24.6352	33.7765	20.2556	25.0458	27.8799	17.2519	30.7545	22.3646
pa502	chr1:61588578-61590536	122.362	180.658	189.148	72.3414	100.183	111.52	96.8759	152.59	160.746
pa503	chr1:61590756-61591466	50.5407	84.1701	64.1754	53.5326	43.2609	64.1238	38.4849	54.4118	61.5027
pa504	chr1:61617726-61618312	39.9006	36.9527	60.7977	17.3619	15.9382	41.8199	11.9436	14.1944	16.7735
pa505	chr1:61648731-61650888	180.883	225.822	182.393	201.109	177.598	151.945	221.62	290.985	343.856
pa506	chr1:61652828-61653755	39.9006	39.0057	60.7977	23.1493	43.2609	52.9718	41.1391	67.4233	90.8563
pa507	chr1:61686851-61688309	125.022	147.811	87.8189	68.0009	47.8147	129.642	80.9511	141.944	169.132
pa508	chr1:61719756-61721559	87.7813	63.6408	64.1754	70.8946	88.7988	59.9418	96.8759	107.641	131.392
pa509	chr1:61734125-61734570	47.8807	45.1645	40.5318	17.3619	29.5996	29.2739	38.4849	37.8517	34.9447
pa510	chr1:62190816-62191244	21.2803	32.8469	13.5106	37.6175	20.492	20.9099	29.1955	40.2174	33.5469
pa511	chr1:62901226-62902009	31.9205	26.6881	50.6648	46.2985	31.8765	20.9099	51.7556	49.6804	47.5248
pa512	chr1:62902040-62902415	42.5606	18.4764	30.3989	15.9151	18.2151	20.9099	21.2331	29.5716	26.558
pa513	chr1:63249439-63250890	82.4612	133.44	94.5742	105.618	63.753	85.0337	102.184	138.395	109.028
pa514	chr1:63250894-63251864	77.1411	100.594	57.4201	43.4048	50.0916	73.8818	62.3721	74.5205	90.8563
pa515	chr1:63253246-63253637	37.2405	34.8998	50.6648	21.7024	38.7072	26.4859	22.5601	35.486	37.7403
pa516	chr1:63255500-63257858	223.443	221.716	260.079	112.853	111.568	200.735	200.387	493.255	482.237
pa517	chr1:63257905-63258581	31.9205	63.6408	64.1754	34.7239	36.4303	37.6379	45.1203	79.252	81.0718
pa518	chr1:63589729-63591679	127.682	139.599	87.8189	88.2565	63.753	105.944	86.2593	182.161	178.917
pa519	chr1:63989054-63990287	130.342	53.3762	87.8189	183.747	150.275	62.7298	90.2405	79.252	85.2651
pa520	chr1:64557799-64559267	103.742	145.758	94.5742	39.0644	29.5996	51.5778	23.8872	21.2916	19.569
pa521	chr1:64620580-64621461	79.8012	82.1172	70.9307	5.78731	20.492	12.546	13.2707	7.09719	8.38673
pa522	chr1:65533308-65534132	34.5805	45.1645	50.6648	68.0009	29.5996	40.4259	70.3345	81.6177	57.3094
pa523	chr1:65713436-65713762	34.5805	34.8998	33.7765	11.5746	9.10757	15.3339	13.2707	2.36573	8.38673
pa524	chr1:65719050-65719716	55.8608	71.8525	81.0636	18.8088	11.3845	32.0619	21.2331	10.6458	15.3757
pa525	chr1:65719790-65719975	34.5805	39.0057	37.1542	14.4683	6.83067	12.546	9.28947	13.0115	20.9668
pa526	chr1:65721277-65721682	47.8807	43.1115	54.0424	30.3834	11.3845	33.4559	30.5225	36.6688	26.558
pa527	chr1:65721996-65723094	111.722	135.493	151.994	78.1287	75.1374	92.0037	63.6992	85.1663	82.4696
pa528	chr1:65725943-65727711	231.423	211.452	233.058	117.193	136.613	170.067	175.173	246.036	279.558
pa529	chr1:65728522-65729239	77.1411	45.1645	54.0424	21.7024	29.5996	26.4859	11.9436	21.2916	25.1602
pa530	chr1:65729937-65731494	125.022	78.0113	77.686	138.896	70.5836	83.6397	95.5488	147.858	142.574
pa531	chr1:65764368-65765493	58.5209	53.3762	47.2871	46.2985	29.5996	57.1538	67.6804	117.104	100.641
pa532	chr1:65775890-65776900	26.6004	53.3762	30.3989	24.5961	27.3227	43.2139	79.624	98.1778	90.8563
pa533	chr1:65777646-65778165	10.6402	16.4234	23.6436	23.1493	6.83067	19.5159	29.1955	39.0346	41.9337
pa534	chr1:65783827-65784388	13.3002	22.5822	20.2659	4.34048	4.55378	16.7279	26.5413	37.8517	41.9337
pa535	chr1:65784403-65787057	130.342	186.817	168.883	120.087	70.5836	156.127	167.21	250.768	271.171
pa536	chr1:65787216-65788202	77.1411	100.594	84.4413	39.0644	56.9223	83.6397	103.511	172.698	167.735
pa537	chr1:65788207-65788929	34.5805	51.3232	64.1754	39.0644	36.4303	57.1538	39.812	69.7891	107.63
pa538	chr1:65797773-65800144	159.602	231.981	199.281	149.023	93.3526	181.219	197.733	277.973	301.922
pa539	chr1:65886442-65887290	47.8807	47.2174	40.5318	62.2136	52.3685	75.2757	59.718	78.0691	46.127
pa540	chr1:66427873-66428543	69.161	49.2703	33.7765	15.9151	13.6613	20.9099	9.28947	10.6458	8.38673
pa541	chr1:66428805-66429597	50.5407	55.4291	77.686	21.7024	18.2151	37.6379	11.9436	27.2059	19.569
pa542	chr1:66429738-66430304	47.8807	67.7467	40.5318	21.7024	6.83067	34.8499	11.9436	15.3773	11.1823
pa543	chr1:66430572-66430948	50.5407	51.3232	60.7977	36.1707	18.2151	43.2139	13.2707	34.3031	16.7735
pa544	chr1:66444036-66445681	244.724	254.563	293.856	65.1073	50.0916	101.762	82.2781	151.407	174.724
pa545	chr1:66456089-66456467	39.9006	34.8998	43.9095	15.9151	13.6613	16.7279	9.28947	7.09719	13.9779
pa546	chr1:66457183-66458315	90.4413	100.594	101.33	72.3414	84.245	96.1857	63.6992	106.458	104.834
pa547	chr1:66459572-66460033	34.5805	24.6352	43.9095	30.3834	40.984	52.9718	14.5977	26.023	25.1602
pa548	chr1:66514791-66516777	143.642	121.123	104.707	102.725	84.245	118.49	116.782	199.904	216.657
pa549	chr1:66615969-66618276	87.7813	143.705	118.218	34.7239	40.984	86.4277	88.9135	198.721	157.95
pa550	chr1:66620734-66621911	114.382	172.446	124.973	85.3629	100.183	129.642	143.323	248.402	317.298
pa551	chr1:66622013-66622437	93.1014	51.3232	37.1542	28.9366	40.984	39.0319	78.2969	123.018	109.028
pa552	chr1:66622493-66622837	23.9404	36.9527	33.7765	17.3619	22.7689	22.3039	57.0639	83.9835	78.2762
pa553	chr1:66623117-66624794	79.8012	112.911	101.33	59.32	93.3526	98.9737	99.53	190.441	180.315
pa554	chr1:66637591-66639611	101.081	121.123	104.707	73.7882	66.0299	85.0337	120.763	172.698	180.315
pa555	chr1:66706274-66707214	50.5407	45.1645	47.2871	39.0644	22.7689	29.2739	53.0827	63.8747	53.116
pa556	chr1:66707322-66708494	69.161	63.6408	60.7977	39.0644	38.7072	50.1838	53.0827	105.275	116.016
pa557	chr1:66708542-66712691	260.684	293.569	209.414	146.13	136.613	202.129	233.564	507.449	398.37
pa558	chr1:66737024-66738255	50.5407	65.6938	57.4201	59.32	59.1992	52.9718	65.0263	99.3607	89.4585
pa559	chr1:66743253-66746128	226.103	248.405	216.17	179.407	220.858	207.705	199.06	385.614	338.265
pa560	chr1:66797162-66800570	260.684	106.752	151.994	188.088	234.52	119.884	250.816	438.843	360.63
pa561	chr1:66800847-66802323	125.022	75.9584	77.686	96.9375	129.783	55.7598	99.53	130.115	104.834
pa562	chr1:66802395-66802695	29.2604	14.3705	23.6436	26.0429	25.0458	15.3339	23.8872	23.6573	19.569
pa563	chr1:66819276-66819932	23.9404	14.3705	13.5106	28.9366	18.2151	26.4859	51.7556	43.766	34.9447
pa564	chr1:67008387-67008995	55.8608	45.1645	60.7977	15.9151	18.2151	13.94	7.9624	9.46292	12.5801
pa565	chr1:67391033-67391760	69.161	43.1115	60.7977	54.9795	43.2609	29.2739	50.4285	36.6688	41.9337
pa566	chr1:67394888-67395757	61.1809	36.9527	30.3989	34.7239	36.4303	40.4259	61.0451	60.3261	53.116
pa567	chr1:67446675-67447464	34.5805	71.8525	54.0424	13.0215	11.3845	33.4559	10.6165	11.8287	15.3757
pa568	chr1:70126896-70127489	47.8807	57.482	54.0424	7.23414	13.6613	32.0619	6.63533	4.73146	15.3757
pa569	chr1:70127725-70128094	55.8608	45.1645	43.9095	11.5746	15.9382	22.3039	2.65413	0	1.39779
pa570	chr1:70128177-70128741	50.5407	57.482	67.553	20.2556	18.2151	37.6379	7.9624	5.91433	2.79558
pa571	chr1:70312096-70312531	31.9205	36.9527	50.6648	1.44683	6.83067	11.152	17.2519	4.73146	4.19337
pa572	chr1:71546349-71547053	26.6004	20.5293	43.9095	44.8517	45.5378	32.0619	50.4285	47.3146	39.1381
pa573	chr1:71887649-71888246	29.2604	49.2703	50.6648	14.4683	9.10757	34.8499	5.30827	8.28006	4.19337
pa574	chr1:72748817-72749423	18.6203	32.8469	33.7765	50.639	47.8147	33.4559	106.165	111.189	111.823
pa575	chr1:72749473-72751481	111.722	80.0643	101.33	186.641	152.552	107.338	254.797	191.624	209.668
pa576	chr1:76244439-76244953	494.767	431.115	564.068	319.749	484.978	331.771	248.161	253.133	266.978
pa577	chr1:76612947-76614393	63.8409	84.1701	91.1966	101.278	107.014	140.794	100.857	112.372	128.597
pa578	chr1:77835084-77835796	63.8409	71.8525	77.686	21.7024	11.3845	6.96998	10.6165	5.91433	4.19337
pa579	chr1:77852386-77852841	37.2405	63.6408	40.5318	15.9151	11.3845	29.2739	7.9624	1.18287	6.98895
pa580	chr1:77853052-77854237	101.081	131.388	84.4413	44.8517	43.2609	75.2757	18.5789	22.4744	20.9668
pa581	chr1:77857192-77857780	93.1014	98.5406	101.33	53.5326	50.0916	59.9418	38.4849	27.2059	30.7514
pa582	chr1:77859928-77860352	37.2405	84.1701	67.553	23.1493	13.6613	47.3958	2.65413	1.18287	4.19337
pa583	chr1:77860830-77861382	45.2207	59.535	74.3083	27.4897	36.4303	37.6379	5.30827	3.5486	2.79558
pa584	chr1:77861818-77862735	58.5209	139.599	121.595	37.6175	52.3685	100.368	6.63533	14.1944	6.98895
pa585	chr1:77863649-77864319	61.1809	86.2231	118.218	33.277	31.8765	64.1238	13.2707	5.91433	6.98895
pa586	chr1:77864545-77865439	53.2008	125.229	104.707	49.1922	34.1534	59.9418	10.6165	14.1944	4.19337
pa587	chr1:77933025-77933660	93.1014	94.4348	104.707	33.277	27.3227	46.0018	6.63533	5.91433	2.79558
pa588	chr1:77933908-77935007	101.081	94.4348	108.085	59.32	38.7072	58.5478	23.8872	26.023	20.9668
pa589	chr1:77975221-77976003	58.5209	69.7996	87.8189	66.5541	63.753	76.6697	13.2707	13.0115	16.7735
pa590	chr1:77979322-77981016	164.922	197.081	216.17	137.449	125.229	168.673	155.267	201.087	240.42
pa591	chr1:77999599-77999882	18.6203	28.741	20.2659	14.4683	6.83067	15.3339	6.63533	5.91433	6.98895
pa592	chr1:77999908-78000192	23.9404	22.5822	30.3989	17.3619	9.10757	6.96998	5.30827	4.73146	5.59116
pa593	chr1:78108932-78109618	61.1809	61.5879	87.8189	41.958	72.8605	66.9118	22.5601	41.4003	43.3315
pa594	chr1:78136845-78138848	117.042	192.975	189.148	138.896	102.46	175.643	106.165	92.2635	152.359
pa595	chr1:78147467-78148532	106.402	73.9055	77.686	102.725	79.6912	90.6097	100.857	118.287	114.619
pa596	chr1:78149253-78149738	23.9404	18.4764	37.1542	73.7882	27.3227	30.6679	33.1767	52.0461	40.5359
pa597	chr1:78262691-78264082	178.223	192.975	199.281	98.3843	107.014	144.976	119.436	186.893	246.011
pa598	chr1:78444347-78444749	55.8608	36.9527	74.3083	62.2136	66.0299	29.2739	50.4285	28.3888	19.569
pa599	chr1:78444769-78445164	45.2207	49.2703	67.553	60.7668	81.9681	39.0319	26.5413	43.766	39.1381
pa600	chr1:78468719-78469211	31.9205	55.4291	47.2871	23.1493	18.2151	23.6979	25.2143	16.5601	25.1602
pa601	chr1:78470258-78472077	284.624	133.44	121.595	230.046	234.52	168.673	201.714	223.562	219.453
pa602	chr1:78561425-78563399	82.4612	121.123	84.4413	41.958	43.2609	61.3358	96.8759	195.173	212.464
pa603	chr1:79471513-79472311	21.2803	18.4764	23.6436	34.7239	56.9223	27.8799	65.0263	65.0576	51.7182
pa604	chr1:79773422-79773538	236.743	213.505	276.967	122.98	173.044	124.066	132.707	132.481	153.757
pa605	chr1:83877443-83877934	47.8807	65.6938	50.6648	15.9151	25.0458	29.2739	9.28947	14.1944	5.59116
pa606	chr1:83878097-83879352	109.062	201.187	179.015	98.3843	52.3685	105.944	38.4849	83.9835	102.039
pa607	chr1:83910201-83910780	39.9006	84.1701	67.553	27.4897	20.492	41.8199	15.9248	33.1202	39.1381
pa608	chr1:83910840-83912129	125.022	213.505	222.925	108.512	61.4761	157.521	102.184	141.944	135.586
pa609	chr1:84334845-84336550	23.9404	24.6352	27.0212	30.3834	18.2151	23.6979	84.9323	163.235	199.884
pa610	chr1:84418163-84418614	37.2405	20.5293	37.1542	13.0215	15.9382	25.0919	9.28947	16.5601	12.5801
pa611	chr1:84418634-84418984	26.6004	45.1645	16.8883	15.9151	22.7689	36.2439	9.28947	9.46292	13.9779
pa612	chr1:84419347-84420378	82.4612	114.964	77.686	28.9366	25.0458	72.4878	29.1955	37.8517	51.7182
pa613	chr1:84424407-84429408	348.465	470.121	476.249	302.387	250.458	363.833	378.214	612.724	638.79
pa614	chr1:84429442-84430054	55.8608	67.7467	60.7977	37.6175	45.5378	58.5478	59.718	50.8632	75.4806
pa615	chr1:84629559-84631284	207.483	182.711	179.015	172.173	211.751	203.523	261.432	201.087	241.818
pa616	chr1:84631315-84631898	53.2008	53.3762	33.7765	33.277	52.3685	43.2139	51.7556	50.8632	61.5027
pa617	chr1:84631920-84632846	39.9006	34.8998	27.0212	36.1707	22.7689	41.8199	62.3721	57.9604	69.8895
pa618	chr1:84639692-84640405	47.8807	69.7996	54.0424	27.4897	29.5996	51.5778	27.8684	36.6688	37.7403
pa619	chr1:84646105-84646676	37.2405	69.7996	50.6648	20.2556	18.2151	26.4859	47.7744	61.509	86.6629
pa620	chr1:84646694-84648090	207.483	221.716	222.925	138.896	152.552	202.129	195.079	404.54	401.165
pa621	chr1:84648158-84648588	29.2604	59.535	67.553	26.0429	20.492	39.0319	21.2331	56.7775	88.0607
pa622	chr1:84719125-84720409	53.2008	65.6938	54.0424	43.4048	27.3227	66.9118	76.9699	150.224	114.619
pa623	chr1:84764792-84766515	191.523	135.493	155.372	76.6819	81.9681	86.4277	110.147	91.0806	109.028
pa624	chr1:84766551-84768398	289.944	248.405	246.569	186.641	209.474	223.039	240.199	266.145	401.165
pa625	chr1:84768462-84769336	117.042	104.699	135.106	85.3629	134.337	89.2157	148.631	144.31	149.563
pa626	chr1:86146379-86146780	34.5805	24.6352	40.5318	4.34048	11.3845	5.57598	25.2143	43.766	54.5138
pa627	chr1:86586829-86587032	329.845	264.828	385.052	198.215	284.611	200.735	132.707	123.018	136.983
pa628	chr1:86884931-86887312	5.32008	30.7939	6.7553	13.0215	20.492	23.6979	144.65	196.356	223.646
pa629	chr1:86911945-86912651	2.66004	10.2646	13.5106	8.68097	2.27689	15.3339	58.3909	83.9835	75.4806
pa630	chr1:86912774-86913586	18.6203	59.535	60.7977	17.3619	4.55378	36.2439	69.0075	183.344	174.724
pa631	chr1:86913626-86914649	29.2604	55.4291	30.3989	21.7024	4.55378	52.9718	160.575	266.145	257.193
pa632	chr1:86914682-86915725	5.32008	8.21172	20.2659	4.34048	4.55378	26.4859	87.5864	125.384	148.166
pa633	chr1:87012151-87014152	228.763	342.839	368.164	179.407	161.659	309.467	41.1391	31.9374	22.3646
pa634	chr1:87170888-87171717	50.5407	28.741	13.5106	43.4048	43.2609	34.8499	43.7932	56.7775	58.7071
pa635	chr1:87379422-87380201	23.9404	22.5822	40.5318	37.6175	43.2609	25.0919	79.624	81.6177	64.2983
pa636	chr1:87795321-87796314	47.8807	26.6881	33.7765	56.4263	88.7988	30.6679	58.3909	68.6062	62.9005
pa637	chr1:87876630-87877226	66.501	80.0643	64.1754	24.5961	29.5996	52.9718	7.9624	29.5716	36.3425
pa638	chr1:88927218-88928386	61.1809	106.752	77.686	70.8946	70.5836	71.0938	69.0075	111.189	141.177
pa639	chr1:88928665-88929206	31.9205	53.3762	47.2871	20.2556	27.3227	19.5159	30.5225	67.4233	44.7293
pa640	chr1:89357184-89357939	34.5805	26.6881	16.8883	21.7024	18.2151	19.5159	50.4285	57.9604	39.1381
pa641	chr1:89450182-89450773	79.8012	75.9584	64.1754	28.9366	31.8765	48.7898	11.9436	11.8287	16.7735
pa642	chr1:89457885-89458181	34.5805	12.3176	3.37765	26.0429	20.492	4.18199	27.8684	49.6804	50.3204
pa643	chr1:89487763-89489023	45.2207	41.0586	43.9095	41.958	56.9223	25.0919	106.165	91.0806	83.8673
pa644	chr1:89992706-89995026	226.103	207.346	212.792	131.661	97.9063	167.279	69.0075	145.492	164.939
pa645	chr1:90017570-90018986	66.501	53.3762	54.0424	31.8302	54.6454	32.0619	87.5864	101.726	102.039
pa646	chr1:90031402-90033405	327.185	260.722	253.324	272.004	229.966	211.887	192.425	354.86	377.403
pa647	chr1:90067291-90068178	21.2803	12.3176	27.0212	14.4683	9.10757	13.94	31.8496	61.509	37.7403
pa648	chr1:90068229-90069290	37.2405	6.15879	13.5106	39.0644	20.492	12.546	72.9887	113.555	106.232
pa649	chr1:90069333-90069903	7.98012	4.10586	6.7553	23.1493	15.9382	9.75797	41.1391	52.0461	54.5138
pa650	chr1:90087072-90087784	15.9602	18.4764	23.6436	8.68097	9.10757	12.546	37.1579	66.2405	74.0828
pa651	chr1:90089284-90090546	140.982	190.922	185.771	99.8311	86.5219	136.612	160.575	237.756	276.762
pa652	chr1:90090815-90094209	242.064	351.051	236.436	175.066	134.337	196.553	291.955	522.827	577.287
pa653	chr1:90096038-90096699	7.98012	32.8469	23.6436	8.68097	11.3845	18.1219	33.1767	42.5832	41.9337
pa654	chr1:90096774-90098194	71.8211	73.9055	70.9307	56.4263	45.5378	61.3358	98.2029	150.224	163.541
pa655	chr1:90296890-90300440	244.724	461.909	385.052	232.939	138.89	316.437	201.714	442.392	434.712
pa656	chr1:90300643-90301235	45.2207	63.6408	60.7977	26.0429	20.492	44.6079	31.8496	44.9489	37.7403
pa657	chr1:90301777-90302516	58.5209	75.9584	77.686	37.6175	25.0458	43.2139	37.1579	50.8632	44.7293
pa658	chr1:90371789-90372440	31.9205	47.2174	47.2871	20.2556	13.6613	13.94	26.5413	35.486	26.558
pa659	chr1:90401331-90401798	55.8608	53.3762	27.0212	23.1493	27.3227	39.0319	11.9436	13.0115	16.7735
pa660	chr1:90404083-90405420	117.042	119.07	94.5742	57.8731	34.1534	112.914	53.0827	91.0806	88.0607
pa661	chr1:90405471-90406462	111.722	117.017	81.0636	43.4048	31.8765	47.3958	23.8872	33.1202	37.7403
pa662	chr1:91479937-91481413	133.002	205.293	135.106	73.7882	84.245	114.308	42.4661	68.6062	74.0828
pa663	chr1:91966038-91966815	31.9205	20.5293	20.2659	85.3629	63.753	34.8499	67.6804	78.0691	51.7182
pa664	chr1:92633903-92635120	77.1411	32.8469	16.8883	186.641	63.753	27.8799	103.511	110.006	78.2762
pa665	chr1:93239487-93239989	74.4811	34.8998	60.7977	21.7024	20.492	47.3958	13.2707	5.91433	13.9779
pa666	chr1:93341538-93344114	388.366	488.597	526.914	256.089	198.09	363.833	294.609	414.003	457.077
pa667	chr1:93344577-93345249	39.9006	30.7939	27.0212	24.5961	22.7689	30.6679	41.1391	39.0346	48.9226
pa668	chr1:93345261-93345657	47.8807	36.9527	37.1542	31.8302	29.5996	36.2439	23.8872	36.6688	50.3204
pa669	chr1:93407558-93408194	87.7813	78.0113	64.1754	53.5326	31.8765	37.6379	25.2143	37.8517	37.7403
pa670	chr1:93409158-93410543	162.262	213.505	182.393	89.7033	79.6912	104.55	76.9699	57.9604	68.4917
pa671	chr1:93410745-93412229	143.642	164.234	145.239	101.278	72.8605	110.126	41.1391	39.0346	64.2983
pa672	chr1:93415892-93416609	71.8211	59.535	57.4201	33.277	31.8765	46.0018	33.1767	17.743	33.5469
pa673	chr1:93425836-93426578	50.5407	30.7939	43.9095	62.2136	45.5378	50.1838	66.3533	49.6804	60.1049
pa674	chr1:93544024-93544622	34.5805	28.741	16.8883	36.1707	36.4303	27.8799	70.3345	70.9719	60.1049
pa675	chr1:93645466-93645750	61.1809	20.5293	27.0212	34.7239	27.3227	15.3339	9.28947	11.8287	5.59116
pa676	chr1:93810887-93811368	26.6004	14.3705	33.7765	27.4897	27.3227	8.36397	35.8308	48.4975	32.1491
pa677	chr1:94127726-94128413	7.98012	4.10586	10.133	4.34048	9.10757	2.78799	34.5037	41.4003	41.9337
pa678	chr1:94557301-94558879	50.5407	53.3762	40.5318	60.7668	54.6454	20.9099	80.9511	92.2635	106.232
pa679	chr1:94882366-94883182	55.8608	43.1115	30.3989	27.4897	43.2609	26.4859	51.7556	87.5321	78.2762
pa680	chr1:94883209-94883823	37.2405	51.3232	50.6648	41.958	61.4761	41.8199	75.6428	131.298	138.381
pa681	chr1:95007594-95008810	31.9205	22.5822	33.7765	27.4897	31.8765	11.152	104.838	121.835	132.79
pa682	chr1:95057370-95057956	21.2803	14.3705	13.5106	8.68097	18.2151	6.96998	46.4473	48.4975	54.5138
pa683	chr1:95058350-95058985	21.2803	14.3705	16.8883	17.3619	36.4303	8.36397	30.5225	42.5832	34.9447
pa684	chr1:95268110-95269013	55.8608	69.7996	60.7977	10.1278	20.492	8.36397	19.906	14.1944	23.7624
pa685	chr1:95269079-95269910	95.7614	73.9055	50.6648	24.5961	13.6613	13.94	7.9624	26.023	11.1823
pa686	chr1:95328228-95329264	42.5606	18.4764	10.133	31.8302	61.4761	15.3339	61.0451	65.0576	76.8784
pa687	chr1:95329729-95330786	37.2405	18.4764	43.9095	27.4897	70.5836	15.3339	70.3345	83.9835	102.039
pa688	chr1:95330913-95331878	34.5805	22.5822	16.8883	24.5961	27.3227	13.94	59.718	69.7891	69.8895
pa689	chr1:95390880-95391338	18.6203	18.4764	3.37765	20.2556	11.3845	6.96998	22.5601	35.486	30.7514
pa690	chr1:95391348-95391900	47.8807	22.5822	23.6436	46.2985	43.2609	20.9099	88.9135	76.8863	75.4806
pa691	chr1:95537794-95538559	58.5209	59.535	60.7977	94.0438	79.6912	50.1838	79.624	65.0576	60.1049
pa692	chr1:95649821-95650479	26.6004	16.4234	27.0212	23.1493	34.1534	20.9099	39.812	47.3146	50.3204
pa693	chr1:95692896-95693193	37.2405	30.7939	37.1542	24.5961	27.3227	41.8199	13.2707	56.7775	22.3646
pa694	chr1:96952711-96953905	103.742	162.181	77.686	95.4907	36.4303	97.5797	114.128	319.374	275.364
pa695	chr1:97061714-97065938	470.827	517.338	466.116	217.024	229.966	310.861	358.308	674.233	680.723
pa696	chr1:97188007-97188362	37.2405	59.535	54.0424	60.7668	38.7072	36.2439	50.4285	44.9489	69.8895
pa697	chr1:97188404-97188850	58.5209	61.5879	27.0212	46.2985	34.1534	58.5478	27.8684	44.9489	55.9116
pa698	chr1:97611249-97611780	37.2405	67.7467	77.686	21.7024	22.7689	65.5178	25.2143	27.2059	30.7514
pa699	chr1:97965912-97966400	23.9404	39.0057	30.3989	15.9151	4.55378	16.7279	5.30827	11.8287	11.1823
pa700	chr1:98402369-98403660	103.742	164.234	111.462	17.3619	18.2151	30.6679	10.6165	11.8287	5.59116
pa701	chr1:98514167-98515512	63.8409	18.4764	37.1542	115.746	93.3526	18.1219	78.2969	69.7891	86.6629
pa702	chr1:98910330-98910924	396.346	344.892	516.781	238.727	352.918	256.495	233.564	208.184	234.829
pa703	chr1:100499830-100500329	45.2207	43.1115	47.2871	15.9151	22.7689	19.5159	9.28947	1.18287	5.59116
pa704	chr1:100500385-100500801	45.2207	61.5879	84.4413	49.1922	15.9382	57.1538	3.9812	2.36573	2.79558
pa705	chr1:100500841-100501508	58.5209	69.7996	84.4413	60.7668	38.7072	62.7298	5.30827	4.73146	4.19337
pa706	chr1:100503299-100503510	10.6402	34.8998	50.6648	36.1707	31.8765	29.2739	17.2519	13.0115	18.1713
pa707	chr1:100598722-100599433	42.5606	30.7939	30.3989	40.5112	18.2151	33.4559	46.4473	46.1318	47.5248
pa708	chr1:104068301-104068972	37.2405	14.3705	16.8883	60.7668	38.7072	15.3339	47.7744	61.509	76.8784
pa709	chr1:109289245-109289669	34.5805	36.9527	54.0424	39.0644	22.7689	13.94	31.8496	43.766	37.7403
pa710	chr1:109289694-109289959	23.9404	4.10586	20.2659	10.1278	18.2151	16.7279	23.8872	24.8402	23.7624
pa711	chr1:109300600-109300885	5.32008	26.6881	10.133	8.68097	9.10757	18.1219	2.65413	3.5486	5.59116
pa712	chr1:109300898-109301292	37.2405	55.4291	50.6648	7.23414	9.10757	34.8499	9.28947	14.1944	23.7624
pa713	chr1:109301345-109302483	66.501	127.282	94.5742	54.9795	45.5378	83.6397	31.8496	30.7545	60.1049
pa714	chr1:109357973-109360153	420.286	346.945	280.345	241.62	273.227	190.977	355.654	506.266	504.602
pa715	chr1:109360422-109360638	7.98012	0	3.37765	1.44683	6.83067	1.394	26.5413	39.0346	29.3536
pa716	chr1:109394314-109395463	117.042	139.599	145.239	37.6175	54.6454	69.6998	79.624	157.321	166.337
pa717	chr1:109395471-109395772	34.5805	22.5822	40.5318	11.5746	2.27689	13.94	14.5977	36.6688	43.3315
pa718	chr1:109396052-109396396	5.32008	0	6.7553	4.34048	2.27689	4.18199	30.5225	36.6688	36.3425
pa719	chr1:109553666-109554437	45.2207	59.535	54.0424	40.5112	13.6613	43.2139	17.2519	31.9374	30.7514
pa720	chr1:109617822-109619214	146.302	96.4877	124.973	144.683	100.183	68.3058	274.703	318.191	272.569
pa721	chr1:109625838-109626223	21.2803	16.4234	13.5106	14.4683	4.55378	11.152	34.5037	93.4464	67.0939
pa722	chr1:109626432-109627304	61.1809	104.699	94.5742	56.4263	52.3685	85.0337	135.361	264.962	280.956
pa723	chr1:109631629-109632639	71.8211	125.229	148.617	154.811	136.613	122.672	165.883	211.733	183.11
pa724	chr1:109632756-109633991	42.5606	49.2703	60.7977	81.0224	75.1374	47.3958	135.361	212.916	142.574
pa725	chr1:109634002-109634835	29.2604	30.7939	27.0212	17.3619	18.2151	16.7279	66.3533	65.0576	65.6961
pa726	chr1:109642714-109643268	10.6402	16.4234	30.3989	33.277	20.492	20.9099	62.3721	57.9604	47.5248
pa727	chr1:109756614-109756925	10.6402	14.3705	13.5106	14.4683	6.83067	6.96998	21.2331	15.3773	23.7624
pa728	chr1:109756943-109757618	55.8608	36.9527	47.2871	20.2556	18.2151	18.1219	41.1391	47.3146	20.9668
pa729	chr1:109771801-109772743	21.2803	16.4234	40.5318	18.8088	9.10757	15.3339	50.4285	56.7775	41.9337
pa730	chr1:109773784-109774324	23.9404	45.1645	30.3989	24.5961	9.10757	23.6979	9.28947	9.46292	9.78452
pa731	chr1:109779347-109780451	26.6004	24.6352	23.6436	20.2556	13.6613	20.9099	46.4473	73.3377	48.9226
pa732	chr1:109817651-109818305	31.9205	63.6408	50.6648	11.5746	11.3845	27.8799	33.1767	68.6062	61.5027
pa733	chr1:109819781-109820232	18.6203	16.4234	37.1542	31.8302	9.10757	41.8199	23.8872	37.8517	41.9337
pa734	chr1:109839280-109842955	215.463	275.093	280.345	120.087	107.014	147.764	201.714	436.477	285.149
pa735	chr1:109845851-109847663	138.322	250.457	222.925	68.0009	75.1374	107.338	54.4097	72.1548	65.6961
pa736	chr1:109847718-109848300	63.8409	59.535	64.1754	30.3834	20.492	30.6679	18.5789	17.743	16.7735
pa737	chr1:109848882-109849391	42.5606	69.7996	43.9095	14.4683	13.6613	19.5159	13.2707	14.1944	8.38673
pa738	chr1:109849831-109850858	69.161	86.2231	111.462	50.639	40.984	48.7898	35.8308	62.6919	57.3094
pa739	chr1:109854954-109855723	87.7813	114.964	131.728	81.0224	59.1992	90.6097	39.812	78.0691	93.6519
pa740	chr1:109856211-109856854	37.2405	45.1645	54.0424	52.0858	36.4303	64.1238	39.812	61.509	69.8895
pa741	chr1:109903206-109904521	69.161	69.7996	70.9307	83.916	86.5219	144.976	96.8759	106.458	103.436
pa742	chr1:109911933-109913564	77.1411	63.6408	47.2871	160.598	261.843	105.944	47.7744	50.8632	74.0828
pa743	chr1:109914446-109915218	50.5407	16.4234	30.3989	65.1073	111.568	64.1238	14.5977	13.0115	22.3646
pa744	chr1:109925704-109927170	127.682	90.3289	104.707	332.77	341.534	224.433	96.8759	111.189	152.359
pa745	chr1:109927515-109928287	53.2008	20.5293	13.5106	89.7033	107.014	78.0637	46.4473	35.486	57.3094
pa746	chr1:109928298-109928964	61.1809	32.8469	27.0212	104.172	138.89	83.6397	45.1203	43.766	53.116
pa747	chr1:109932399-109936855	348.465	379.792	496.515	954.907	1209.03	1049.68	391.485	539.387	577.287
pa748	chr1:109936918-109937714	87.7813	96.4877	54.0424	98.3843	116.121	142.188	34.5037	55.5947	68.4917
pa749	chr1:109937929-109938563	21.2803	26.6881	6.7553	34.7239	63.753	57.1538	3.9812	9.46292	12.5801
pa750	chr1:109938941-109939530	55.8608	45.1645	104.707	98.3843	93.3526	125.46	22.5601	23.6573	32.1491
pa751	chr1:109940596-109942128	117.042	162.181	185.771	338.558	261.843	400.077	176.5	327.654	303.32
pa752	chr1:109942184-109943339	130.342	112.911	94.5742	169.279	175.321	255.101	98.2029	167.967	173.326
pa753	chr1:110025360-110025867	10.6402	0	10.133	20.2556	13.6613	2.78799	46.4473	31.9374	29.3536
pa754	chr1:110072363-110072951	15.9602	30.7939	27.0212	10.1278	0	6.96998	34.5037	40.2174	33.5469
pa755	chr1:110089148-110089622	69.161	82.1172	47.2871	41.958	36.4303	48.7898	25.2143	20.1087	25.1602
pa756	chr1:110090652-110091070	45.2207	24.6352	27.0212	47.7453	47.8147	19.5159	35.8308	39.0346	29.3536
pa757	chr1:110407209-110408110	47.8807	22.5822	23.6436	40.5112	45.5378	16.7279	35.8308	50.8632	60.1049
pa758	chr1:110424269-110426849	111.722	195.028	155.372	99.8311	66.0299	101.762	144.65	322.922	212.464
pa759	chr1:110679726-110680683	10.6402	2.05293	13.5106	70.8946	25.0458	5.57598	62.3721	55.5947	51.7182
pa760	chr1:110881007-110881609	53.2008	30.7939	47.2871	28.9366	47.8147	19.5159	57.0639	49.6804	40.5359
pa761	chr1:111505759-111506501	47.8807	26.6881	50.6648	54.9795	31.8765	59.9418	38.4849	27.2059	41.9337
pa762	chr1:112031660-112032134	34.5805	32.8469	33.7765	13.0215	31.8765	18.1219	5.30827	5.91433	8.38673
pa763	chr1:112278075-112278644	13.3002	10.2646	13.5106	15.9151	22.7689	13.94	34.5037	65.0576	51.7182
pa764	chr1:112278666-112281020	95.7614	47.2174	50.6648	72.3414	150.275	76.6697	165.883	272.059	229.237
pa765	chr1:112281485-112281895	13.3002	4.10586	3.37765	20.2556	20.492	8.36397	37.1579	41.4003	43.3315
pa766	chr1:113161179-113163118	154.282	121.123	111.462	159.151	170.767	115.702	232.237	235.39	205.475
pa767	chr1:113448474-113449250	47.8807	51.3232	60.7977	31.8302	29.5996	36.2439	70.3345	65.0576	65.6961
pa768	chr1:113541480-113542180	15.9602	20.5293	10.133	5.78731	0	6.96998	39.812	48.4975	50.3204
pa769	chr1:113638246-113639881	138.322	114.964	175.638	190.981	143.444	259.283	104.838	188.076	146.768
pa770	chr1:113682695-113683940	10.6402	8.21172	16.8883	124.427	72.8605	129.642	21.2331	27.2059	30.7514
pa771	chr1:114446862-114447568	63.8409	78.0113	70.9307	78.1287	45.5378	46.0018	43.7932	60.3261	44.7293
pa772	chr1:115106612-115106927	39.9006	51.3232	43.9095	8.68097	6.83067	15.3339	9.28947	13.0115	9.78452
pa773	chr1:115123724-115124291	21.2803	30.7939	47.2871	43.4048	29.5996	26.4859	26.5413	35.486	36.3425
pa774	chr1:115300075-115301106	77.1411	61.5879	124.973	102.725	75.1374	68.3058	99.53	125.384	93.6519
pa775	chr1:116519498-116519989	23.9404	30.7939	60.7977	28.9366	9.10757	26.4859	18.5789	29.5716	11.1823
pa776	chr1:116520150-116520499	31.9205	10.2646	47.2871	18.8088	9.10757	12.546	15.9248	21.2916	12.5801
pa777	chr1:116521267-116522620	133.002	112.911	94.5742	23.1493	38.7072	73.8818	29.1955	69.7891	36.3425
pa778	chr1:116523218-116523495	23.9404	24.6352	27.0212	5.78731	2.27689	9.75797	5.30827	8.28006	8.38673
pa779	chr1:116536094-116537453	53.2008	75.9584	87.8189	65.1073	91.0757	131.036	19.906	16.5601	18.1713
pa780	chr1:116548544-116548915	26.6004	24.6352	27.0212	14.4683	11.3845	6.96998	6.63533	13.0115	5.59116
pa781	chr1:116550126-116550407	26.6004	16.4234	23.6436	2.89366	11.3845	8.36397	9.28947	10.6458	8.38673
pa782	chr1:116550970-116551285	47.8807	47.2174	37.1542	11.5746	2.27689	15.3339	30.5225	56.7775	27.9558
pa783	chr1:116574715-116577554	297.924	351.051	351.276	134.555	122.952	146.37	191.098	356.043	219.453
pa784	chr1:116918313-116918887	50.5407	53.3762	37.1542	36.1707	31.8765	22.3039	29.1955	37.8517	26.558
pa785	chr1:116919539-116920030	39.9006	49.2703	60.7977	26.0429	25.0458	22.3039	25.2143	15.3773	22.3646
pa786	chr1:116920046-116920852	63.8409	71.8525	77.686	41.958	56.9223	33.4559	23.8872	40.2174	41.9337
pa787	chr1:116958158-116959193	45.2207	51.3232	70.9307	36.1707	22.7689	34.8499	63.6992	76.8863	68.4917
pa788	chr1:116960599-116961187	15.9602	22.5822	20.2659	18.8088	11.3845	27.8799	41.1391	40.2174	29.3536
pa789	chr1:116961378-116961902	21.2803	12.3176	23.6436	28.9366	18.2151	22.3039	34.5037	50.8632	50.3204
pa790	chr1:116974825-116977249	154.282	164.234	189.148	101.278	75.1374	100.368	151.286	288.619	197.088
pa791	chr1:117491522-117493399	42.5606	28.741	43.9095	36.1707	40.984	58.5478	95.5488	166.784	157.95
pa792	chr1:120255340-120255953	23.9404	22.5822	33.7765	31.8302	38.7072	37.6379	18.5789	69.7891	64.2983
pa793	chr1:120556882-120557422	133.002	49.2703	77.686	94.0438	163.936	50.1838	42.4661	53.229	36.3425
pa794	chr1:120557855-120558700	109.062	36.9527	43.9095	78.1287	118.398	51.5778	26.5413	34.3031	55.9116
pa795	chr1:120752729-120753199	50.5407	61.5879	50.6648	14.4683	18.2151	15.3339	11.9436	8.28006	12.5801
pa796	chr1:120758339-120759239	111.722	65.6938	77.686	11.5746	36.4303	18.1219	21.2331	22.4744	25.1602
pa797	chr1:120798479-120798738	7.98012	22.5822	23.6436	2.89366	2.27689	5.57598	0	3.5486	4.19337
pa798	chr1:120798773-120798946	21.2803	24.6352	23.6436	1.44683	2.27689	1.394	6.63533	2.36573	1.39779
pa799	chr1:120835720-120836089	18.6203	22.5822	27.0212	5.78731	6.83067	6.96998	6.63533	2.36573	2.79558
pa800	chr1:120837908-120838222	26.6004	24.6352	30.3989	8.68097	11.3845	2.78799	7.9624	5.91433	6.98895
pa801	chr1:120930661-120931066	34.5805	28.741	37.1542	5.78731	4.55378	1.394	2.65413	7.09719	5.59116
pa802	chr1:121087780-121089148	138.322	147.811	162.127	11.5746	15.9382	33.4559	21.2331	23.6573	41.9337
pa803	chr1:121089469-121090198	58.5209	59.535	74.3083	8.68097	9.10757	18.1219	6.63533	16.5601	12.5801
pa804	chr1:121102480-121102950	34.5805	47.2174	70.9307	14.4683	13.6613	8.36397	15.9248	20.1087	5.59116
pa805	chr1:121103001-121103314	21.2803	45.1645	40.5318	2.89366	4.55378	4.18199	3.9812	4.73146	13.9779
pa806	chr1:121103507-121104492	90.4413	102.646	108.085	13.0215	31.8765	15.3339	15.9248	34.3031	32.1491
pa807	chr1:121104848-121105597	63.8409	47.2174	43.9095	8.68097	13.6613	6.96998	6.63533	8.28006	12.5801
pa808	chr1:121122989-121123375	31.9205	22.5822	23.6436	0	4.55378	8.36397	7.9624	18.9258	11.1823
pa809	chr1:121123395-121123820	50.5407	43.1115	40.5318	13.0215	20.492	4.18199	19.906	33.1202	11.1823
pa810	chr1:143743787-143744064	18.6203	26.6881	27.0212	17.3619	15.9382	6.96998	6.63533	4.73146	2.79558
pa811	chr1:143913709-143914254	55.8608	41.0586	64.1754	15.9151	6.83067	12.546	13.2707	16.5601	11.1823
pa812	chr1:143914369-143914570	18.6203	24.6352	27.0212	10.1278	0	5.57598	5.30827	8.28006	2.79558
pa813	chr1:143914645-143914789	18.6203	18.4764	30.3989	1.44683	4.55378	4.18199	9.28947	8.28006	6.98895
pa814	chr1:143916092-143916542	31.9205	34.8998	57.4201	10.1278	11.3845	8.36397	6.63533	4.73146	8.38673
pa815	chr1:143917315-143917901	45.2207	43.1115	33.7765	18.8088	15.9382	18.1219	13.2707	13.0115	4.19337
pa816	chr1:143917920-143918182	29.2604	24.6352	40.5318	5.78731	2.27689	8.36397	1.32707	3.5486	1.39779
pa817	chr1:144001695-144002232	50.5407	39.0057	50.6648	5.78731	9.10757	5.57598	3.9812	7.09719	6.98895
pa818	chr1:144008224-144008970	82.4612	129.335	94.5742	24.5961	38.7072	34.8499	18.5789	42.5832	29.3536
pa819	chr1:144009026-144010498	156.942	305.887	314.122	56.4263	68.3067	97.5797	61.0451	99.3607	114.619
pa820	chr1:144010537-144011615	74.4811	207.346	141.861	41.958	27.3227	61.3358	33.1767	53.229	55.9116
pa821	chr1:144012643-144013188	45.2207	88.276	57.4201	28.9366	22.7689	36.2439	14.5977	24.8402	18.1713
pa822	chr1:144073305-144074192	61.1809	63.6408	40.5318	5.78731	9.10757	8.36397	10.6165	5.91433	8.38673
pa823	chr1:144074913-144076446	154.282	195.028	182.393	20.2556	18.2151	43.2139	34.5037	41.4003	41.9337
pa824	chr1:144089677-144090559	58.5209	90.3289	108.085	15.9151	34.1534	18.1219	26.5413	14.1944	36.3425
pa825	chr1:144090707-144091493	77.1411	96.4877	91.1966	10.1278	25.0458	23.6979	19.906	27.2059	27.9558
pa826	chr1:144092047-144092503	53.2008	30.7939	54.0424	10.1278	9.10757	6.96998	17.2519	13.0115	9.78452
pa827	chr1:144492016-144492197	21.2803	22.5822	27.0212	27.4897	29.5996	26.4859	6.63533	9.46292	19.569
pa828	chr1:144521688-144522346	71.8211	51.3232	54.0424	28.9366	22.7689	13.94	5.30827	8.28006	9.78452
pa829	chr1:144533322-144533659	63.8409	32.8469	27.0212	49.1922	47.8147	32.0619	41.1391	47.3146	58.7071
pa830	chr1:144689439-144690765	268.664	236.087	273.59	91.1502	84.245	92.0037	30.5225	28.3888	26.558
pa831	chr1:144691137-144693131	273.984	188.87	270.212	111.406	104.737	132.43	31.8496	26.023	50.3204
pa832	chr1:144708108-144708974	167.582	94.4348	104.707	114.299	127.506	54.3658	61.0451	29.5716	33.5469
pa833	chr1:144709065-144710006	130.342	41.0586	67.553	53.5326	50.0916	26.4859	27.8684	15.3773	13.9779
pa834	chr1:144964931-144965862	204.823	170.393	222.925	66.5541	54.6454	86.4277	23.8872	16.5601	33.5469
pa835	chr1:144966057-144966541	109.062	59.535	57.4201	27.4897	13.6613	33.4559	3.9812	5.91433	9.78452
pa836	chr1:144967353-144968175	122.362	102.646	172.26	70.8946	54.6454	55.7598	10.6165	8.28006	18.1713
pa837	chr1:144983211-144984096	164.922	71.8525	101.33	134.555	150.275	43.2139	67.6804	39.0346	33.5469
pa838	chr1:144984385-144985441	130.342	45.1645	70.9307	79.5755	36.4303	19.5159	50.4285	20.1087	34.9447
pa839	chr1:145014610-145015260	101.081	49.2703	64.1754	60.7668	52.3685	59.9418	10.6165	10.6458	15.3757
pa840	chr1:145039933-145041570	281.964	158.076	172.26	180.854	129.783	153.339	66.3533	55.5947	62.9005
pa841	chr1:145139104-145139585	77.1411	36.9527	47.2871	1.44683	2.27689	0	1.32707	2.36573	1.39779
pa842	chr1:145262873-145263587	101.081	45.1645	50.6648	83.916	93.3526	41.8199	34.5037	17.743	29.3536
pa843	chr1:145382201-145382700	82.4612	141.652	135.106	127.321	109.291	87.8217	119.436	112.372	96.4474
pa844	chr1:145397035-145398429	90.4413	49.2703	40.5318	104.172	116.121	93.3977	94.2217	80.4349	72.685
pa845	chr1:145435110-145435774	29.2604	14.3705	16.8883	66.5541	56.9223	52.9718	25.2143	37.8517	26.558
pa846	chr1:145436897-145437894	37.2405	55.4291	30.3989	75.2351	68.3067	82.2457	107.492	110.006	111.823
pa847	chr1:145437920-145438275	7.98012	49.2703	50.6648	60.7668	66.0299	48.7898	43.7932	60.3261	72.685
pa848	chr1:145438786-145439228	15.9602	18.4764	47.2871	53.5326	29.5996	46.0018	45.1203	34.3031	36.3425
pa849	chr1:145454846-145456189	148.962	92.3818	97.9519	128.768	152.552	104.55	161.902	124.201	149.563
pa850	chr1:145470480-145471092	74.4811	51.3232	43.9095	65.1073	31.8765	27.8799	33.1767	50.8632	37.7403
pa851	chr1:145472463-145473015	13.3002	6.15879	13.5106	43.4048	13.6613	5.57598	57.0639	35.486	27.9558
pa852	chr1:145477368-145477833	31.9205	12.3176	20.2659	33.277	11.3845	26.4859	29.1955	53.229	39.1381
pa853	chr1:145507019-145507555	61.1809	43.1115	94.5742	33.277	40.984	23.6979	58.3909	49.6804	78.2762
pa854	chr1:145543263-145543869	29.2604	2.05293	16.8883	53.5326	25.0458	13.94	41.1391	31.9374	33.5469
pa855	chr1:145575305-145575959	15.9602	20.5293	20.2659	26.0429	22.7689	12.546	33.1767	43.766	50.3204
pa856	chr1:145969419-145969715	58.5209	67.7467	108.085	63.6604	56.9223	32.0619	112.801	80.4349	82.4696
pa857	chr1:146556294-146556456	7.98012	14.3705	6.7553	17.3619	20.492	16.7279	26.5413	36.6688	26.558
pa858	chr1:146738070-146738638	58.5209	73.9055	40.5318	56.4263	22.7689	59.9418	11.9436	5.91433	15.3757
pa859	chr1:147012523-147013738	74.4811	43.1115	97.9519	99.8311	91.0757	66.9118	103.511	119.469	125.801
pa860	chr1:147511171-147511449	50.5407	90.3289	124.973	66.5541	47.8147	36.2439	100.857	89.8978	75.4806
pa861	chr1:147807578-147807931	106.402	80.0643	111.462	65.1073	54.6454	41.8199	26.5413	22.4744	18.1713
pa862	chr1:147834513-147834874	31.9205	36.9527	57.4201	33.277	25.0458	16.7279	38.4849	33.1202	30.7514
pa863	chr1:147859554-147859931	42.5606	26.6881	37.1542	27.4897	31.8765	6.96998	27.8684	13.0115	11.1823
pa864	chr1:147860210-147860348	34.5805	32.8469	43.9095	21.7024	27.3227	9.75797	13.2707	13.0115	19.569
pa865	chr1:148176109-148176377	50.5407	30.7939	33.7765	33.277	11.3845	9.75797	6.63533	5.91433	2.79558
pa866	chr1:148240373-148241062	77.1411	39.0057	47.2871	78.1287	56.9223	39.0319	14.5977	13.0115	13.9779
pa867	chr1:149193546-149193954	69.161	47.2174	77.686	52.0858	59.1992	34.8499	50.4285	41.4003	23.7624
pa868	chr1:149215840-149216186	50.5407	41.0586	33.7765	62.2136	27.3227	29.2739	5.30827	7.09719	2.79558
pa869	chr1:149223151-149223542	71.8211	32.8469	50.6648	41.958	40.984	34.8499	76.9699	47.3146	40.5359
pa870	chr1:149224746-149225078	55.8608	47.2174	60.7977	46.2985	38.7072	32.0619	49.1015	47.3146	51.7182
pa871	chr1:149514438-149515153	50.5407	18.4764	27.0212	99.8311	75.1374	50.1838	34.5037	55.5947	39.1381
pa872	chr1:149577540-149577739	45.2207	20.5293	30.3989	7.23414	9.10757	9.75797	2.65413	0	2.79558
pa873	chr1:149784606-149785000	31.9205	12.3176	6.7553	26.0429	18.2151	6.96998	35.8308	23.6573	26.558
pa874	chr1:149802436-149803242	55.8608	34.8998	37.1542	56.4263	52.3685	26.4859	66.3533	50.8632	44.7293
pa875	chr1:149803382-149803892	53.2008	45.1645	60.7977	72.3414	68.3067	25.0919	80.9511	75.7034	89.4585
pa876	chr1:149813697-149813986	29.2604	24.6352	23.6436	17.3619	15.9382	8.36397	25.2143	17.743	18.1713
pa877	chr1:149832134-149832786	53.2008	28.741	27.0212	36.1707	29.5996	18.1219	37.1579	44.9489	43.3315
pa878	chr1:149832951-149833605	77.1411	63.6408	50.6648	94.0438	93.3526	30.6679	91.5676	76.8863	92.2541
pa879	chr1:149833666-149835174	93.1014	47.2174	50.6648	86.8097	88.7988	57.1538	116.782	88.7149	58.7071
pa880	chr1:149857310-149858301	61.1809	34.8998	67.553	104.172	81.9681	54.3658	74.3157	62.6919	58.7071
pa881	chr1:149858341-149859631	151.622	145.758	192.526	190.981	145.721	97.5797	297.263	313.459	255.795
pa882	chr1:149859643-149860080	98.4215	67.7467	37.1542	83.916	84.245	43.2139	80.9511	79.252	92.2541
pa883	chr1:149899756-149900028	29.2604	10.2646	43.9095	43.4048	52.3685	18.1219	31.8496	26.023	30.7514
pa884	chr1:149911110-149911530	29.2604	30.7939	33.7765	40.5112	29.5996	11.152	42.4661	26.023	11.1823
pa885	chr1:149978385-149979911	74.4811	110.858	155.372	78.1287	52.3685	132.43	115.455	192.807	195.69
pa886	chr1:149979943-149980512	18.6203	32.8469	37.1542	27.4897	9.10757	32.0619	33.1767	66.2405	54.5138
pa887	chr1:149980730-149981167	7.98012	18.4764	13.5106	14.4683	15.9382	23.6979	25.2143	50.8632	23.7624
pa888	chr1:149981206-149981626	47.8807	53.3762	27.0212	41.958	36.4303	57.1538	22.5601	68.6062	69.8895
pa889	chr1:149981651-149982183	47.8807	26.6881	43.9095	28.9366	38.7072	54.3658	38.4849	48.4975	81.0718
pa890	chr1:149982638-149985614	300.584	388.004	408.696	276.344	229.966	292.739	345.037	639.93	582.878
pa891	chr1:150039160-150039689	31.9205	22.5822	27.0212	62.2136	38.7072	32.0619	33.1767	27.2059	30.7514
pa892	chr1:150134767-150135559	47.8807	12.3176	23.6436	54.9795	31.8765	12.546	34.5037	67.4233	34.9447
pa893	chr1:150207748-150208468	37.2405	22.5822	23.6436	73.7882	56.9223	43.2139	66.3533	48.4975	62.9005
pa894	chr1:150228458-150229368	93.1014	73.9055	114.84	91.1502	59.1992	66.9118	76.9699	104.092	86.6629
pa895	chr1:150229610-150229884	15.9602	30.7939	23.6436	20.2556	4.55378	33.4559	31.8496	37.8517	41.9337
pa896	chr1:150229913-150230205	21.2803	39.0057	27.0212	21.7024	13.6613	19.5159	37.1579	36.6688	39.1381
pa897	chr1:150241484-150242073	37.2405	24.6352	40.5318	50.639	47.8147	36.2439	43.7932	46.1318	30.7514
pa898	chr1:150253217-150254579	63.8409	41.0586	40.5318	99.8311	63.753	43.2139	132.707	134.847	135.586
pa899	chr1:150265574-150266242	29.2604	10.2646	6.7553	28.9366	34.1534	18.1219	55.7368	56.7775	41.9337
pa900	chr1:150335420-150336585	71.8211	71.8525	97.9519	115.746	111.568	73.8818	131.38	147.858	134.188
pa901	chr1:150336608-150337121	90.4413	47.2174	91.1966	63.6604	79.6912	52.9718	88.9135	130.115	106.232
pa902	chr1:150337178-150337437	23.9404	18.4764	13.5106	43.4048	22.7689	15.3339	37.1579	48.4975	34.9447
pa903	chr1:150337456-150337979	42.5606	24.6352	57.4201	60.7668	43.2609	40.4259	43.7932	54.4118	47.5248
pa904	chr1:150413863-150414243	29.2604	28.741	33.7765	15.9151	13.6613	20.9099	7.9624	15.3773	18.1713
pa905	chr1:150533238-150533873	29.2604	10.2646	20.2659	33.277	54.6454	15.3339	63.6992	49.6804	54.5138
pa906	chr1:150534064-150534581	47.8807	41.0586	30.3989	60.7668	95.6294	15.3339	116.782	104.092	67.0939
pa907	chr1:150539871-150540955	39.9006	28.741	30.3989	59.32	136.613	61.3358	47.7744	31.9374	64.2983
pa908	chr1:150541018-150541499	21.2803	8.21172	20.2659	50.639	56.9223	19.5159	33.1767	37.8517	46.127
pa909	chr1:150550419-150551769	101.081	47.2174	47.2871	170.726	116.121	48.7898	82.2781	86.3492	65.6961
pa910	chr1:150552390-150552789	29.2604	26.6881	37.1542	50.639	61.4761	32.0619	45.1203	62.6919	65.6961
pa911	chr1:150601695-150602263	34.5805	30.7939	43.9095	57.8731	29.5996	25.0919	76.9699	48.4975	41.9337
pa912	chr1:150940544-150941133	61.1809	34.8998	54.0424	23.1493	11.3845	26.4859	39.812	52.0461	30.7514
pa913	chr1:150941217-150941556	34.5805	51.3232	54.0424	20.2556	9.10757	25.0919	34.5037	50.8632	32.1491
pa914	chr1:150971089-150972142	42.5606	71.8525	101.33	39.0644	22.7689	39.0319	66.3533	91.0806	64.2983
pa915	chr1:150978177-150979853	178.223	106.752	114.84	144.683	134.337	139.4	157.921	207.001	195.69
pa916	chr1:150980002-150980829	47.8807	43.1115	47.2871	50.639	38.7072	41.8199	49.1015	81.6177	85.2651
pa917	chr1:151030374-151032542	98.4215	80.0643	77.686	154.811	95.6294	66.9118	106.165	137.212	106.232
pa918	chr1:151032559-151033881	47.8807	24.6352	50.6648	82.4692	45.5378	25.0919	90.2405	86.3492	65.6961
pa919	chr1:151042639-151043631	138.322	129.335	226.303	173.619	154.829	85.0337	128.725	153.773	113.221
pa920	chr1:151253840-151254466	71.8211	22.5822	54.0424	66.5541	52.3685	39.0319	75.6428	104.092	92.2541
pa921	chr1:151285453-151287939	260.684	209.399	202.659	154.811	132.06	196.553	220.293	357.225	381.596
pa922	chr1:151299908-151301615	98.4215	47.2174	60.7977	56.4263	70.5836	44.6079	171.192	170.333	135.586
pa923	chr1:151318641-151319404	47.8807	14.3705	33.7765	63.6604	27.3227	18.1219	51.7556	60.3261	62.9005
pa924	chr1:151319416-151320208	31.9205	28.741	20.2659	36.1707	45.5378	13.94	58.3909	52.0461	72.685
pa925	chr1:151430440-151430948	58.5209	47.2174	54.0424	65.1073	52.3685	37.6379	84.9323	82.8006	75.4806
pa926	chr1:151431993-151432609	61.1809	20.5293	23.6436	43.4048	43.2609	13.94	46.4473	36.6688	43.3315
pa927	chr1:151467475-151468656	140.982	156.023	168.883	72.3414	66.0299	121.278	11.9436	4.73146	11.1823
pa928	chr1:151482945-151483606	87.7813	63.6408	67.553	31.8302	20.492	32.0619	22.5601	31.9374	29.3536
pa929	chr1:151538377-151538859	0	2.05293	0	2.89366	6.83067	2.78799	25.2143	33.1202	61.5027
pa930	chr1:151700244-151700985	21.2803	18.4764	10.133	57.8731	4.55378	19.5159	59.718	63.8747	46.127
pa931	chr1:151736005-151736601	23.9404	20.5293	13.5106	31.8302	34.1534	22.3039	65.0263	52.0461	53.116
pa932	chr1:151812412-151812738	21.2803	30.7939	30.3989	14.4683	15.9382	26.4859	14.5977	29.5716	19.569
pa933	chr1:151812779-151813238	34.5805	34.8998	47.2871	15.9151	4.55378	34.8499	3.9812	24.8402	15.3757
pa934	chr1:153462355-153463637	47.8807	24.6352	6.7553	23.1493	15.9382	11.152	63.6992	110.006	93.6519
pa935	chr1:153606407-153607348	55.8608	55.4291	67.553	65.1073	47.8147	36.2439	46.4473	69.7891	48.9226
pa936	chr1:153670001-153670505	7.98012	10.2646	10.133	20.2556	22.7689	18.1219	25.2143	21.2916	30.7514
pa937	chr1:153670531-153672284	45.2207	39.0057	20.2659	70.8946	50.0916	76.6697	149.959	159.687	183.11
pa938	chr1:153700347-153701091	34.5805	32.8469	30.3989	81.0224	38.7072	27.8799	72.9887	81.6177	54.5138
pa939	chr1:153762369-153763901	130.342	123.176	138.484	169.279	138.89	79.4577	70.3345	92.2635	92.2541
pa940	chr1:153895681-153896067	42.5606	32.8469	57.4201	26.0429	27.3227	23.6979	34.5037	43.766	37.7403
pa941	chr1:153900202-153900595	31.9205	36.9527	33.7765	8.68097	11.3845	8.36397	7.9624	16.5601	9.78452
pa942	chr1:153900716-153903332	276.644	289.463	297.233	167.832	118.398	234.191	213.658	438.843	367.619
pa943	chr1:153962902-153963927	69.161	45.1645	77.686	59.32	31.8765	47.3958	62.3721	78.0691	51.7182
pa944	chr1:154192194-154193051	34.5805	69.7996	97.9519	101.278	54.6454	58.5478	80.9511	76.8863	58.7071
pa945	chr1:154244666-154245533	61.1809	34.8998	50.6648	53.5326	59.1992	37.6379	59.718	55.5947	37.7403
pa946	chr1:154395359-154396601	74.4811	65.6938	50.6648	36.1707	36.4303	34.8499	55.7368	118.287	125.801
pa947	chr1:154531417-154532065	39.9006	45.1645	16.8883	46.2985	15.9382	25.0919	49.1015	52.0461	43.3315
pa948	chr1:154583310-154583649	37.2405	30.7939	27.0212	8.68097	11.3845	6.96998	1.32707	4.73146	4.19337
pa949	chr1:154600360-154600774	21.2803	16.4234	33.7765	27.4897	27.3227	8.36397	34.5037	34.3031	25.1602
pa950	chr1:154739272-154741249	61.1809	45.1645	37.1542	40.5112	31.8765	20.9099	98.2029	224.744	145.37
pa951	chr1:154909080-154909843	37.2405	47.2174	64.1754	59.32	20.492	27.8799	46.4473	65.0576	55.9116
pa952	chr1:154909926-154910358	93.1014	80.0643	91.1966	130.215	72.8605	51.5778	79.624	67.4233	65.6961
pa953	chr1:154943289-154943658	13.3002	12.3176	30.3989	27.4897	18.2151	5.57598	25.2143	24.8402	39.1381
pa954	chr1:154946254-154946986	58.5209	43.1115	60.7977	68.0009	70.5836	40.4259	74.3157	68.6062	83.8673
pa955	chr1:154947421-154948093	31.9205	32.8469	54.0424	83.916	100.183	40.4259	88.9135	81.6177	72.685
pa956	chr1:154973297-154974627	101.081	65.6938	77.686	101.278	81.9681	58.5478	138.015	124.201	111.823
pa957	chr1:154975210-154976480	63.8409	71.8525	81.0636	60.7668	38.7072	52.9718	71.6616	96.995	79.674
pa958	chr1:154976578-154977629	114.382	80.0643	114.84	95.4907	47.8147	78.0637	98.2029	158.504	111.823
pa959	chr1:154977716-154978350	29.2604	39.0057	84.4413	44.8517	38.7072	40.4259	31.8496	74.5205	64.2983
pa960	chr1:155097745-155098796	31.9205	28.741	50.6648	20.2556	18.2151	19.5159	37.1579	62.6919	67.0939
pa961	chr1:155098854-155100227	47.8807	53.3762	101.33	88.2565	54.6454	58.5478	114.128	229.476	149.563
pa962	chr1:155100278-155100868	15.9602	28.741	33.7765	23.1493	20.492	8.36397	34.5037	50.8632	48.9226
pa963	chr1:155100884-155101387	39.9006	32.8469	40.5318	39.0644	27.3227	43.2139	29.1955	60.3261	36.3425
pa964	chr1:155197611-155198036	26.6004	20.5293	6.7553	46.2985	52.3685	30.6679	37.1579	34.3031	37.7403
pa965	chr1:155214216-155214405	21.2803	22.5822	23.6436	17.3619	18.2151	15.3339	6.63533	9.46292	11.1823
pa966	chr1:155278024-155278396	39.9006	36.9527	37.1542	31.8302	31.8765	39.0319	21.2331	15.3773	15.3757
pa967	chr1:155442147-155443154	74.4811	117.017	151.994	72.3414	81.9681	108.732	11.9436	20.1087	13.9779
pa968	chr1:155531849-155532292	31.9205	30.7939	23.6436	50.639	29.5996	15.3339	22.5601	23.6573	23.7624
pa969	chr1:155565583-155566836	119.702	201.187	148.617	204.003	102.46	150.551	49.1015	67.4233	57.3094
pa970	chr1:155658572-155658998	15.9602	16.4234	27.0212	23.1493	18.2151	22.3039	30.5225	34.3031	39.1381
pa971	chr1:155688557-155689028	61.1809	49.2703	40.5318	46.2985	34.1534	48.7898	9.28947	13.0115	6.98895
pa972	chr1:155828785-155829178	61.1809	24.6352	20.2659	50.639	52.3685	32.0619	5.30827	8.28006	13.9779
pa973	chr1:155829268-155830079	63.8409	32.8469	50.6648	102.725	63.753	41.8199	98.2029	141.944	103.436
pa974	chr1:155830113-155831386	133.002	90.3289	145.239	163.492	104.737	93.3977	180.481	230.659	194.293
pa975	chr1:155904332-155904813	53.2008	67.7467	47.2871	53.5326	68.3067	30.6679	76.9699	106.458	106.232
pa976	chr1:155936755-155937031	26.6004	20.5293	37.1542	31.8302	13.6613	15.3339	13.2707	23.6573	15.3757
pa977	chr1:155937361-155939772	188.863	170.393	141.861	227.152	134.337	131.036	191.098	267.328	227.84
pa978	chr1:155940054-155941078	63.8409	73.9055	84.4413	60.7668	56.9223	59.9418	90.2405	123.018	78.2762
pa979	chr1:155941209-155941724	37.2405	75.9584	67.553	56.4263	38.7072	68.3058	38.4849	43.766	41.9337
pa980	chr1:155941748-155942494	69.161	98.5406	118.218	70.8946	45.5378	100.368	57.0639	96.995	90.8563
pa981	chr1:155942702-155943267	69.161	84.1701	104.707	41.958	61.4761	55.7598	41.1391	56.7775	61.5027
pa982	chr1:155943524-155943823	29.2604	34.8998	37.1542	15.9151	22.7689	44.6079	30.5225	42.5832	37.7403
pa983	chr1:155943850-155946307	236.743	324.363	391.808	266.216	161.659	249.525	290.628	497.986	387.188
pa984	chr1:155946325-155948046	106.402	135.493	179.015	144.683	88.7988	110.126	145.977	234.207	156.552
pa985	chr1:155948273-155948846	26.6004	20.5293	30.3989	36.1707	25.0458	22.3039	37.1579	33.1202	33.5469
pa986	chr1:156023850-156024417	29.2604	30.7939	16.8883	31.8302	34.1534	22.3039	51.7556	43.766	55.9116
pa987	chr1:156075968-156076308	7.98012	6.15879	16.8883	24.5961	25.0458	8.36397	26.5413	36.6688	47.5248
pa988	chr1:156092090-156094113	106.402	151.917	195.904	120.087	100.183	139.4	151.286	208.184	169.132
pa989	chr1:156098634-156099756	69.161	39.0057	57.4201	73.7882	56.9223	59.9418	61.0451	68.6062	79.674
pa990	chr1:156111214-156111912	5.32008	10.2646	6.7553	5.78731	11.3845	2.78799	50.4285	73.3377	60.1049
pa991	chr1:156162916-156163691	23.9404	26.6881	43.9095	26.0429	15.9382	22.3039	61.0451	59.1433	53.116
pa992	chr1:156182137-156182642	42.5606	49.2703	43.9095	14.4683	13.6613	22.3039	15.9248	18.9258	20.9668
pa993	chr1:156182721-156183029	13.3002	28.741	20.2659	17.3619	13.6613	16.7279	26.5413	28.3888	30.7514
pa994	chr1:156209261-156209896	5.32008	4.10586	0	5.78731	2.27689	6.96998	39.812	57.9604	47.5248
pa995	chr1:156217406-156217859	34.5805	24.6352	23.6436	18.8088	20.492	20.9099	26.5413	40.2174	32.1491
pa996	chr1:156217874-156218292	45.2207	24.6352	30.3989	8.68097	15.9382	15.3339	21.2331	35.486	47.5248
pa997	chr1:156218723-156219364	21.2803	55.4291	37.1542	18.8088	11.3845	23.6979	49.1015	82.8006	67.0939
pa998	chr1:156252691-156253144	34.5805	22.5822	13.5106	37.6175	25.0458	22.3039	14.5977	16.5601	20.9668
pa999	chr1:156355531-156356067	37.2405	53.3762	54.0424	46.2985	27.3227	32.0619	7.9624	15.3773	19.569
pa1000	chr1:156358683-156359063	29.2604	49.2703	60.7977	30.3834	22.7689	40.4259	13.2707	23.6573	22.3646
pa1001	chr1:156359327-156359684	29.2604	26.6881	40.5318	24.5961	18.2151	8.36397	3.9812	7.09719	8.38673
pa1002	chr1:156381794-156382579	45.2207	117.017	124.973	46.2985	40.984	37.6379	53.0827	50.8632	54.5138
pa1003	chr1:156386008-156387301	29.2604	36.9527	37.1542	43.4048	61.4761	27.8799	135.361	106.458	92.2541
pa1004	chr1:156396064-156398245	63.8409	26.6881	43.9095	102.725	81.9681	41.8199	114.128	136.03	99.243
pa1005	chr1:156398281-156399858	82.4612	18.4764	37.1542	107.065	72.8605	27.8799	110.147	137.212	95.0497
pa1006	chr1:156401269-156401868	23.9404	12.3176	3.37765	24.5961	29.5996	16.7279	30.5225	42.5832	43.3315
pa1007	chr1:156426011-156427452	93.1014	51.3232	97.9519	117.193	56.9223	58.5478	139.342	132.481	123.005
pa1008	chr1:156446955-156447980	66.501	53.3762	67.553	62.2136	84.245	36.2439	62.3721	108.824	81.0718
pa1009	chr1:156470825-156471686	45.2207	39.0057	67.553	59.32	27.3227	29.2739	83.6052	96.995	99.243
pa1010	chr1:156471823-156473957	117.042	102.646	155.372	185.194	122.952	96.1857	141.996	136.03	153.757
pa1011	chr1:156474189-156475642	93.1014	96.4877	131.728	131.661	100.183	76.6697	148.631	139.578	139.779
pa1012	chr1:156585745-156586428	90.4413	67.7467	57.4201	69.4478	84.245	61.3358	75.6428	86.3492	104.834
pa1013	chr1:156588576-156589167	61.1809	30.7939	23.6436	40.5112	36.4303	57.1538	47.7744	102.909	78.2762
pa1014	chr1:156632080-156632498	39.9006	24.6352	37.1542	14.4683	11.3845	19.5159	17.2519	23.6573	18.1713
pa1015	chr1:156711094-156711570	34.5805	28.741	30.3989	34.7239	25.0458	15.3339	47.7744	50.8632	33.5469
pa1016	chr1:156716507-156716936	18.6203	18.4764	33.7765	36.1707	43.2609	33.4559	41.1391	52.0461	34.9447
pa1017	chr1:156717068-156717423	23.9404	28.741	37.1542	33.277	29.5996	20.9099	31.8496	29.5716	20.9668
pa1018	chr1:156717470-156717889	21.2803	24.6352	6.7553	34.7239	38.7072	27.8799	17.2519	24.8402	20.9668
pa1019	chr1:156717959-156718125	13.3002	0	13.5106	14.4683	22.7689	5.57598	13.2707	9.46292	2.79558
pa1020	chr1:156736459-156737240	53.2008	28.741	27.0212	62.2136	45.5378	40.4259	63.6992	48.4975	48.9226
pa1021	chr1:156737248-156738088	39.9006	78.0113	57.4201	59.32	31.8765	32.0619	76.9699	80.4349	39.1381
pa1022	chr1:156764971-156765788	47.8807	63.6408	74.3083	27.4897	13.6613	29.2739	29.1955	34.3031	22.3646
pa1023	chr1:156765832-156767162	119.702	162.181	202.659	31.8302	38.7072	62.7298	43.7932	49.6804	68.4917
pa1024	chr1:157108607-157109199	21.2803	10.2646	27.0212	66.5541	45.5378	13.94	42.4661	50.8632	53.116
pa1025	chr1:157156973-157157651	5.32008	2.05293	3.37765	4.34048	6.83067	1.394	33.1767	46.1318	57.3094
pa1026	chr1:158970016-158970344	37.2405	28.741	30.3989	7.23414	34.1534	4.18199	11.9436	17.743	22.3646
pa1027	chr1:159993426-159995268	69.161	129.335	111.462	57.8731	29.5996	64.1238	114.128	216.464	187.304
pa1028	chr1:160015016-160016529	74.4811	100.594	114.84	62.2136	27.3227	58.5478	43.7932	80.4349	89.4585
pa1029	chr1:160017778-160019035	69.161	112.911	91.1966	54.9795	34.1534	41.8199	83.6052	98.1778	107.63
pa1030	chr1:160020110-160020537	29.2604	39.0057	40.5318	5.78731	11.3845	18.1219	9.28947	21.2916	18.1713
pa1031	chr1:160022623-160023896	47.8807	63.6408	70.9307	28.9366	22.7689	55.7598	67.6804	99.3607	93.6519
pa1032	chr1:160023950-160024527	15.9602	20.5293	47.2871	13.0215	6.83067	11.152	23.8872	42.5832	41.9337
pa1033	chr1:160030361-160031274	37.2405	55.4291	40.5318	30.3834	25.0458	20.9099	45.1203	86.3492	67.0939
pa1034	chr1:160031599-160032020	21.2803	28.741	30.3989	15.9151	18.2151	11.152	26.5413	46.1318	34.9447
pa1035	chr1:160032078-160033680	122.362	135.493	165.505	112.853	54.6454	89.2157	143.323	268.51	170.53
pa1036	chr1:160034270-160034562	13.3002	26.6881	47.2871	17.3619	25.0458	13.94	11.9436	52.0461	34.9447
pa1037	chr1:160034872-160035196	21.2803	24.6352	27.0212	15.9151	4.55378	20.9099	18.5789	34.3031	44.7293
pa1038	chr1:160036205-160037927	146.302	112.911	155.372	137.449	88.7988	142.188	128.725	202.27	143.972
pa1039	chr1:160038159-160039474	85.1213	145.758	151.994	134.555	100.183	108.732	199.06	305.179	220.851
pa1040	chr1:160039489-160039988	21.2803	51.3232	40.5318	27.4897	22.7689	26.4859	37.1579	89.8978	71.2872
pa1041	chr1:160040200-160041134	34.5805	55.4291	54.0424	34.7239	40.984	48.7898	53.0827	88.7149	71.2872
pa1042	chr1:160050502-160051855	106.402	94.4348	81.0636	102.725	70.5836	48.7898	99.53	86.3492	103.436
pa1043	chr1:160055605-160056467	106.402	49.2703	57.4201	91.1502	56.9223	29.2739	102.184	120.652	67.0939
pa1044	chr1:160056485-160057241	71.8211	26.6881	23.6436	69.4478	34.1534	20.9099	83.6052	92.2635	62.9005
pa1045	chr1:160064274-160065571	69.161	86.2231	131.728	66.5541	27.3227	65.5178	80.9511	101.726	107.63
pa1046	chr1:160065708-160066035	29.2604	22.5822	33.7765	15.9151	4.55378	16.7279	22.5601	43.766	32.1491
pa1047	chr1:160066073-160067068	119.702	69.7996	97.9519	98.3843	43.2609	40.4259	72.9887	125.384	110.425
pa1048	chr1:160068921-160069693	103.742	78.0113	67.553	65.1073	56.9223	29.2739	95.5488	107.641	86.6629
pa1049	chr1:160070139-160070763	29.2604	16.4234	30.3989	18.8088	18.2151	13.94	46.4473	73.3377	65.6961
pa1050	chr1:160070990-160072042	82.4612	73.9055	84.4413	66.5541	52.3685	54.3658	92.8947	127.749	131.392
pa1051	chr1:160086341-160087647	31.9205	22.5822	30.3989	59.32	72.8605	34.8499	78.2969	105.275	117.414
pa1052	chr1:160087752-160088687	34.5805	18.4764	37.1542	31.8302	40.984	29.2739	79.624	101.726	81.0718
pa1053	chr1:160173911-160174449	21.2803	18.4764	16.8883	28.9366	18.2151	12.546	26.5413	28.3888	19.569
pa1054	chr1:160174588-160175052	42.5606	39.0057	27.0212	73.7882	40.984	16.7279	41.1391	49.6804	60.1049
pa1055	chr1:160175311-160176936	85.1213	26.6881	43.9095	98.3843	54.6454	48.7898	127.398	120.652	100.641
pa1056	chr1:160188240-160188888	47.8807	24.6352	47.2871	33.277	27.3227	13.94	26.5413	35.486	39.1381
pa1057	chr1:160188943-160189913	53.2008	59.535	50.6648	46.2985	34.1534	37.6379	66.3533	72.1548	68.4917
pa1058	chr1:160220576-160221265	53.2008	69.7996	33.7765	40.5112	43.2609	57.1538	38.4849	36.6688	33.5469
pa1059	chr1:160221946-160222595	61.1809	45.1645	54.0424	56.4263	45.5378	39.0319	39.812	62.6919	74.0828
pa1060	chr1:160226561-160227399	66.501	94.4348	57.4201	46.2985	27.3227	76.6697	7.9624	13.0115	23.7624
pa1061	chr1:160230863-160232043	95.7614	63.6408	94.5742	118.64	93.3526	75.2757	88.9135	78.0691	81.0718
pa1062	chr1:160296190-160296865	50.5407	88.276	77.686	33.277	20.492	41.8199	34.5037	40.2174	75.4806
pa1063	chr1:160297525-160299312	351.125	447.539	483.004	225.705	138.89	273.223	260.105	255.499	459.873
pa1064	chr1:160300442-160301191	63.8409	75.9584	84.4413	24.5961	34.1534	57.1538	37.1579	24.8402	65.6961
pa1065	chr1:160312603-160313057	55.8608	55.4291	50.6648	27.4897	22.7689	27.8799	31.8496	28.3888	26.558
pa1066	chr1:160750919-160752187	5.32008	2.05293	6.7553	8.68097	15.9382	9.75797	76.9699	150.224	152.359
pa1067	chr1:160825705-160827156	10.6402	4.10586	16.8883	13.0215	13.6613	9.75797	91.5676	172.698	195.69
pa1068	chr1:161015529-161015767	13.3002	8.21172	10.133	18.8088	4.55378	8.36397	21.2331	16.5601	25.1602
pa1069	chr1:161015777-161016107	31.9205	22.5822	16.8883	20.2556	20.492	9.75797	55.7368	68.6062	64.2983
pa1070	chr1:161016110-161016530	69.161	75.9584	67.553	62.2136	68.3067	51.5778	76.9699	92.2635	89.4585
pa1071	chr1:161102531-161103219	90.4413	43.1115	57.4201	96.9375	63.753	40.4259	72.9887	75.7034	79.674
pa1072	chr1:161123291-161124205	98.4215	65.6938	74.3083	112.853	107.014	68.3058	127.398	162.053	152.359
pa1073	chr1:161147388-161148081	37.2405	22.5822	20.2659	43.4048	36.4303	27.8799	53.0827	41.4003	57.3094
pa1074	chr1:161164225-161165336	77.1411	88.276	74.3083	50.639	45.5378	66.9118	54.4097	80.4349	81.0718
pa1075	chr1:161167964-161172191	369.745	381.845	418.829	361.707	323.319	274.617	484.379	764.131	596.856
pa1076	chr1:161172200-161172532	5.32008	12.3176	3.37765	11.5746	4.55378	11.152	21.2331	16.5601	22.3646
pa1077	chr1:161195733-161196328	21.2803	14.3705	0	27.4897	18.2151	11.152	30.5225	31.9374	40.5359
pa1078	chr1:161283341-161284111	55.8608	51.3232	74.3083	111.406	68.3067	64.1238	39.812	60.3261	43.3315
pa1079	chr1:161368712-161369627	122.362	57.482	57.4201	101.278	70.5836	51.5778	98.2029	113.555	113.221
pa1080	chr1:161482356-161482892	45.2207	78.0113	70.9307	54.9795	27.3227	39.0319	3.9812	4.73146	1.39779
pa1081	chr1:161563862-161564387	29.2604	45.1645	40.5318	53.5326	22.7689	27.8799	0	0	1.39779
pa1082	chr1:161646505-161647564	21.2803	63.6408	54.0424	82.4692	50.0916	98.9737	7.9624	5.91433	4.19337
pa1083	chr1:161735243-161736012	74.4811	32.8469	33.7765	76.6819	79.6912	43.2139	49.1015	49.6804	54.5138
pa1084	chr1:162759585-162760383	90.4413	94.4348	74.3083	59.32	38.7072	41.8199	13.2707	16.5601	11.1823
pa1085	chr1:163037466-163038221	13.3002	10.2646	16.8883	53.5326	34.1534	11.152	59.718	50.8632	41.9337
pa1086	chr1:163038223-163038640	34.5805	6.15879	16.8883	39.0644	40.984	6.96998	35.8308	28.3888	30.7514
pa1087	chr1:163038894-163039878	15.9602	10.2646	13.5106	63.6604	50.0916	11.152	59.718	62.6919	40.5359
pa1088	chr1:163955299-163956492	10.6402	12.3176	6.7553	13.0215	13.6613	8.36397	53.0827	123.018	113.221
pa1089	chr1:164529149-164529784	53.2008	20.5293	27.0212	43.4048	63.753	43.2139	42.4661	46.1318	57.3094
pa1090	chr1:164529792-164530170	18.6203	16.4234	23.6436	26.0429	50.0916	19.5159	15.9248	30.7545	19.569
pa1091	chr1:164531273-164533448	77.1411	49.2703	37.1542	118.64	113.845	76.6697	83.6052	136.03	103.436
pa1092	chr1:164704247-164706097	156.942	195.028	202.659	89.7033	47.8147	122.672	78.2969	150.224	124.403
pa1093	chr1:164770819-164771663	79.8012	73.9055	50.6648	56.4263	70.5836	41.8199	26.5413	26.023	27.9558
pa1094	chr1:165036973-165037958	127.682	119.07	145.239	30.3834	22.7689	32.0619	15.9248	26.023	20.9668
pa1095	chr1:165038138-165041059	327.185	478.333	401.94	221.365	209.474	257.889	192.425	393.894	262.784
pa1096	chr1:166807793-166808527	63.8409	32.8469	43.9095	28.9366	36.4303	44.6079	66.3533	69.7891	53.116
pa1097	chr1:166812383-166814238	63.8409	86.2231	97.9519	69.4478	43.2609	52.9718	116.782	190.441	125.801
pa1098	chr1:166827054-166828889	194.183	168.34	179.015	114.299	111.568	138.006	201.714	266.145	278.16
pa1099	chr1:166916006-166916815	66.501	106.752	84.4413	11.5746	4.55378	11.152	31.8496	20.1087	19.569
pa1100	chr1:167191269-167192360	79.8012	61.5879	87.8189	57.8731	56.9223	34.8499	51.7556	108.824	88.0607
pa1101	chr1:167297449-167298026	18.6203	14.3705	13.5106	24.5961	20.492	16.7279	35.8308	35.486	39.1381
pa1102	chr1:167298120-167299026	39.9006	32.8469	33.7765	41.958	43.2609	26.4859	45.1203	82.8006	62.9005
pa1103	chr1:167905490-167905817	37.2405	32.8469	30.3989	31.8302	36.4303	22.3039	65.0263	62.6919	67.0939
pa1104	chr1:168205752-168206242	37.2405	43.1115	23.6436	8.68097	11.3845	5.57598	3.9812	22.4744	19.569
pa1105	chr1:168206287-168206614	37.2405	32.8469	40.5318	5.78731	13.6613	4.18199	5.30827	44.9489	12.5801
pa1106	chr1:168215302-168215727	50.5407	57.482	47.2871	11.5746	4.55378	9.75797	5.30827	55.5947	34.9447
pa1107	chr1:169059210-169059917	95.7614	156.023	87.8189	66.5541	61.4761	71.0938	11.9436	11.8287	1.39779
pa1108	chr1:169059976-169060475	45.2207	63.6408	60.7977	37.6175	31.8765	47.3958	5.30827	5.91433	5.59116
pa1109	chr1:169076031-169080487	385.706	192.975	253.324	360.26	275.504	211.887	406.082	597.347	525.569
pa1110	chr1:169080507-169081157	45.2207	39.0057	30.3989	28.9366	13.6613	39.0319	45.1203	62.6919	72.685
pa1111	chr1:169455432-169456216	69.161	16.4234	43.9095	125.874	81.9681	27.8799	62.3721	68.6062	69.8895
pa1112	chr1:169863053-169863400	45.2207	32.8469	67.553	37.6175	38.7072	26.4859	41.1391	35.486	23.7624
pa1113	chr1:170667259-170668506	103.742	168.34	114.84	101.278	91.0757	119.884	34.5037	48.4975	62.9005
pa1114	chr1:170668545-170668943	21.2803	41.0586	47.2871	26.0429	25.0458	33.4559	11.9436	24.8402	29.3536
pa1115	chr1:171396556-171397802	79.8012	90.3289	50.6648	79.5755	79.6912	131.036	29.1955	15.3773	58.7071
pa1116	chr1:171453700-171454499	77.1411	43.1115	50.6648	49.1922	81.9681	62.7298	58.3909	42.5832	61.5027
pa1117	chr1:171454572-171455216	50.5407	22.5822	50.6648	81.0224	47.8147	30.6679	51.7556	70.9719	48.9226
pa1118	chr1:171690704-171691048	800.672	673.361	969.386	494.815	755.928	503.232	444.567	415.186	445.895
pa1119	chr1:171711759-171712197	29.2604	41.0586	23.6436	44.8517	25.0458	12.546	41.1391	31.9374	39.1381
pa1120	chr1:171811315-171812329	63.8409	41.0586	64.1754	72.3414	45.5378	58.5478	66.3533	65.0576	50.3204
pa1121	chr1:171866926-171867878	172.903	160.129	189.148	63.6604	79.6912	111.52	74.3157	204.636	206.873
pa1122	chr1:171868041-171868900	95.7614	133.44	131.728	78.1287	52.3685	75.2757	87.5864	156.138	135.586
pa1123	chr1:171878699-171879660	82.4612	53.3762	60.7977	17.3619	34.1534	26.4859	30.5225	60.3261	60.1049
pa1124	chr1:172038738-172039126	21.2803	41.0586	27.0212	15.9151	15.9382	23.6979	13.2707	26.023	23.7624
pa1125	chr1:172150031-172150875	58.5209	63.6408	47.2871	28.9366	31.8765	40.4259	19.906	21.2916	44.7293
pa1126	chr1:172361575-172362355	79.8012	55.4291	57.4201	14.4683	29.5996	22.3039	14.5977	22.4744	12.5801
pa1127	chr1:172362746-172363432	79.8012	90.3289	111.462	15.9151	38.7072	40.4259	13.2707	24.8402	20.9668
pa1128	chr1:172367464-172368842	148.962	143.705	131.728	83.916	86.5219	133.824	37.1579	48.4975	57.3094
pa1129	chr1:172368884-172369363	39.9006	53.3762	57.4201	27.4897	36.4303	34.8499	13.2707	21.2916	13.9779
pa1130	chr1:172500849-172501362	21.2803	12.3176	27.0212	34.7239	43.2609	22.3039	54.4097	52.0461	61.5027
pa1131	chr1:172501378-172501557	13.3002	12.3176	16.8883	23.1493	22.7689	23.6979	39.812	37.8517	36.3425
pa1132	chr1:172501725-172501966	39.9006	36.9527	67.553	26.0429	52.3685	41.8199	54.4097	72.1548	58.7071
pa1133	chr1:172571046-172573174	53.2008	98.5406	91.1966	31.8302	34.1534	65.5178	213.658	217.647	299.127
pa1134	chr1:173837850-173838316	23.9404	28.741	50.6648	40.5112	40.984	33.4559	23.8872	20.1087	25.1602
pa1135	chr1:173851790-173852063	383.046	287.41	486.382	217.024	318.765	204.917	124.744	130.115	135.586
pa1136	chr1:173991530-173992175	53.2008	34.8998	40.5318	47.7453	36.4303	27.8799	42.4661	44.9489	34.9447
pa1137	chr1:174021172-174022406	140.982	168.34	158.75	59.32	50.0916	61.3358	42.4661	59.1433	74.0828
pa1138	chr1:174768198-174768750	58.5209	36.9527	54.0424	52.0858	27.3227	29.2739	43.7932	52.0461	46.127
pa1139	chr1:174768961-174769758	103.742	80.0643	50.6648	121.534	91.0757	44.6079	92.8947	82.8006	78.2762
pa1140	chr1:174769763-174770654	82.4612	47.2174	30.3989	105.618	61.4761	43.2139	83.6052	65.0576	65.6961
pa1141	chr1:174911331-174911896	31.9205	10.2646	10.133	17.3619	13.6613	5.57598	38.4849	22.4744	33.5469
pa1142	chr1:174912039-174912749	13.3002	20.5293	13.5106	21.7024	20.492	11.152	67.6804	33.1202	48.9226
pa1143	chr1:174967760-174968903	106.402	82.1172	70.9307	125.874	125.229	72.4878	167.21	184.527	176.121
pa1144	chr1:175833856-175834051	5.32008	2.05293	20.2659	7.23414	6.83067	6.96998	7.9624	4.73146	4.19337
pa1145	chr1:175834127-175834484	47.8807	69.7996	33.7765	43.4048	31.8765	39.0319	31.8496	41.4003	37.7403
pa1146	chr1:175834707-175834982	13.3002	22.5822	20.2659	13.0215	22.7689	16.7279	7.9624	15.3773	8.38673
pa1147	chr1:177273967-177275437	122.362	125.229	141.861	83.916	50.0916	94.7917	25.2143	21.2916	12.5801
pa1148	chr1:177277266-177279433	226.103	240.193	246.569	133.108	97.9063	181.219	27.8684	13.0115	20.9668
pa1149	chr1:177279551-177281321	202.163	309.992	253.324	179.407	125.229	224.433	17.2519	17.743	5.59116
pa1150	chr1:179850284-179851179	114.382	145.758	87.8189	133.108	102.46	87.8217	80.9511	112.372	129.994
pa1151	chr1:179851267-179851704	37.2405	22.5822	54.0424	54.9795	36.4303	30.6679	47.7744	48.4975	53.116
pa1152	chr1:179923129-179923810	55.8608	49.2703	47.2871	60.7668	43.2609	40.4259	57.0639	62.6919	43.3315
pa1153	chr1:180895458-180896849	90.4413	125.229	158.75	85.3629	91.0757	86.4277	96.8759	92.2635	64.2983
pa1154	chr1:180949361-180952462	119.702	86.2231	195.904	167.832	143.444	189.583	264.086	434.112	392.779
pa1155	chr1:182113081-182114646	101.081	63.6408	67.553	102.725	113.845	54.3658	80.9511	100.544	81.0718
pa1156	chr1:182247336-182248922	90.4413	80.0643	60.7977	85.3629	56.9223	68.3058	70.3345	183.344	134.188
pa1157	chr1:182249148-182251774	138.322	172.446	209.414	156.257	81.9681	136.612	232.237	467.232	371.812
pa1158	chr1:182270424-182270911	42.5606	28.741	60.7977	44.8517	31.8765	37.6379	21.2331	54.4118	60.1049
pa1159	chr1:182271035-182271610	71.8211	39.0057	74.3083	36.1707	29.5996	52.9718	54.4097	79.252	110.425
pa1160	chr1:182365619-182366036	15.9602	8.21172	13.5106	14.4683	38.7072	12.546	26.5413	49.6804	36.3425
pa1161	chr1:183317692-183319290	34.5805	24.6352	50.6648	62.2136	56.9223	25.0919	111.474	118.287	128.597
pa1162	chr1:183439442-183440246	85.1213	59.535	20.2659	59.32	61.4761	30.6679	95.5488	79.252	89.4585
pa1163	chr1:183440457-183440786	7.98012	6.15879	20.2659	13.0215	20.492	11.152	30.5225	28.3888	23.7624
pa1164	chr1:183567220-183567970	66.501	86.2231	81.0636	39.0644	15.9382	46.0018	27.8684	40.2174	30.7514
pa1165	chr1:183604662-183604932	18.6203	16.4234	27.0212	27.4897	11.3845	12.546	9.28947	21.2916	9.78452
pa1166	chr1:183773613-183774268	23.9404	18.4764	47.2871	14.4683	22.7689	16.7279	45.1203	60.3261	41.9337
pa1167	chr1:183774357-183775900	98.4215	141.652	67.553	83.916	66.0299	75.2757	115.455	171.516	131.392
pa1168	chr1:183786088-183787110	37.2405	84.1701	108.085	30.3834	34.1534	36.2439	50.4285	73.3377	79.674
pa1169	chr1:183796345-183797656	47.8807	67.7467	57.4201	27.4897	50.0916	44.6079	95.5488	121.835	110.425
pa1170	chr1:183798806-183799682	63.8409	86.2231	64.1754	41.958	31.8765	51.5778	29.1955	75.7034	60.1049
pa1171	chr1:183839700-183840444	103.742	102.646	74.3083	72.3414	63.753	55.7598	51.7556	74.5205	79.674
pa1172	chr1:183840488-183840833	39.9006	53.3762	27.0212	47.7453	50.0916	26.4859	18.5789	31.9374	37.7403
pa1173	chr1:183840921-183841871	122.362	106.752	94.5742	33.277	40.984	50.1838	41.1391	80.4349	68.4917
pa1174	chr1:183846089-183846761	74.4811	57.482	60.7977	27.4897	36.4303	19.5159	14.5977	52.0461	25.1602
pa1175	chr1:183849869-183850658	21.2803	26.6881	30.3989	18.8088	27.3227	18.1219	49.1015	79.252	46.127
pa1176	chr1:183884616-183885172	61.1809	43.1115	47.2871	18.8088	25.0458	40.4259	9.28947	13.0115	26.558
pa1177	chr1:183889547-183891130	178.223	297.675	273.59	149.023	143.444	204.917	145.977	270.876	240.42
pa1178	chr1:183891888-183892282	34.5805	53.3762	20.2659	17.3619	18.2151	26.4859	2.65413	26.023	12.5801
pa1179	chr1:183900037-183900337	29.2604	12.3176	33.7765	0	9.10757	20.9099	5.30827	2.36573	11.1823
pa1180	chr1:183902046-183902325	15.9602	28.741	16.8883	24.5961	22.7689	22.3039	1.32707	9.46292	8.38673
pa1181	chr1:183903006-183903293	31.9205	34.8998	27.0212	15.9151	13.6613	25.0919	5.30827	10.6458	9.78452
pa1182	chr1:183903535-183903911	29.2604	26.6881	27.0212	14.4683	20.492	23.6979	5.30827	1.18287	5.59116
pa1183	chr1:183936773-183937289	34.5805	55.4291	43.9095	36.1707	6.83067	36.2439	26.5413	50.8632	40.5359
pa1184	chr1:183937328-183937862	29.2604	34.8998	77.686	50.639	22.7689	43.2139	35.8308	88.7149	72.685
pa1185	chr1:183937943-183938286	15.9602	34.8998	47.2871	20.2556	9.10757	23.6979	31.8496	42.5832	32.1491
pa1186	chr1:183938323-183939055	61.1809	67.7467	54.0424	31.8302	20.492	37.6379	31.8496	36.6688	44.7293
pa1187	chr1:183951553-183952432	55.8608	96.4877	57.4201	39.0644	36.4303	47.3958	43.7932	39.0346	34.9447
pa1188	chr1:183952507-183953058	66.501	73.9055	67.553	41.958	25.0458	34.8499	29.1955	49.6804	40.5359
pa1189	chr1:183957889-183958405	45.2207	32.8469	40.5318	26.0429	22.7689	26.4859	17.2519	21.2916	6.98895
pa1190	chr1:183970930-183971882	93.1014	98.5406	101.33	79.5755	54.6454	68.3058	43.7932	74.5205	78.2762
pa1191	chr1:183971890-183972200	71.8211	67.7467	30.3989	40.5112	38.7072	37.6379	27.8684	26.023	53.116
pa1192	chr1:183972957-183974085	50.5407	53.3762	27.0212	23.1493	25.0458	36.2439	66.3533	112.372	78.2762
pa1193	chr1:183987419-183989266	271.324	275.093	253.324	208.343	239.074	250.919	90.2405	171.516	171.928
pa1194	chr1:183989699-183990151	42.5606	45.1645	33.7765	44.8517	31.8765	37.6379	17.2519	21.2916	20.9668
pa1195	chr1:183990247-183991139	71.8211	47.2174	77.686	39.0644	15.9382	61.3358	27.8684	44.9489	58.7071
pa1196	chr1:183993804-183994425	34.5805	53.3762	43.9095	28.9366	15.9382	40.4259	14.5977	39.0346	22.3646
pa1197	chr1:183997552-183998539	66.501	106.752	77.686	50.639	40.984	43.2139	11.9436	24.8402	29.3536
pa1198	chr1:183998707-183999096	37.2405	32.8469	57.4201	34.7239	13.6613	27.8799	7.9624	22.4744	25.1602
pa1199	chr1:184000144-184000489	34.5805	49.2703	20.2659	10.1278	11.3845	23.6979	6.63533	7.09719	4.19337
pa1200	chr1:184001641-184003587	130.342	178.605	158.75	111.406	93.3526	140.794	41.1391	47.3146	33.5469
pa1201	chr1:184003735-184004182	37.2405	75.9584	57.4201	18.8088	31.8765	46.0018	17.2519	21.2916	20.9668
pa1202	chr1:184004185-184004826	58.5209	80.0643	77.686	41.958	43.2609	79.4577	21.2331	29.5716	22.3646
pa1203	chr1:184005219-184006090	31.9205	59.535	57.4201	43.4048	31.8765	33.4559	42.4661	68.6062	43.3315
pa1204	chr1:184006773-184007489	66.501	82.1172	81.0636	59.32	50.0916	52.9718	35.8308	80.4349	60.1049
pa1205	chr1:184020270-184020767	21.2803	32.8469	13.5106	28.9366	34.1534	29.2739	43.7932	55.5947	33.5469
pa1206	chr1:184356775-184357710	34.5805	34.8998	30.3989	44.8517	50.0916	32.0619	74.3157	94.6292	107.63
pa1207	chr1:184633963-184634666	18.6203	6.15879	27.0212	37.6175	20.492	2.78799	42.4661	39.0346	48.9226
pa1208	chr1:184804760-184805180	611.809	550.185	800.503	428.261	617.038	423.775	351.673	309.911	332.674
pa1209	chr1:185125131-185126167	53.2008	57.482	30.3989	56.4263	59.1992	40.4259	57.0639	67.4233	62.9005
pa1210	chr1:185286677-185287719	42.5606	36.9527	64.1754	52.0858	47.8147	34.8499	50.4285	67.4233	47.5248
pa1211	chr1:185312216-185312558	23.9404	24.6352	40.5318	17.3619	13.6613	18.1219	3.9812	5.91433	8.38673
pa1212	chr1:186649519-186650867	42.5606	20.5293	43.9095	68.0009	40.984	22.3039	106.165	89.8978	60.1049
pa1213	chr1:187689928-187692794	13.3002	26.6881	3.37765	23.1493	11.3845	9.75797	165.883	300.448	369.016
pa1214	chr1:190446992-190448913	61.1809	53.3762	30.3989	108.512	159.382	47.3958	204.368	117.104	152.359
pa1215	chr1:192691049-192692269	31.9205	14.3705	0	14.4683	4.55378	9.75797	62.3721	114.738	138.381
pa1216	chr1:192692821-192693789	2.66004	16.4234	6.7553	5.78731	4.55378	5.57598	54.4097	81.6177	78.2762
pa1217	chr1:192698060-192698943	5.32008	10.2646	13.5106	5.78731	4.55378	2.78799	49.1015	75.7034	65.6961
pa1218	chr1:192698977-192699526	7.98012	0	0	1.44683	4.55378	6.96998	57.0639	65.0576	83.8673
pa1219	chr1:193153662-193156176	289.944	238.14	239.813	190.981	186.705	185.401	169.865	254.316	313.105
pa1220	chr1:193397623-193398061	452.207	402.374	604.6	289.366	421.225	310.861	249.489	241.305	255.795
pa1221	chr1:197237741-197238451	69.161	59.535	50.6648	41.958	77.4143	39.0319	61.0451	55.5947	53.116
pa1222	chr1:197283190-197283958	90.4413	69.7996	40.5318	15.9151	29.5996	23.6979	13.2707	7.09719	12.5801
pa1223	chr1:197283975-197284430	23.9404	43.1115	47.2871	26.0429	25.0458	27.8799	9.28947	11.8287	13.9779
pa1224	chr1:197284441-197284838	34.5805	39.0057	30.3989	17.3619	13.6613	12.546	7.9624	5.91433	6.98895
pa1225	chr1:198126784-198127205	26.6004	30.7939	54.0424	18.8088	20.492	23.6979	19.906	50.8632	50.3204
pa1226	chr1:198898760-198900126	90.4413	71.8525	87.8189	57.8731	66.0299	69.6998	82.2781	91.0806	110.425
pa1227	chr1:198901089-198902648	231.423	211.452	155.372	146.13	170.767	170.067	205.695	328.837	349.447
pa1228	chr1:198902678-198903535	119.702	73.9055	50.6648	63.6604	72.8605	86.4277	102.184	137.212	145.37
pa1229	chr1:198903539-198906618	263.344	166.287	249.946	282.131	252.735	280.193	368.925	424.649	424.928
pa1230	chr1:199048631-199049094	23.9404	32.8469	54.0424	2.89366	2.27689	16.7279	3.9812	9.46292	19.569
pa1231	chr1:199050142-199051618	122.362	153.97	124.973	46.2985	54.6454	83.6397	71.6616	119.469	146.768
pa1232	chr1:199051624-199054276	263.344	336.68	293.856	172.173	168.49	269.041	313.188	532.29	512.989
pa1233	chr1:200229201-200230741	2.66004	8.21172	6.7553	5.78731	9.10757	5.57598	66.3533	119.469	104.834
pa1234	chr1:200271678-200271972	26.6004	18.4764	20.2659	10.1278	18.2151	20.9099	2.65413	8.28006	8.38673
pa1235	chr1:200331903-200332305	31.9205	24.6352	40.5318	24.5961	13.6613	30.6679	5.30827	4.73146	8.38673
pa1236	chr1:200336947-200337592	55.8608	55.4291	54.0424	14.4683	25.0458	43.2139	19.906	17.743	16.7735
pa1237	chr1:200337812-200338151	29.2604	26.6881	27.0212	13.0215	4.55378	19.5159	5.30827	8.28006	18.1713
pa1238	chr1:200340536-200341470	61.1809	82.1172	60.7977	34.7239	25.0458	72.4878	45.1203	76.8863	65.6961
pa1239	chr1:200369299-200370347	66.501	121.123	101.33	56.4263	40.984	101.762	58.3909	87.5321	93.6519
pa1240	chr1:200993119-200993707	50.5407	26.6881	30.3989	30.3834	6.83067	18.1219	42.4661	74.5205	60.1049
pa1241	chr1:200993903-200994784	47.8807	22.5822	27.0212	17.3619	6.83067	12.546	57.0639	101.726	71.2872
pa1242	chr1:201200174-201200574	500.087	463.962	668.775	328.43	482.701	319.225	256.124	229.476	259.989
pa1243	chr1:201417431-201418794	71.8211	90.3289	114.84	70.8946	56.9223	89.2157	74.3157	138.395	106.232
pa1244	chr1:201419022-201419755	58.5209	78.0113	74.3083	44.8517	18.2151	44.6079	33.1767	35.486	19.569
pa1245	chr1:201419809-201420119	13.3002	24.6352	30.3989	13.0215	13.6613	16.7279	6.63533	11.8287	5.59116
pa1246	chr1:201463988-201465258	55.8608	71.8525	64.1754	75.2351	36.4303	47.3958	84.9323	127.749	103.436
pa1247	chr1:201465277-201466014	66.501	49.2703	81.0636	70.8946	56.9223	71.0938	106.165	139.578	138.381
pa1248	chr1:201467738-201468926	42.5606	59.535	81.0636	46.2985	34.1534	29.2739	69.0075	92.2635	76.8784
pa1249	chr1:201468984-201469766	34.5805	22.5822	33.7765	33.277	11.3845	29.2739	41.1391	80.4349	50.3204
pa1250	chr1:201469769-201470802	85.1213	86.2231	97.9519	49.1922	75.1374	66.9118	76.9699	111.189	102.039
pa1251	chr1:201472272-201473785	98.4215	75.9584	104.707	108.512	63.753	73.8818	82.2781	157.321	155.155
pa1252	chr1:201474131-201474747	23.9404	43.1115	54.0424	15.9151	18.2151	22.3039	39.812	54.4118	48.9226
pa1253	chr1:201475148-201476116	18.6203	63.6408	54.0424	65.1073	40.984	51.5778	78.2969	111.189	85.2651
pa1254	chr1:201508590-201509123	18.6203	30.7939	10.133	33.277	15.9382	19.5159	34.5037	47.3146	32.1491
pa1255	chr1:201509137-201509734	7.98012	26.6881	30.3989	33.277	13.6613	27.8799	25.2143	46.1318	39.1381
pa1256	chr1:201520327-201521237	47.8807	47.2174	64.1754	39.0644	29.5996	44.6079	29.1955	68.6062	64.2983
pa1257	chr1:201521333-201522728	55.8608	67.7467	67.553	46.2985	40.984	46.0018	59.718	114.738	110.425
pa1258	chr1:201522738-201523069	13.3002	26.6881	40.5318	5.78731	6.83067	32.0619	17.2519	28.3888	11.1823
pa1259	chr1:201534319-201535385	47.8807	59.535	57.4201	47.7453	31.8765	46.0018	54.4097	95.8121	61.5027
pa1260	chr1:201683625-201684100	29.2604	34.8998	37.1542	30.3834	38.7072	25.0919	26.5413	18.9258	20.9668
pa1261	chr1:201688116-201688571	39.9006	32.8469	43.9095	30.3834	13.6613	33.4559	14.5977	31.9374	27.9558
pa1262	chr1:201688833-201689126	23.9404	18.4764	37.1542	33.277	15.9382	18.1219	13.2707	42.5832	25.1602
pa1263	chr1:201689145-201689945	98.4215	135.493	141.861	88.2565	61.4761	92.0037	49.1015	80.4349	74.0828
pa1264	chr1:201690324-201690691	23.9404	61.5879	57.4201	33.277	15.9382	19.5159	11.9436	23.6573	18.1713
pa1265	chr1:201699328-201699913	29.2604	41.0586	54.0424	36.1707	15.9382	32.0619	55.7368	69.7891	90.8563
pa1266	chr1:201699974-201700433	61.1809	71.8525	67.553	44.8517	22.7689	58.5478	54.4097	119.469	97.8452
pa1267	chr1:201700570-201701156	34.5805	43.1115	54.0424	36.1707	22.7689	27.8799	37.1579	87.5321	71.2872
pa1268	chr1:201737990-201738886	85.1213	71.8525	81.0636	44.8517	34.1534	41.8199	61.0451	92.2635	81.0718
pa1269	chr1:201739022-201739359	5.32008	32.8469	37.1542	26.0429	9.10757	23.6979	23.8872	54.4118	39.1381
pa1270	chr1:201739364-201740224	138.322	201.187	202.659	115.746	136.613	121.278	114.128	204.636	194.293
pa1271	chr1:201740643-201741340	63.8409	59.535	111.462	49.1922	18.2151	37.6379	26.5413	63.8747	79.674
pa1272	chr1:201742666-201743104	26.6004	36.9527	30.3989	15.9151	13.6613	18.1219	11.9436	34.3031	11.1823
pa1273	chr1:201743119-201743639	45.2207	55.4291	64.1754	13.0215	15.9382	30.6679	22.5601	24.8402	29.3536
pa1274	chr1:201759174-201761110	191.523	234.034	165.505	157.704	200.366	128.248	157.921	237.756	273.967
pa1275	chr1:201761145-201761594	26.6004	59.535	27.0212	39.0644	27.3227	23.6979	30.5225	69.7891	37.7403
pa1276	chr1:201856528-201857976	39.9006	41.0586	54.0424	70.8946	50.0916	44.6079	80.9511	127.749	132.79
pa1277	chr1:202091976-202093093	63.8409	84.1701	101.33	41.958	52.3685	43.2139	63.6992	94.6292	97.8452
pa1278	chr1:202098408-202100256	95.7614	80.0643	151.994	63.6604	52.3685	82.2457	128.725	211.733	135.586
pa1279	chr1:202100305-202100761	37.2405	28.741	20.2659	10.1278	15.9382	16.7279	29.1955	49.6804	57.3094
pa1280	chr1:202101270-202101917	31.9205	32.8469	30.3989	21.7024	15.9382	22.3039	42.4661	37.8517	51.7182
pa1281	chr1:202101929-202102219	23.9404	16.4234	30.3989	20.2556	25.0458	12.546	37.1579	54.4118	26.558
pa1282	chr1:202372440-202373340	47.8807	57.482	70.9307	24.5961	15.9382	40.4259	10.6165	11.8287	19.569
pa1283	chr1:202379553-202379870	29.2604	26.6881	33.7765	13.0215	9.10757	9.75797	6.63533	5.91433	12.5801
pa1284	chr1:202379883-202380483	53.2008	71.8525	50.6648	28.9366	31.8765	47.3958	37.1579	24.8402	30.7514
pa1285	chr1:202384655-202385283	47.8807	45.1645	64.1754	27.4897	15.9382	37.6379	3.9812	5.91433	9.78452
pa1286	chr1:202385677-202386250	50.5407	69.7996	37.1542	39.0644	18.2151	34.8499	5.30827	10.6458	5.59116
pa1287	chr1:202386316-202386759	31.9205	41.0586	54.0424	17.3619	13.6613	43.2139	5.30827	10.6458	5.59116
pa1288	chr1:203097242-203099869	122.362	203.24	239.813	167.832	68.3067	167.279	272.049	371.42	271.171
pa1289	chr1:203099894-203100703	26.6004	59.535	47.2871	31.8302	25.0458	37.6379	41.1391	81.6177	50.3204
pa1290	chr1:203113147-203114020	29.2604	28.741	27.0212	21.7024	43.2609	40.4259	50.4285	74.5205	93.6519
pa1291	chr1:203243449-203243915	29.2604	36.9527	40.5318	13.0215	25.0458	19.5159	7.9624	5.91433	5.59116
pa1292	chr1:203244077-203244718	82.4612	104.699	135.106	10.1278	36.4303	15.3339	9.28947	2.36573	11.1823
pa1293	chr1:203247164-203247641	34.5805	34.8998	40.5318	52.0858	11.3845	18.1219	11.9436	18.9258	13.9779
pa1294	chr1:203248016-203248684	98.4215	88.276	91.1966	70.8946	97.9063	48.7898	35.8308	20.1087	22.3646
pa1295	chr1:203259062-203259583	71.8211	49.2703	64.1754	47.7453	52.3685	33.4559	54.4097	55.5947	46.127
pa1296	chr1:203259685-203260556	106.402	53.3762	47.2871	81.0224	68.3067	43.2139	99.53	99.3607	57.3094
pa1297	chr1:203273663-203274005	26.6004	16.4234	20.2659	20.2556	13.6613	4.18199	6.63533	7.09719	2.79558
pa1298	chr1:203274693-203275903	61.1809	41.0586	70.9307	86.8097	72.8605	54.3658	84.9323	76.8863	71.2872
pa1299	chr1:203764174-203764688	34.5805	57.482	27.0212	21.7024	36.4303	26.4859	51.7556	56.7775	55.9116
pa1300	chr1:204379939-204380980	82.4612	36.9527	74.3083	98.3843	56.9223	37.6379	79.624	68.6062	57.3094
pa1301	chr1:204381122-204381699	26.6004	20.5293	30.3989	33.277	25.0458	20.9099	55.7368	52.0461	53.116
pa1302	chr1:204434330-204435569	103.742	88.276	111.462	63.6604	43.2609	61.3358	80.9511	141.944	103.436
pa1303	chr1:204435771-204436870	85.1213	137.546	135.106	88.2565	66.0299	96.1857	118.109	193.99	145.37
pa1304	chr1:204436976-204437435	50.5407	45.1645	50.6648	31.8302	29.5996	40.4259	34.5037	57.9604	69.8895
pa1305	chr1:204437455-204438004	47.8807	36.9527	43.9095	28.9366	29.5996	22.3039	42.4661	78.0691	72.685
pa1306	chr1:204441978-204442977	58.5209	82.1172	64.1754	40.5112	22.7689	47.3958	31.8496	52.0461	41.9337
pa1307	chr1:204444866-204445458	21.2803	45.1645	33.7765	21.7024	20.492	27.8799	30.5225	44.9489	50.3204
pa1308	chr1:204445525-204445902	13.3002	26.6881	33.7765	10.1278	2.27689	19.5159	21.2331	26.023	27.9558
pa1309	chr1:204446358-204446891	37.2405	26.6881	50.6648	34.7239	13.6613	30.6679	46.4473	76.8863	50.3204
pa1310	chr1:204446998-204447471	42.5606	49.2703	81.0636	34.7239	22.7689	32.0619	35.8308	76.8863	85.2651
pa1311	chr1:204447995-204448916	77.1411	63.6408	81.0636	31.8302	22.7689	30.6679	27.8684	48.4975	41.9337
pa1312	chr1:204460827-204461256	37.2405	30.7939	33.7765	20.2556	13.6613	26.4859	10.6165	17.743	12.5801
pa1313	chr1:204462658-204463246	13.3002	10.2646	27.0212	36.1707	13.6613	25.0919	30.5225	60.3261	54.5138
pa1314	chr1:204463910-204464691	15.9602	18.4764	60.7977	31.8302	36.4303	20.9099	47.7744	49.6804	67.0939
pa1315	chr1:204476151-204477084	162.262	69.7996	151.994	147.576	86.5219	66.9118	88.9135	73.3377	64.2983
pa1316	chr1:204811024-204811696	79.8012	41.0586	50.6648	26.0429	31.8765	36.2439	41.1391	54.4118	48.9226
pa1317	chr1:204811965-204812727	79.8012	55.4291	64.1754	41.958	9.10757	66.9118	59.718	101.726	96.4474
pa1318	chr1:204838768-204839438	37.2405	36.9527	47.2871	18.8088	25.0458	25.0919	38.4849	57.9604	46.127
pa1319	chr1:204839589-204839951	15.9602	26.6881	6.7553	10.1278	4.55378	15.3339	10.6165	14.1944	15.3757
pa1320	chr1:204839958-204840220	39.9006	22.5822	33.7765	28.9366	25.0458	26.4859	31.8496	68.6062	39.1381
pa1321	chr1:204840248-204841023	58.5209	73.9055	50.6648	36.1707	45.5378	30.6679	58.3909	83.9835	85.2651
pa1322	chr1:204853904-204854255	39.9006	22.5822	33.7765	4.34048	11.3845	4.18199	14.5977	16.5601	18.1713
pa1323	chr1:204854260-204854647	58.5209	39.0057	37.1542	2.89366	2.27689	12.546	17.2519	27.2059	18.1713
pa1324	chr1:204854790-204855362	53.2008	43.1115	67.553	11.5746	4.55378	11.152	15.9248	31.9374	26.558
pa1325	chr1:204957050-204957903	71.8211	51.3232	67.553	40.5112	36.4303	55.7598	22.5601	36.6688	30.7514
pa1326	chr1:204958000-204958521	37.2405	26.6881	43.9095	30.3834	27.3227	27.8799	35.8308	63.8747	40.5359
pa1327	chr1:204958721-204961470	258.024	295.622	290.478	272.004	154.829	232.797	252.143	411.637	313.105
pa1328	chr1:204961648-204962289	31.9205	12.3176	20.2659	21.7024	4.55378	12.546	38.4849	44.9489	30.7514
pa1329	chr1:204983062-204984278	13.3002	22.5822	10.133	10.1278	6.83067	16.7279	61.0451	87.5321	65.6961
pa1330	chr1:205006224-205006542	23.9404	24.6352	23.6436	2.89366	9.10757	22.3039	3.9812	5.91433	5.59116
pa1331	chr1:205006626-205006954	37.2405	22.5822	27.0212	11.5746	11.3845	26.4859	5.30827	17.743	5.59116
pa1332	chr1:205010423-205010917	42.5606	34.8998	47.2871	14.4683	6.83067	30.6679	18.5789	22.4744	9.78452
pa1333	chr1:205010926-205011227	29.2604	22.5822	30.3989	18.8088	9.10757	19.5159	10.6165	18.9258	4.19337
pa1334	chr1:205011250-205012038	66.501	82.1172	74.3083	49.1922	22.7689	78.0637	55.7368	59.1433	65.6961
pa1335	chr1:205012450-205013545	39.9006	129.335	175.638	83.916	27.3227	89.2157	115.455	152.59	111.823
pa1336	chr1:205013599-205014304	39.9006	104.699	101.33	33.277	31.8765	48.7898	46.4473	125.384	72.685
pa1337	chr1:205014329-205015306	53.2008	170.393	138.484	72.3414	54.6454	101.762	98.2029	136.03	132.79
pa1338	chr1:205015464-205016283	63.8409	121.123	145.239	68.0009	47.8147	72.4878	70.3345	151.407	103.436
pa1339	chr1:205016401-205017571	98.4215	229.928	253.324	112.853	70.5836	157.521	156.594	276.791	222.248
pa1340	chr1:205017643-205018567	69.161	135.493	124.973	65.1073	31.8765	83.6397	108.819	201.087	136.983
pa1341	chr1:205018577-205019677	82.4612	145.758	165.505	63.6604	52.3685	54.3658	114.128	180.978	180.315
pa1342	chr1:205019842-205020602	69.161	84.1701	87.8189	57.8731	36.4303	73.8818	47.7744	89.8978	74.0828
pa1343	chr1:205020616-205021016	29.2604	39.0057	37.1542	26.0429	2.27689	19.5159	23.8872	24.8402	33.5469
pa1344	chr1:205021083-205022791	61.1809	125.229	209.414	76.6819	27.3227	89.2157	84.9323	132.481	109.028
pa1345	chr1:205090948-205091420	79.8012	92.3818	43.9095	102.725	120.675	61.3358	124.744	117.104	93.6519
pa1346	chr1:205152498-205152706	23.9404	10.2646	20.2659	7.23414	2.27689	16.7279	3.9812	3.5486	12.5801
pa1347	chr1:205198779-205200658	61.1809	147.811	104.707	82.4692	40.984	103.156	139.342	214.099	215.26
pa1348	chr1:205200795-205201466	18.6203	34.8998	43.9095	20.2556	11.3845	25.0919	33.1767	59.1433	53.116
pa1349	chr1:205214385-205214943	50.5407	36.9527	43.9095	8.68097	2.27689	19.5159	55.7368	65.0576	58.7071
pa1350	chr1:205215118-205216822	127.682	192.975	141.861	102.725	61.4761	133.824	172.519	318.191	286.547
pa1351	chr1:205216824-205219995	135.662	217.611	300.611	141.789	118.398	150.551	274.703	471.963	389.983
pa1352	chr1:205220150-205221523	39.9006	71.8525	64.1754	20.2556	18.2151	18.1219	58.3909	119.469	106.232
pa1353	chr1:205226618-205227148	45.2207	51.3232	57.4201	36.1707	31.8765	47.3958	11.9436	41.4003	37.7403
pa1354	chr1:205227227-205227661	34.5805	41.0586	47.2871	36.1707	22.7689	34.8499	10.6165	31.9374	26.558
pa1355	chr1:205227692-205228084	53.2008	43.1115	57.4201	28.9366	13.6613	33.4559	22.5601	26.023	29.3536
pa1356	chr1:205228438-205228834	18.6203	34.8998	37.1542	28.9366	9.10757	18.1219	10.6165	14.1944	15.3757
pa1357	chr1:205473963-205474538	21.2803	51.3232	54.0424	24.5961	15.9382	27.8799	14.5977	31.9374	15.3757
pa1358	chr1:205476834-205477467	37.2405	47.2174	54.0424	21.7024	4.55378	29.2739	23.8872	15.3773	9.78452
pa1359	chr1:205480277-205480950	58.5209	59.535	54.0424	21.7024	25.0458	55.7598	19.906	36.6688	20.9668
pa1360	chr1:205481988-205482490	13.3002	34.8998	57.4201	11.5746	6.83067	20.9099	5.30827	11.8287	15.3757
pa1361	chr1:205482835-205483707	42.5606	59.535	57.4201	26.0429	9.10757	34.8499	13.2707	18.9258	12.5801
pa1362	chr1:205485135-205485812	53.2008	57.482	60.7977	20.2556	13.6613	39.0319	13.2707	39.0346	22.3646
pa1363	chr1:205486027-205486783	53.2008	82.1172	67.553	34.7239	20.492	34.8499	37.1579	49.6804	37.7403
pa1364	chr1:205486847-205487453	50.5407	39.0057	67.553	37.6175	22.7689	43.2139	43.7932	69.7891	55.9116
pa1365	chr1:205487459-205488020	53.2008	55.4291	77.686	30.3834	31.8765	44.6079	33.1767	50.8632	48.9226
pa1366	chr1:205488174-205488469	34.5805	34.8998	33.7765	28.9366	11.3845	37.6379	41.1391	49.6804	30.7514
pa1367	chr1:205488686-205489227	39.9006	51.3232	60.7977	37.6175	15.9382	34.8499	35.8308	42.5832	41.9337
pa1368	chr1:205489290-205489579	37.2405	20.5293	43.9095	10.1278	6.83067	16.7279	10.6165	20.1087	15.3757
pa1369	chr1:205644207-205646919	276.644	418.798	462.738	176.513	177.598	238.373	294.609	524.009	451.486
pa1370	chr1:205647462-205648114	26.6004	57.482	57.4201	36.1707	27.3227	18.1219	34.5037	55.5947	47.5248
pa1371	chr1:205719466-205719880	39.9006	69.7996	54.0424	52.0858	52.3685	40.4259	34.5037	30.7545	40.5359
pa1372	chr1:205894709-205895252	31.9205	36.9527	47.2871	8.68097	11.3845	11.152	5.30827	5.91433	4.19337
pa1373	chr1:205895277-205895590	31.9205	26.6881	43.9095	13.0215	4.55378	13.94	5.30827	4.73146	8.38673
pa1374	chr1:205895662-205899255	422.946	552.238	729.573	175.066	79.6912	224.433	62.3721	117.104	82.4696
pa1375	chr1:205902759-205903700	93.1014	80.0643	97.9519	27.4897	36.4303	50.1838	3.9812	14.1944	5.59116
pa1376	chr1:206098519-206098891	26.6004	53.3762	60.7977	1.44683	4.55378	12.546	7.9624	10.6458	2.79558
pa1377	chr1:206132276-206132980	50.5407	53.3762	50.6648	27.4897	15.9382	11.152	10.6165	10.6458	12.5801
pa1378	chr1:206490175-206490927	61.1809	63.6408	108.085	17.3619	18.2151	26.4859	34.5037	26.023	26.558
pa1379	chr1:206537863-206538192	29.2604	20.5293	23.6436	2.89366	4.55378	1.394	1.32707	8.28006	1.39779
pa1380	chr1:206538213-206539349	122.362	131.388	192.526	28.9366	15.9382	48.7898	43.7932	57.9604	57.3094
pa1381	chr1:206552306-206553659	69.161	131.388	114.84	24.5961	29.5996	18.1219	37.1579	31.9374	22.3646
pa1382	chr1:206553725-206554423	61.1809	67.7467	108.085	10.1278	25.0458	11.152	10.6165	27.2059	25.1602
pa1383	chr1:206555051-206555731	79.8012	67.7467	74.3083	18.8088	36.4303	12.546	25.2143	16.5601	12.5801
pa1384	chr1:206572901-206574017	103.742	98.5406	77.686	17.3619	36.4303	11.152	19.906	52.0461	44.7293
pa1385	chr1:207226031-207226268	26.6004	20.5293	6.7553	26.0429	40.984	30.6679	25.2143	35.486	22.3646
pa1386	chr1:207569614-207570587	7.98012	16.4234	3.37765	7.23414	9.10757	12.546	45.1203	34.3031	78.2762
pa1387	chr1:207570679-207571128	13.3002	6.15879	3.37765	1.44683	0	8.36397	47.7744	39.0346	47.5248
pa1388	chr1:207575879-207576611	82.4612	80.0643	37.1542	30.3834	31.8765	51.5778	59.718	112.372	109.028
pa1389	chr1:207701213-207701615	39.9006	59.535	27.0212	1.44683	2.27689	2.78799	3.9812	2.36573	4.19337
pa1390	chr1:207995413-207996066	45.2207	20.5293	40.5318	41.958	59.1992	32.0619	37.1579	44.9489	26.558
pa1391	chr1:207996238-207997086	93.1014	96.4877	108.085	150.47	125.229	83.6397	144.65	198.721	156.552
pa1392	chr1:207997203-207997575	18.6203	59.535	33.7765	56.4263	50.0916	46.0018	42.4661	65.0576	48.9226
pa1393	chr1:207997594-207998282	79.8012	59.535	40.5318	59.32	77.4143	57.1538	61.0451	66.2405	69.8895
pa1394	chr1:207998615-207999171	50.5407	32.8469	60.7977	43.4048	61.4761	32.0619	27.8684	33.1202	27.9558
pa1395	chr1:208115262-208115873	13.3002	39.0057	27.0212	52.0858	45.5378	37.6379	34.5037	52.0461	58.7071
pa1396	chr1:209816247-209817167	66.501	94.4348	64.1754	60.7668	31.8765	27.8799	22.5601	35.486	30.7514
pa1397	chr1:209876173-209877060	85.1213	65.6938	47.2871	26.0429	22.7689	58.5478	11.9436	49.6804	57.3094
pa1398	chr1:209887266-209888062	55.8608	71.8525	94.5742	44.8517	36.4303	83.6397	27.8684	67.4233	75.4806
pa1399	chr1:209958091-209958482	29.2604	24.6352	43.9095	24.5961	34.1534	18.1219	18.5789	22.4744	13.9779
pa1400	chr1:210027675-210028112	31.9205	24.6352	40.5318	14.4683	4.55378	5.57598	9.28947	5.91433	2.79558
pa1401	chr1:210042859-210043309	47.8807	30.7939	60.7977	13.0215	13.6613	12.546	10.6165	11.8287	8.38673
pa1402	chr1:210043316-210043630	31.9205	57.482	60.7977	15.9151	9.10757	11.152	10.6165	20.1087	15.3757
pa1403	chr1:210043968-210044474	47.8807	47.2174	101.33	15.9151	6.83067	15.3339	22.5601	29.5716	26.558
pa1404	chr1:210052674-210053366	69.161	49.2703	135.106	31.8302	13.6613	29.2739	34.5037	72.1548	82.4696
pa1405	chr1:210410453-210411388	101.081	96.4877	57.4201	28.9366	15.9382	20.9099	25.2143	28.3888	26.558
pa1406	chr1:210566846-210567768	82.4612	108.805	128.351	37.6175	63.753	41.8199	61.0451	55.5947	41.9337
pa1407	chr1:210773730-210774437	29.2604	53.3762	16.8883	8.68097	11.3845	13.94	30.5225	48.4975	48.9226
pa1408	chr1:211023746-211025021	133.002	139.599	145.239	66.5541	47.8147	72.4878	106.165	162.053	142.574
pa1409	chr1:211431311-211432234	103.742	63.6408	64.1754	44.8517	34.1534	36.2439	88.9135	96.995	92.2541
pa1410	chr1:211485502-211486855	45.2207	49.2703	16.8883	34.7239	36.4303	33.4559	86.2593	113.555	90.8563
pa1411	chr1:211907696-211908237	34.5805	34.8998	30.3989	34.7239	31.8765	34.8499	45.1203	53.229	41.9337
pa1412	chr1:211908249-211910105	162.262	178.605	229.68	146.13	81.9681	139.4	156.594	314.642	289.342
pa1413	chr1:211910115-211911171	87.7813	100.594	114.84	63.6604	40.984	59.9418	115.455	198.721	132.79
pa1414	chr1:211911200-211913032	146.302	178.605	199.281	121.534	77.4143	121.278	163.229	321.739	278.16
pa1415	chr1:211914592-211917685	234.083	199.134	222.925	163.492	120.675	190.977	200.387	307.545	327.083
pa1416	chr1:211922199-211922712	42.5606	65.6938	40.5318	28.9366	31.8765	27.8799	10.6165	10.6458	15.3757
pa1417	chr1:211962421-211963006	47.8807	71.8525	40.5318	24.5961	34.1534	46.0018	23.8872	42.5832	46.127
pa1418	chr1:212208160-212208895	47.8807	41.0586	23.6436	46.2985	29.5996	29.2739	54.4097	52.0461	58.7071
pa1419	chr1:212459462-212459976	39.9006	16.4234	16.8883	30.3834	20.492	20.9099	33.1767	41.4003	34.9447
pa1420	chr1:212588357-212589185	93.1014	84.1701	138.484	83.916	66.0299	86.4277	91.5676	147.858	155.155
pa1421	chr1:212589301-212589659	53.2008	80.0643	60.7977	28.9366	34.1534	37.6379	42.4661	96.995	48.9226
pa1422	chr1:212662100-212662700	34.5805	22.5822	40.5318	8.68097	9.10757	13.94	23.8872	52.0461	44.7293
pa1423	chr1:212732526-212733055	55.8608	26.6881	37.1542	57.8731	36.4303	23.6979	33.1767	36.6688	20.9668
pa1424	chr1:212968025-212968738	69.161	63.6408	57.4201	14.4683	15.9382	23.6979	9.28947	4.73146	8.38673
pa1425	chr1:213267767-213268753	34.5805	63.6408	67.553	40.5112	40.984	59.9418	74.3157	115.921	141.177
pa1426	chr1:214161129-214162615	109.062	108.805	165.505	107.065	52.3685	86.4277	102.184	91.0806	82.4696
pa1427	chr1:214163074-214163459	34.5805	26.6881	37.1542	10.1278	6.83067	26.4859	19.906	26.023	9.78452
pa1428	chr1:214168811-214169217	37.2405	36.9527	54.0424	20.2556	11.3845	22.3039	21.2331	29.5716	26.558
pa1429	chr1:214169301-214170438	93.1014	133.44	151.994	72.3414	70.5836	98.9737	76.9699	113.555	150.961
pa1430	chr1:214175231-214175534	21.2803	32.8469	37.1542	8.68097	11.3845	22.3039	18.5789	26.023	27.9558
pa1431	chr1:214175717-214176248	37.2405	61.5879	57.4201	30.3834	31.8765	44.6079	47.7744	49.6804	102.039
pa1432	chr1:214176257-214176520	39.9006	30.7939	27.0212	13.0215	13.6613	22.3039	21.2331	20.1087	47.5248
pa1433	chr1:214176545-214176898	39.9006	45.1645	50.6648	14.4683	9.10757	20.9099	17.2519	31.9374	36.3425
pa1434	chr1:214178372-214179151	79.8012	49.2703	50.6648	33.277	13.6613	44.6079	29.1955	40.2174	51.7182
pa1435	chr1:214181792-214183880	135.662	275.093	253.324	122.98	66.0299	168.673	112.801	199.904	198.486
pa1436	chr1:214190211-214190508	26.6004	18.4764	10.133	8.68097	6.83067	11.152	6.63533	8.28006	13.9779
pa1437	chr1:214191549-214192691	87.7813	94.4348	111.462	60.7668	40.984	69.6998	37.1579	76.8863	95.0497
pa1438	chr1:214192908-214193319	37.2405	20.5293	50.6648	26.0429	29.5996	40.4259	7.9624	24.8402	23.7624
pa1439	chr1:215671133-215671779	0	6.15879	0	7.23414	0	6.96998	34.5037	110.006	96.4474
pa1440	chr1:215739936-215740617	34.5805	59.535	54.0424	70.8946	72.8605	68.3058	55.7368	23.6573	40.5359
pa1441	chr1:216773835-216774405	53.2008	61.5879	40.5318	24.5961	27.3227	26.4859	7.9624	13.0115	6.98895
pa1442	chr1:217804121-217804862	7.98012	20.5293	20.2659	30.3834	25.0458	18.1219	47.7744	52.0461	51.7182
pa1443	chr1:219346793-219347111	23.9404	28.741	23.6436	24.5961	27.3227	15.3339	26.5413	31.9374	26.558
pa1444	chr1:219728088-219729913	146.302	88.276	77.686	70.8946	47.8147	94.7917	183.135	282.705	349.447
pa1445	chr1:219833690-219835891	98.4215	106.752	131.728	47.7453	72.8605	43.2139	114.128	262.596	202.679
pa1446	chr1:219901839-219902416	516.048	431.115	655.264	331.324	457.655	310.861	422.007	389.163	423.53
pa1447	chr1:220700720-220701377	45.2207	16.4234	6.7553	40.5112	38.7072	5.57598	41.1391	36.6688	43.3315
pa1448	chr1:220956463-220957673	5.32008	20.5293	6.7553	11.5746	9.10757	11.152	62.3721	106.458	67.0939
pa1449	chr1:220980968-220982861	5.32008	6.15879	10.133	5.78731	2.27689	4.18199	157.921	254.316	121.608
pa1450	chr1:221508152-221509712	106.402	190.922	131.728	75.2351	47.8147	119.884	2.65413	11.8287	8.38673
pa1451	chr1:221880126-221880841	50.5407	36.9527	81.0636	15.9151	22.7689	23.6979	21.2331	31.9374	51.7182
pa1452	chr1:221881342-221882510	167.582	139.599	141.861	65.1073	84.245	87.8217	151.286	210.55	229.237
pa1453	chr1:221882516-221883132	69.161	51.3232	67.553	34.7239	29.5996	55.7598	65.0263	101.726	117.414
pa1454	chr1:221883136-221883601	82.4612	65.6938	64.1754	24.5961	34.1534	37.6379	38.4849	69.7891	65.6961
pa1455	chr1:221883643-221884618	71.8211	108.805	101.33	52.0858	47.8147	50.1838	55.7368	81.6177	110.425
pa1456	chr1:221884641-221885156	61.1809	47.2174	50.6648	26.0429	15.9382	19.5159	34.5037	31.9374	43.3315
pa1457	chr1:221915609-221916234	45.2207	36.9527	67.553	54.9795	50.0916	27.8799	45.1203	66.2405	44.7293
pa1458	chr1:222790219-222791018	26.6004	8.21172	3.37765	41.958	6.83067	8.36397	45.1203	46.1318	36.3425
pa1459	chr1:222886235-222887061	77.1411	49.2703	37.1542	76.6819	125.229	40.4259	99.53	108.824	88.0607
pa1460	chr1:222936927-222937425	545.308	502.968	699.174	355.92	548.731	363.833	318.496	276.791	311.707
pa1461	chr1:223913818-223914336	10.6402	10.2646	10.133	28.9366	36.4303	37.6379	7.9624	3.5486	4.19337
pa1462	chr1:223952519-223953134	58.5209	73.9055	91.1966	23.1493	27.3227	29.2739	23.8872	29.5716	43.3315
pa1463	chr1:223959463-223960352	53.2008	78.0113	54.0424	31.8302	29.5996	47.3958	33.1767	37.8517	43.3315
pa1464	chr1:223975808-223976631	66.501	98.5406	67.553	30.3834	25.0458	32.0619	31.8496	39.0346	44.7293
pa1465	chr1:223976639-223977219	66.501	90.3289	60.7977	15.9151	15.9382	41.8199	18.5789	37.8517	62.9005
pa1466	chr1:223982169-223983049	39.9006	88.276	64.1754	33.277	54.6454	59.9418	19.906	34.3031	37.7403
pa1467	chr1:223983567-223984502	74.4811	71.8525	81.0636	34.7239	50.0916	58.5478	39.812	52.0461	48.9226
pa1468	chr1:223989477-223991286	127.682	108.805	162.127	83.916	97.9063	110.126	116.782	178.613	178.917
pa1469	chr1:224034131-224034387	31.9205	26.6881	30.3989	39.0644	22.7689	23.6979	23.8872	21.2916	16.7735
pa1470	chr1:224034413-224034715	37.2405	30.7939	40.5318	23.1493	15.9382	22.3039	21.2331	20.1087	18.1713
pa1471	chr1:224267814-224269329	29.2604	34.8998	16.8883	8.68097	13.6613	16.7279	103.511	147.858	162.144
pa1472	chr1:224301126-224301865	47.8807	24.6352	30.3989	53.5326	31.8765	40.4259	55.7368	48.4975	58.7071
pa1473	chr1:224475077-224476040	42.5606	49.2703	74.3083	31.8302	22.7689	40.4259	61.0451	108.824	81.0718
pa1474	chr1:224517848-224518079	18.6203	18.4764	27.0212	24.5961	20.492	9.75797	21.2331	37.8517	22.3646
pa1475	chr1:225455767-225456086	409.646	334.628	516.781	240.173	377.964	227.221	100.857	101.726	110.425
pa1476	chr1:225635536-225635858	42.5606	26.6881	27.0212	8.68097	11.3845	12.546	7.9624	15.3773	19.569
pa1477	chr1:225696359-225697261	71.8211	94.4348	74.3083	49.1922	52.3685	52.9718	33.1767	46.1318	60.1049
pa1478	chr1:225697969-225698349	29.2604	32.8469	33.7765	7.23414	4.55378	16.7279	3.9812	3.5486	6.98895
pa1479	chr1:225732596-225733177	53.2008	36.9527	60.7977	15.9151	15.9382	25.0919	9.28947	9.46292	9.78452
pa1480	chr1:225965430-225965899	23.9404	20.5293	23.6436	43.4048	13.6613	16.7279	37.1579	29.5716	34.9447
pa1481	chr1:226034694-226036869	95.7614	188.87	226.303	114.299	66.0299	118.49	92.8947	141.944	152.359
pa1482	chr1:226037422-226037767	26.6004	34.8998	40.5318	10.1278	9.10757	9.75797	7.9624	3.5486	8.38673
pa1483	chr1:226044653-226045025	39.9006	22.5822	54.0424	10.1278	15.9382	18.1219	0	8.28006	5.59116
pa1484	chr1:226045181-226045447	23.9404	20.5293	20.2659	15.9151	6.83067	23.6979	5.30827	9.46292	1.39779
pa1485	chr1:226045521-226045930	31.9205	49.2703	50.6648	17.3619	11.3845	44.6079	7.9624	7.09719	1.39779
pa1486	chr1:226064485-226065226	66.501	73.9055	57.4201	49.1922	22.7689	34.8499	3.9812	2.36573	4.19337
pa1487	chr1:226065577-226066127	47.8807	45.1645	60.7977	27.4897	13.6613	43.2139	6.63533	11.8287	23.7624
pa1488	chr1:226068527-226069043	31.9205	43.1115	30.3989	31.8302	13.6613	37.6379	11.9436	28.3888	25.1602
pa1489	chr1:226069082-226069280	21.2803	24.6352	23.6436	14.4683	13.6613	23.6979	6.63533	13.0115	8.38673
pa1490	chr1:226107251-226107739	69.161	43.1115	40.5318	10.1278	2.27689	15.3339	3.9812	7.09719	5.59116
pa1491	chr1:226108180-226108485	31.9205	14.3705	30.3989	2.89366	0	11.152	1.32707	3.5486	4.19337
pa1492	chr1:226187116-226188335	90.4413	49.2703	47.2871	83.916	104.737	51.5778	132.707	123.018	138.381
pa1493	chr1:226248561-226249731	71.8211	59.535	60.7977	92.597	59.1992	62.7298	94.2217	105.275	96.4474
pa1494	chr1:226250700-226251275	58.5209	20.5293	60.7977	78.1287	68.3067	50.1838	75.6428	63.8747	88.0607
pa1495	chr1:226251286-226252173	74.4811	59.535	33.7765	59.32	81.9681	52.9718	47.7744	66.2405	57.3094
pa1496	chr1:226855678-226856603	61.1809	61.5879	23.6436	47.7453	50.0916	61.3358	10.6165	14.1944	25.1602
pa1497	chr1:226863147-226863919	47.8807	59.535	50.6648	33.277	68.3067	34.8499	34.5037	28.3888	30.7514
pa1498	chr1:226863936-226865084	130.342	112.911	77.686	69.4478	66.0299	65.5178	65.0263	76.8863	58.7071
pa1499	chr1:226868231-226868548	29.2604	28.741	30.3989	17.3619	15.9382	16.7279	25.2143	24.8402	13.9779
pa1500	chr1:226876433-226877361	29.2604	49.2703	40.5318	37.6175	31.8765	37.6379	57.0639	73.3377	58.7071
pa1501	chr1:226891415-226891906	29.2604	32.8469	37.1542	31.8302	20.492	34.8499	49.1015	52.0461	51.7182
pa1502	chr1:226926205-226927039	39.9006	51.3232	50.6648	66.5541	45.5378	33.4559	61.0451	63.8747	43.3315
pa1503	chr1:226971842-226972391	39.9006	43.1115	47.2871	31.8302	27.3227	18.1219	9.28947	31.9374	8.38673
pa1504	chr1:227162923-227163350	21.2803	36.9527	57.4201	33.277	11.3845	25.0919	1.32707	1.18287	5.59116
pa1505	chr1:227219763-227220495	15.9602	22.5822	16.8883	13.0215	11.3845	16.7279	37.1579	44.9489	55.9116
pa1506	chr1:227504153-227505672	95.7614	73.9055	97.9519	54.9795	72.8605	65.5178	94.2217	132.481	143.972
pa1507	chr1:227618725-227620069	98.4215	117.017	121.595	99.8311	68.3067	80.8517	130.053	231.842	181.713
pa1508	chr1:227620156-227620535	37.2405	12.3176	30.3989	14.4683	6.83067	15.3339	33.1767	46.1318	51.7182
pa1509	chr1:227627672-227628519	34.5805	24.6352	50.6648	8.68097	34.1534	20.9099	49.1015	80.4349	76.8784
pa1510	chr1:228327045-228327547	29.2604	22.5822	30.3989	49.1922	6.83067	22.3039	39.812	41.4003	32.1491
pa1511	chr1:228644049-228645345	37.2405	43.1115	30.3989	69.4478	54.6454	40.4259	95.5488	72.1548	76.8784
pa1512	chr1:228645698-228646333	31.9205	10.2646	3.37765	69.4478	40.984	37.6379	63.6992	55.5947	36.3425
pa1513	chr1:228872150-228872583	31.9205	39.0057	57.4201	24.5961	18.2151	29.2739	22.5601	31.9374	40.5359
pa1514	chr1:228971356-228973197	109.062	172.446	148.617	46.2985	47.8147	64.1238	112.801	236.573	240.42
pa1515	chr1:229011544-229012020	26.6004	41.0586	47.2871	20.2556	11.3845	15.3339	9.28947	15.3773	20.9668
pa1516	chr1:229363355-229364044	58.5209	55.4291	43.9095	60.7668	56.9223	58.5478	67.6804	145.492	164.939
pa1517	chr1:229364526-229364993	42.5606	55.4291	37.1542	34.7239	22.7689	37.6379	31.8496	72.1548	82.4696
pa1518	chr1:229365149-229365777	61.1809	67.7467	57.4201	53.5326	54.6454	43.2139	71.6616	132.481	141.177
pa1519	chr1:229365779-229367497	207.483	201.187	219.547	157.704	193.536	172.855	199.06	391.529	343.856
pa1520	chr1:229367921-229368881	109.062	96.4877	87.8189	44.8517	50.0916	66.9118	30.5225	67.4233	55.9116
pa1521	chr1:229369245-229369582	21.2803	26.6881	30.3989	11.5746	11.3845	12.546	13.2707	20.1087	18.1713
pa1522	chr1:229369762-229370261	66.501	65.6938	70.9307	15.9151	6.83067	30.6679	17.2519	26.023	16.7735
pa1523	chr1:229374073-229374815	61.1809	59.535	67.553	21.7024	20.492	33.4559	3.9812	11.8287	9.78452
pa1524	chr1:229375071-229375354	37.2405	34.8998	23.6436	8.68097	4.55378	6.96998	2.65413	1.18287	0
pa1525	chr1:229644112-229644565	31.9205	20.5293	40.5318	37.6175	20.492	8.36397	46.4473	48.4975	43.3315
pa1526	chr1:229714541-229715968	71.8211	86.2231	111.462	44.8517	18.2151	41.8199	96.8759	130.115	135.586
pa1527	chr1:230305505-230305958	42.5606	34.8998	54.0424	5.78731	9.10757	1.394	5.30827	5.91433	1.39779
pa1528	chr1:230479287-230479716	42.5606	20.5293	27.0212	23.1493	2.27689	22.3039	6.63533	5.91433	5.59116
pa1529	chr1:230480036-230480877	45.2207	75.9584	101.33	41.958	13.6613	30.6679	3.9812	2.36573	1.39779
pa1530	chr1:230815020-230816015	37.2405	16.4234	27.0212	24.5961	25.0458	15.3339	50.4285	94.6292	57.3094
pa1531	chr1:230828119-230828510	15.9602	10.2646	10.133	17.3619	15.9382	8.36397	29.1955	31.9374	36.3425
pa1532	chr1:230888640-230888991	2.66004	30.7939	10.133	10.1278	11.3845	9.75797	6.63533	9.46292	1.39779
pa1533	chr1:230933760-230934410	34.5805	30.7939	37.1542	20.2556	34.1534	32.0619	27.8684	39.0346	44.7293
pa1534	chr1:230940771-230942877	188.863	215.558	199.281	211.237	182.151	239.767	191.098	317.008	382.994
pa1535	chr1:230942988-230943909	66.501	104.699	128.351	92.597	68.3067	107.338	147.304	235.39	198.486
pa1536	chr1:230943926-230944881	87.7813	112.911	111.462	95.4907	63.753	87.8217	100.857	159.687	142.574
pa1537	chr1:230945166-230946045	58.5209	84.1701	94.5742	52.0858	54.6454	51.5778	61.0451	101.726	95.0497
pa1538	chr1:230956294-230956591	23.9404	24.6352	23.6436	7.23414	6.83067	9.75797	7.9624	5.91433	11.1823
pa1539	chr1:230960685-230961208	55.8608	41.0586	57.4201	21.7024	20.492	20.9099	18.5789	5.91433	22.3646
pa1540	chr1:230961219-230961500	31.9205	24.6352	27.0212	14.4683	11.3845	19.5159	3.9812	5.91433	8.38673
pa1541	chr1:230962844-230963459	26.6004	39.0057	67.553	18.8088	20.492	30.6679	15.9248	36.6688	26.558
pa1542	chr1:230963484-230963773	29.2604	26.6881	40.5318	18.8088	13.6613	26.4859	22.5601	34.3031	27.9558
pa1543	chr1:230974569-230974914	18.6203	20.5293	40.5318	13.0215	11.3845	16.7279	1.32707	3.5486	5.59116
pa1544	chr1:230994443-230994740	39.9006	49.2703	33.7765	27.4897	15.9382	29.2739	5.30827	11.8287	26.558
pa1545	chr1:230995147-230995774	58.5209	55.4291	50.6648	81.0224	45.5378	58.5478	35.8308	26.023	65.6961
pa1546	chr1:231001852-231002880	98.4215	57.482	77.686	91.1502	40.984	75.2757	51.7556	49.6804	76.8784
pa1547	chr1:231002903-231003487	23.9404	55.4291	54.0424	37.6175	52.3685	48.7898	29.1955	33.1202	32.1491
pa1548	chr1:231473746-231474010	18.6203	8.21172	13.5106	13.0215	13.6613	8.36397	23.8872	23.6573	30.7514
pa1549	chr1:231778215-231780190	140.982	129.335	212.792	65.1073	45.5378	103.156	108.819	249.585	177.519
pa1550	chr1:232840014-232841134	58.5209	45.1645	13.5106	46.2985	50.0916	33.4559	53.0827	73.3377	116.016
pa1551	chr1:233479856-233480118	545.308	416.745	689.041	300.94	464.486	308.073	248.161	236.573	286.547
pa1552	chr1:233658201-233659269	26.6004	32.8469	16.8883	17.3619	15.9382	43.2139	70.3345	127.749	121.608
pa1553	chr1:233659271-233659813	10.6402	10.2646	6.7553	7.23414	2.27689	22.3039	26.5413	49.6804	72.685
pa1554	chr1:233748763-233749420	23.9404	12.3176	10.133	30.3834	22.7689	13.94	59.718	30.7545	30.7514
pa1555	chr1:233750616-233751100	15.9602	8.21172	13.5106	27.4897	18.2151	9.75797	38.4849	29.5716	37.7403
pa1556	chr1:233798081-233799448	79.8012	39.0057	30.3989	52.0858	34.1534	26.4859	62.3721	74.5205	83.8673
pa1557	chr1:233806535-233807154	21.2803	24.6352	23.6436	44.8517	47.8147	51.5778	53.0827	107.641	92.2541
pa1558	chr1:233807678-233808203	13.3002	10.2646	13.5106	20.2556	18.2151	33.4559	39.812	62.6919	64.2983
pa1559	chr1:233911059-233912358	55.8608	53.3762	47.2871	28.9366	11.3845	32.0619	70.3345	169.15	121.608
pa1560	chr1:233912431-233914350	119.702	176.552	229.68	112.853	100.183	147.764	229.583	448.306	424.928
pa1561	chr1:234508438-234508978	23.9404	10.2646	16.8883	49.1922	22.7689	13.94	33.1767	37.8517	32.1491
pa1562	chr1:234658666-234660187	130.342	90.3289	135.106	115.746	111.568	39.0319	185.789	251.95	225.044
pa1563	chr1:234663603-234664195	13.3002	6.15879	10.133	10.1278	20.492	11.152	34.5037	82.8006	113.221
pa1564	chr1:234664261-234664643	5.32008	4.10586	20.2659	14.4683	2.27689	4.18199	23.8872	31.9374	43.3315
pa1565	chr1:234666667-234667397	18.6203	14.3705	30.3989	33.277	29.5996	8.36397	46.4473	75.7034	44.7293
pa1566	chr1:234667447-234668018	26.6004	12.3176	13.5106	40.5112	38.7072	16.7279	57.0639	81.6177	43.3315
pa1567	chr1:234668102-234670913	210.143	164.234	199.281	211.237	225.412	79.4577	285.319	400.991	359.232
pa1568	chr1:234671009-234672202	63.8409	34.8998	43.9095	62.2136	54.6454	16.7279	84.9323	89.8978	95.0497
pa1569	chr1:234678399-234678906	58.5209	59.535	87.8189	18.8088	15.9382	20.9099	14.5977	23.6573	11.1823
pa1570	chr1:234678966-234679225	29.2604	34.8998	27.0212	14.4683	15.9382	12.546	10.6165	20.1087	12.5801
pa1571	chr1:234679333-234679961	79.8012	119.07	121.595	89.7033	45.5378	64.1238	79.624	137.212	113.221
pa1572	chr1:234679965-234680307	37.2405	49.2703	54.0424	37.6175	25.0458	18.1219	61.0451	99.3607	82.4696
pa1573	chr1:234680321-234680930	61.1809	71.8525	84.4413	66.5541	43.2609	36.2439	57.0639	70.9719	72.685
pa1574	chr1:234680972-234681199	7.98012	12.3176	37.1542	1.44683	2.27689	5.57598	7.9624	28.3888	15.3757
pa1575	chr1:234681305-234681617	31.9205	28.741	27.0212	14.4683	15.9382	18.1219	21.2331	21.2916	29.3536
pa1576	chr1:234685819-234686268	31.9205	20.5293	57.4201	18.8088	9.10757	6.96998	11.9436	31.9374	22.3646
pa1577	chr1:234686365-234686586	29.2604	28.741	13.5106	5.78731	15.9382	4.18199	11.9436	11.8287	8.38673
pa1578	chr1:234689220-234689673	29.2604	26.6881	37.1542	7.23414	11.3845	4.18199	3.9812	5.91433	4.19337
pa1579	chr1:234718397-234719725	37.2405	45.1645	33.7765	50.639	38.7072	50.1838	61.0451	96.995	116.016
pa1580	chr1:234735088-234735725	77.1411	32.8469	74.3083	46.2985	56.9223	36.2439	49.1015	67.4233	60.1049
pa1581	chr1:234736018-234737154	175.563	156.023	233.058	149.023	132.06	114.308	127.398	149.041	138.381
pa1582	chr1:234737945-234739256	188.863	104.699	87.8189	102.725	68.3067	62.7298	94.2217	145.492	153.757
pa1583	chr1:234739262-234741194	289.944	156.023	165.505	163.492	211.751	92.0037	144.65	198.721	234.829
pa1584	chr1:234741197-234744401	441.567	227.875	310.744	429.708	316.488	257.889	368.925	524.009	518.58
pa1585	chr1:234746109-234746580	58.5209	53.3762	60.7977	81.0224	70.5836	46.0018	115.455	131.298	109.028
pa1586	chr1:234747014-234747973	79.8012	98.5406	165.505	151.917	113.845	71.0938	135.361	151.407	136.983
pa1587	chr1:234747984-234749240	95.7614	119.07	111.462	114.299	100.183	78.0637	124.744	139.578	145.37
pa1588	chr1:234856622-234860061	231.423	205.293	273.59	279.238	220.858	140.794	337.075	436.477	359.232
pa1589	chr1:234860124-234861525	93.1014	153.97	128.351	162.045	118.398	69.6998	155.267	179.796	156.552
pa1590	chr1:234862646-234863305	50.5407	20.5293	40.5318	27.4897	43.2609	29.2739	13.2707	21.2916	26.558
pa1591	chr1:234886520-234886964	31.9205	45.1645	57.4201	54.9795	25.0458	41.8199	9.28947	39.0346	29.3536
pa1592	chr1:234887143-234887848	77.1411	86.2231	67.553	72.3414	22.7689	44.6079	22.5601	66.2405	79.674
pa1593	chr1:234972188-234972969	55.8608	39.0057	94.5742	27.4897	25.0458	40.4259	18.5789	40.2174	27.9558
pa1594	chr1:235105909-235106766	45.2207	41.0586	23.6436	53.5326	31.8765	23.6979	71.6616	61.509	78.2762
pa1595	chr1:235113864-235114599	50.5407	55.4291	70.9307	28.9366	22.7689	18.1219	21.2331	28.3888	25.1602
pa1596	chr1:235114751-235115139	26.6004	43.1115	54.0424	8.68097	22.7689	18.1219	13.2707	16.5601	22.3646
pa1597	chr1:235491015-235491280	21.2803	26.6881	33.7765	53.5326	29.5996	22.3039	29.1955	42.5832	23.7624
pa1598	chr1:235491743-235492617	42.5606	32.8469	40.5318	54.9795	47.8147	39.0319	84.9323	81.6177	62.9005
pa1599	chr1:235667989-235668518	31.9205	36.9527	37.1542	56.4263	38.7072	15.3339	57.0639	52.0461	25.1602
pa1600	chr1:236146810-236148269	13.3002	10.2646	23.6436	39.0644	40.984	15.3339	67.6804	74.5205	102.039
pa1601	chr1:236577214-236578055	7.98012	8.21172	3.37765	5.78731	11.3845	5.57598	76.9699	96.995	72.685
pa1602	chr1:236737791-236739802	34.5805	92.3818	50.6648	26.0429	18.2151	55.7598	149.959	190.441	233.431
pa1603	chr1:236868845-236869854	50.5407	94.4348	74.3083	47.7453	11.3845	65.5178	6.63533	14.1944	13.9779
pa1604	chr1:236878668-236879519	55.8608	84.1701	67.553	26.0429	36.4303	61.3358	3.9812	10.6458	19.569
pa1605	chr1:236879538-236880076	31.9205	65.6938	54.0424	33.277	38.7072	50.1838	6.63533	16.5601	6.98895
pa1606	chr1:237442997-237443681	53.2008	65.6938	84.4413	13.0215	4.55378	5.57598	5.30827	3.5486	5.59116
pa1607	chr1:238569038-238569420	26.6004	34.8998	43.9095	27.4897	25.0458	40.4259	7.9624	3.5486	4.19337
pa1608	chr1:239289599-239290471	69.161	41.0586	47.2871	23.1493	34.1534	29.2739	65.0263	69.7891	90.8563
pa1609	chr1:242342103-242343525	103.742	174.499	179.015	70.8946	118.398	76.6697	21.2331	24.8402	33.5469
pa1610	chr1:243029259-243029856	7.98012	8.21172	16.8883	4.34048	2.27689	1.394	69.0075	107.641	96.4474
pa1611	chr1:243029869-243030467	5.32008	2.05293	6.7553	8.68097	4.55378	5.57598	95.5488	164.418	192.895
pa1612	chr1:243348577-243350389	63.8409	141.652	81.0636	57.8731	29.5996	101.762	141.996	238.939	257.193
pa1613	chr1:243416418-243417259	90.4413	65.6938	50.6648	50.639	47.8147	50.1838	47.7744	31.9374	39.1381
pa1614	chr1:243417513-243417871	29.2604	28.741	37.1542	31.8302	45.5378	48.7898	31.8496	40.2174	34.9447
pa1615	chr1:243418314-243419171	45.2207	69.7996	47.2871	78.1287	56.9223	52.9718	107.492	105.275	100.641
pa1616	chr1:243431616-243432185	42.5606	43.1115	33.7765	10.1278	20.492	11.152	7.9624	13.0115	15.3757
pa1617	chr1:243478206-243478624	26.6004	41.0586	40.5318	18.8088	29.5996	36.2439	5.30827	17.743	8.38673
pa1618	chr1:243478710-243479034	53.2008	61.5879	37.1542	23.1493	22.7689	19.5159	14.5977	17.743	11.1823
pa1619	chr1:243479889-243480388	26.6004	45.1645	40.5318	30.3834	6.83067	36.2439	27.8684	41.4003	48.9226
pa1620	chr1:243670508-243671321	138.322	84.1701	101.33	54.9795	38.7072	47.3958	21.2331	24.8402	19.569
pa1621	chr1:243876266-243876868	66.501	51.3232	37.1542	31.8302	38.7072	37.6379	34.5037	42.5832	46.127
pa1622	chr1:243877064-243877777	69.161	78.0113	60.7977	40.5112	38.7072	37.6379	46.4473	57.9604	50.3204
pa1623	chr1:244012039-244012797	37.2405	32.8469	40.5318	24.5961	22.7689	19.5159	57.0639	54.4118	50.3204
pa1624	chr1:244065996-244066603	37.2405	39.0057	64.1754	33.277	11.3845	20.9099	27.8684	36.6688	18.1713
pa1625	chr1:244210675-244211122	42.5606	67.7467	33.7765	40.5112	40.984	37.6379	37.1579	34.3031	43.3315
pa1626	chr1:244211219-244211442	26.6004	22.5822	37.1542	27.4897	20.492	11.152	21.2331	18.9258	15.3757
pa1627	chr1:244213570-244215716	154.282	135.493	165.505	115.746	95.6294	105.944	157.921	130.115	138.381
pa1628	chr1:244216921-244218095	45.2207	59.535	77.686	79.5755	43.2609	32.0619	74.3157	73.3377	71.2872
pa1629	chr1:244594285-244595306	135.662	102.646	118.218	63.6604	54.6454	79.4577	31.8496	49.6804	67.0939
pa1630	chr1:244607837-244608223	45.2207	45.1645	37.1542	13.0215	15.9382	26.4859	11.9436	16.5601	16.7735
pa1631	chr1:244608258-244608603	37.2405	24.6352	60.7977	18.8088	9.10757	33.4559	5.30827	20.1087	11.1823
pa1632	chr1:244609227-244609749	34.5805	49.2703	60.7977	34.7239	36.4303	50.1838	15.9248	36.6688	27.9558
pa1633	chr1:244615548-244615913	55.8608	41.0586	37.1542	34.7239	25.0458	32.0619	35.8308	21.2916	15.3757
pa1634	chr1:244815261-244815995	26.6004	22.5822	37.1542	28.9366	22.7689	33.4559	51.7556	82.8006	97.8452
pa1635	chr1:244996643-244997543	55.8608	80.0643	111.462	79.5755	63.753	48.7898	86.2593	74.5205	75.4806
pa1636	chr1:244997784-244998039	26.6004	41.0586	27.0212	47.7453	38.7072	20.9099	37.1579	56.7775	44.7293
pa1637	chr1:244998053-244998498	55.8608	41.0586	87.8189	60.7668	52.3685	34.8499	76.9699	79.252	71.2872
pa1638	chr1:244999111-244999469	37.2405	26.6881	30.3989	27.4897	22.7689	22.3039	31.8496	47.3146	40.5359
pa1639	chr1:245025150-245026339	170.243	88.276	77.686	117.193	88.7988	103.156	53.0827	55.5947	53.116
pa1640	chr1:245027889-245028453	82.4612	73.9055	70.9307	96.9375	91.0757	75.2757	106.165	119.469	86.6629
pa1641	chr1:245028551-245028786	50.5407	65.6938	20.2659	28.9366	22.7689	30.6679	25.2143	31.9374	34.9447
pa1642	chr1:245131743-245133451	127.682	143.705	111.462	105.618	97.9063	93.3977	161.902	204.636	218.055
pa1643	chr1:245134128-245134524	10.6402	18.4764	40.5318	31.8302	18.2151	16.7279	43.7932	53.229	29.3536
pa1644	chr1:245134910-245135194	58.5209	43.1115	47.2871	26.0429	25.0458	13.94	21.2331	20.1087	19.569
pa1645	chr1:248523071-248523387	37.2405	24.6352	43.9095	5.78731	6.83067	2.78799	3.9812	1.18287	1.39779
pa1646	chr1:248525276-248525832	37.2405	59.535	37.1542	5.78731	6.83067	9.75797	1.32707	0	2.79558
pa1647	chr10:343338-343785	34.5805	30.7939	30.3989	10.1278	6.83067	2.78799	5.30827	2.36573	1.39779
pa1648	chr10:660550-660898	47.8807	22.5822	23.6436	4.34048	0	5.57598	191.098	201.087	136.983
pa1649	chr10:668341-669264	34.5805	32.8469	37.1542	28.9366	22.7689	19.5159	362.289	495.621	429.121
pa1650	chr10:671431-672629	61.1809	69.7996	84.4413	62.2136	59.1992	46.0018	449.876	723.914	517.182
pa1651	chr10:709017-709480	58.5209	43.1115	64.1754	17.3619	20.492	20.9099	2.65413	8.28006	6.98895
pa1652	chr10:709556-709810	21.2803	12.3176	23.6436	2.89366	6.83067	12.546	6.63533	8.28006	6.98895
pa1653	chr10:709994-710541	29.2604	67.7467	57.4201	28.9366	18.2151	25.0919	17.2519	39.0346	30.7514
pa1654	chr10:1243549-1244501	122.362	88.276	108.085	50.639	34.1534	52.9718	7.9624	7.09719	8.38673
pa1655	chr10:1246648-1247917	170.243	238.14	182.393	162.045	154.829	207.705	9.28947	9.46292	11.1823
pa1656	chr10:1770933-1771912	10.6402	10.2646	0	39.0644	52.3685	69.6998	10.6165	13.0115	22.3646
pa1657	chr10:1771936-1772604	5.32008	2.05293	6.7553	69.4478	54.6454	83.6397	9.28947	17.743	9.78452
pa1658	chr10:3209830-3210891	2.66004	6.15879	20.2659	5.78731	11.3845	2.78799	88.9135	149.041	104.834
pa1659	chr10:3215224-3215736	2.66004	2.05293	0	1.44683	0	2.78799	31.8496	48.4975	40.5359
pa1660	chr10:3514198-3515029	37.2405	125.229	64.1754	73.7882	81.9681	76.6697	30.5225	49.6804	65.6961
pa1661	chr10:3825037-3826826	218.123	112.911	216.17	235.833	302.827	101.762	209.677	190.441	229.237
pa1662	chr10:5900472-5900819	37.2405	22.5822	23.6436	14.4683	15.9382	22.3039	11.9436	23.6573	15.3757
pa1663	chr10:6128129-6128473	26.6004	30.7939	30.3989	31.8302	22.7689	19.5159	5.30827	3.5486	5.59116
pa1664	chr10:6156440-6158390	93.1014	104.699	74.3083	86.8097	72.8605	86.4277	114.128	207.001	162.144
pa1665	chr10:6203609-6204085	29.2604	49.2703	54.0424	31.8302	18.2151	39.0319	10.6165	20.1087	22.3646
pa1666	chr10:6424339-6424582	21.2803	14.3705	27.0212	26.0429	22.7689	6.96998	10.6165	4.73146	11.1823
pa1667	chr10:6441901-6442428	7.98012	26.6881	16.8883	4.34048	45.5378	8.36397	23.8872	36.6688	29.3536
pa1668	chr10:6548606-6549445	95.7614	47.2174	57.4201	28.9366	6.83067	43.2139	43.7932	98.1778	85.2651
pa1669	chr10:6549546-6550386	103.742	102.646	67.553	70.8946	45.5378	80.8517	47.7744	118.287	92.2541
pa1670	chr10:6644046-6646176	154.282	219.663	263.457	117.193	50.0916	139.4	148.631	230.659	232.033
pa1671	chr10:6646235-6646467	21.2803	20.5293	20.2659	2.89366	2.27689	5.57598	9.28947	15.3773	5.59116
pa1672	chr10:6649311-6650904	180.883	131.388	148.617	99.8311	54.6454	96.1857	91.5676	191.624	153.757
pa1673	chr10:6797299-6799169	66.501	119.07	97.9519	52.0858	20.492	32.0619	98.2029	186.893	138.381
pa1674	chr10:7028708-7030078	133.002	158.076	158.75	63.6604	36.4303	103.156	30.5225	37.8517	48.9226
pa1675	chr10:7041006-7041365	29.2604	26.6881	20.2659	0	0	2.78799	3.9812	2.36573	9.78452
pa1676	chr10:7041761-7042450	66.501	78.0113	145.239	2.89366	9.10757	1.394	6.63533	5.91433	11.1823
pa1677	chr10:7042610-7043723	61.1809	125.229	111.462	4.34048	4.55378	4.18199	2.65413	7.09719	2.79558
pa1678	chr10:7126522-7127567	106.402	199.134	185.771	54.9795	36.4303	62.7298	7.9624	21.2916	15.3757
pa1679	chr10:10505818-10506432	13.3002	14.3705	10.133	40.5112	27.3227	16.7279	38.4849	35.486	51.7182
pa1680	chr10:10839858-10840319	15.9602	6.15879	3.37765	18.8088	9.10757	11.152	26.5413	28.3888	30.7514
pa1681	chr10:11046910-11049001	119.702	51.3232	33.7765	172.173	214.028	58.5478	242.853	176.247	187.304
pa1682	chr10:11060686-11061148	26.6004	16.4234	20.2659	33.277	36.4303	12.546	37.1579	54.4118	43.3315
pa1683	chr10:11573635-11575176	10.6402	28.741	33.7765	41.958	38.7072	57.1538	79.624	144.31	174.724
pa1684	chr10:11636582-11638059	37.2405	14.3705	20.2659	14.4683	13.6613	8.36397	83.6052	150.224	107.63
pa1685	chr10:12084898-12085297	42.5606	26.6881	47.2871	44.8517	25.0458	13.94	58.3909	47.3146	29.3536
pa1686	chr10:13927263-13928977	47.8807	55.4291	64.1754	50.639	38.7072	52.9718	58.3909	124.201	110.425
pa1687	chr10:13957106-13957420	5.32008	4.10586	3.37765	5.78731	0	4.18199	25.2143	23.6573	30.7514
pa1688	chr10:13957688-13959055	37.2405	41.0586	43.9095	60.7668	52.3685	55.7598	120.763	182.161	184.508
pa1689	chr10:14372133-14373074	26.6004	18.4764	20.2659	46.2985	36.4303	15.3339	53.0827	49.6804	54.5138
pa1690	chr10:14610679-14611199	55.8608	57.482	54.0424	24.5961	25.0458	39.0319	2.65413	7.09719	12.5801
pa1691	chr10:14612877-14613202	34.5805	55.4291	40.5318	39.0644	4.55378	23.6979	18.5789	17.743	19.569
pa1692	chr10:14613248-14614578	172.903	277.146	256.701	121.534	97.9063	177.037	135.361	196.356	198.486
pa1693	chr10:14614800-14615580	53.2008	135.493	175.638	76.6819	38.7072	86.4277	27.8684	27.2059	43.3315
pa1694	chr10:14616760-14617566	77.1411	78.0113	104.707	28.9366	9.10757	41.8199	17.2519	11.8287	11.1823
pa1695	chr10:14619137-14619483	26.6004	26.6881	23.6436	5.78731	11.3845	8.36397	10.6165	20.1087	29.3536
pa1696	chr10:14621366-14621785	26.6004	53.3762	30.3989	4.34048	4.55378	22.3039	3.9812	7.09719	5.59116
pa1697	chr10:14878979-14879420	23.9404	30.7939	50.6648	15.9151	6.83067	5.57598	18.5789	24.8402	16.7735
pa1698	chr10:14964452-14966586	10.6402	14.3705	6.7553	15.9151	9.10757	19.5159	203.041	425.832	415.143
pa1699	chr10:14966874-14967231	0	4.10586	0	5.78731	4.55378	1.394	46.4473	65.0576	76.8784
pa1700	chr10:15001690-15002434	53.2008	39.0057	23.6436	127.321	107.014	93.3977	27.8684	31.9374	36.3425
pa1701	chr10:15295256-15297611	148.962	135.493	141.861	89.7033	79.6912	114.308	172.519	335.934	303.32
pa1702	chr10:15355267-15356531	98.4215	170.393	158.75	109.959	79.6912	121.278	69.0075	85.1663	85.2651
pa1703	chr10:15356573-15356777	23.9404	22.5822	60.7977	14.4683	18.2151	22.3039	2.65413	7.09719	5.59116
pa1704	chr10:15363889-15364704	50.5407	57.482	50.6648	21.7024	13.6613	26.4859	22.5601	35.486	26.558
pa1705	chr10:15386408-15387024	69.161	61.5879	74.3083	20.2556	22.7689	58.5478	11.9436	16.5601	12.5801
pa1706	chr10:15387043-15387481	26.6004	47.2174	37.1542	34.7239	9.10757	16.7279	10.6165	9.46292	0
pa1707	chr10:17685307-17686161	82.4612	98.5406	60.7977	121.534	88.7988	78.0637	100.857	107.641	104.834
pa1708	chr10:18689589-18691301	79.8012	8.21172	30.3989	137.449	61.4761	15.3339	128.725	69.7891	71.2872
pa1709	chr10:18946882-18947233	26.6004	18.4764	23.6436	11.5746	20.492	8.36397	3.9812	2.36573	4.19337
pa1710	chr10:20249674-20250075	37.2405	36.9527	74.3083	1.44683	9.10757	2.78799	3.9812	36.6688	25.1602
pa1711	chr10:20293578-20293781	21.2803	20.5293	27.0212	10.1278	4.55378	4.18199	0	4.73146	1.39779
pa1712	chr10:20295519-20296095	53.2008	75.9584	84.4413	20.2556	15.9382	34.8499	19.906	98.1778	40.5359
pa1713	chr10:21284010-21284864	29.2604	18.4764	27.0212	26.0429	25.0458	11.152	50.4285	43.766	41.9337
pa1714	chr10:21806426-21807295	53.2008	41.0586	37.1542	46.2985	104.737	55.7598	58.3909	56.7775	60.1049
pa1715	chr10:21807351-21808610	77.1411	45.1645	87.8189	114.299	129.783	94.7917	83.6052	95.8121	89.4585
pa1716	chr10:21808697-21809406	47.8807	49.2703	27.0212	43.4048	75.1374	71.0938	87.5864	79.252	100.641
pa1717	chr10:21813545-21814458	53.2008	63.6408	30.3989	56.4263	88.7988	65.5178	46.4473	85.1663	78.2762
pa1718	chr10:21816682-21817565	98.4215	108.805	84.4413	101.278	120.675	89.2157	54.4097	68.6062	88.0607
pa1719	chr10:21821256-21822902	178.223	174.499	172.26	144.683	159.382	156.127	136.688	164.418	159.348
pa1720	chr10:22517731-22517980	39.9006	20.5293	23.6436	11.5746	18.2151	9.75797	7.9624	22.4744	22.3646
pa1721	chr10:22540787-22541419	98.4215	59.535	101.33	49.1922	56.9223	47.3958	69.0075	101.726	62.9005
pa1722	chr10:22605395-22605886	34.5805	22.5822	81.0636	43.4048	40.984	47.3958	45.1203	54.4118	39.1381
pa1723	chr10:22726362-22726780	21.2803	16.4234	16.8883	40.5112	29.5996	22.3039	21.2331	16.5601	20.9668
pa1724	chr10:22767842-22768745	77.1411	49.2703	60.7977	23.1493	20.492	48.7898	41.1391	78.0691	41.9337
pa1725	chr10:22843089-22844744	90.4413	65.6938	118.218	34.7239	29.5996	47.3958	107.492	147.858	166.337
pa1726	chr10:22898774-22899651	23.9404	28.741	43.9095	7.23414	18.2151	16.7279	50.4285	57.9604	72.685
pa1727	chr10:22901602-22902696	37.2405	39.0057	54.0424	24.5961	18.2151	20.9099	67.6804	98.1778	83.8673
pa1728	chr10:22902765-22904872	180.883	147.811	128.351	41.958	56.9223	78.0637	256.124	377.334	373.21
pa1729	chr10:22905082-22906092	87.7813	45.1645	57.4201	31.8302	43.2609	39.0319	95.5488	127.749	164.939
pa1730	chr10:22906168-22906728	53.2008	30.7939	43.9095	23.1493	15.9382	26.4859	45.1203	63.8747	81.0718
pa1731	chr10:22906965-22907586	26.6004	32.8469	54.0424	20.2556	25.0458	16.7279	38.4849	74.5205	55.9116
pa1732	chr10:22907679-22908468	31.9205	49.2703	33.7765	27.4897	31.8765	36.2439	43.7932	50.8632	41.9337
pa1733	chr10:22908708-22909244	85.1213	34.8998	27.0212	11.5746	11.3845	22.3039	50.4285	49.6804	53.116
pa1734	chr10:22910508-22911291	45.2207	41.0586	33.7765	23.1493	22.7689	33.4559	37.1579	104.092	93.6519
pa1735	chr10:22912543-22913451	61.1809	32.8469	60.7977	20.2556	15.9382	33.4559	57.0639	73.3377	76.8784
pa1736	chr10:22915129-22916173	111.722	88.276	70.9307	31.8302	52.3685	78.0637	87.5864	133.664	177.519
pa1737	chr10:22919194-22919821	47.8807	49.2703	27.0212	15.9151	27.3227	23.6979	38.4849	70.9719	67.0939
pa1738	chr10:22919844-22920301	37.2405	43.1115	50.6648	30.3834	15.9382	32.0619	46.4473	65.0576	55.9116
pa1739	chr10:22920303-22920936	69.161	94.4348	121.595	79.5755	43.2609	80.8517	82.2781	145.492	166.337
pa1740	chr10:22920946-22921776	85.1213	78.0113	97.9519	36.1707	43.2609	86.4277	92.8947	131.298	134.188
pa1741	chr10:22955232-22955966	13.3002	20.5293	30.3989	13.0215	13.6613	29.2739	39.812	40.2174	36.3425
pa1742	chr10:22999408-22999864	42.5606	26.6881	37.1542	11.5746	20.492	18.1219	17.2519	18.9258	29.3536
pa1743	chr10:23001140-23002662	58.5209	98.5406	138.484	47.7453	56.9223	71.0938	61.0451	102.909	96.4474
pa1744	chr10:23048994-23049307	21.2803	32.8469	27.0212	14.4683	9.10757	29.2739	9.28947	26.023	23.7624
pa1745	chr10:23049947-23050525	53.2008	55.4291	30.3989	28.9366	20.492	44.6079	42.4661	62.6919	67.0939
pa1746	chr10:23050578-23051641	117.042	112.911	124.973	73.7882	59.1992	97.5797	107.492	180.978	155.155
pa1747	chr10:23093881-23094404	42.5606	41.0586	43.9095	14.4683	20.492	23.6979	15.9248	52.0461	53.116
pa1748	chr10:23122185-23124347	263.344	260.722	219.547	107.065	81.9681	125.46	153.94	256.682	239.022
pa1749	chr10:23134087-23134396	26.6004	28.741	27.0212	2.89366	2.27689	13.94	1.32707	16.5601	9.78452
pa1750	chr10:23136179-23136752	50.5407	80.0643	60.7977	34.7239	52.3685	62.7298	31.8496	53.229	26.558
pa1751	chr10:23136851-23137220	29.2604	36.9527	40.5318	23.1493	15.9382	34.8499	7.9624	44.9489	29.3536
pa1752	chr10:23137270-23138535	143.642	236.087	209.414	138.896	125.229	184.007	130.053	286.253	223.646
pa1753	chr10:23138587-23139003	77.1411	114.964	124.973	56.4263	68.3067	78.0637	55.7368	111.189	117.414
pa1754	chr10:23139150-23139457	55.8608	41.0586	64.1754	37.6175	52.3685	30.6679	43.7932	76.8863	67.0939
pa1755	chr10:23140016-23140271	26.6004	22.5822	30.3989	10.1278	4.55378	19.5159	22.5601	15.3773	18.1713
pa1756	chr10:23140364-23140786	45.2207	47.2174	33.7765	10.1278	9.10757	26.4859	18.5789	29.5716	23.7624
pa1757	chr10:23162134-23163011	66.501	100.594	60.7977	13.0215	4.55378	12.546	23.8872	31.9374	37.7403
pa1758	chr10:23326123-23326718	34.5805	45.1645	74.3083	8.68097	2.27689	13.94	5.30827	5.91433	2.79558
pa1759	chr10:23326739-23327012	7.98012	8.21172	23.6436	2.89366	2.27689	2.78799	3.9812	4.73146	0
pa1760	chr10:24878102-24879630	66.501	98.5406	101.33	41.958	38.7072	55.7598	92.8947	93.4464	116.016
pa1761	chr10:24886030-24888268	45.2207	75.9584	94.5742	34.7239	27.3227	55.7598	116.782	212.916	246.011
pa1762	chr10:25010886-25011670	18.6203	36.9527	30.3989	34.7239	36.4303	37.6379	47.7744	55.5947	41.9337
pa1763	chr10:25012855-25013595	37.2405	39.0057	43.9095	63.6604	79.6912	54.3658	70.3345	106.458	79.674
pa1764	chr10:25072144-25073959	159.602	192.975	172.26	117.193	56.9223	177.037	151.286	286.253	234.829
pa1765	chr10:25078530-25080446	268.664	219.663	307.366	248.854	147.998	172.855	249.489	360.774	300.525
pa1766	chr10:25100169-25100659	47.8807	41.0586	33.7765	47.7453	25.0458	32.0619	42.4661	60.3261	41.9337
pa1767	chr10:25100696-25100995	21.2803	12.3176	20.2659	21.7024	25.0458	26.4859	22.5601	34.3031	39.1381
pa1768	chr10:25101177-25101587	50.5407	41.0586	70.9307	44.8517	36.4303	51.5778	61.0451	107.641	71.2872
pa1769	chr10:25101714-25102614	39.9006	34.8998	23.6436	43.4048	22.7689	52.9718	54.4097	110.006	86.6629
pa1770	chr10:25137360-25139732	154.282	170.393	168.883	166.385	163.936	165.885	131.38	214.099	157.95
pa1771	chr10:25235987-25237670	204.823	170.393	179.015	160.598	125.229	133.824	149.959	235.39	247.409
pa1772	chr10:25246724-25247923	175.563	168.34	138.484	52.0858	47.8147	51.5778	98.2029	217.647	194.293
pa1773	chr10:27442789-27444087	117.042	45.1645	57.4201	136.002	109.291	37.6379	122.09	140.761	96.4474
pa1774	chr10:27530707-27531065	39.9006	20.5293	16.8883	49.1922	29.5996	27.8799	31.8496	41.4003	33.5469
pa1775	chr10:27531248-27531487	29.2604	16.4234	20.2659	37.6175	27.3227	33.4559	29.1955	28.3888	30.7514
pa1776	chr10:27531524-27531942	53.2008	24.6352	60.7977	28.9366	31.8765	12.546	17.2519	24.8402	9.78452
pa1777	chr10:29077207-29078768	276.644	353.104	327.632	177.96	152.552	299.709	59.718	124.201	139.779
pa1778	chr10:29078827-29079201	34.5805	34.8998	67.553	31.8302	11.3845	39.0319	0	15.3773	13.9779
pa1779	chr10:31040939-31041891	37.2405	22.5822	20.2659	72.3414	59.1992	76.6697	71.6616	95.8121	76.8784
pa1780	chr10:31070645-31071396	58.5209	51.3232	91.1966	75.2351	34.1534	76.6697	55.7368	99.3607	107.63
pa1781	chr10:31071413-31071972	45.2207	26.6881	30.3989	39.0644	22.7689	50.1838	26.5413	44.9489	53.116
pa1782	chr10:31073020-31073675	37.2405	14.3705	16.8883	81.0224	84.245	69.6998	34.5037	35.486	36.3425
pa1783	chr10:31319465-31320607	37.2405	22.5822	16.8883	57.8731	25.0458	58.5478	51.7556	89.8978	60.1049
pa1784	chr10:31321062-31321299	23.9404	20.5293	13.5106	54.9795	47.8147	32.0619	58.3909	69.7891	54.5138
pa1785	chr10:31423149-31423538	18.6203	10.2646	10.133	14.4683	11.3845	9.75797	39.812	29.5716	43.3315
pa1786	chr10:31423635-31424109	21.2803	8.21172	23.6436	11.5746	6.83067	6.96998	30.5225	44.9489	43.3315
pa1787	chr10:32635336-32636150	101.081	137.546	179.015	140.342	109.291	89.2157	160.575	162.053	138.381
pa1788	chr10:32666136-32667735	178.223	100.594	101.33	169.279	163.936	136.612	152.613	138.395	153.757
pa1789	chr10:32667785-32668345	45.2207	43.1115	37.1542	69.4478	86.5219	44.6079	78.2969	68.6062	81.0718
pa1790	chr10:32735095-32735808	29.2604	30.7939	40.5318	54.9795	31.8765	34.8499	67.6804	83.9835	54.5138
pa1791	chr10:35416621-35416821	13.3002	12.3176	6.7553	50.639	20.492	9.75797	51.7556	37.8517	29.3536
pa1792	chr10:35483707-35485774	164.922	90.3289	138.484	332.77	252.735	96.1857	240.199	354.86	334.072
pa1793	chr10:35635111-35635567	21.2803	53.3762	30.3989	14.4683	20.492	19.5159	18.5789	23.6573	27.9558
pa1794	chr10:35635998-35637509	71.8211	88.276	128.351	56.4263	68.3067	101.762	157.921	251.95	247.409
pa1795	chr10:35713762-35714037	23.9404	12.3176	16.8883	10.1278	13.6613	8.36397	5.30827	5.91433	6.98895
pa1796	chr10:35715191-35716563	82.4612	94.4348	104.707	46.2985	31.8765	71.0938	72.9887	150.224	121.608
pa1797	chr10:35744118-35744778	42.5606	57.482	77.686	17.3619	15.9382	20.9099	7.9624	8.28006	2.79558
pa1798	chr10:35744856-35745623	47.8807	71.8525	81.0636	26.0429	22.7689	34.8499	6.63533	24.8402	34.9447
pa1799	chr10:35746762-35747344	55.8608	47.2174	91.1966	27.4897	15.9382	18.1219	5.30827	15.3773	12.5801
pa1800	chr10:36843584-36844742	42.5606	92.3818	54.0424	21.7024	40.984	39.0319	62.3721	143.127	103.436
pa1801	chr10:38264320-38265142	50.5407	20.5293	43.9095	37.6175	27.3227	16.7279	112.801	105.275	90.8563
pa1802	chr10:38644571-38645037	15.9602	55.4291	74.3083	63.6604	27.3227	33.4559	27.8684	36.6688	30.7514
pa1803	chr10:43868033-43868645	63.8409	78.0113	37.1542	26.0429	27.3227	50.1838	45.1203	88.7149	68.4917
pa1804	chr10:43868799-43869554	53.2008	84.1701	114.84	28.9366	20.492	52.9718	11.9436	13.0115	13.9779
pa1805	chr10:44313715-44314415	2.66004	2.05293	6.7553	1.44683	6.83067	1.394	27.8684	74.5205	39.1381
pa1806	chr10:45459007-45459624	114.382	80.0643	141.861	20.2556	50.0916	6.96998	41.1391	34.3031	58.7071
pa1807	chr10:45460525-45461095	47.8807	61.5879	30.3989	10.1278	11.3845	18.1219	15.9248	11.8287	9.78452
pa1808	chr10:45476138-45476631	45.2207	30.7939	30.3989	17.3619	43.2609	8.36397	31.8496	35.486	29.3536
pa1809	chr10:45476660-45477102	37.2405	36.9527	16.8883	10.1278	6.83067	4.18199	37.1579	24.8402	36.3425
pa1810	chr10:45491120-45491542	39.9006	26.6881	37.1542	24.5961	25.0458	11.152	23.8872	18.9258	25.1602
pa1811	chr10:45491585-45492040	34.5805	63.6408	40.5318	36.1707	20.492	11.152	17.2519	16.5601	19.569
pa1812	chr10:45965781-45966472	50.5407	55.4291	60.7977	17.3619	20.492	34.8499	27.8684	47.3146	96.4474
pa1813	chr10:46008963-46009819	21.2803	26.6881	37.1542	26.0429	11.3845	33.4559	35.8308	57.9604	82.4696
pa1814	chr10:46079512-46080898	23.9404	47.2174	33.7765	43.4048	25.0458	48.7898	92.8947	149.041	166.337
pa1815	chr10:46914200-46914584	47.8807	32.8469	40.5318	10.1278	13.6613	9.75797	0	1.18287	1.39779
pa1816	chr10:47227625-47228055	13.3002	14.3705	13.5106	34.7239	31.8765	34.8499	0	2.36573	4.19337
pa1817	chr10:47699319-47700054	69.161	112.911	104.707	10.1278	9.10757	9.75797	9.28947	5.91433	9.78452
pa1818	chr10:47700294-47700590	21.2803	34.8998	50.6648	2.89366	2.27689	1.394	0	3.5486	2.79558
pa1819	chr10:48356957-48357744	63.8409	59.535	81.0636	28.9366	20.492	29.2739	13.2707	55.5947	30.7514
pa1820	chr10:49801850-49802871	21.2803	34.8998	10.133	11.5746	13.6613	19.5159	55.7368	87.5321	78.2762
pa1821	chr10:49804876-49805965	47.8807	84.1701	74.3083	26.0429	15.9382	58.5478	65.0263	89.8978	107.63
pa1822	chr10:49806018-49806353	26.6004	28.741	30.3989	30.3834	6.83067	32.0619	33.1767	62.6919	43.3315
pa1823	chr10:49806708-49807222	18.6203	51.3232	33.7765	37.6175	6.83067	41.8199	41.1391	62.6919	57.3094
pa1824	chr10:49807865-49808773	58.5209	96.4877	54.0424	23.1493	31.8765	75.2757	45.1203	56.7775	55.9116
pa1825	chr10:49820125-49821181	13.3002	12.3176	13.5106	17.3619	11.3845	16.7279	58.3909	80.4349	92.2541
pa1826	chr10:49852574-49854675	111.722	141.652	135.106	83.916	59.1992	119.884	98.2029	173.881	237.624
pa1827	chr10:50396406-50396696	5.32008	8.21172	27.0212	7.23414	0	4.18199	0	3.5486	2.79558
pa1828	chr10:50396747-50397126	34.5805	26.6881	33.7765	20.2556	2.27689	8.36397	2.65413	5.91433	5.59116
pa1829	chr10:50747188-50747680	13.3002	2.05293	27.0212	26.0429	20.492	5.57598	31.8496	42.5832	32.1491
pa1830	chr10:52142392-52143050	66.501	65.6938	74.3083	10.1278	18.2151	16.7279	30.5225	35.486	51.7182
pa1831	chr10:52145061-52146417	87.7813	94.4348	131.728	36.1707	22.7689	68.3058	82.2781	147.858	148.166
pa1832	chr10:52265232-52269223	401.666	468.068	364.786	282.131	225.412	302.497	287.974	482.609	452.884
pa1833	chr10:52269235-52270329	87.7813	102.646	104.707	47.7453	66.0299	79.4577	29.1955	57.9604	64.2983
pa1834	chr10:52298257-52299599	98.4215	96.4877	121.595	66.5541	45.5378	75.2757	84.9323	145.492	139.779
pa1835	chr10:52335588-52338329	154.282	88.276	128.351	62.2136	43.2609	93.3977	171.192	296.899	273.967
pa1836	chr10:52382193-52382906	55.8608	24.6352	40.5318	82.4692	59.1992	36.2439	47.7744	70.9719	36.3425
pa1837	chr10:52383860-52384459	74.4811	98.5406	87.8189	104.172	75.1374	72.4878	63.6992	110.006	82.4696
pa1838	chr10:52384773-52385613	74.4811	53.3762	91.1966	112.853	77.4143	48.7898	69.0075	73.3377	85.2651
pa1839	chr10:53324260-53324695	39.9006	71.8525	64.1754	4.34048	11.3845	25.0919	6.63533	3.5486	5.59116
pa1840	chr10:53458955-53460033	125.022	117.017	135.106	160.598	145.721	98.9737	103.511	93.4464	109.028
pa1841	chr10:55716800-55718315	85.1213	110.858	101.33	140.342	86.5219	197.947	10.6165	15.3773	19.569
pa1842	chr10:60027918-60028184	26.6004	12.3176	27.0212	43.4048	36.4303	27.8799	26.5413	23.6573	32.1491
pa1843	chr10:60028209-60028706	39.9006	39.0057	43.9095	59.32	61.4761	46.0018	37.1579	36.6688	48.9226
pa1844	chr10:60036232-60037265	21.2803	24.6352	13.5106	13.0215	9.10757	12.546	74.3157	112.372	138.381
pa1845	chr10:60722272-60722787	31.9205	30.7939	23.6436	23.1493	9.10757	15.3339	21.2331	22.4744	32.1491
pa1846	chr10:60722808-60723613	53.2008	61.5879	64.1754	50.639	47.8147	44.6079	67.6804	85.1663	54.5138
pa1847	chr10:60723716-60724817	130.342	170.393	135.106	91.1502	84.245	103.156	138.015	188.076	170.53
pa1848	chr10:60725045-60725389	29.2604	32.8469	37.1542	15.9151	18.2151	34.8499	11.9436	29.5716	20.9668
pa1849	chr10:60725615-60726696	90.4413	114.964	118.218	49.1922	38.7072	68.3058	41.1391	59.1433	81.0718
pa1850	chr10:60726723-60728233	114.382	149.864	158.75	86.8097	91.0757	93.3977	72.9887	139.578	93.6519
pa1851	chr10:60751383-60752982	130.342	213.505	216.17	89.7033	50.0916	94.7917	82.2781	150.224	187.304
pa1852	chr10:60753009-60754605	215.463	279.198	199.281	133.108	152.552	190.977	119.436	201.087	244.613
pa1853	chr10:60757039-60758546	87.7813	112.911	111.462	70.8946	70.5836	71.0938	104.838	186.893	162.144
pa1854	chr10:60758719-60760282	130.342	178.605	222.925	170.726	173.044	119.884	222.947	384.431	353.641
pa1855	chr10:60760308-60761420	106.402	96.4877	87.8189	47.7453	61.4761	57.1538	99.53	190.441	173.326
pa1856	chr10:60763410-60763796	37.2405	24.6352	30.3989	8.68097	2.27689	9.75797	17.2519	24.8402	9.78452
pa1857	chr10:60767852-60768731	71.8211	112.911	104.707	50.639	47.8147	68.3058	42.4661	33.1202	33.5469
pa1858	chr10:60768780-60769163	29.2604	28.741	40.5318	23.1493	22.7689	33.4559	10.6165	13.0115	4.19337
pa1859	chr10:60778800-60779549	69.161	65.6938	77.686	37.6175	27.3227	23.6979	21.2331	28.3888	43.3315
pa1860	chr10:60855730-60856210	39.9006	49.2703	37.1542	5.78731	4.55378	5.57598	11.9436	20.1087	33.5469
pa1861	chr10:60856215-60856438	13.3002	20.5293	57.4201	2.89366	0	5.57598	7.9624	15.3773	13.9779
pa1862	chr10:60856495-60857273	50.5407	63.6408	64.1754	4.34048	22.7689	19.5159	29.1955	48.4975	55.9116
pa1863	chr10:60936440-60937161	29.2604	14.3705	40.5318	50.639	20.492	50.1838	37.1579	41.4003	36.3425
pa1864	chr10:60937189-60938275	98.4215	65.6938	60.7977	83.916	72.8605	65.5178	66.3533	82.8006	93.6519
pa1865	chr10:61042183-61042519	29.2604	14.3705	33.7765	13.0215	15.9382	20.9099	14.5977	14.1944	11.1823
pa1866	chr10:61043232-61044176	79.8012	69.7996	70.9307	76.6819	68.3067	52.9718	41.1391	57.9604	26.558
pa1867	chr10:61045023-61045581	29.2604	51.3232	60.7977	30.3834	15.9382	26.4859	13.2707	30.7545	33.5469
pa1868	chr10:61047447-61048564	63.8409	102.646	114.84	70.8946	63.753	62.7298	26.5413	49.6804	33.5469
pa1869	chr10:61049091-61050530	74.4811	92.3818	94.5742	75.2351	56.9223	80.8517	111.474	139.578	120.21
pa1870	chr10:61059396-61059664	34.5805	22.5822	30.3989	2.89366	0	9.75797	14.5977	16.5601	18.1713
pa1871	chr10:61061798-61062190	45.2207	39.0057	33.7765	36.1707	20.492	39.0319	11.9436	15.3773	9.78452
pa1872	chr10:61067126-61067405	18.6203	18.4764	27.0212	2.89366	4.55378	12.546	3.9812	7.09719	6.98895
pa1873	chr10:61078859-61079608	66.501	55.4291	60.7977	33.277	31.8765	69.6998	27.8684	44.9489	43.3315
pa1874	chr10:61082932-61083684	69.161	71.8525	87.8189	44.8517	27.3227	61.3358	30.5225	57.9604	46.127
pa1875	chr10:61084659-61085428	58.5209	53.3762	57.4201	59.32	52.3685	51.5778	9.28947	37.8517	22.3646
pa1876	chr10:61089881-61090820	98.4215	92.3818	70.9307	39.0644	29.5996	65.5178	23.8872	57.9604	58.7071
pa1877	chr10:61091901-61092604	114.382	96.4877	60.7977	59.32	31.8765	55.7598	57.0639	91.0806	107.63
pa1878	chr10:61093282-61093851	164.922	151.917	145.239	81.0224	56.9223	100.368	69.0075	139.578	143.972
pa1879	chr10:61093868-61094144	63.8409	71.8525	60.7977	33.277	34.1534	51.5778	35.8308	59.1433	68.4917
pa1880	chr10:61094671-61095532	135.662	84.1701	118.218	73.7882	50.0916	89.2157	76.9699	169.15	155.155
pa1881	chr10:61095543-61097348	210.143	180.658	189.148	118.64	86.5219	139.4	128.725	241.305	218.055
pa1882	chr10:61101509-61103081	119.702	110.858	135.106	63.6604	102.46	111.52	76.9699	83.9835	96.4474
pa1883	chr10:61113636-61115926	164.922	166.287	141.861	118.64	79.6912	138.006	140.669	214.099	204.077
pa1884	chr10:61117391-61117920	50.5407	51.3232	40.5318	18.8088	18.2151	39.0319	13.2707	17.743	29.3536
pa1885	chr10:61118015-61118782	50.5407	73.9055	104.707	41.958	43.2609	69.6998	21.2331	33.1202	32.1491
pa1886	chr10:61118848-61119269	45.2207	36.9527	30.3989	27.4897	22.7689	39.0319	14.5977	20.1087	11.1823
pa1887	chr10:61119315-61121477	220.783	264.828	175.638	188.088	125.229	209.099	122.09	217.647	202.679
pa1888	chr10:61121573-61123084	138.322	153.97	216.17	149.023	113.845	129.642	127.398	196.356	183.11
pa1889	chr10:61123314-61124374	130.342	119.07	74.3083	62.2136	38.7072	82.2457	37.1579	30.7545	44.7293
pa1890	chr10:61666437-61668424	143.642	86.2231	94.5742	156.257	161.659	76.6697	118.109	197.539	250.204
pa1891	chr10:61932524-61933012	29.2604	28.741	43.9095	11.5746	13.6613	18.1219	10.6165	14.1944	11.1823
pa1892	chr10:62106362-62107232	69.161	55.4291	128.351	28.9366	25.0458	40.4259	30.5225	60.3261	43.3315
pa1893	chr10:62107672-62108036	34.5805	28.741	30.3989	11.5746	9.10757	6.96998	9.28947	26.023	20.9668
pa1894	chr10:62108500-62111841	258.024	295.622	344.52	95.4907	122.952	154.733	266.74	399.809	413.746
pa1895	chr10:62111926-62114676	337.825	277.146	320.877	175.066	168.49	248.131	257.451	339.482	356.436
pa1896	chr10:62125841-62128907	162.262	205.293	172.26	211.237	204.92	196.553	350.346	361.957	381.596
pa1897	chr10:62130417-62131040	15.9602	14.3705	30.3989	11.5746	9.10757	20.9099	34.5037	43.766	40.5359
pa1898	chr10:62131282-62132992	87.7813	86.2231	77.686	89.7033	81.9681	105.944	161.902	216.464	225.044
pa1899	chr10:62133011-62133666	21.2803	32.8469	20.2659	11.5746	11.3845	16.7279	38.4849	40.2174	30.7514
pa1900	chr10:62147359-62150520	268.664	299.728	395.185	266.216	241.351	326.195	443.24	507.449	479.442
pa1901	chr10:62267147-62267439	34.5805	53.3762	40.5318	13.0215	18.2151	26.4859	21.2331	34.3031	27.9558
pa1902	chr10:62267460-62267903	61.1809	63.6408	40.5318	15.9151	31.8765	51.5778	46.4473	44.9489	54.5138
pa1903	chr10:62268069-62268555	45.2207	36.9527	30.3989	13.0215	9.10757	34.8499	31.8496	29.5716	40.5359
pa1904	chr10:62284777-62285244	34.5805	51.3232	70.9307	23.1493	38.7072	33.4559	35.8308	33.1202	48.9226
pa1905	chr10:62285655-62286134	87.7813	90.3289	84.4413	54.9795	38.7072	76.6697	55.7368	61.509	74.0828
pa1906	chr10:62331594-62332637	77.1411	49.2703	60.7977	101.278	75.1374	82.2457	90.2405	72.1548	81.0718
pa1907	chr10:62701715-62702629	71.8211	96.4877	91.1966	49.1922	54.6454	52.9718	72.9887	47.3146	55.9116
pa1908	chr10:62702647-62703177	45.2207	43.1115	50.6648	33.277	31.8765	22.3039	50.4285	37.8517	29.3536
pa1909	chr10:62704079-62704625	45.2207	59.535	70.9307	39.0644	18.2151	22.3039	46.4473	43.766	51.7182
pa1910	chr10:62724252-62724872	79.8012	67.7467	84.4413	13.0215	9.10757	8.36397	14.5977	18.9258	11.1823
pa1911	chr10:62737700-62738266	39.9006	71.8525	47.2871	4.34048	9.10757	6.96998	3.9812	5.91433	5.59116
pa1912	chr10:62738431-62738888	37.2405	30.7939	40.5318	1.44683	0	2.78799	10.6165	3.5486	6.98895
pa1913	chr10:62855544-62855970	34.5805	53.3762	54.0424	5.78731	2.27689	2.78799	5.30827	3.5486	5.59116
pa1914	chr10:63170868-63172014	45.2207	59.535	37.1542	10.1278	13.6613	36.2439	108.819	172.698	139.779
pa1915	chr10:63381961-63383775	101.081	137.546	118.218	59.32	25.0458	103.156	139.342	158.504	229.237
pa1916	chr10:63387271-63388803	55.8608	24.6352	16.8883	108.512	79.6912	32.0619	71.6616	102.909	76.8784
pa1917	chr10:63521089-63522527	29.2604	55.4291	33.7765	31.8302	9.10757	19.5159	65.0263	98.1778	134.188
pa1918	chr10:63659425-63662921	178.223	121.123	148.617	269.11	264.119	98.9737	386.176	359.591	359.232
pa1919	chr10:63663005-63663634	29.2604	20.5293	20.2659	62.2136	34.1534	12.546	75.6428	63.8747	57.3094
pa1920	chr10:63663676-63665202	106.402	59.535	60.7977	72.3414	54.6454	26.4859	98.2029	83.9835	92.2541
pa1921	chr10:63702451-63703494	39.9006	24.6352	40.5318	31.8302	63.753	30.6679	92.8947	78.0691	72.685
pa1922	chr10:63733412-63735326	117.042	119.07	87.8189	76.6819	45.5378	39.0319	112.801	185.71	216.657
pa1923	chr10:63807561-63811531	297.924	283.304	243.191	413.793	505.47	422.381	347.692	551.215	540.944
pa1924	chr10:63833275-63833659	37.2405	36.9527	33.7765	23.1493	18.2151	30.6679	23.8872	39.0346	50.3204
pa1925	chr10:63836579-63838053	55.8608	34.8998	43.9095	47.7453	31.8765	55.7598	75.6428	154.955	124.403
pa1926	chr10:63855143-63855773	45.2207	88.276	54.0424	46.2985	56.9223	41.8199	33.1767	78.0691	96.4474
pa1927	chr10:64133530-64133897	50.5407	45.1645	37.1542	53.5326	20.492	29.2739	37.1579	27.2059	33.5469
pa1928	chr10:64135715-64136450	31.9205	32.8469	37.1542	57.8731	36.4303	48.7898	21.2331	28.3888	30.7514
pa1929	chr10:64139453-64140256	93.1014	55.4291	94.5742	56.4263	43.2609	52.9718	29.1955	22.4744	26.558
pa1930	chr10:64140751-64141295	37.2405	57.482	40.5318	60.7668	25.0458	36.2439	41.1391	41.4003	29.3536
pa1931	chr10:64141459-64142061	74.4811	80.0643	57.4201	72.3414	31.8765	47.3958	37.1579	52.0461	20.9668
pa1932	chr10:64563832-64564521	109.062	100.594	148.617	101.278	97.9063	66.9118	83.6052	62.6919	78.2762
pa1933	chr10:64966061-64966718	58.5209	32.8469	43.9095	33.277	40.984	37.6379	27.8684	28.3888	53.116
pa1934	chr10:65027220-65029492	231.423	162.181	189.148	172.173	198.09	156.127	193.752	190.441	232.033
pa1935	chr10:65281757-65283900	156.942	86.2231	111.462	162.045	147.998	151.945	230.91	260.23	297.729
pa1936	chr10:65289385-65291747	79.8012	131.388	94.5742	109.959	88.7988	193.765	191.098	234.207	230.635
pa1937	chr10:65314392-65315151	31.9205	16.4234	23.6436	36.1707	25.0458	29.2739	39.812	41.4003	50.3204
pa1938	chr10:65316702-65316949	34.5805	24.6352	30.3989	18.8088	11.3845	12.546	14.5977	33.1202	32.1491
pa1939	chr10:65317089-65317821	42.5606	39.0057	54.0424	39.0644	31.8765	59.9418	47.7744	52.0461	89.4585
pa1940	chr10:65332257-65333728	109.062	73.9055	64.1754	76.6819	79.6912	54.3658	123.417	75.7034	114.619
pa1941	chr10:65387844-65389975	196.843	100.594	131.728	179.407	145.721	140.794	220.293	216.464	188.702
pa1942	chr10:65390533-65391270	53.2008	32.8469	27.0212	96.9375	93.3526	20.9099	59.718	61.509	62.9005
pa1943	chr10:65472338-65473089	37.2405	6.15879	27.0212	41.958	54.6454	30.6679	26.5413	29.5716	27.9558
pa1944	chr10:66297128-66297858	45.2207	69.7996	70.9307	24.5961	27.3227	57.1538	7.9624	5.91433	9.78452
pa1945	chr10:66317792-66318436	74.4811	53.3762	30.3989	40.5112	38.7072	58.5478	3.9812	3.5486	5.59116
pa1946	chr10:66394630-66396184	140.982	231.981	212.792	136.002	122.952	171.461	11.9436	10.6458	13.9779
pa1947	chr10:66396192-66396385	39.9006	34.8998	40.5318	11.5746	20.492	22.3039	1.32707	1.18287	0
pa1948	chr10:66396487-66397515	125.022	166.287	108.085	83.916	59.1992	112.914	6.63533	11.8287	8.38673
pa1949	chr10:67418761-67420521	10.6402	26.6881	6.7553	23.1493	11.3845	41.8199	76.9699	152.59	171.928
pa1950	chr10:68012491-68012804	23.9404	30.7939	33.7765	8.68097	6.83067	13.94	1.32707	7.09719	4.19337
pa1951	chr10:68685711-68690571	364.425	197.081	219.547	377.622	357.472	299.709	391.485	414.003	492.022
pa1952	chr10:68691244-68692414	90.4413	86.2231	81.0636	79.5755	43.2609	87.8217	84.9323	128.932	155.155
pa1953	chr10:68700175-68701799	140.982	164.234	175.638	101.278	116.121	117.096	156.594	286.253	285.149
pa1954	chr10:69422648-69422981	39.9006	28.741	20.2659	18.8088	25.0458	36.2439	7.9624	9.46292	5.59116
pa1955	chr10:69423145-69423861	47.8807	49.2703	70.9307	50.639	22.7689	57.1538	23.8872	44.9489	33.5469
pa1956	chr10:69424208-69425505	183.543	275.093	199.281	134.555	152.552	192.371	134.034	275.608	268.376
pa1957	chr10:69425523-69425923	50.5407	63.6408	57.4201	34.7239	59.1992	72.4878	27.8684	37.8517	65.6961
pa1958	chr10:69523482-69523732	45.2207	45.1645	33.7765	40.5112	38.7072	25.0919	31.8496	27.2059	25.1602
pa1959	chr10:69523859-69524166	37.2405	28.741	37.1542	27.4897	13.6613	26.4859	27.8684	36.6688	32.1491
pa1960	chr10:70090705-70090992	21.2803	4.10586	30.3989	17.3619	25.0458	13.94	0	2.36573	6.98895
pa1961	chr10:70091000-70091637	87.7813	84.1701	81.0636	94.0438	47.8147	50.1838	15.9248	43.766	43.3315
pa1962	chr10:70091733-70093137	117.042	88.276	138.484	180.854	113.845	96.1857	141.996	201.087	135.586
pa1963	chr10:70359412-70361368	109.062	86.2231	77.686	92.597	75.1374	98.9737	163.229	188.076	187.304
pa1964	chr10:70660266-70661007	10.6402	24.6352	33.7765	20.2556	20.492	15.3339	83.6052	63.8747	86.6629
pa1965	chr10:70661035-70661971	23.9404	16.4234	27.0212	46.2985	25.0458	18.1219	149.959	137.212	109.028
pa1966	chr10:70939294-70940001	74.4811	34.8998	54.0424	54.9795	63.753	32.0619	41.1391	67.4233	61.5027
pa1967	chr10:71237928-71238284	7.98012	6.15879	10.133	5.78731	11.3845	6.96998	21.2331	14.1944	16.7735
pa1968	chr10:71238708-71240031	87.7813	75.9584	84.4413	98.3843	50.0916	40.4259	136.688	127.749	146.768
pa1969	chr10:71251166-71252086	66.501	78.0113	60.7977	40.5112	22.7689	43.2139	31.8496	61.509	68.4917
pa1970	chr10:71253564-71254056	21.2803	20.5293	13.5106	14.4683	15.9382	18.1219	22.5601	41.4003	43.3315
pa1971	chr10:71254091-71254639	29.2604	67.7467	43.9095	31.8302	50.0916	34.8499	47.7744	88.7149	64.2983
pa1972	chr10:71254689-71255198	31.9205	59.535	30.3989	41.958	25.0458	32.0619	39.812	60.3261	68.4917
pa1973	chr10:71255253-71255602	37.2405	22.5822	37.1542	23.1493	4.55378	15.3339	17.2519	50.8632	37.7403
pa1974	chr10:72007142-72007985	21.2803	16.4234	33.7765	17.3619	13.6613	12.546	57.0639	78.0691	64.2983
pa1975	chr10:72009708-72012334	130.342	190.922	222.925	151.917	132.06	163.097	213.658	269.693	268.376
pa1976	chr10:72423887-72424272	23.9404	45.1645	43.9095	31.8302	20.492	26.4859	1.32707	7.09719	4.19337
pa1977	chr10:72425151-72425644	31.9205	49.2703	37.1542	18.8088	11.3845	25.0919	0	10.6458	9.78452
pa1978	chr10:72648376-72648776	15.9602	4.10586	0	14.4683	13.6613	5.57598	35.8308	40.2174	44.7293
pa1979	chr10:72984804-72985617	37.2405	34.8998	50.6648	20.2556	13.6613	22.3039	43.7932	65.0576	39.1381
pa1980	chr10:72989689-72991393	135.662	195.028	216.17	70.8946	43.2609	72.4878	54.4097	88.7149	51.7182
pa1981	chr10:72991411-72992163	111.722	174.499	189.148	82.4692	61.4761	105.944	78.2969	191.624	131.392
pa1982	chr10:72992292-72993092	47.8807	65.6938	81.0636	28.9366	22.7689	43.2139	21.2331	72.1548	74.0828
pa1983	chr10:73600142-73600854	63.8409	73.9055	70.9307	37.6175	40.984	15.3339	54.4097	49.6804	64.2983
pa1984	chr10:73733695-73734278	37.2405	16.4234	50.6648	11.5746	15.9382	22.3039	34.5037	24.8402	37.7403
pa1985	chr10:73734435-73734988	39.9006	26.6881	50.6648	31.8302	43.2609	23.6979	21.2331	47.3146	47.5248
pa1986	chr10:73735570-73737379	106.402	137.546	148.617	83.916	63.753	107.338	139.342	198.721	163.541
pa1987	chr10:73739356-73740139	45.2207	32.8469	67.553	20.2556	22.7689	32.0619	41.1391	59.1433	60.1049
pa1988	chr10:73740200-73742598	172.903	275.093	327.632	127.321	143.444	186.795	230.91	412.82	335.469
pa1989	chr10:73742769-73743166	31.9205	28.741	27.0212	8.68097	6.83067	12.546	18.5789	28.3888	39.1381
pa1990	chr10:73744033-73745424	103.742	55.4291	131.728	46.2985	40.984	59.9418	47.7744	88.7149	97.8452
pa1991	chr10:73745432-73746841	98.4215	119.07	101.33	50.639	56.9223	87.8217	61.0451	108.824	103.436
pa1992	chr10:73747477-73747811	29.2604	32.8469	43.9095	13.0215	18.2151	19.5159	9.28947	28.3888	13.9779
pa1993	chr10:73756585-73756887	34.5805	24.6352	37.1542	17.3619	18.2151	25.0919	21.2331	41.4003	25.1602
pa1994	chr10:73758472-73760360	93.1014	67.7467	121.595	76.6819	52.3685	82.2457	118.109	167.967	149.563
pa1995	chr10:73769565-73772124	101.081	137.546	185.771	91.1502	86.5219	142.188	120.763	229.476	211.066
pa1996	chr10:73804585-73805543	50.5407	104.699	47.2871	23.1493	47.8147	62.7298	87.5864	113.555	113.221
pa1997	chr10:73872874-73873798	13.3002	16.4234	16.8883	18.8088	15.9382	11.152	65.0263	83.9835	121.608
pa1998	chr10:73975798-73976069	42.5606	26.6881	47.2871	46.2985	22.7689	27.8799	59.718	68.6062	51.7182
[truncated: 12,619 more rows]
