# Supplementary material for: Epigenetic regulation of human-specific gene expression in the prefrontal cortex
Source: BMC Biol. 2023 May 24;21:123. doi: 10.1186/s12915-023-01612-3 (PMC10210484; doi:10.1186/s12915-023-01612-3)
Supplement: Supplementary file 1 — Additional file 1: Table S1. Sample information. Table S2. ChIP-seq mapping statistics. Table S3. Normalized read counts of H3K4me3 peaks in human, chimpanzee and macaque PFC used in this study. Table S4. Normalized read counts of H3K27ac peaks in human, chimpanzee and macaque PFC used in this study. Table S5. List of 1175 H3K4me3 peaks with human-specific gain in PFC. Table S6. List of 775 H3K4me3 peaks with human-specific loss in PFC. Table S7. Functional enrichment of genes adjacent to H3K4me3HP gain. Table S8. Functional enrichment of genes adjacent to H3K4me3HP loss. Table S9. List of 483 H3K27ac peaks with human-specific gain in PFC. Table S10. List of 316 H3K27ac peaks with human-specific loss in PFC. Table S11. Functional enrichment of genes adjacent to H3K27acHP gain and loss. Table S12. Strand-specific RNA-seq mapping statistics. Table S13. Raw and normalized read counts in human, chimpanzee and macaque PFC used in this study. Table S14. List of 69 TFs and their target genes with absolute Pearson correlation coefficients > 0.6 and P values < 0.05. Table S15. List of 28 H3K4me3- and two H3K27ac-modifying enzymes. [file 12915_2023_1612_MOESM1_ESM.zip › Additional file 1/Table S5.xlsx]

## Sheet: human-specific H3K4me3 gain
Table S5. H3K4me3 peaks with human-specific gain in PFC
Peak ID	Coordinates(HG19)	SizeBp	Gene ID	Transcript ID	distanceToTSS	annotation	FoldChange_Human_vs_Chimp	FoldChange_Human_vs_Macaque	FoldChange_Chimp_vs_Macaque	FDR_Human_vs_Chimp	FDR_Human_VS_Macaque
pa10069	chr17:27618252-27618774	523	ENSG00000108256	ENST00000579665	2359	Promoter (2-3kb)	1.375	1.421	1.034	0.041071	0.0193722
pa10115	chr17:29644885-29648941	4057	ENSG00000126860	ENST00000461237	0	Promoter (<=1kb)	2.511	2.363	0.941	0.000264276	9.41007e-06
pa10137	chr17:30678634-30679270	637	ENSG00000010244	ENST00000578918	707	Promoter (<=1kb)	1.511	1.679	1.111	0.0100744	0.00155002
pa10178	chr17:34136092-34136381	290	ENSG00000172660	ENST00000588240	-78	Promoter (<=1kb)	1.551	1.357	0.875	0.00234019	0.00286225
pa1025	chr1:86862157-86862463	307	ENSG00000122417	ENST00000370566	-134	Promoter (<=1kb)	1.281	1.521	1.187	0.00674098	0.000386845
pa10324	chr17:40439822-40440318	497	ENSG00000126561	ENST00000590949	0	Promoter (<=1kb)	1.358	1.308	0.963	0.0241549	0.0297253
pa10454	chr17:44268476-44269536	1061	ENSG00000120071	ENST00000262419	630	Promoter (<=1kb)	1.392	1.332	0.957	0.0104394	0.00725487
pa10462	chr17:44439363-44439780	418	ENSG00000228696	ENST00000450673	-233	Promoter (<=1kb)	2.109	1.746	0.828	0.00570509	0.00460855
pa10464	chr17:44450264-44451330	1067	ENSG00000260075	ENST00000570034	43	Promoter (<=1kb)	1.285	1.68	1.308	0.00670251	5.47948e-05
pa10466	chr17:44657160-44657840	681	ENSG00000185829	ENST00000337845	-72	Promoter (<=1kb)	1.622	1.804	1.112	0.00167363	0.000287602
pa10478	chr17:45401375-45402086	712	ENSG00000178852	ENST00000519772	0	Promoter (<=1kb)	3.198	2.598	0.813	0.000175641	4.86063e-05
pa1048	chr1:89530476-89531223	748	ENSG00000117228	ENST00000370473	0	Promoter (<=1kb)	1.621	2.33	1.437	0.00224233	3.08718e-05
pa1050	chr1:89594293-89594667	375	ENSG00000162645	ENST00000370466	-2496	Promoter (2-3kb)	3.198	2.721	0.851	0.00165921	0.000263994
pa10554	chr17:48929528-48930006	479	ENSG00000243521	ENST00000487833	4217	Distal Intergenic	1.62	2.731	1.686	0.0113905	8.31746e-05
pa10627	chr17:56709431-56709943	513	ENSG00000212195	ENST00000390893	-234	Promoter (<=1kb)	1.578	1.252	0.793	0.0152927	0.0445344
pa10639	chr17:57311760-57312508	749	ENSG00000153982	ENST00000583543	13717	Exon (ENST00000578026/ENSG00000153982, exon 2 of 9)	2.371	2.39	1.008	0.0104338	0.000149087
pa10647	chr17:57882069-57882913	845	ENSG00000267637	ENST00000590850	19895	Intron (ENST00000262291/ENSG00000062716, intron 7 of 11)	1.869	3.764	2.014	0.00686109	4.30671e-05
pa10671	chr17:60557110-60557638	529	ENSG00000146872	ENST00000542523	-491	Promoter (<=1kb)	1.376	1.286	0.934	0.00235877	0.00169822
pa10679	chr17:61229536-61230336	801	ENSG00000170921	ENST00000581424	3947	Exon (ENST00000581424/ENSG00000170921, exon 1 of 1)	2.602	1.857	0.714	0.00552602	0.00233814
pa10680	chr17:61230366-61231032	667	ENSG00000170921	ENST00000581424	4777	Exon (ENST00000581424/ENSG00000170921, exon 1 of 1)	3.545	1.552	0.438	0.00521753	0.0162605
pa1073	chr1:92406717-92406935	219	ENSG00000266532	ENST00000584195	1891	Promoter (1-2kb)	2.259	2.486	1.101	0.00182447	0.000100934
pa10753	chr17:66203111-66203489	379	ENSG00000267472	ENST00000589904	8049	Distal Intergenic	1.342	1.257	0.937	0.0255061	0.0325797
pa10766	chr17:66949966-66950210	245	ENSG00000141338	ENST00000586539	1172	Promoter (1-2kb)	2.242	5.329	2.377	0.014047	3.73381e-05
pa10767	chr17:66950361-66951116	756	ENSG00000141338	ENST00000586539	266	Promoter (<=1kb)	2.381	2.335	0.981	0.00140999	2.19501e-05
pa10776	chr17:68133352-68134093	742	ENSG00000230258	ENST00000435112	-8352	Distal Intergenic	1.481	2.142	1.447	0.0206851	6.72926e-05
pa10780	chr17:68340239-68341055	817	ENSG00000267109	ENST00000592809	24002	Intron (ENST00000592809/ENSG00000267109, intron 1 of 2)	2.037	5.675	2.786	0.0058568	3.99424e-06
pa1082	chr1:93270162-93270856	695	ENSG00000067208	ENST00000540033	-12201	Distal Intergenic	2.02	3.772	1.867	0.0303583	4.00602e-05
pa1084	chr1:93341530-93343648	2119	ENSG00000207022	ENST00000384295	29914	Exon (ENST00000370310/ENSG00000154511, exon 2 of 5)	3.035	2.474	0.815	7.22726e-05	1.59162e-06
pa10888	chr17:76036418-76036981	564	ENSG00000078687	ENST00000588549	-147	Promoter (<=1kb)	1.384	1.615	1.167	0.0169098	0.0102104
pa10900	chr17:76777132-76777430	299	ENSG00000108669	ENST00000591455	924	Promoter (<=1kb)	1.602	2.8	1.748	0.023761	0.000222347
pa10928	chr17:78965296-78965480	185	ENSG00000176108	ENST00000572525	0	Promoter (<=1kb)	1.93	2.133	1.105	0.0118936	0.00466016
pa11005	chr18:2656937-2657557	621	ENSG00000101596	ENST00000261598	1051	Promoter (1-2kb)	1.276	1.335	1.047	0.0312775	0.0107787
pa11019	chr18:3602698-3603486	789	ENSG00000262001	ENST00000573177	0	Promoter (<=1kb)	2.601	4.019	1.545	0.000534089	1.37467e-06
pa11031	chr18:5418279-5419070	792	ENSG00000082397	ENST00000580647	723	Promoter (<=1kb)	2.484	1.781	0.717	0.011438	0.0127546
pa11092	chr18:14179086-14179524	439	ENSG00000186481	ENST00000399814	0	Promoter (<=1kb)	1.998	1.575	0.788	0.00826051	0.00353168
pa11093	chr18:18689345-18689890	546	ENSG00000067900	ENST00000399799	1922	Promoter (1-2kb)	1.43	1.57	1.098	0.0226107	0.00280414
pa11117	chr18:21018042-21018325	284	ENSG00000134490	ENST00000399707	-117	Promoter (<=1kb)	2.446	2.519	1.03	0.000380187	1.34363e-05
pa11123	chr18:21163691-21164534	844	ENSG00000199366	ENST00000362496	-1606	Promoter (1-2kb)	2.526	4.564	1.807	0.00110663	2.78888e-07
pa11124	chr18:21164794-21165294	501	ENSG00000141458	ENST00000540608	1157	Promoter (1-2kb)	1.481	3.687	2.49	0.0475736	0.000106945
pa11151	chr18:24237201-24238066	866	ENSG00000134504	ENST00000580191	0	Promoter (<=1kb)	1.283	1.628	1.27	0.00110046	2.03955e-05
pa11156	chr18:25666376-25667530	1155	ENSG00000170558	ENST00000430882	9663	Intron (ENST00000269141/ENSG00000170558, intron 2 of 15)	2.073	1.666	0.803	0.00897886	0.000985304
pa11162	chr18:28680532-28681426	895	ENSG00000265888	ENST00000581836	-125	Promoter (<=1kb)	1.689	1.609	0.953	0.0101744	0.00334284
pa11173	chr18:30021122-30021908	787	ENSG00000215492	ENST00000400448	-27955	Intron (ENST00000399218/ENSG00000141441, intron 1 of 5)	1.345	2.306	1.715	0.0101514	2.46126e-05
pa11176	chr18:30310041-30311137	1097	ENSG00000228835	ENST00000426194	-38621	Intron (ENST00000359358/ENSG00000197705, intron 3 of 8)	1.518	2.47	1.627	0.00197354	1.57654e-06
pa1118	chr1:95427919-95428599	681	ENSG00000235501	ENST00000456582	1038	Promoter (1-2kb)	1.495	1.384	0.926	0.00975677	0.00763919
pa11180	chr18:31160223-31160669	447	ENSG00000141431	ENST00000586948	1377	Promoter (1-2kb)	1.943	1.764	0.908	0.00916603	0.00414752
pa11182	chr18:31419576-31420115	540	ENSG00000199204	ENST00000362334	161648	Distal Intergenic	2.959	5.577	1.884	0.00155289	1.41135e-05
pa11190	chr18:32289943-32291966	2024	ENSG00000134769	ENST00000348997	0	Promoter (<=1kb)	1.435	1.282	0.893	0.000408142	0.00024927
pa1126	chr1:96952795-96953279	485	ENSG00000228502	ENST00000415278	40309	Distal Intergenic	1.678	2.092	1.247	0.0354872	0.00285358
pa11282	chr18:48346541-48346792	252	ENSG00000134042	ENST00000436348	-107	Promoter (<=1kb)	1.374	2.737	1.991	0.0454982	0.000327239
pa1129	chr1:98385153-98386607	1455	ENSG00000188641	ENST00000370192	0	Promoter (<=1kb)	1.45	1.746	1.205	0.00110046	1.3272e-05
pa11298	chr18:52275172-52275558	387	ENSG00000178690	ENST00000321600	16782	Distal Intergenic	2.206	6.482	2.939	0.0324335	2.00591e-05
pa11303	chr18:52989887-52990374	488	ENSG00000196628	ENST00000457482	-362	Promoter (<=1kb)	1.361	1.371	1.007	0.0210962	0.0120827
pa11307	chr18:53073228-53075062	1835	ENSG00000196628	ENST00000544241	-2002	Promoter (2-3kb)	1.394	1.419	1.018	0.00516262	0.00203743
pa11308	chr18:53087482-53088437	956	ENSG00000196628	ENST00000566777	1149	Promoter (1-2kb)	1.407	1.392	0.989	0.0167071	0.00387103
pa11309	chr18:53088568-53089329	762	ENSG00000196628	ENST00000566777	257	Promoter (<=1kb)	1.63	1.545	0.948	0.00577782	0.00234564
pa11312	chr18:53125313-53125970	658	ENSG00000196628	ENST00000563686	5405	Intron (ENST00000587660/ENSG00000267028, intron 1 of 1)	2.526	2.777	1.099	0.00518525	6.77924e-05
pa11319	chr18:53525166-53526803	1638	ENSG00000267327	ENST00000589440	-33466	Distal Intergenic	2.023	1.701	0.841	0.00043831	9.84145e-05
pa11320	chr18:53665193-53666116	924	ENSG00000267327	ENST00000588803	0	Promoter (<=1kb)	1.973	3.08	1.561	0.00840195	7.48171e-05
pa11366	chr18:60357176-60357835	660	ENSG00000081913	ENST00000400316	-24837	Distal Intergenic	1.586	2.176	1.372	0.0266765	0.000323596
pa11371	chr18:60452344-60452738	395	ENSG00000081913	ENST00000497351	5712	Intron (ENST00000400316/ENSG00000081913, intron 1 of 16)	1.722	1.772	1.029	0.0488977	0.0262658
pa11387	chr18:64349885-64350859	975	ENSG00000221536	ENST00000408609	-29147	Distal Intergenic	1.253	2.304	1.84	0.0449997	0.000262113
pa11389	chr18:65176833-65177493	661	ENSG00000263424	ENST00000583493	3007	3' UTR	3.146	2.039	0.648	0.00216176	0.000876606
pa11403	chr18:69929500-69929811	312	ENSG00000141668	ENST00000581425	277722	Distal Intergenic	8.997	16.274	1.809	0.000181661	1.66653e-06
pa1142	chr1:100231694-100232412	719	ENSG00000156869	ENST00000370176	0	Promoter (<=1kb)	1.887	2.201	1.166	0.00460937	0.000308324
pa11422	chr18:72872905-72873696	792	ENSG00000180011	ENST00000537114	43772	Distal Intergenic	3.044	3.519	1.156	0.00159777	2.36562e-05
pa11439	chr18:74722855-74723184	330	ENSG00000197971	ENST00000447114	-777	Promoter (<=1kb)	1.839	2.226	1.21	0.0271543	0.00161347
pa11440	chr18:74724608-74725500	893	ENSG00000197971	ENST00000447114	-2530	Promoter (2-3kb)	1.913	2.264	1.183	0.00785953	7.21227e-05
pa11441	chr18:74725611-74726323	713	ENSG00000197971	ENST00000577755	2633	Promoter (2-3kb)	1.738	1.496	0.861	0.0252913	0.0132169
pa11442	chr18:74726767-74727357	591	ENSG00000197971	ENST00000577755	1599	Promoter (1-2kb)	2.667	2.426	0.91	0.000475857	1.58166e-05
pa11443	chr18:74727395-74728061	667	ENSG00000197971	ENST00000577755	895	Promoter (<=1kb)	1.934	1.878	0.971	0.00635492	0.00228447
pa11593	chr19:4724786-4725154	369	ENSG00000142002	ENST00000598041	-101	Promoter (<=1kb)	2.306	3.916	1.698	0.00350712	3.2684e-05
pa1166	chr1:103539709-103540754	1046	ENSG00000060718	ENST00000447608	7661	Exon (ENST00000370096/ENSG00000060718, exon 4 of 67)	2.414	7.962	3.298	0.0106428	3.41972e-07
pa1172	chr1:107652591-107653184	594	ENSG00000162631	ENST00000370071	-29445	Distal Intergenic	2.059	1.792	0.87	0.0378031	0.0224688
pa11729	chr19:10627123-10628072	950	ENSG00000180739	ENST00000590601	31	Promoter (<=1kb)	1.435	1.56	1.088	0.04216	0.00126048
pa11809	chr19:12551983-12552196	214	ENSG00000180855	ENST00000301547	-57	Promoter (<=1kb)	2.545	6.792	2.669	0.00972174	5.10433e-05
pa11825	chr19:12847754-12848311	558	ENSG00000198356	ENST00000591090	0	Promoter (<=1kb)	1.475	1.722	1.168	0.0180736	0.00311098
pa12036	chr19:19844147-19844427	281	ENSG00000105708	ENST00000344099	-241	Promoter (<=1kb)	1.477	3.296	2.232	0.041898	0.000185036
pa12052	chr19:20278479-20278806	328	ENSG00000256229	ENST00000335117	396	Promoter (<=1kb)	1.412	1.697	1.202	0.0144167	0.00185646
pa12095	chr19:28283746-28284076	331	ENSG00000261824	ENST00000591338	0	Promoter (<=1kb)	14.345	Inf	Inf	0.000129012	1.67967e-06
pa12098	chr19:29704142-29704721	580	ENSG00000169021	ENST00000304863	0	Promoter (<=1kb)	1.228	1.227	0.999	0.0212796	0.0102582
pa12109	chr19:30863106-30864034	929	ENSG00000198597	ENST00000355537	0	Promoter (<=1kb)	1.775	1.749	0.985	0.0207678	0.00221904
pa12110	chr19:30864153-30865613	1461	ENSG00000198597	ENST00000355537	834	Promoter (<=1kb)	1.783	1.84	1.032	0.00676501	5.53e-05
pa12141	chr19:34849733-34850060	328	ENSG00000267219	ENST00000591311	257	Promoter (<=1kb)	2.547	4.634	1.819	0.00280724	0.000250313
pa12204	chr19:36706639-36707103	465	ENSG00000167635	ENST00000443387	604	Promoter (<=1kb)	1.287	1.534	1.192	0.032624	0.0039415
pa12447	chr19:44711600-44711994	395	ENSG00000131115	ENST00000590871	0	Promoter (<=1kb)	1.85	1.499	0.81	0.00601915	0.0188305
pa12711	chr19:52530717-52531220	504	ENSG00000142556	ENST00000595189	370	Promoter (<=1kb)	12.021	12.642	1.052	9.98845e-05	3.07778e-06
pa12775	chr19:53869196-53869427	232	ENSG00000203326	ENST00000593918	214	Promoter (<=1kb)	1.413	2.756	1.95	0.0398532	0.000177107
pa12837	chr19:55937628-55938096	469	ENSG00000187902	ENST00000416792	15608	Distal Intergenic	4.255	6.229	1.464	0.00276494	6.94608e-05
pa12915	chr19:58071282-58071599	318	ENSG00000251369	ENST00000457177	-51	Promoter (<=1kb)	1.244	1.396	1.122	0.0453066	0.0147236
pa12961	chr19:58858380-58858995	616	ENSG00000121410	ENST00000596924	5	Promoter (<=1kb)	2.129	9.129	4.289	0.0383338	1.11281e-05
pa12993	chr2:289919-290313	395	ENSG00000189292	ENST00000452023	-1068	Promoter (1-2kb)	1.693	5.198	3.07	0.0308876	6.8689e-05
pa13016	chr2:6221206-6222119	914	ENSG00000232044	ENST00000450794	98503	Distal Intergenic	1.635	2.3	1.407	0.0243246	3.56645e-05
pa13020	chr2:7072459-7074928	2470	ENSG00000151692	ENST00000416587	0	Promoter (<=1kb)	1.399	2.415	1.726	0.017118	1.11281e-05
pa1310	chr1:116382346-116382628	283	ENSG00000177551	ENST00000429731	734	Promoter (<=1kb)	2.97	2.734	0.921	0.0152927	0.00490541
pa1313	chr1:116521788-116522377	590	ENSG00000163393	ENST00000369502	2553	Promoter (2-3kb)	2.877	3.586	1.247	0.00481828	0.000171115
pa13213	chr2:32287492-32288329	838	ENSG00000021574	ENST00000345662	-351	Promoter (<=1kb)	1.472	1.208	0.821	0.00961168	0.0290245
pa13223	chr2:33050560-33051422	863	ENSG00000230876	ENST00000414054	50	Promoter (<=1kb)	2.345	5.357	2.285	0.009864	1.99432e-05
pa13229	chr2:33701381-33703354	1974	ENSG00000152689	ENST00000482857	0	Promoter (<=1kb)	1.671	1.229	0.735	0.00168011	0.00382249
pa13234	chr2:37128718-37129521	804	ENSG00000115808	ENST00000495595	550	Promoter (<=1kb)	3.063	2.634	0.86	0.00605283	0.000373194
pa13235	chr2:37129580-37130255	676	ENSG00000115808	ENST00000495595	0	Promoter (<=1kb)	2.706	2.238	0.827	0.00221682	0.000169415
pa13308	chr2:44933438-44933935	498	ENSG00000143919	ENST00000477830	29705	Exon (ENST00000378494/ENSG00000143919, exon 5 of 11)	1.832	2.532	1.382	0.0174723	0.000225766
pa13327	chr2:47400509-47401374	866	ENSG00000143933	ENST00000460218	0	Promoter (<=1kb)	1.299	1.427	1.098	0.0103605	0.00188453
pa13331	chr2:47571898-47572931	1034	ENSG00000119888	ENST00000405271	0	Promoter (<=1kb)	3.454	3.119	0.903	0.000169494	1.6644e-06
pa13365	chr2:54198299-54198972	674	ENSG00000170634	ENST00000422521	54	Promoter (<=1kb)	1.233	1.352	1.096	0.0067161	0.000901443
pa13367	chr2:54343157-54343644	488	ENSG00000170634	ENST00000494922	314	Promoter (<=1kb)	1.265	1.985	1.569	0.0211028	0.000377725
pa13379	chr2:55275440-55275786	347	ENSG00000115310	ENST00000357376	548	Promoter (<=1kb)	2.208	1.562	0.708	0.00341845	0.00649152
pa13402	chr2:58134526-58136292	1767	ENSG00000028116	ENST00000435505	0	Promoter (<=1kb)	4.224	7.514	1.779	8.10185e-05	6.41334e-08
pa13418	chr2:61109829-61110107	279	ENSG00000162924	ENST00000394479	1038	Promoter (1-2kb)	1.529	1.483	0.97	0.0227954	0.0131577
pa13433	chr2:61897690-61899437	1748	ENSG00000213486	ENST00000456719	38676	Distal Intergenic	3.346	3.583	1.071	0.000260185	1.95934e-06
pa13453	chr2:63710848-63712321	1474	ENSG00000143951	ENST00000493315	0	Promoter (<=1kb)	2.273	3.775	1.661	0.0029363	2.47391e-05
pa1348	chr1:120832785-120834636	1852	ENSG00000188610	ENST00000480765	-3120	Distal Intergenic	2.44	2.839	1.164	7.53884e-05	9.16227e-07
pa1349	chr1:120834644-120834996	353	ENSG00000188610	ENST00000480765	-2760	Promoter (2-3kb)	1.644	3.23	1.965	0.0454425	0.000592248
pa13494	chr2:66782434-66783160	727	ENSG00000232046	ENST00000433396	-18002	Intron (ENST00000560281/ENSG00000143995, intron 9 of 9)	2.617	2.534	0.968	0.00123339	0.000126784
pa13495	chr2:66801633-66802024	392	ENSG00000232046	ENST00000433396	471	Promoter (<=1kb)	1.791	1.958	1.094	0.0363117	0.0149844
pa1350	chr1:120835003-120836584	1582	ENSG00000188610	ENST00000480765	-1172	Promoter (1-2kb)	2.961	3.841	1.297	4.19534e-06	1.85972e-08
pa1352	chr1:120904623-120904932	310	ENSG00000213244	ENST00000401004	0	Promoter (<=1kb)	2.789	4.022	1.442	0.0100744	0.00101742
pa1353	chr1:120904960-120905857	898	ENSG00000227193	ENST00000427872	0	Promoter (<=1kb)	3.298	4.882	1.48	1.11035e-05	1.88508e-08
pa1354	chr1:120906003-120906497	495	ENSG00000223345	ENST00000430394	0	Promoter (<=1kb)	2.828	3.316	1.172	0.00025064	9.26508e-07
pa1360	chr1:143913645-143915365	1721	ENSG00000196369	ENST00000494534	0	Promoter (<=1kb)	2.31	2.616	1.132	6.45024e-06	1.36123e-08
pa1361	chr1:143915488-143919315	3828	ENSG00000196369	ENST00000491897	0	Promoter (<=1kb)	2.213	2.615	1.182	3.22987e-06	4.28428e-08
pa1363	chr1:144492002-144492433	432	ENSG00000236943	ENST00000429496	-120	Promoter (<=1kb)	1.978	3.965	2.004	0.00105902	1.41357e-06
pa13634	chr2:76148468-76148848	381	ENSG00000233107	ENST00000417269	185602	Distal Intergenic	1.796	3.853	2.146	0.0128022	1.95704e-05
pa13637	chr2:78517253-78517832	580	ENSG00000214429	ENST00000434498	122388	Distal Intergenic	5.421	10.946	2.019	0.000957984	1.30221e-05
pa1367	chr1:144533322-144533659	338	ENSG00000201699	ENST00000364829	-379	Promoter (<=1kb)	1.553	2.541	1.636	0.00554214	1.34204e-05
pa1369	chr1:144926230-144927183	954	ENSG00000178104	ENST00000496263	-4165	Intron (ENST00000313382/ENSG00000178104, intron 8 of 45)	2.727	3.843	1.409	0.000397526	2.82916e-06
pa13694	chr2:87300861-87301711	851	ENSG00000231259	ENST00000469523	1825	Promoter (1-2kb)	1.643	1.83	1.114	0.00883815	0.00105652
pa13695	chr2:87302245-87302711	467	ENSG00000231259	ENST00000469523	825	Promoter (<=1kb)	2.436	3.492	1.433	0.000690313	4.80511e-06
pa13696	chr2:87303641-87304276	636	ENSG00000231259	ENST00000469523	-105	Promoter (<=1kb)	1.526	2.111	1.384	0.00076692	2.43743e-06
pa13697	chr2:87754505-87755768	1264	ENSG00000222041	ENST00000409054	0	Promoter (<=1kb)	2.044	3.137	1.535	0.0111807	6.18571e-05
pa1370	chr1:144927495-144928223	729	ENSG00000178104	ENST00000529945	3925	Intron (ENST00000313382/ENSG00000178104, intron 8 of 45)	1.656	2.317	1.399	0.00268413	7.65156e-05
pa13706	chr2:92230083-92230362	280	ENSG00000223816	ENST00000451163	-7057	Distal Intergenic	10.217	67.36	6.593	7.22726e-05	8.262e-08
pa1371	chr1:144928229-144929282	1054	ENSG00000178104	ENST00000529945	2866	Promoter (2-3kb)	2.005	3.281	1.637	0.000301783	5.26341e-07
pa13787	chr2:101821849-101822239	391	ENSG00000158435	ENST00000289382	-47025	Intron (ENST00000463469/ENSG00000204634, intron 1 of 4)	2.843	13.096	4.606	0.013322	2.82426e-05
pa1379	chr1:145138932-145139583	652	ENSG00000177144	ENST00000322209	0	Promoter (<=1kb)	30.826	16.11	0.523	2.93215e-06	6.80868e-09
pa13808	chr2:105064576-105065108	533	ENSG00000235597	ENST00000447380	13740	Intron (ENST00000451400/ENSG00000235597, intron 1 of 3)	2.125	1.516	0.713	0.00560201	0.0273535
pa13809	chr2:105093091-105093710	620	ENSG00000234781	ENST00000430551	33257	Intron (ENST00000451400/ENSG00000235597, intron 1 of 3)	2.015	2.947	1.463	0.00122918	3.10475e-05
pa13811	chr2:105119619-105120729	1111	ENSG00000234781	ENST00000430551	6238	Intron (ENST00000451400/ENSG00000235597, intron 1 of 3)	3.914	5.238	1.338	0.000451408	1.09406e-05
pa13842	chr2:109151649-109152263	615	ENSG00000169756	ENST00000428064	737	Promoter (<=1kb)	1.338	2.131	1.593	0.00997709	2.22243e-05
pa13853	chr2:110518618-110519530	913	ENSG00000233707	ENST00000434894	-23518	Distal Intergenic	2.096	2.062	0.984	0.00181959	0.000274788
pa13868	chr2:112811382-112811744	363	ENSG00000153214	ENST00000283206	-1056	Promoter (1-2kb)	1.437	1.719	1.196	0.029889	0.00444658
pa13875	chr2:113190947-113191127	181	ENSG00000169629	ENST00000330575	0	Promoter (<=1kb)	31.131	89.531	2.876	0.0001895	3.21338e-07
pa13902	chr2:119067095-119067738	644	ENSG00000226856	ENST00000449819	-123133	Distal Intergenic	2.272	2.375	1.046	0.000962147	5.71279e-05
pa13903	chr2:119067806-119068466	661	ENSG00000226856	ENST00000449819	-123844	Distal Intergenic	2.155	1.614	0.749	0.000493973	0.000472358
pa13917	chr2:122166012-122166881	870	ENSG00000074054	ENST00000463621	18165	Exon (ENST00000409078/ENSG00000074054, exon 24 of 39)	1.437	1.998	1.39	0.0203737	0.00050679
pa13960	chr2:131451426-131451619	194	ENSG00000223349	ENST00000451977	-83	Promoter (<=1kb)	4.723	26.473	5.606	0.00140932	8.77688e-06
pa13967	chr2:132120638-132121327	690	ENSG00000233087	ENST00000484914	0	Promoter (<=1kb)	2.133	4.188	1.964	0.0073367	2.21314e-05
pa13981	chr2:133998005-133999081	1077	ENSG00000226953	ENST00000454699	-23459	Intron (ENST00000409261/ENSG00000176771, intron 4 of 19)	2.73	2.404	0.881	0.000249784	5.87331e-05
pa13984	chr2:134398121-134399256	1136	ENSG00000200708	ENST00000363838	44459	Distal Intergenic	1.485	1.461	0.984	0.0397789	0.00246144
pa14010	chr2:141806427-141806778	352	ENSG00000201892	ENST00000365022	56315	Exon (ENST00000389484/ENSG00000168702, exon 11 of 91)	2.244	2.738	1.22	0.0282553	0.00248341
pa14011	chr2:141806814-141807113	300	ENSG00000201892	ENST00000365022	56702	Intron (ENST00000389484/ENSG00000168702, intron 10 of 90)	3.307	4.976	1.505	0.00321621	9.01366e-05
pa14037	chr2:149644615-149646201	1587	ENSG00000231079	ENST00000609886	0	Promoter (<=1kb)	1.484	1.991	1.342	0.003712	4.40657e-05
pa14063	chr2:155312008-155312524	517	ENSG00000224675	ENST00000434635	1426	Promoter (1-2kb)	3.406	3.455	1.014	0.00041137	0.000418538
pa14067	chr2:156403193-156403802	610	ENSG00000206718	ENST00000383991	216260	Distal Intergenic	1.941	2.134	1.099	0.00291836	0.000182325
pa14068	chr2:157177209-157177686	478	ENSG00000153234	ENST00000406048	8947	Distal Intergenic	1.66	2.463	1.484	0.0348591	0.00198237
pa14078	chr2:158176251-158177136	886	ENSG00000136541	ENST00000535935	4614	3' UTR	1.987	1.886	0.949	0.00822971	0.00104103
pa14079	chr2:158177621-158180618	2998	ENSG00000136541	ENST00000535935	1132	Promoter (1-2kb)	2.562	2.077	0.811	0.00219737	0.000170716
pa14080	chr2:158180794-158181465	672	ENSG00000136541	ENST00000535935	285	Promoter (<=1kb)	2.451	2.08	0.849	0.00149517	0.000335987
pa14081	chr2:158181614-158182527	914	ENSG00000136541	ENST00000410096	0	Promoter (<=1kb)	2.111	1.67	0.791	0.00128541	0.000818376
pa14082	chr2:158182566-158184255	1690	ENSG00000136541	ENST00000397283	0	Promoter (<=1kb)	3.384	6.511	1.924	0.000416153	4.19384e-08
pa14097	chr2:160372366-160373478	1113	ENSG00000123636	ENST00000482503	0	Promoter (<=1kb)	1.362	1.918	1.408	0.00274109	1.20822e-05
pa14098	chr2:160469418-160471087	1670	ENSG00000224152	ENST00000418474	-720	Promoter (<=1kb)	1.764	2.065	1.171	0.000186751	2.42319e-06
pa14124	chr2:164588950-164590583	1634	ENSG00000182263	ENST00000482917	1911	Promoter (1-2kb)	1.542	1.858	1.205	0.000891356	1.95167e-05
pa14137	chr2:166329294-166329881	588	ENSG00000178662	ENST00000464503	3078	Intron (ENST00000421875/ENSG00000178662, intron 1 of 6)	1.312	1.29	0.983	0.0433758	0.0407806
pa1414	chr1:146008571-146008990	420	ENSG00000229828	ENST00000420737	-2101	Promoter (2-3kb)	2.406	2.032	0.845	0.00516092	0.00216532
pa14157	chr2:169939760-169940573	814	ENSG00000073737	ENST00000412271	2143	Promoter (2-3kb)	2.357	5.85	2.482	0.00376278	5.01803e-06
pa14173	chr2:171571245-171571876	632	ENSG00000204335	ENST00000375281	0	Promoter (<=1kb)	1.798	2.283	1.27	0.00598473	0.000174053
pa14218	chr2:175850326-175850814	489	ENSG00000201425	ENST00000364555	7795	Intron (ENST00000409900/ENSG00000128656, intron 1 of 12)	2.025	3.23	1.595	0.0357185	0.000514311
pa14228	chr2:177053871-177054946	1076	ENSG00000224189	ENST00000413969	-185	Promoter (<=1kb)	1.425	1.424	0.999	0.02734	0.00422297
pa14271	chr2:183384481-183388380	3900	ENSG00000115252	ENST00000435564	0	Promoter (<=1kb)	1.433	1.731	1.208	0.00210899	0.000303506
pa14276	chr2:183900861-183901477	617	ENSG00000061676	ENST00000361354	1723	Promoter (1-2kb)	1.267	1.43	1.128	0.0495703	0.0248603
pa14292	chr2:188310781-188313064	2284	ENSG00000064989	ENST00000410068	0	Promoter (<=1kb)	1.682	1.268	0.754	0.00171363	0.000304401
pa14315	chr2:191225835-191227573	1739	ENSG00000151689	ENST00000487628	1091	Promoter (1-2kb)	4.015	5.403	1.346	0.000288249	8.21772e-07
pa14318	chr2:191342463-191343551	1089	ENSG00000151690	ENST00000535751	8221	Intron (ENST00000392328/ENSG00000151690, intron 4 of 7)	1.754	2.654	1.514	0.0130393	2.20729e-05
pa14321	chr2:191492042-191492826	785	ENSG00000138386	ENST00000448811	-18646	Distal Intergenic	1.598	1.228	0.768	0.00816479	0.0252672
pa14347	chr2:197503892-197504261	370	ENSG00000144395	ENST00000272831	-17	Promoter (<=1kb)	1.384	2.304	1.665	0.0190862	0.000108948
pa14355	chr2:198101460-198102239	780	ENSG00000230482	ENST00000429083	-25596	Intron (ENST00000409153/ENSG00000065413, intron 1 of 15)	2.538	3.773	1.487	0.00276494	2.4292e-05
pa14368	chr2:198540000-198540850	851	ENSG00000162944	ENST00000295049	0	Promoter (<=1kb)	1.66	1.896	1.143	0.000513375	1.80499e-05
pa14373	chr2:198671049-198671789	741	ENSG00000115896	ENST00000435320	1623	Promoter (1-2kb)	2.609	2.752	1.055	8.06219e-05	3.26491e-07
pa14381	chr2:200472542-200473217	676	ENSG00000238217	ENST00000427045	0	Promoter (<=1kb)	7.187	8.97	1.248	0.000863205	1.62794e-05
pa14391	chr2:201247896-201248813	918	ENSG00000264798	ENST00000581684	-3085	5' UTR	4.076	8.874	2.177	0.000305009	3.08413e-07
pa14461	chr2:207846601-207847066	466	ENSG00000144410	ENST00000272852	42323	Distal Intergenic	1.976	3.727	1.886	0.00380603	1.3818e-05
pa1447	chr1:147717449-147717986	538	ENSG00000227700	ENST00000415381	-454	Promoter (<=1kb)	4.375	13.166	3.009	0.00278643	1.30642e-05
pa1448	chr1:147718100-147718775	676	ENSG00000227700	ENST00000415381	0	Promoter (<=1kb)	1.612	1.86	1.154	0.0176611	0.00109385
pa1449	chr1:147718778-147719045	268	ENSG00000227700	ENST00000415381	338	Promoter (<=1kb)	2.292	4.782	2.086	0.0136896	0.000135227
pa14497	chr2:211339553-211340507	955	ENSG00000115365	ENST00000233714	922	Promoter (<=1kb)	1.216	1.334	1.097	0.0413781	0.0142438
pa14500	chr2:211367915-211368552	638	ENSG00000021826	ENST00000430249	25482	Intron (ENST00000417946/ENSG00000021826, intron 1 of 4)	1.6	2.221	1.389	0.0135082	0.000201189
pa14513	chr2:216134164-216134845	682	ENSG00000237571	ENST00000448086	-4870	Distal Intergenic	2.35	2.904	1.236	0.00239993	7.99745e-05
pa14556	chr2:219645811-219646204	394	ENSG00000135929	ENST00000494263	-268	Promoter (<=1kb)	2.969	2.206	0.743	0.00525474	0.00354238
pa1461	chr1:148526847-148528191	1345	ENSG00000229002	ENST00000440916	-14682	Distal Intergenic	1.651	2.642	1.6	0.000292728	2.53203e-07
pa14612	chr2:225845669-225848212	2544	ENSG00000135905	ENST00000471810	0	Promoter (<=1kb)	1.566	1.567	1.001	0.00219177	0.000238903
pa14613	chr2:225904306-225905293	988	ENSG00000135905	ENST00000458608	1808	Promoter (1-2kb)	2.011	2.089	1.039	0.0218163	0.00261611
pa1462	chr1:148532268-148532737	470	ENSG00000229002	ENST00000440916	-10136	Distal Intergenic	1.981	3.816	1.926	0.0085029	6.95491e-05
pa1463	chr1:148555329-148555544	216	ENSG00000243452	ENST00000464336	-435	Promoter (<=1kb)	3.772	11.155	2.957	0.00128541	3.61892e-06
pa1464	chr1:148556507-148557477	971	ENSG00000243452	ENST00000488031	412	Promoter (<=1kb)	1.205	2.16	1.792	0.00771803	1.36686e-05
pa14682	chr2:233498994-233499892	899	ENSG00000115468	ENST00000442845	568	Promoter (<=1kb)	1.502	1.51	1.005	0.011899	0.0013673
pa1470	chr1:149192471-149192878	408	ENSG00000207349	ENST00000384619	1391	Promoter (1-2kb)	1.43	1.547	1.082	0.0301871	0.0127517
pa1474	chr1:149224740-149225086	347	ENSG00000206737	ENST00000384010	-519	Promoter (<=1kb)	1.594	2.772	1.739	0.00224233	5.06526e-06
pa14766	chr20:271507-271945	439	ENSG00000196476	ENST00000360321	-117	Promoter (<=1kb)	1.737	3.284	1.891	0.00502505	2.26793e-05
pa1477	chr1:149398580-149399230	651	ENSG00000240929	ENST00000609585	0	Promoter (<=1kb)	2.236	2.298	1.028	0.00025064	8.43575e-06
pa1478	chr1:149399338-149399764	427	ENSG00000240929	ENST00000609585	-112	Promoter (<=1kb)	4.518	8.916	1.973	9.09664e-05	2.26033e-07
pa1479	chr1:149400009-149400607	599	ENSG00000203818	ENST00000392948	0	Promoter (<=1kb)	8.049	8.306	1.032	2.66965e-05	4.24496e-07
pa14794	chr20:1757090-1757517	428	ENSG00000232528	ENST00000458670	2875	Promoter (2-3kb)	5.652	8.497	1.504	0.000416153	0.000107679
pa14838	chr20:3912910-3913544	635	ENSG00000199024	ENST00000362154	14769	3' UTR	7.723	4.424	0.573	4.83195e-05	9.03643e-06
pa14855	chr20:5588460-5590458	1999	ENSG00000125772	ENST00000481690	1112	Promoter (1-2kb)	1.219	1.285	1.054	0.012366	0.00067469
pa14867	chr20:6472650-6473450	801	ENSG00000229876	ENST00000415932	45280	Intron (ENST00000415932/ENSG00000229876, intron 2 of 2)	3.15	5.58	1.771	0.00730331	1.68654e-06
pa14894	chr20:11897899-11901486	3588	ENSG00000132640	ENST00000378226	0	Promoter (<=1kb)	1.282	1.361	1.062	0.0023008	0.00113536
pa14973	chr20:25057814-25058716	903	ENSG00000100987	ENST00000557285	0	Promoter (<=1kb)	1.74	1.698	0.976	0.0017249	0.000400537
pa14983	chr20:25520832-25521136	305	ENSG00000101004	ENST00000461642	-43393	Intron (ENST00000278886/ENSG00000101004, intron 1 of 23)	4.428	8.518	1.924	0.00132699	1.89261e-05
pa14989	chr20:25990861-25991133	273	ENSG00000231081	ENST00000448580	34	Promoter (<=1kb)	1.894	1.868	0.986	0.0348575	0.0153086
pa15114	chr20:36298279-36299165	887	ENSG00000204117	ENST00000373508	-6147	Distal Intergenic	1.236	1.438	1.164	0.0242035	0.00356974
pa15196	chr20:44037016-44038267	1252	ENSG00000244274	ENST00000443296	87	Promoter (<=1kb)	1.469	1.797	1.223	0.0240215	0.000234393
pa15219	chr20:44993164-44993681	518	ENSG00000080189	ENST00000317734	-121	Promoter (<=1kb)	1.25	1.281	1.024	0.0492453	0.0199618
pa15222	chr20:45087642-45087961	320	ENSG00000215452	ENST00000400371	0	Promoter (<=1kb)	1.56	1.897	1.216	0.0391476	0.0106026
pa15264	chr20:48732341-48732889	549	ENSG00000244687	ENST00000340309	0	Promoter (<=1kb)	2.051	1.445	0.705	0.000958236	0.00254146
pa15289	chr20:52209195-52209569	375	ENSG00000171940	ENST00000371471	809	Promoter (<=1kb)	1.435	1.536	1.07	0.0408147	0.0164915
pa15292	chr20:52380380-52381046	667	ENSG00000225563	ENST00000423233	36811	Distal Intergenic	1.585	3.307	2.087	0.0227688	0.000164007
pa15295	chr20:52641883-52643541	1659	ENSG00000064787	ENST00000448484	1698	Promoter (1-2kb)	1.583	1.551	0.979	0.0108412	0.00143284
pa15348	chr20:61491291-61491786	496	ENSG00000101190	ENST00000335351	1329	Promoter (1-2kb)	2.304	1.735	0.753	0.0111337	0.0171041
pa15386	chr21:15918056-15918626	571	ENSG00000155307	ENST00000493640	8	Promoter (<=1kb)	1.672	2.79	1.669	0.00964774	0.000119303
pa15387	chr21:16133069-16133734	666	ENSG00000226751	ENST00000435315	1677	Promoter (1-2kb)	4.733	6.182	1.306	0.000224326	4.04367e-06
pa15388	chr21:16133926-16134857	932	ENSG00000226751	ENST00000435315	554	Promoter (<=1kb)	2.915	5.951	2.041	0.000488068	5.17695e-06
pa15398	chr21:17676910-17677872	963	ENSG00000270071	ENST00000602921	2582	Promoter (2-3kb)	2.624	2.46	0.938	0.00569058	0.00188888
pa15399	chr21:17677880-17678599	720	ENSG00000270071	ENST00000602921	1855	Promoter (1-2kb)	1.378	1.36	0.987	0.0127242	0.00566405
pa154	chr1:14076929-14077881	953	ENSG00000116731	ENST00000505823	998	Promoter (<=1kb)	1.275	1.568	1.229	0.0158258	0.000769458
pa15402	chr21:17793869-17794242	374	ENSG00000215386	ENST00000602620	1094	Promoter (1-2kb)	1.591	1.662	1.045	0.0175909	0.00716569
pa15404	chr21:17827872-17828794	923	ENSG00000215386	ENST00000602620	35097	Intron (ENST00000602580/ENSG00000215386, intron 5 of 5)	1.5	1.26	0.84	0.0116165	0.0101848
pa15407	chr21:17908995-17910386	1392	ENSG00000215386	ENST00000441820	0	Promoter (<=1kb)	1.398	1.434	1.026	0.00315269	7.88606e-05
pa15408	chr21:17951632-17952639	1008	ENSG00000269950	ENST00000602654	2318	Promoter (2-3kb)	3.061	2.076	0.678	0.0021337	0.00064439
pa15414	chr21:18983416-18984024	609	ENSG00000154640	ENST00000339775	1138	Promoter (1-2kb)	1.237	2.242	1.812	0.0373413	0.000325199
pa15416	chr21:19188313-19189870	1558	ENSG00000154642	ENST00000405964	1466	Promoter (1-2kb)	2.194	4.815	2.195	0.00509997	9.31909e-07
pa15417	chr21:19190077-19191243	1167	ENSG00000154642	ENST00000405964	93	Promoter (<=1kb)	1.575	1.613	1.024	0.00657184	0.000248846
pa15418	chr21:19191746-19192446	701	ENSG00000154642	ENST00000400558	-43	Promoter (<=1kb)	1.24	1.295	1.044	0.00976192	0.00532609
pa15458	chr21:32531138-32533339	2202	ENSG00000156299	ENST00000491927	-28514	Intron (ENST00000286827/ENSG00000156299, intron 17 of 28)	1.236	1.271	1.029	0.00136635	0.000113367
pa15614	chr21:48023314-48024682	1369	ENSG00000160307	ENST00000291700	439	Promoter (<=1kb)	1.826	2.146	1.176	0.00472631	0.000390857
pa15627	chr22:18042633-18043811	1179	ENSG00000182902	ENST00000327451	0	Promoter (<=1kb)	1.763	1.327	0.753	0.00257968	0.00727167
pa15639	chr22:18632787-18633164	378	ENSG00000184979	ENST00000215794	121	Promoter (<=1kb)	1.514	1.997	1.319	0.0125424	0.000171775
pa15648	chr22:19279562-19280042	481	ENSG00000070371	ENST00000449918	-323	Promoter (<=1kb)	2.488	1.71	0.688	0.00110046	0.00218165
pa16089	chr22:45401866-45402940	1075	ENSG00000056487	ENST00000447824	1890	Promoter (1-2kb)	1.913	1.746	0.913	0.00191478	0.000264711
pa16101	chr22:46431126-46431570	445	ENSG00000231711	ENST00000609737	8374	Distal Intergenic	1.687	1.324	0.785	0.0118897	0.0167664
pa16149	chr22:51222335-51222690	356	ENSG00000184319	ENST00000480246	45	Promoter (<=1kb)	1.221	1.82	1.49	0.0416	0.00065612
pa16150	chr3:237319-238502	1184	ENSG00000134121	ENST00000256509	0	Promoter (<=1kb)	1.373	2.357	1.717	0.00588014	4.73916e-06
pa16157	chr3:3095654-3096263	610	ENSG00000237990	ENST00000442749	6566	Exon (ENST00000418658/ENSG00000144619, exon 24 of 25)	2.273	5.644	2.483	0.0193567	9.2182e-05
pa16184	chr3:5228675-5229005	331	ENSG00000233912	ENST00000439325	9	Promoter (<=1kb)	2.053	3.301	1.608	0.00101207	4.32974e-06
pa16190	chr3:7247447-7248052	606	ENSG00000196277	ENST00000461677	-92212	Intron (ENST00000448328/ENSG00000196277, intron 3 of 4)	1.641	3.22	1.962	0.0135538	5.09239e-05
pa16284	chr3:14692575-14692903	329	ENSG00000154781	ENST00000463438	-368	Promoter (<=1kb)	1.338	2.052	1.533	0.0148995	0.00017698
pa16329	chr3:19189934-19191448	1515	ENSG00000183960	ENST00000328405	0	Promoter (<=1kb)	1.429	1.847	1.293	0.00873363	1.29626e-05
pa16371	chr3:28957856-28958563	708	ENSG00000238470	ENST00000459261	-94170	Distal Intergenic	1.669	2.816	1.687	0.0058599	4.87688e-05
pa16406	chr3:33697364-33698644	1281	ENSG00000163539	ENST00000461133	1953	Promoter (1-2kb)	1.686	1.7	1.008	0.000837323	0.000100331
pa16456	chr3:39508893-39510188	1296	ENSG00000168314	ENST00000354668	0	Promoter (<=1kb)	1.738	1.291	0.743	0.0142128	0.0208641
pa16457	chr3:39510929-39511644	716	ENSG00000168314	ENST00000452959	1734	Promoter (1-2kb)	1.946	1.609	0.827	0.0202621	0.00972731
pa16458	chr3:39512224-39512387	164	ENSG00000168314	ENST00000452959	3029	Intron (ENST00000451925/ENSG00000168314, intron 2 of 3)	3.636	2.216	0.61	0.00274109	0.00232844
pa16463	chr3:40141481-40142136	656	ENSG00000170011	ENST00000482033	0	Promoter (<=1kb)	1.399	2.209	1.579	0.0473898	0.000585668
pa16486	chr3:42217116-42217722	607	ENSG00000182606	ENST00000469506	15412	Intron (ENST00000487159/ENSG00000182606, intron 3 of 16)	2.83	4.448	1.571	0.00885135	7.12539e-05
pa16646	chr3:49726975-49727924	950	ENSG00000164068	ENST00000457726	0	Promoter (<=1kb)	1.217	1.545	1.27	0.00253071	1.21161e-05
pa16665	chr3:50305489-50305862	374	ENSG00000012171	ENST00000454939	-444	Promoter (<=1kb)	2.269	5.661	2.495	0.0127944	6.8622e-05
pa16726	chr3:52718552-52719333	782	ENSG00000163939	ENST00000439181	261	Promoter (<=1kb)	1.68	1.694	1.008	0.00477723	0.000955439
pa16776	chr3:58319042-58320272	1231	ENSG00000168297	ENST00000491164	9	Promoter (<=1kb)	1.242	1.289	1.037	0.00306938	0.000321846
pa16777	chr3:58320812-58321399	588	ENSG00000168297	ENST00000491164	1779	Promoter (1-2kb)	2.522	3.239	1.284	0.00257968	3.28002e-05
pa16787	chr3:60031570-60032256	687	ENSG00000189283	ENST00000466788	34310	Intron (ENST00000476844/ENSG00000189283, intron 5 of 9)	5.403	11.959	2.214	0.000840276	6.01659e-07
pa16843	chr3:69432400-69433916	1517	ENSG00000114541	ENST00000493127	1162	Promoter (1-2kb)	1.525	1.404	0.921	0.0276443	0.004883
pa16845	chr3:69589870-69591269	1400	ENSG00000114541	ENST00000497880	0	Promoter (<=1kb)	3.473	3.788	1.091	8.74019e-06	7.46433e-08
pa16846	chr3:69591311-69591768	458	ENSG00000114541	ENST00000459638	0	Promoter (<=1kb)	2.234	1.346	0.602	0.00554974	0.0284036
pa16847	chr3:69592035-69592609	575	ENSG00000114541	ENST00000459638	-301	Promoter (<=1kb)	2.119	2.626	1.239	0.0131631	0.000740651
pa16851	chr3:69937369-69938302	934	ENSG00000187098	ENST00000394355	9113	Intron (ENST00000352241/ENSG00000187098, intron 2 of 9)	1.713	2.947	1.72	0.00877546	8.33329e-06
pa16852	chr3:70120614-70121678	1065	ENSG00000271034	ENST00000605810	54082	Distal Intergenic	2.191	5.401	2.464	0.00470443	1.28901e-07
pa16858	chr3:71357118-71357823	706	ENSG00000114861	ENST00000470112	-1952	Promoter (1-2kb)	1.637	1.902	1.162	0.0174204	0.00117233
pa16865	chr3:72492979-72493884	906	ENSG00000163602	ENST00000477973	2185	Promoter (2-3kb)	2.482	1.698	0.684	0.00220563	0.000993211
pa16866	chr3:72493934-72494451	518	ENSG00000163602	ENST00000477973	1618	Promoter (1-2kb)	2.426	2.239	0.923	0.00760454	0.000667541
pa16887	chr3:78929867-78930842	976	ENSG00000240964	ENST00000473281	56600	Intron (ENST00000436010/ENSG00000169855, intron 2 of 28)	2.47	3.839	1.554	0.00290962	4.99193e-06
pa16888	chr3:79065735-79066869	1135	ENSG00000169855	ENST00000467549	825	Promoter (<=1kb)	1.481	2.436	1.645	0.00133386	2.1522e-06
pa16900	chr3:85307410-85308363	954	ENSG00000264084	ENST00000580619	-126497	Intron (ENST00000383699/ENSG00000175161, intron 1 of 9)	3.098	4.447	1.435	0.000119228	3.08124e-07
pa16902	chr3:85404506-85405018	513	ENSG00000264084	ENST00000580619	-29842	Intron (ENST00000383699/ENSG00000175161, intron 1 of 9)	3.105	2.71	0.873	0.00138835	0.000100331
pa16903	chr3:85625414-85626166	753	ENSG00000175161	ENST00000405615	-149466	Intron (ENST00000383699/ENSG00000175161, intron 1 of 9)	2.226	2.272	1.021	0.00702323	0.00136137
pa16906	chr3:87216758-87217295	538	ENSG00000264119	ENST00000584182	58132	Distal Intergenic	2.809	6.534	2.326	0.000806168	1.3663e-07
pa16925	chr3:97540427-97540722	296	ENSG00000233280	ENST00000419587	-162	Promoter (<=1kb)	1.557	2.002	1.285	0.00257968	4.8727e-05
pa16961	chr3:101499138-101500124	987	ENSG00000144815	ENST00000477909	-426	Promoter (<=1kb)	1.434	1.284	0.896	0.00883815	0.00305717
pa16964	chr3:102878817-102878985	169	ENSG00000201922	ENST00000365052	13	Promoter (<=1kb)	16.537	11.277	0.682	8.40724e-05	5.78989e-06
pa16969	chr3:105088954-105089315	362	ENSG00000170017	ENST00000472644	2767	Promoter (2-3kb)	2.574	2.854	1.109	0.00167489	0.000245213
pa16973	chr3:106954253-106955105	853	ENSG00000242759	ENST00000607801	4331	Intron (ENST00000484698/ENSG00000242759, intron 1 of 7)	1.595	1.679	1.053	0.000837323	2.47391e-05
pa16974	chr3:106955114-106955339	226	ENSG00000242759	ENST00000607801	4097	Intron (ENST00000484698/ENSG00000242759, intron 1 of 7)	2.251	3.857	1.713	0.0181495	0.00050679
pa16979	chr3:107139511-107140249	739	ENSG00000273125	ENST00000609293	-9528	Distal Intergenic	1.798	2.637	1.466	0.0176044	7.69076e-05
pa16980	chr3:107147951-107149301	1351	ENSG00000273125	ENST00000609293	-476	Promoter (<=1kb)	1.345	1.239	0.921	0.00364337	0.00204411
pa17016	chr3:112798177-112798874	698	ENSG00000238593	ENST00000458853	12498	Intron (ENST00000496389/ENSG00000240057, intron 2 of 3)	2.643	4.935	1.867	0.000626506	6.05217e-06
pa17035	chr3:114167955-114168847	893	ENSG00000242290	ENST00000465249	-3593	Intron (ENST00000462705/ENSG00000181722, intron 8 of 11)	1.41	1.971	1.398	0.0250977	0.000303059
pa17036	chr3:114169567-114170998	1432	ENSG00000242290	ENST00000465249	-1442	Promoter (1-2kb)	1.584	1.413	0.892	0.00232708	0.000445685
pa17055	chr3:118710309-118710766	458	ENSG00000144847	ENST00000483401	21318	Intron (ENST00000425327/ENSG00000144847, intron 2 of 7)	1.85	2.977	1.609	0.0152097	0.00018076
pa17063	chr3:119014457-119016041	1585	ENSG00000031081	ENST00000264245	1237	Promoter (1-2kb)	1.234	1.299	1.053	0.0152714	0.00924858
pa17118	chr3:123337391-123339391	2001	ENSG00000065534	ENST00000578202	0	Promoter (<=1kb)	3.674	5.22	1.421	0.00312451	1.19502e-06
pa17131	chr3:124839152-124839558	407	ENSG00000221955	ENST00000430155	140	Promoter (<=1kb)	1.586	3.234	2.039	0.0243012	0.00019787
pa17135	chr3:125312085-125313397	1313	ENSG00000144909	ENST00000296220	537	Promoter (<=1kb)	1.417	1.367	0.965	0.000924217	0.000150299
pa17207	chr3:130568807-130570778	1972	ENSG00000017260	ENST00000505330	0	Promoter (<=1kb)	1.465	1.318	0.9	0.000911804	0.000263777
pa17211	chr3:130801804-130802580	777	ENSG00000114670	ENST00000602792	2537	Promoter (2-3kb)	2.272	4.425	1.947	0.0128022	0.000218251
pa17238	chr3:134027099-134027338	240	ENSG00000240006	ENST00000482019	-5080	Distal Intergenic	6.113	5.522	0.903	0.000780412	3.46583e-05
pa17239	chr3:134090980-134091768	789	ENSG00000114019	ENST00000505596	-226	Promoter (<=1kb)	1.467	1.571	1.071	0.00832478	0.000653367
pa17264	chr3:138021490-138022718	1229	ENSG00000114098	ENST00000494015	13627	3' UTR	2.214	2.77	1.251	0.00519481	0.000188309
pa17277	chr3:138892235-138893283	1049	ENSG00000175110	ENST00000495225	62989	Intron (ENST00000495075/ENSG00000175110, intron 1 of 9)	1.764	2.463	1.396	0.00474658	0.000131634
pa17298	chr3:141130874-141131834	961	ENSG00000177311	ENST00000513570	9214	Intron (ENST00000509842/ENSG00000177311, intron 7 of 7)	1.43	2.818	1.97	0.013322	6.09961e-06
pa17327	chr3:143690291-143690546	256	ENSG00000181744	ENST00000315691	-94	Promoter (<=1kb)	1.204	1.824	1.516	0.0281542	0.000263777
pa17329	chr3:143693544-143694644	1101	ENSG00000181744	ENST00000441925	1094	Promoter (1-2kb)	1.568	1.589	1.014	0.000819476	0.000862577
pa17330	chr3:143696179-143697036	858	ENSG00000181744	ENST00000441925	3729	Intron (ENST00000315691/ENSG00000181744, intron 1 of 2)	1.283	1.431	1.115	0.0401634	0.0107248
pa17331	chr3:144482482-144483506	1025	ENSG00000222778	ENST00000410846	-576620	Distal Intergenic	5.12	8.807	1.72	0.000411866	3.65485e-07
pa17342	chr3:147127069-147127872	804	ENSG00000152977	ENST00000282928	0	Promoter (<=1kb)	1.571	1.746	1.112	0.00355333	0.000218226
pa17346	chr3:147656738-147658110	1373	ENSG00000239922	ENST00000467198	0	Promoter (<=1kb)	2.15	1.948	0.906	0.000724303	7.14059e-05
pa17359	chr3:149532645-149533021	377	ENSG00000082996	ENST00000459632	1021	Promoter (1-2kb)	1.294	1.408	1.089	0.0438289	0.0261338
pa17364	chr3:150124969-150125918	950	ENSG00000196428	ENST00000361136	-204	Promoter (<=1kb)	1.205	1.451	1.203	0.00665405	0.000148083
pa17382	chr3:151045546-151047006	1461	ENSG00000181631	ENST00000325602	330	Promoter (<=1kb)	1.378	2.276	1.651	0.00470144	1.6721e-05
pa17383	chr3:151055330-151057057	1728	ENSG00000169313	ENST00000468596	1584	Promoter (1-2kb)	1.528	2.101	1.375	0.00427362	3.27981e-05
pa17384	chr3:151101524-151102563	1040	ENSG00000169313	ENST00000302632	37	Promoter (<=1kb)	1.986	2.003	1.008	0.00198058	0.000497105
pa17385	chr3:151256588-151256985	398	ENSG00000264330	ENST00000577504	26798	Distal Intergenic	2.697	11.918	4.419	0.00284338	1.04434e-05
pa17386	chr3:151918465-151918825	361	ENSG00000152601	ENST00000477171	-42792	Distal Intergenic	2.613	4.905	1.877	0.00749802	6.42636e-05
pa17389	chr3:152017937-152019265	1329	ENSG00000152601	ENST00000465907	0	Promoter (<=1kb)	1.64	1.461	0.891	0.00655377	0.00254627
pa17392	chr3:152099620-152100725	1106	ENSG00000152601	ENST00000460166	-32122	Intron (ENST00000282486/ENSG00000152601, intron 2 of 9)	1.867	1.932	1.035	0.00963105	0.000304655
pa174	chr1:16160521-16160948	428	ENSG00000179743	ENST00000535249	1407	Promoter (1-2kb)	1.773	3.221	1.817	0.000566428	4.92438e-07
pa17428	chr3:156892872-156893691	820	ENSG00000243176	ENST00000460796	0	Promoter (<=1kb)	1.259	1.778	1.413	0.00221682	7.82973e-06
pa17434	chr3:158362775-158363119	345	ENSG00000168827	ENST00000464732	281	Promoter (<=1kb)	1.419	1.692	1.192	0.00826051	0.00080982
pa17452	chr3:160165233-160165768	536	ENSG00000213186	ENST00000543469	957	Promoter (<=1kb)	2.92	1.814	0.621	0.00321171	0.00553093
pa17453	chr3:160165826-160166387	562	ENSG00000213186	ENST00000543469	338	Promoter (<=1kb)	4.514	2.782	0.616	0.000493973	0.000366918
pa1747	chr1:158968455-158969033	579	ENSG00000163565	ENST00000566111	-725	Promoter (<=1kb)	5.93	11.857	2	0.000690313	1.38946e-07
pa1749	chr1:158970120-158970448	329	ENSG00000163565	ENST00000566111	362	Promoter (<=1kb)	3.253	4.863	1.495	0.000571418	5.77048e-06
pa17496	chr3:170139395-170140006	612	ENSG00000013297	ENST00000477531	327	Promoter (<=1kb)	1.963	2.433	1.24	0.00533407	0.000137122
pa1750	chr1:158979613-158980801	1189	ENSG00000163565	ENST00000340979	0	Promoter (<=1kb)	1.285	1.424	1.108	0.0144201	0.000534691
pa17502	chr3:170671314-170671717	404	ENSG00000240704	ENST00000490941	0	Promoter (<=1kb)	5.338	29.251	5.48	0.00380603	2.54792e-05
pa17517	chr3:173120868-173121792	925	ENSG00000169760	ENST00000457714	4630	Intron (ENST00000423427/ENSG00000169760, intron 1 of 1)	2.018	2.507	1.242	0.0119447	0.00047873
pa17518	chr3:173129499-173129983	485	ENSG00000169760	ENST00000457714	13261	Intron (ENST00000423427/ENSG00000169760, intron 1 of 1)	1.748	1.684	0.963	0.0344236	0.0165848
pa17522	chr3:175326124-175326597	474	ENSG00000201648	ENST00000364778	-670	Promoter (<=1kb)	2.33	7.176	3.08	0.0121436	3.51703e-05
pa17545	chr3:179686809-179690575	3767	ENSG00000114757	ENST00000469198	465	Promoter (<=1kb)	3.192	3.281	1.028	0.000899772	5.36898e-06
pa17546	chr3:179690614-179692082	1469	ENSG00000114757	ENST00000468741	0	Promoter (<=1kb)	1.746	2.015	1.154	0.00677745	0.000136559
pa17551	chr3:180461721-180462388	668	ENSG00000145075	ENST00000273654	-6059	Intron (ENST00000471307/ENSG00000145075, intron 5 of 6)	1.533	1.921	1.253	0.0397384	0.000753066
pa17554	chr3:180894248-180894894	647	ENSG00000242808	ENST00000469278	1316	Promoter (1-2kb)	2.393	1.886	0.788	0.00457632	0.00400548
pa17555	chr3:180983584-180984256	673	ENSG00000237806	ENST00000394301	-22895	Intron (ENST00000493521/ENSG00000242808, intron 3 of 6)	3.139	12.663	4.034	0.000368725	3.90784e-06
pa17556	chr3:180995963-180996917	955	ENSG00000237806	ENST00000394301	-35274	Intron (ENST00000493521/ENSG00000242808, intron 3 of 6)	4.335	3.346	0.772	0.000903327	0.000114556
pa17557	chr3:181171998-181172771	774	ENSG00000241231	ENST00000460993	-11724	Intron (ENST00000493521/ENSG00000242808, intron 3 of 6)	1.868	2.002	1.072	0.0125524	0.00328338
pa17558	chr3:181328280-181331022	2743	ENSG00000242808	ENST00000491282	0	Promoter (<=1kb)	1.991	2.726	1.369	0.00640394	4.04367e-06
pa17559	chr3:181358010-181358718	709	ENSG00000242808	ENST00000476125	29613	Intron (ENST00000493521/ENSG00000242808, intron 5 of 6)	3.446	4.147	1.203	0.00906377	6.47109e-05
pa17560	chr3:181415851-181421103	5253	ENSG00000242808	ENST00000477928	0	Promoter (<=1kb)	1.466	1.306	0.891	0.000831181	0.000594572
pa17563	chr3:181425625-181427376	1752	ENSG00000181449	ENST00000431565	-2338	Promoter (2-3kb)	1.521	1.937	1.274	0.0141454	0.000235985
pa17569	chr3:181433535-181434123	589	ENSG00000181449	ENST00000325404	3813	Intron (ENST00000493521/ENSG00000242808, intron 6 of 6)	1.522	1.351	0.888	0.00257384	0.00218356
pa17570	chr3:181434170-181435521	1352	ENSG00000181449	ENST00000325404	4448	Intron (ENST00000493521/ENSG00000242808, intron 6 of 6)	1.308	1.226	0.938	0.00310694	0.00172549
pa17571	chr3:181435768-181437171	1404	ENSG00000181449	ENST00000325404	6046	Intron (ENST00000493521/ENSG00000242808, intron 6 of 6)	1.701	1.413	0.831	0.000626135	0.000572205
pa17576	chr3:182400013-182401439	1427	ENSG00000243378	ENST00000491689	-8277	Distal Intergenic	1.276	1.412	1.107	0.0176149	0.00158869
pa17591	chr3:183166148-183167006	859	ENSG00000240024	ENST00000468380	709	Promoter (<=1kb)	1.315	2.199	1.672	0.0168672	4.47453e-05
pa17596	chr3:183541419-183542806	1388	ENSG00000180834	ENST00000463801	207	Promoter (<=1kb)	1.468	1.439	0.98	0.00611939	0.000367241
pa17613	chr3:184031892-184032274	383	ENSG00000114867	ENST00000346169	-9	Promoter (<=1kb)	1.279	1.626	1.271	0.0391424	0.00443639
pa17646	chr3:185762956-185763456	501	ENSG00000244405	ENST00000480706	18893	Distal Intergenic	2.433	4.738	1.947	0.00348416	6.18571e-05
pa17666	chr3:187086001-187086717	717	ENSG00000136514	ENST00000259030	0	Promoter (<=1kb)	1.239	1.972	1.591	0.0299932	0.000192288
pa17679	chr3:190529955-190530311	357	ENSG00000214147	ENST00000397646	-18443	Distal Intergenic	7.383	5.076	0.688	0.000572185	9.86175e-05
pa17707	chr3:195309120-195311065	1946	ENSG00000189058	ENST00000458447	0	Promoter (<=1kb)	1.489	2.859	1.921	0.00516092	1.06717e-05
pa17708	chr3:195361259-195361806	548	ENSG00000272792	ENST00000608379	-5055	Distal Intergenic	2.968	1.852	0.624	0.00278492	0.00085924
pa17711	chr3:195717477-195717780	304	ENSG00000185485	ENST00000427415	-288	Promoter (<=1kb)	1.875	1.657	0.884	0.00266289	0.00115728
pa17738	chr3:197022368-197024526	2159	ENSG00000075711	ENST00000422288	0	Promoter (<=1kb)	1.248	1.373	1.101	0.0161035	0.000129173
pa17785	chr4:1581556-1582084	529	ENSG00000244459	ENST00000466692	0	Promoter (<=1kb)	2.068	3.157	1.527	0.00364341	3.45067e-05
pa17884	chr4:15008715-15009320	606	ENSG00000137449	ENST00000503926	0	Promoter (<=1kb)	1.974	1.816	0.92	0.00459041	0.00214877
pa179	chr1:16212128-16213450	1323	ENSG00000065526	ENST00000442985	9057	Intron (ENST00000375759/ENSG00000065526, intron 3 of 14)	1.238	1.451	1.172	0.0334955	0.00151403
pa17912	chr4:20420294-20420924	631	ENSG00000248228	ENST00000515882	26482	Intron (ENST00000503823/ENSG00000145147, intron 4 of 35)	1.738	4.222	2.429	0.0201042	2.09641e-05
pa17942	chr4:26344890-26345168	279	ENSG00000168214	ENST00000515573	128	Promoter (<=1kb)	3.358	14.505	4.32	0.00519481	7.465e-06
pa17943	chr4:26346297-26347642	1346	ENSG00000168214	ENST00000515573	1535	Promoter (1-2kb)	4.96	4.827	0.973	0.00053721	7.32563e-06
pa17951	chr4:27086135-27087271	1137	ENSG00000251080	ENST00000506878	54402	Distal Intergenic	1.266	1.548	1.223	0.00975677	6.12364e-05
pa17974	chr4:38320655-38321143	489	ENSG00000251642	ENST00000506010	32040	Distal Intergenic	1.664	1.679	1.009	0.0315284	0.0105568
pa17978	chr4:38857780-38858578	799	ENSG00000174125	ENST00000506146	0	Promoter (<=1kb)	1.708	1.644	0.963	0.00521227	0.00218106
pa18019	chr4:44447755-44448539	785	ENSG00000183783	ENST00000515268	1091	Promoter (1-2kb)	1.375	1.23	0.894	0.0119447	0.0203974
pa18047	chr4:48653758-48656270	2513	ENSG00000075539	ENST00000302806	0	Promoter (<=1kb)	1.381	1.36	0.984	0.00118438	0.000963508
pa18048	chr4:48779217-48779778	562	ENSG00000075539	ENST00000515684	2368	Promoter (2-3kb)	2.965	2.233	0.753	0.00165921	0.000514128
pa18052	chr4:48834056-48834708	653	ENSG00000109180	ENST00000513391	697	Promoter (<=1kb)	1.592	2.03	1.276	0.00357832	0.000131583
pa18094	chr4:56264929-56265423	495	ENSG00000134851	ENST00000511710	0	Promoter (<=1kb)	3.825	8.642	2.259	0.000238604	5.12722e-07
pa18124	chr4:68411419-68412037	619	ENSG00000145241	ENST00000273853	-95	Promoter (<=1kb)	1.333	1.518	1.139	0.0179253	0.0029257
pa18126	chr4:68927815-68928312	498	ENSG00000248049	ENST00000499180	-468	Promoter (<=1kb)	3.098	7.08	2.286	0.0079109	1.47443e-06
pa18127	chr4:68928401-68928871	471	ENSG00000248049	ENST00000499180	0	Promoter (<=1kb)	2.614	15.438	5.906	0.0190339	1.00066e-05
pa18128	chr4:69202674-69203625	952	ENSG00000083896	ENST00000505251	505	Promoter (<=1kb)	1.453	2.489	1.713	0.0261257	9.57878e-05
pa18148	chr4:73933624-73934209	586	ENSG00000163626	ENST00000507544	1200	Promoter (1-2kb)	1.394	1.908	1.368	0.0317854	0.00266531
pa18150	chr4:74004628-74005016	389	ENSG00000132466	ENST00000514252	14636	Intron (ENST00000358602/ENSG00000132466, intron 15 of 33)	3.068	1.822	0.594	0.00419395	0.00863967
pa18151	chr4:74005182-74005482	301	ENSG00000132466	ENST00000514252	14170	Exon (ENST00000358602/ENSG00000132466, exon 15 of 34)	2.601	1.996	0.767	0.0157652	0.0123954
pa18152	chr4:74087510-74089303	1794	ENSG00000132466	ENST00000509867	0	Promoter (<=1kb)	1.327	1.352	1.019	0.00114281	0.000110625
pa18175	chr4:76949331-76949966	636	ENSG00000169245	ENST00000306602	-4681	Intron (ENST00000513353/ENSG00000156219, intron 1 of 3)	5.243	3.836	0.732	0.00018353	2.36089e-05
pa18179	chr4:77129249-77129694	446	ENSG00000138760	ENST00000509994	5059	Intron (ENST00000264896/ENSG00000138760, intron 1 of 11)	2.115	1.425	0.674	0.00785958	0.0235756
pa18205	chr4:79699050-79699350	301	ENSG00000138756	ENST00000335016	1518	Promoter (1-2kb)	1.647	1.4	0.85	0.0245254	0.039035
pa18206	chr4:79699376-79699836	461	ENSG00000138756	ENST00000335016	1844	Promoter (1-2kb)	2.172	1.532	0.705	0.0130652	0.0214561
pa18218	chr4:82391091-82392604	1514	ENSG00000138670	ENST00000509081	0	Promoter (<=1kb)	1.276	1.308	1.025	0.00320797	0.000212352
pa18221	chr4:82486805-82487460	656	ENSG00000138670	ENST00000507538	-93723	Intron (ENST00000512716/ENSG00000138670, intron 3 of 4)	1.981	2.5	1.262	0.0109973	0.00017533
pa18260	chr4:86068788-86069514	727	ENSG00000201901	ENST00000365031	47139	Distal Intergenic	5.729	2.852	0.498	5.3374e-05	1.82615e-05
pa18269	chr4:87855025-87856057	1033	ENSG00000163633	ENST00000473559	0	Promoter (<=1kb)	1.226	1.554	1.267	0.00424021	7.61206e-05
pa18274	chr4:87953062-87953668	607	ENSG00000172493	ENST00000514970	-17136	Intron (ENST00000504956/ENSG00000172493, intron 2 of 2)	1.835	3.73	2.033	0.0177998	0.000212974
pa18275	chr4:87994700-87995125	426	ENSG00000172493	ENST00000514970	23896	Intron (ENST00000395146/ENSG00000172493, intron 4 of 20)	1.631	3.117	1.911	0.0194017	0.000314747
pa18276	chr4:87999168-87999620	453	ENSG00000172493	ENST00000514970	28364	Intron (ENST00000395146/ENSG00000172493, intron 4 of 20)	4.833	8.899	1.841	0.00326277	1.80161e-05
pa18280	chr4:88156693-88157014	322	ENSG00000145332	ENST00000506274	4452	Intron (ENST00000506274/ENSG00000145332, intron 1 of 1)	2.156	1.363	0.632	0.00772996	0.0418558
pa18292	chr4:88896492-88898830	2339	ENSG00000118785	ENST00000237623	0	Promoter (<=1kb)	1.64	1.495	0.911	0.00472631	0.000674533
pa18327	chr4:95372083-95372902	820	ENSG00000203436	ENST00000356560	-40	Promoter (<=1kb)	1.277	2.15	1.684	0.0173559	1.0785e-05
pa18362	chr4:103352508-103352818	311	ENSG00000248161	ENST00000506972	-61	Promoter (<=1kb)	1.675	2.977	1.778	0.00213874	6.63409e-06
pa18363	chr4:103421514-103422054	541	ENSG00000260651	ENST00000563833	422	Promoter (<=1kb)	2.075	2.434	1.173	0.00550252	0.000375149
pa18379	chr4:105315495-105316086	592	ENSG00000168772	ENST00000515509	80329	Exon (ENST00000514327/ENSG00000251170, exon 4 of 6)	1.649	1.316	0.798	0.00508301	0.00872095
pa18380	chr4:105345489-105346688	1200	ENSG00000168772	ENST00000515509	49727	Distal Intergenic	1.706	2.799	1.641	0.000820331	3.74915e-07
pa18402	chr4:108898640-108900250	1611	ENSG00000245293	ENST00000513071	0	Promoter (<=1kb)	1.697	3.17	1.869	0.0179877	4.93646e-05
pa18443	chr4:113877717-113878077	361	ENSG00000251126	ENST00000511590	-74231	Intron (ENST00000503271/ENSG00000145362, intron 2 of 30)	2.5	3.122	1.249	0.0142474	0.00110203
pa18456	chr4:115521782-115522353	572	ENSG00000174607	ENST00000507710	1856	Promoter (1-2kb)	2.735	2.937	1.074	0.00457632	0.000171035
pa18457	chr4:115522393-115522998	606	ENSG00000174607	ENST00000507710	2467	Promoter (2-3kb)	3.445	3.931	1.141	0.000418771	1.72034e-06
pa18500	chr4:123074500-123075030	531	ENSG00000138688	ENST00000264501	1012	Promoter (1-2kb)	1.508	1.309	0.868	0.0163317	0.0365871
pa18513	chr4:126289805-126290381	577	ENSG00000201297	ENST00000364427	5831	Intron (ENST00000394329/ENSG00000196159, intron 1 of 16)	9.009	4.401	0.489	1.5293e-05	2.73908e-06
pa18538	chr4:134075213-134076001	789	ENSG00000138650	ENST00000511112	-47	Promoter (<=1kb)	1.454	1.531	1.053	0.00975677	0.000484465
pa18539	chr4:134076221-134076722	502	ENSG00000138650	ENST00000511112	173	Promoter (<=1kb)	1.236	1.382	1.118	0.0452252	0.0103397
pa18540	chr4:134076971-134078171	1201	ENSG00000138650	ENST00000511112	923	Promoter (<=1kb)	1.491	1.23	0.825	0.0106112	0.0414436
pa18541	chr4:134078228-134079312	1085	ENSG00000138650	ENST00000511112	2180	Promoter (2-3kb)	1.385	1.466	1.059	0.00763479	0.00157079
pa18542	chr4:137634438-137634883	446	ENSG00000264362	ENST00000584609	-6022	Distal Intergenic	4.201	9.522	2.267	0.0094399	9.86754e-06
pa18543	chr4:138045621-138046305	685	ENSG00000250341	ENST00000509798	-68605	Intron (ENST00000505736/ENSG00000248869, intron 1 of 3)	1.907	1.619	0.849	0.0107973	0.00649152
pa18547	chr4:139159949-139161513	1565	ENSG00000151012	ENST00000280612	1990	Promoter (1-2kb)	1.703	1.204	0.707	0.00305299	0.0053186
pa18591	chr4:144260884-144261550	667	ENSG00000178972	ENST00000317872	-1914	Promoter (1-2kb)	2.291	1.98	0.864	0.0178309	0.00042464
pa18592	chr4:144302950-144304361	1412	ENSG00000109458	ENST00000505913	0	Promoter (<=1kb)	1.77	1.222	0.691	0.00257968	0.0127985
pa18619	chr4:149296919-149297900	982	ENSG00000151623	ENST00000504753	-7297	Intron (ENST00000344721/ENSG00000151623, intron 2 of 8)	1.809	3.487	1.928	0.00979365	1.32586e-06
pa18628	chr4:151600180-151600892	713	ENSG00000198589	ENST00000513021	0	Promoter (<=1kb)	2.113	1.921	0.909	0.00525474	0.000434245
pa18632	chr4:152146706-152149494	2789	ENSG00000109686	ENST00000409598	0	Promoter (<=1kb)	2.713	2.393	0.882	0.000434082	4.24417e-06
pa18650	chr4:154125051-154126531	1481	ENSG00000109654	ENST00000496978	0	Promoter (<=1kb)	1.311	1.665	1.27	0.0119438	0.00024032
pa18662	chr4:155253653-155254874	1222	ENSG00000197410	ENST00000507542	18787	Exon (ENST00000357232/ENSG00000197410, exon 9 of 25)	1.423	2.65	1.863	0.0217499	1.84153e-05
pa18685	chr4:158211955-158212464	510	ENSG00000120251	ENST00000503437	41339	Intron (ENST00000504801/ENSG00000120251, intron 1 of 1)	4.562	2.471	0.542	0.00110987	0.00161027
pa18686	chr4:158899399-158899980	582	ENSG00000250475	ENST00000513850	-8632	Distal Intergenic	2.03	1.509	0.743	0.0039353	0.00661537
pa18687	chr4:158913372-158913875	504	ENSG00000250475	ENST00000513850	-22605	Distal Intergenic	4.055	5.129	1.265	0.000910991	3.93546e-06
pa18689	chr4:159091943-159093851	1909	ENSG00000248429	ENST00000509463	0	Promoter (<=1kb)	1.64	2.592	1.581	0.00120876	1.33194e-06
pa18691	chr4:159131139-159133420	2282	ENSG00000164124	ENST00000508243	0	Promoter (<=1kb)	2.244	2.066	0.921	0.000156031	1.51748e-05
pa18692	chr4:159133840-159134190	351	ENSG00000164124	ENST00000514971	1422	Promoter (1-2kb)	4.154	3.742	0.901	0.0278485	0.000368893
pa18703	chr4:160169806-160170425	620	ENSG00000109756	ENST00000511336	-17608	Intron (ENST00000505478/ENSG00000109756, intron 7 of 8)	1.404	1.994	1.421	0.0257505	0.000498153
pa18704	chr4:160187795-160191260	3466	ENSG00000109756	ENST00000511336	0	Promoter (<=1kb)	1.289	1.355	1.051	0.00106121	0.000116224
pa18705	chr4:160191710-160192193	484	ENSG00000109756	ENST00000264431	2821	Promoter (2-3kb)	2.57	3.077	1.197	0.00730331	0.000252467
pa18714	chr4:165302508-165303605	1098	ENSG00000145416	ENST00000508725	1064	Promoter (1-2kb)	2.011	2.596	1.291	0.000324907	5.36898e-06
pa18717	chr4:166033761-166034828	1068	ENSG00000170088	ENST00000306480	0	Promoter (<=1kb)	1.237	1.296	1.048	0.0092675	0.000372945
pa18748	chr4:170945083-170946088	1006	ENSG00000198948	ENST00000507601	1358	Promoter (1-2kb)	1.324	2.072	1.564	0.0295828	0.000693564
pa18753	chr4:171418086-171418701	616	ENSG00000250082	ENST00000511259	-14740	Distal Intergenic	2.628	4.927	1.875	0.00237827	0.000430107
pa18766	chr4:174318482-174320522	2041	ENSG00000164106	ENST00000296506	165	Promoter (<=1kb)	1.521	1.973	1.297	0.00239993	7.82973e-06
pa18781	chr4:178363715-178364015	301	ENSG00000038002	ENST00000264595	-58	Promoter (<=1kb)	1.419	2.731	1.925	0.00975677	2.2694e-05
pa18782	chr4:178364145-178364441	297	ENSG00000038002	ENST00000264595	-488	Promoter (<=1kb)	1.774	4.22	2.378	0.0425731	0.000226837
pa18785	chr4:180980649-180981371	723	ENSG00000248921	ENST00000511607	202643	Distal Intergenic	1.41	1.3	0.922	0.0228175	0.0174035
pa18804	chr4:184880153-184882522	2370	ENSG00000173320	ENST00000512520	0	Promoter (<=1kb)	1.642	1.474	0.898	0.000218693	4.80094e-05
pa18819	chr4:185729272-185729742	471	ENSG00000151726	ENST00000437665	0	Promoter (<=1kb)	1.779	1.414	0.795	0.0319575	0.0327741
pa18830	chr4:186315950-186316307	358	ENSG00000109771	ENST00000505916	746	Promoter (<=1kb)	5.741	3.779	0.658	0.00074981	0.00017417
pa18832	chr4:186316785-186317150	366	ENSG00000109771	ENST00000505916	0	Promoter (<=1kb)	2.111	1.427	0.676	0.00777193	0.0155334
pa18839	chr4:186456736-186457262	527	ENSG00000154553	ENST00000284771	0	Promoter (<=1kb)	1.441	1.567	1.088	0.0260738	0.0100597
pa18866	chr5:692665-692815	151	ENSG00000171368	ENST00000360578	695	Promoter (<=1kb)	10.724	3.776	0.352	0.000416153	0.000282978
pa18915	chr5:14012028-14012295	268	ENSG00000039139	ENST00000265104	-67376	Distal Intergenic	1.831	1.495	0.817	0.0164424	0.015964
pa18937	chr5:16699930-16700209	280	ENSG00000145555	ENST00000511972	13368	Intron (ENST00000513610/ENSG00000145555, intron 25 of 40)	5.08	2.139	0.421	0.00128541	0.00151082
pa18938	chr5:16700253-16700561	309	ENSG00000145555	ENST00000511972	13016	Intron (ENST00000513610/ENSG00000145555, intron 25 of 40)	2.264	1.57	0.694	0.0468767	0.0418818
pa18939	chr5:16702617-16703522	906	ENSG00000145555	ENST00000511972	10055	Exon (ENST00000513610/ENSG00000145555, exon 23 of 41)	1.693	2.154	1.273	0.0455948	0.000641304
pa18949	chr5:21145824-21146095	272	ENSG00000248286	ENST00000502928	-50734	Distal Intergenic	8.022	9.828	1.225	0.0005086	1.19077e-05
pa18951	chr5:21343599-21344088	490	ENSG00000183666	ENST00000508260	1657	Promoter (1-2kb)	7.437	57.951	7.792	0.000122281	2.71097e-07
pa1896	chr1:171453748-171454575	828	ENSG00000117523	ENST00000392078	-76	Promoter (<=1kb)	1.243	1.426	1.147	0.00533407	0.00042464
pa18971	chr5:31911474-31911898	425	ENSG00000214108	ENST00000511433	3007	Intron (ENST00000438447/ENSG00000133401, intron 2 of 24)	2.448	4.113	1.68	0.00796162	7.3125e-05
pa19	chr1:1655036-1655679	644	ENSG00000008128	ENST00000479362	0	Promoter (<=1kb)	1.504	1.502	0.999	0.00132214	0.000150637
pa19003	chr5:35479185-35479862	678	ENSG00000201368	ENST00000364498	50019	Distal Intergenic	3.297	2.726	0.827	0.000499537	3.16435e-05
pa19012	chr5:36605870-36608110	2241	ENSG00000079215	ENST00000265113	0	Promoter (<=1kb)	1.311	1.478	1.127	0.000409306	1.0785e-05
pa19014	chr5:36610430-36610815	386	ENSG00000079215	ENST00000502864	1838	Promoter (1-2kb)	1.732	1.751	1.011	0.01834	0.00559122
pa1904	chr1:171868240-171868900	661	ENSG00000233540	ENST00000450800	34913	Intron (ENST00000358155/ENSG00000197959, intron 1 of 20)	1.615	1.559	0.965	0.0137437	0.00421652
pa19053	chr5:43007958-43008928	971	ENSG00000271788	ENST00000607715	-313	Promoter (<=1kb)	1.251	1.521	1.216	0.0362863	0.00275607
pa19063	chr5:43193528-43194124	597	ENSG00000177453	ENST00000512796	574	Promoter (<=1kb)	1.687	1.584	0.939	0.00774851	0.00452766
pa19064	chr5:43194150-43194800	651	ENSG00000177453	ENST00000512796	1196	Promoter (1-2kb)	1.366	2.176	1.593	0.0283732	0.00088116
pa19076	chr5:44808404-44809007	604	ENSG00000251141	ENST00000503452	0	Promoter (<=1kb)	1.775	2.242	1.263	0.00210851	4.47453e-05
pa19088	chr5:52211067-52211445	379	ENSG00000241809	ENST00000490961	11329	Exon (ENST00000282588/ENSG00000213949, exon 15 of 29)	1.735	3.201	1.845	0.0280369	0.000636542
pa19089	chr5:52240802-52241336	535	ENSG00000213949	ENST00000506275	13820	Exon (ENST00000282588/ENSG00000213949, exon 27 of 29)	2.554	3.642	1.426	0.0055064	5.04944e-05
pa19132	chr5:58484221-58484909	689	ENSG00000113448	ENST00000515324	26852	Intron (ENST00000340635/ENSG00000113448, intron 3 of 14)	1.373	1.377	1.003	0.0401975	0.0170921
pa19171	chr5:64775684-64778536	2853	ENSG00000049192	ENST00000381055	0	Promoter (<=1kb)	1.223	1.222	0.999	0.000817729	0.000402425
pa19180	chr5:65224527-65225003	477	ENSG00000112851	ENST00000506030	1926	Promoter (1-2kb)	2.29	1.296	0.566	0.0044405	0.0428489
pa19189	chr5:66833176-66833902	727	ENSG00000250978	ENST00000515184	-61756	Intron (ENST00000503106/ENSG00000249364, intron 1 of 3)	3.942	9.519	2.415	0.000426347	2.12674e-07
pa19211	chr5:68855375-68855847	473	ENSG00000183474	ENST00000512736	-188	Promoter (<=1kb)	2.223	2.426	1.091	0.000760632	2.09641e-05
pa19212	chr5:68856029-68856904	876	ENSG00000183474	ENST00000512736	0	Promoter (<=1kb)	1.775	2.733	1.54	0.000242745	3.87378e-07
pa19214	chr5:69005340-69005672	333	ENSG00000253203	ENST00000380759	669	Promoter (<=1kb)	20.826	Inf	Inf	0.000255121	2.25583e-06
pa19215	chr5:69139599-69139792	194	ENSG00000198237	ENST00000506490	-31306	Distal Intergenic	6.364	Inf	Inf	0.00112951	2.63836e-06
pa19218	chr5:69321291-69321928	638	ENSG00000205572	ENST00000515588	0	Promoter (<=1kb)	1.881	2.777	1.476	0.00146047	1.03222e-05
pa19219	chr5:69345313-69346384	1072	ENSG00000205571	ENST00000380741	0	Promoter (<=1kb)	1.339	1.449	1.082	0.00716024	0.000966113
pa19220	chr5:69583664-69584120	457	ENSG00000253816	ENST00000417337	-2978	Promoter (2-3kb)	8.384	31.771	3.789	0.000366362	6.12624e-07
pa19223	chr5:69710701-69711934	1234	ENSG00000226259	ENST00000508065	0	Promoter (<=1kb)	2.219	2.189	0.987	5.3374e-05	3.69767e-07
pa19228	chr5:70220731-70221798	1068	ENSG00000172062	ENST00000351205	0	Promoter (<=1kb)	1.299	1.432	1.103	0.0103605	0.00170118
pa19229	chr5:70362632-70363511	880	ENSG00000145736	ENST00000274400	0	Promoter (<=1kb)	1.705	2.135	1.253	0.000465983	2.277e-06
pa19230	chr5:70363539-70364023	485	ENSG00000145736	ENST00000523003	-23	Promoter (<=1kb)	2.008	2.651	1.32	0.000961953	1.31474e-05
pa19231	chr5:70583954-70584415	462	ENSG00000215630	ENST00000453222	1196	Promoter (1-2kb)	42.301	Inf	Inf	7.8591e-06	2.10267e-07
pa19287	chr5:77140028-77140757	730	ENSG00000171530	ENST00000522370	23847	Intron (ENST00000522370/ENSG00000171530, intron 1 of 3)	1.323	2.536	1.916	0.0204469	8.50257e-05
pa19288	chr5:77147453-77148567	1115	ENSG00000171530	ENST00000522370	16037	Intron (ENST00000522370/ENSG00000171530, intron 1 of 3)	1.255	1.78	1.419	0.00492427	1.30113e-05
pa193	chr1:16840981-16841636	656	ENSG00000261135	ENST00000562878	0	Promoter (<=1kb)	1.265	1.793	1.417	0.00525761	2.95953e-05
pa19307	chr5:78908795-78909419	625	ENSG00000164329	ENST00000503620	354	Promoter (<=1kb)	1.23	1.238	1.007	0.00407889	0.000982545
pa19317	chr5:80256539-80258256	1718	ENSG00000251450	ENST00000505694	0	Promoter (<=1kb)	1.654	1.95	1.179	0.00210851	5.71279e-06
pa19325	chr5:81147845-81148085	241	ENSG00000249483	ENST00000512859	425	Promoter (<=1kb)	1.417	1.413	0.997	0.0238846	0.0176567
pa19352	chr5:87690562-87691412	851	ENSG00000247828	ENST00000508015	2550	Promoter (2-3kb)	1.642	1.501	0.914	0.0177324	0.00710283
pa19354	chr5:87780000-87780993	994	ENSG00000271904	ENST00000504034	13521	Intron (ENST00000504034/ENSG00000271904, intron 1 of 1)	1.377	1.805	1.311	0.0137408	0.000183122
pa19356	chr5:87951519-87952780	1262	ENSG00000245526	ENST00000508885	2873	Promoter (2-3kb)	2.159	1.934	0.896	0.000566428	2.37203e-05
pa19370	chr5:88170259-88170900	642	ENSG00000081189	ENST00000508610	2894	Promoter (2-3kb)	2.084	3.051	1.464	0.0104537	0.000362432
pa19379	chr5:89735348-89735656	309	ENSG00000255647	ENST00000546238	29531	Distal Intergenic	9.444	8.15	0.863	0.00062564	7.60572e-05
pa19385	chr5:89826323-89826921	599	ENSG00000176018	ENST00000453259	-922	Promoter (<=1kb)	1.674	1.803	1.077	0.0139179	0.00155919
pa19391	chr5:90677165-90679219	2055	ENSG00000113369	ENST00000265138	0	Promoter (<=1kb)	1.251	1.312	1.048	0.000416153	1.95232e-05
pa19408	chr5:94208008-94208936	929	ENSG00000243806	ENST00000478965	-45609	Exon (ENST00000515393/ENSG00000175471, exon 13 of 23)	3.05	2.48	0.813	0.00200264	0.000172283
pa19420	chr5:95170259-95171388	1130	ENSG00000251000	ENST00000514941	0	Promoter (<=1kb)	1.721	3.006	1.747	0.000521264	6.74674e-07
pa19430	chr5:96211737-96212583	847	ENSG00000164308	ENST00000513084	0	Promoter (<=1kb)	3.187	3.928	1.233	3.43414e-06	8.54506e-09
pa19434	chr5:96477633-96478144	512	ENSG00000145721	ENST00000512378	313	Promoter (<=1kb)	4.513	4.716	1.045	0.000958236	4.5176e-05
pa19476	chr5:109026604-109027909	1306	ENSG00000112893	ENST00000261483	1537	Promoter (1-2kb)	1.394	1.398	1.003	0.000932119	0.000153707
pa19477	chr5:110061907-110062317	411	ENSG00000186952	ENST00000511883	42	Promoter (<=1kb)	2.142	3.165	1.478	0.0030531	3.91036e-05
pa19527	chr5:116288669-116289134	466	ENSG00000250650	ENST00000504977	66241	Distal Intergenic	3.615	3.413	0.944	0.00166691	0.000143647
pa19540	chr5:120114505-120115495	991	ENSG00000248927	ENST00000511422	-1418	Promoter (1-2kb)	2.511	1.741	0.693	0.00276494	0.00119777
pa19554	chr5:123463134-123464121	988	ENSG00000250862	ENST00000505659	92649	Distal Intergenic	1.479	1.685	1.14	0.00517747	0.00105464
pa19561	chr5:124748615-124749215	601	ENSG00000251554	ENST00000509010	-16942	Distal Intergenic	2.063	2.532	1.228	0.0051085	0.000294646
pa19570	chr5:126204485-126205028	544	ENSG00000173926	ENST00000506088	9061	3' UTR	1.952	3.593	1.841	0.0102364	6.16115e-05
pa198	chr1:16940212-16940345	134	ENSG00000219481	ENST00000599069	-155	Promoter (<=1kb)	1.767	4.09	2.314	0.00635203	5.78794e-05
pa19811	chr5:141348099-141348513	415	ENSG00000013561	ENST00000394520	-91	Promoter (<=1kb)	1.354	2.333	1.723	0.0440925	0.000600393
pa19820	chr5:142063843-142064298	456	ENSG00000113578	ENST00000378046	939	Promoter (<=1kb)	2.517	1.53	0.608	0.00347537	0.0202427
pa19821	chr5:142064467-142065023	557	ENSG00000113578	ENST00000378046	214	Promoter (<=1kb)	1.823	1.308	0.718	0.00985714	0.0304557
pa19822	chr5:142065063-142065520	458	ENSG00000113578	ENST00000378046	0	Promoter (<=1kb)	2.367	1.498	0.633	0.00355333	0.0235672
pa19825	chr5:142774974-142775686	713	ENSG00000113580	ENST00000424646	4731	Intron (ENST00000394464/ENSG00000113580, intron 2 of 8)	1.42	1.307	0.921	0.0152662	0.0311535
pa19848	chr5:146459432-146460453	1022	ENSG00000156475	ENST00000394409	218	Promoter (<=1kb)	1.971	2.071	1.051	0.00153995	8.50257e-05
pa19850	chr5:146568188-146568606	419	ENSG00000250343	ENST00000504297	45816	Intron (ENST00000504297/ENSG00000250343, intron 2 of 2)	1.768	2.168	1.226	0.0274713	0.0038857
pa19888	chr5:149736599-149737043	445	ENSG00000070814	ENST00000377797	-159	Promoter (<=1kb)	2.714	2.008	0.74	0.00366412	0.00415682
pa1992	chr1:183602393-183603304	912	ENSG00000162704	ENST00000462965	0	Promoter (<=1kb)	1.699	1.63	0.96	0.00291836	0.00102497
pa19949	chr5:156887794-156888387	594	ENSG00000172548	ENST00000519946	457	Promoter (<=1kb)	2.55	1.249	0.49	0.00886727	0.0479557
pa19960	chr5:158279515-158280116	602	ENSG00000253811	ENST00000522582	-129898	Intron (ENST00000519890/ENSG00000164330, intron 2 of 11)	4.109	7.908	1.925	0.000221702	2.29822e-06
pa19980	chr5:159865654-159866376	723	ENSG00000164611	ENST00000519287	16440	Distal Intergenic	1.319	1.269	0.962	0.00906148	0.00724005
pa20010	chr5:169405523-169407043	1521	ENSG00000204767	ENST00000523970	409	Promoter (<=1kb)	1.801	2.526	1.403	0.00119153	8.27819e-07
pa20011	chr5:169407139-169407666	528	ENSG00000204767	ENST00000523970	0	Promoter (<=1kb)	2.267	2.102	0.927	0.000362416	4.12359e-05
pa20045	chr5:173320176-173320374	199	ENSG00000113742	ENST00000517880	95	Promoter (<=1kb)	1.679	1.674	0.997	0.00932263	0.00362402
pa20052	chr5:173930456-173931913	1458	ENSG00000249306	ENST00000504512	0	Promoter (<=1kb)	1.561	2.285	1.464	0.0160481	5.90622e-05
pa201	chr1:17066303-17066645	343	ENSG00000058453	ENST00000466256	-123	Promoter (<=1kb)	1.51	2.343	1.551	0.000249784	1.28901e-07
pa20112	chr5:177302080-177302530	451	ENSG00000170089	ENST00000506672	0	Promoter (<=1kb)	2.467	4.883	1.979	0.000263463	2.6099e-07
pa20147	chr5:179494598-179495132	535	ENSG00000113269	ENST00000522208	3589	Intron (ENST00000522208/ENSG00000113269, intron 1 of 7)	2.633	1.856	0.705	0.0055064	0.00330005
pa20183	chr6:710341-710952	612	ENSG00000272463	ENST00000606285	453	Promoter (<=1kb)	1.286	1.727	1.343	0.0292384	0.00208395
pa20214	chr6:3230656-3231113	458	ENSG00000180822	ENST00000509933	-524	Promoter (<=1kb)	1.409	2.571	1.825	0.0273325	0.000611125
pa20222	chr6:3990949-3991357	409	ENSG00000145965	ENST00000356722	8040	Distal Intergenic	2.322	7.577	3.264	0.0112023	6.94608e-05
pa20237	chr6:5174336-5175101	766	ENSG00000265083	ENST00000578066	-25780	Intron (ENST00000330636/ENSG00000214113, intron 2 of 2)	1.931	3.227	1.671	0.0285861	0.000212517
pa20278	chr6:10837620-10838065	446	ENSG00000111837	ENST00000313243	663	Promoter (<=1kb)	1.439	2.09	1.452	0.0190057	0.00155754
pa20345	chr6:17984925-17985735	811	ENSG00000137177	ENST00000505588	1573	Promoter (1-2kb)	1.494	1.7	1.137	0.00774851	0.00214727
pa20346	chr6:17985768-17986814	1047	ENSG00000137177	ENST00000505588	494	Promoter (<=1kb)	1.7	1.638	0.963	0.00149517	0.000351505
pa20357	chr6:18717388-18717954	567	ENSG00000207775	ENST00000385041	145373	Distal Intergenic	10.964	11.551	1.053	2.01369e-05	9.30357e-08
pa2039	chr1:197236938-197237741	804	ENSG00000134376	ENST00000538660	0	Promoter (<=1kb)	1.645	1.734	1.054	0.00472631	0.000942522
pa20395	chr6:25139140-25139562	423	ENSG00000168405	ENST00000377989	-319	Promoter (<=1kb)	2.099	1.869	0.891	0.00276494	0.00141864
pa2040	chr1:197237743-197238785	1043	ENSG00000134376	ENST00000367399	200	Promoter (<=1kb)	1.495	1.312	0.878	0.000840276	0.000689211
pa20423	chr6:26171676-26172260	585	ENSG00000217159	ENST00000407692	7376	Downstream (<=300bp)	1.508	1.703	1.129	0.010941	0.00171383
pa2045	chr1:198608685-198609584	900	ENSG00000081237	ENST00000427110	267	Promoter (<=1kb)	1.311	1.884	1.437	0.0401923	0.00142979
pa20460	chr6:26439944-26440952	1009	ENSG00000111801	ENST00000494393	0	Promoter (<=1kb)	1.567	2.23	1.423	0.000513375	3.65485e-07
pa20463	chr6:26473625-26474603	979	ENSG00000112763	ENST00000480218	8170	Intron (ENST00000469185/ENSG00000112763, intron 7 of 7)	1.604	2.092	1.304	0.000820331	8.19805e-06
pa20467	chr6:26536866-26537875	1010	ENSG00000182952	ENST00000377575	-758	Promoter (<=1kb)	1.289	1.331	1.033	0.00617652	0.00152297
pa2047	chr1:198901087-198906927	5841	ENSG00000229989	ENST00000432296	0	Promoter (<=1kb)	1.441	1.423	0.988	0.000181746	1.00066e-05
pa2048	chr1:199052089-199052553	465	ENSG00000233410	ENST00000427439	-61923	Distal Intergenic	2.233	3.02	1.352	0.0365477	0.000141717
pa20491	chr6:27441339-27441834	496	ENSG00000096654	ENST00000211936	-442	Promoter (<=1kb)	1.51	1.798	1.19	0.01236	0.00048017
pa20495	chr6:27471055-27471465	411	ENSG00000270666	ENST00000603933	11588	Distal Intergenic	3.483	2.412	0.693	0.00214292	0.00129624
pa205	chr1:17215617-17216103	487	ENSG00000238142	ENST00000422124	0	Promoter (<=1kb)	1.567	1.515	0.967	0.0220669	0.0118042
pa2050	chr1:200211583-200212563	981	ENSG00000233827	ENST00000439056	28777	Distal Intergenic	1.541	2.065	1.34	0.00321621	1.9594e-05
pa20533	chr6:28186811-28187209	399	ENSG00000176933	ENST00000544893	-156	Promoter (<=1kb)	8.3	5.575	0.672	0.000500234	0.000149482
pa20560	chr6:28615846-28617285	1440	ENSG00000235570	ENST00000456103	0	Promoter (<=1kb)	1.282	1.492	1.164	0.00323329	0.000204521
pa20569	chr6:28848435-28849380	946	ENSG00000233366	ENST00000419323	8303	Distal Intergenic	1.268	1.214	0.957	0.00532576	0.00503742
pa20589	chr6:29624135-29625570	1436	ENSG00000204655	ENST00000376902	0	Promoter (<=1kb)	1.345	1.581	1.175	0.0274268	0.000347687
pa20590	chr6:29625646-29626796	1151	ENSG00000204655	ENST00000485211	-300	Promoter (<=1kb)	1.601	1.419	0.886	0.020294	0.00121186
pa20591	chr6:29626933-29627598	666	ENSG00000204655	ENST00000485211	0	Promoter (<=1kb)	1.631	1.477	0.906	0.0257627	0.0062968
pa2071	chr1:201472914-201473309	396	ENSG00000159176	ENST00000529975	2522	Promoter (2-3kb)	1.781	2.542	1.428	0.0109621	0.000590605
pa20713	chr6:32408090-32408930	841	ENSG00000204287	ENST00000374982	435	Promoter (<=1kb)	2.064	2.965	1.437	0.00510877	0.000101212
pa20780	chr6:34494564-34494993	430	ENSG00000124507	ENST00000487760	11897	Intron (ENST00000244458/ENSG00000124507, intron 2 of 9)	2.156	2.714	1.259	0.00899629	0.00024077
pa20814	chr6:36551306-36551492	187	ENSG00000112081	ENST00000339436	-10653	Distal Intergenic	55.375	23.745	0.429	0.000209948	1.27266e-05
pa20831	chr6:37224775-37225371	597	ENSG00000172738	ENST00000336655	1	Promoter (<=1kb)	1.676	1.985	1.185	0.00640776	0.000283969
pa20961	chr6:45448234-45449272	1039	ENSG00000124813	ENST00000359524	58012	Intron (ENST00000483377/ENSG00000124813, intron 4 of 7)	1.774	1.78	1.003	0.00883815	0.000218343
pa20963	chr6:45523675-45524291	617	ENSG00000261080	ENST00000563807	20216	Intron (ENST00000576263/ENSG00000124813, intron 6 of 6)	1.471	1.476	1.004	0.0249445	0.0111126
pa21021	chr6:56405351-56406193	843	ENSG00000151914	ENST00000340834	0	Promoter (<=1kb)	1.636	2.44	1.492	0.00731569	0.000242791
pa21023	chr6:56554220-56555540	1321	ENSG00000151914	ENST00000521104	2561	Promoter (2-3kb)	2.524	2.163	0.857	0.00802394	0.00291899
pa21024	chr6:56555610-56558273	2664	ENSG00000151914	ENST00000521104	0	Promoter (<=1kb)	2.311	1.932	0.836	0.000878909	7.70481e-05
pa21025	chr6:56705520-56706615	1096	ENSG00000151914	ENST00000312431	1328	Promoter (1-2kb)	1.299	1.318	1.015	0.0272245	0.0136519
pa21037	chr6:57087317-57087825	509	ENSG00000112210	ENST00000317483	-239	Promoter (<=1kb)	1.278	1.577	1.234	0.0398819	0.0127517
pa21057	chr6:69488228-69488606	379	ENSG00000135298	ENST00000370598	142969	Intron (ENST00000370598/ENSG00000135298, intron 3 of 31)	3.187	2.398	0.752	0.00486721	0.00365978
pa21058	chr6:69488749-69489113	365	ENSG00000135298	ENST00000370598	143490	Intron (ENST00000370598/ENSG00000135298, intron 3 of 31)	2.489	3.643	1.464	0.0248554	0.000444019
pa21111	chr6:76459067-76459741	675	ENSG00000196586	ENST00000369977	18	Promoter (<=1kb)	1.208	1.244	1.029	0.00533806	0.000838042
pa21120	chr6:80129745-80130462	718	ENSG00000231533	ENST00000429444	0	Promoter (<=1kb)	2.098	1.434	0.683	0.00165921	0.0056907
pa21121	chr6:80131363-80133759	2397	ENSG00000231533	ENST00000429444	1349	Promoter (1-2kb)	1.219	1.522	1.249	0.00404997	9.49109e-05
pa21124	chr6:80254557-80255220	664	ENSG00000261970	ENST00000571144	-7291	Distal Intergenic	2.298	2.336	1.016	0.00207283	0.000318158
pa21205	chr6:91225063-91226378	1316	ENSG00000135341	ENST00000479630	20559	3' UTR	1.991	3.458	1.736	0.0238419	5.08242e-05
pa21225	chr6:97545149-97545738	590	ENSG00000186231	ENST00000447886	32645	Intron (ENST00000369261/ENSG00000186231, intron 6 of 10)	4.611	3.25	0.705	0.00114459	8.47316e-05
pa21228	chr6:97888445-97889173	729	ENSG00000226684	ENST00000574739	134983	Distal Intergenic	1.494	1.779	1.191	0.0175768	0.000752108
pa21229	chr6:98074472-98075594	1123	ENSG00000224849	ENST00000433637	-74563	Distal Intergenic	1.613	3.279	2.033	0.00430976	2.05792e-07
pa21231	chr6:98832270-98833218	949	ENSG00000236920	ENST00000418652	-169711	Intron (ENST00000607823/ENSG00000271860, intron 6 of 6)	1.579	2.636	1.669	0.00363697	4.04367e-06
pa21232	chr6:99211959-99212747	789	ENSG00000187472	ENST00000340697	29121	Distal Intergenic	1.458	1.466	1.006	0.0238419	0.00687631
pa21236	chr6:99291764-99292238	475	ENSG00000184486	ENST00000328345	9184	Distal Intergenic	1.787	1.791	1.002	0.00428724	0.000908891
pa21237	chr6:99292348-99292846	499	ENSG00000184486	ENST00000328345	9768	Distal Intergenic	1.651	1.875	1.136	0.0172122	0.00153982
pa2124	chr1:203764170-203764696	527	ENSG00000058673	ENST00000466470	-86	Promoter (<=1kb)	1.88	2.135	1.136	0.000690313	2.54792e-05
pa21248	chr6:100677050-100677292	243	ENSG00000216378	ENST00000404225	51965	Distal Intergenic	2.165	2.982	1.377	0.0157808	0.00078019
pa21297	chr6:108684810-108685950	1141	ENSG00000135537	ENST00000431865	6916	Intron (ENST00000368977/ENSG00000135537, intron 5 of 12)	1.571	1.977	1.258	0.0298314	0.00258898
pa21303	chr6:108884277-108884602	326	ENSG00000118689	ENST00000406360	2208	Promoter (2-3kb)	1.715	2.037	1.188	0.0365703	0.00660804
pa21308	chr6:109329047-109330092	1046	ENSG00000080546	ENST00000302071	99	Promoter (<=1kb)	1.399	1.434	1.025	0.00123835	0.00042488
pa21310	chr6:109331493-109331867	375	ENSG00000080546	ENST00000356644	-735	Promoter (<=1kb)	1.764	1.884	1.068	0.0217244	0.00758371
pa21314	chr6:109701140-109701926	787	ENSG00000135535	ENST00000499860	0	Promoter (<=1kb)	1.376	2.555	1.857	0.0166619	7.30584e-05
pa21329	chr6:111197977-111199046	1070	ENSG00000123505	ENST00000368876	1199	Promoter (1-2kb)	1.921	1.849	0.962	0.000408142	0.000119466
pa21330	chr6:111199628-111200346	719	ENSG00000123505	ENST00000368876	2850	Promoter (2-3kb)	3.834	3.732	0.973	0.000626506	1.01734e-05
pa21344	chr6:112210057-112211065	1009	ENSG00000227012	ENST00000449069	11989	Distal Intergenic	1.898	1.303	0.686	0.00375255	0.00815084
pa21357	chr6:116421037-116421631	595	ENSG00000178425	ENST00000319550	-381	Promoter (<=1kb)	2.122	3.492	1.646	0.00478416	1.52452e-05
pa21392	chr6:119256416-119256917	502	ENSG00000111877	ENST00000316316	-89	Promoter (<=1kb)	1.57	1.337	0.852	0.00319099	0.00275056
pa21424	chr6:126054541-126055402	862	ENSG00000237742	ENST00000427852	10772	Intron (ENST00000606334/ENSG00000237742, intron 2 of 4)	2.982	4.766	1.598	0.000366554	1.95934e-06
pa21463	chr6:131384494-131385111	618	ENSG00000079819	ENST00000337057	-32	Promoter (<=1kb)	1.214	1.337	1.101	0.0161845	0.0035437
pa21472	chr6:132690734-132691475	742	ENSG00000079931	ENST00000336749	4729	Intron (ENST00000367963/ENSG00000079931, intron 4 of 11)	3.06	8.337	2.724	0.00388317	1.90695e-06
pa21476	chr6:133119858-133120370	513	ENSG00000146409	ENST00000538764	-157	Promoter (<=1kb)	1.958	1.413	0.722	0.00110046	0.00379349
pa21486	chr6:134491618-134492334	717	ENSG00000118515	ENST00000473704	938	Promoter (<=1kb)	1.322	1.859	1.406	0.0333039	0.000197659
pa21487	chr6:134492823-134494833	2011	ENSG00000118515	ENST00000477460	0	Promoter (<=1kb)	1.323	1.704	1.288	0.00530437	2.49241e-06
pa21488	chr6:134495020-134496031	1012	ENSG00000118515	ENST00000474427	0	Promoter (<=1kb)	1.388	1.57	1.131	0.0005086	1.95704e-05
pa21493	chr6:135009549-135010442	894	ENSG00000236389	ENST00000447557	18045	Distal Intergenic	1.815	3.515	1.937	0.0142128	6.72145e-05
pa21494	chr6:135347057-135347734	678	ENSG00000112339	ENST00000529641	560	Promoter (<=1kb)	4.536	19.625	4.326	0.000758966	2.7349e-07
pa21506	chr6:136843920-136845176	1257	ENSG00000135525	ENST00000438100	1945	Promoter (1-2kb)	1.234	2.167	1.756	0.0243402	0.000117363
pa21519	chr6:137736042-137736617	576	ENSG00000177468	ENST00000367734	78914	Distal Intergenic	1.288	1.872	1.454	0.034056	0.00185888
pa21584	chr6:148830947-148831492	546	ENSG00000223322	ENST00000411390	13884	Intron (ENST00000367467/ENSG00000111961, intron 8 of 19)	1.623	2.773	1.708	0.0024877	6.67175e-06
pa21585	chr6:149021497-149022711	1215	ENSG00000111962	ENST00000367463	-45753	Distal Intergenic	1.24	2.257	1.82	0.0179204	0.000151359
pa21608	chr6:151041757-151042977	1221	ENSG00000120278	ENST00000358517	0	Promoter (<=1kb)	2.105	1.633	0.776	0.00143784	0.00160059
pa21636	chr6:155510144-155510493	350	ENSG00000146426	ENST00000543712	5695	Intron (ENST00000461783/ENSG00000146426, intron 16 of 28)	3.117	2.075	0.666	0.00620498	0.00599051
pa21646	chr6:157102375-157103951	1577	ENSG00000270487	ENST00000604792	-786	Promoter (<=1kb)	1.286	1.287	1.001	0.00975677	0.00400548
pa21649	chr6:157354137-157355346	1210	ENSG00000049618	ENST00000493658	-50554	Intron (ENST00000350026/ENSG00000049618, intron 4 of 18)	2.127	3.172	1.492	0.00218115	6.53136e-06
pa21661	chr6:158403190-158403962	773	ENSG00000078269	ENST00000367113	120	Promoter (<=1kb)	1.439	1.235	0.858	0.0271738	0.0194215
pa21675	chr6:159495043-159495500	458	ENSG00000226032	ENST00000446887	-8738	Distal Intergenic	3.104	6.261	2.017	0.00173428	5.71279e-06
pa21691	chr6:161692667-161693708	1042	ENSG00000026652	ENST00000366908	1343	Promoter (1-2kb)	1.571	1.716	1.093	0.00645742	0.000905776
pa21694	chr6:161859856-161860607	752	ENSG00000026652	ENST00000320285	-164763	Intron (ENST00000366898/ENSG00000185345, intron 9 of 11)	6.566	14.753	2.247	3.97432e-05	8.5587e-08
pa21696	chr6:162863907-162864420	514	ENSG00000227913	ENST00000441609	-124991	5' UTR	1.823	3.115	1.709	0.00408941	3.35038e-05
pa21698	chr6:163278014-163278824	811	ENSG00000112530	ENST00000534958	42737	Intron (ENST00000337019/ENSG00000112530, intron 3 of 6)	2.644	3.398	1.286	0.00588014	6.27295e-06
pa21703	chr6:163833202-163834550	1349	ENSG00000270419	ENST00000604200	442	Promoter (<=1kb)	1.31	1.263	0.964	0.00125073	0.000413869
pa21705	chr6:163839634-163839925	292	ENSG00000112531	ENST00000544436	2287	Promoter (2-3kb)	1.691	1.63	0.964	0.00521753	0.00171315
pa21706	chr6:163839995-163840738	744	ENSG00000112531	ENST00000544436	2648	Promoter (2-3kb)	1.678	2.163	1.289	0.00254411	4.76797e-05
pa21707	chr6:163840820-163841778	959	ENSG00000112531	ENST00000537041	-2388	Promoter (2-3kb)	1.652	1.68	1.017	0.00132699	8.32295e-05
pa21708	chr6:163842204-163842632	429	ENSG00000112531	ENST00000537041	-1534	Promoter (1-2kb)	2.002	1.813	0.906	0.00468683	0.001027
pa21709	chr6:163845845-163846660	816	ENSG00000112531	ENST00000537124	1605	Promoter (1-2kb)	1.598	1.818	1.138	0.0368193	0.00129972
pa21723	chr6:166719319-166720268	950	ENSG00000176381	ENST00000322583	1603	Promoter (1-2kb)	1.397	1.285	0.92	0.046918	0.0136485
pa21744	chr6:170602216-170602692	477	ENSG00000112584	ENST00000537664	-1717	Promoter (1-2kb)	2.362	2.607	1.104	0.0111929	0.000390857
pa2175	chr1:206132274-206133683	1410	ENSG00000196550	ENST00000470041	-3233	Distal Intergenic	2.403	2.127	0.885	0.000218693	4.52347e-05
pa2176	chr1:206133695-206136051	2357	ENSG00000196550	ENST00000470041	-865	Promoter (<=1kb)	1.385	2.043	1.475	0.000893161	6.08916e-07
pa2177	chr1:206136192-206137960	1769	ENSG00000196550	ENST00000470041	0	Promoter (<=1kb)	2.095	2.341	1.117	2.01369e-05	9.25294e-08
pa21813	chr7:6119925-6120995	1071	ENSG00000231704	ENST00000436915	0	Promoter (<=1kb)	1.225	1.577	1.287	0.0041522	0.000102078
pa21840	chr7:7267748-7268793	1046	ENSG00000106392	ENST00000223122	-5096	Intron (ENST00000429911/ENSG00000106392, intron 2 of 3)	12.996	18.782	1.445	3.47938e-05	1.87635e-07
pa21841	chr7:7464063-7464540	478	ENSG00000215018	ENST00000465339	-4122	Intron (ENST00000399429/ENSG00000215018, intron 25 of 34)	2.056	1.683	0.818	0.00320797	0.000290853
pa21845	chr7:7801374-7802079	706	ENSG00000219545	ENST00000406829	-9913	Intron (ENST00000463725/ENSG00000219545, intron 3 of 4)	1.608	2.678	1.665	0.00846098	0.000107031
pa21846	chr7:7811934-7812536	603	ENSG00000219545	ENST00000406829	0	Promoter (<=1kb)	1.669	2.1	1.258	0.0256013	0.000503017
pa21847	chr7:7822693-7823038	346	ENSG00000219545	ENST00000406829	10701	Intron (ENST00000463725/ENSG00000219545, intron 3 of 4)	4.084	3.417	0.837	0.00348908	0.00152254
pa21848	chr7:7823054-7823580	527	ENSG00000219545	ENST00000406829	11062	Intron (ENST00000463725/ENSG00000219545, intron 3 of 4)	3.919	5.239	1.337	0.000388271	2.12122e-06
pa21849	chr7:7934531-7935172	642	ENSG00000201747	ENST00000364877	-10978	Intron (ENST00000469183/ENSG00000219545, intron 4 of 4)	3.224	5.339	1.656	0.00167363	3.38336e-05
pa21855	chr7:8418625-8419098	474	ENSG00000122584	ENST00000405863	-54487	Distal Intergenic	4.414	6.523	1.478	0.00110046	3.6426e-05
pa21859	chr7:10161093-10161840	748	ENSG00000212422	ENST00000391120	-100584	Distal Intergenic	2.124	4.661	2.194	0.00220904	5.01381e-06
pa21860	chr7:10161855-10162622	768	ENSG00000212422	ENST00000391120	-99802	Distal Intergenic	1.849	3.509	1.897	0.00546982	4.47018e-06
pa21888	chr7:17337097-17337420	324	ENSG00000237773	ENST00000419382	650	Promoter (<=1kb)	6.195	4.095	0.661	0.000533546	5.21343e-05
pa21889	chr7:17338818-17339844	1027	ENSG00000237773	ENST00000433005	0	Promoter (<=1kb)	1.255	1.286	1.025	0.00509394	0.000148531
pa21890	chr7:17339922-17340380	459	ENSG00000237773	ENST00000433005	-941	Promoter (<=1kb)	3.11	3.457	1.111	0.000806058	3.86452e-05
pa21911	chr7:22230032-22233895	3864	ENSG00000136237	ENST00000401957	0	Promoter (<=1kb)	1.255	1.277	1.018	0.0039353	0.00105727
pa21912	chr7:22257774-22258629	856	ENSG00000136237	ENST00000420196	1228	Promoter (1-2kb)	2.014	1.636	0.812	0.000690313	0.000900969
pa21933	chr7:24692986-24693425	440	ENSG00000105926	ENST00000472674	-9668	Intron (ENST00000222644/ENSG00000105926, intron 5 of 11)	2.555	4.748	1.859	0.00352909	2.3263e-05
pa2194	chr1:207817774-207818347	574	ENSG00000197721	ENST00000531844	-111	Promoter (<=1kb)	1.77	2.337	1.321	0.00665405	9.92713e-05
pa21942	chr7:25932562-25933053	492	ENSG00000270933	ENST00000602992	55970	Distal Intergenic	2.147	1.606	0.748	0.00142688	0.000772055
pa21958	chr7:27702704-27703178	475	ENSG00000106049	ENST00000265395	-90	Promoter (<=1kb)	1.864	1.263	0.678	0.00457632	0.0367186
pa21963	chr7:28429117-28429858	742	ENSG00000146592	ENST00000469531	-19096	Intron (ENST00000396299/ENSG00000146592, intron 1 of 9)	2.109	1.615	0.766	0.00672769	0.00491163
pa21971	chr7:29234716-29235837	1122	ENSG00000106066	ENST00000409850	0	Promoter (<=1kb)	1.203	1.233	1.025	0.00992965	0.000963896
pa21972	chr7:29313528-29314548	1021	ENSG00000106069	ENST00000409922	-13949	Intron (ENST00000439384/ENSG00000106069, intron 2 of 6)	1.609	1.228	0.763	0.0251729	0.0174877
pa21988	chr7:30028323-30028594	272	ENSG00000227014	ENST00000419103	107	Promoter (<=1kb)	1.354	1.268	0.936	0.013322	0.0183754
pa22009	chr7:32108119-32110398	2280	ENSG00000154678	ENST00000396191	63	Promoter (<=1kb)	1.715	2.888	1.684	0.00234019	3.69767e-07
pa22010	chr7:32111150-32111598	449	ENSG00000154678	ENST00000321453	-102	Promoter (<=1kb)	1.88	2.169	1.154	0.00846098	0.00115813
pa22038	chr7:35755531-35757235	1705	ENSG00000227544	ENST00000449644	0	Promoter (<=1kb)	1.638	2.717	1.659	0.00818498	5.12876e-06
pa22039	chr7:35757648-35758365	718	ENSG00000227544	ENST00000585952	1236	Promoter (1-2kb)	1.734	2.408	1.389	0.0218163	0.00039579
pa22049	chr7:36320640-36321278	639	ENSG00000122547	ENST00000487069	0	Promoter (<=1kb)	1.711	1.644	0.961	0.0323789	0.0263234
pa22054	chr7:36445597-36446375	779	ENSG00000011426	ENST00000429082	0	Promoter (<=1kb)	1.679	2.023	1.205	0.00659859	0.000543293
pa22055	chr7:36448144-36449354	1211	ENSG00000011426	ENST00000428612	-815	Promoter (<=1kb)	2.378	2.37	0.997	0.0061003	7.81394e-05
pa22177	chr7:55448951-55449452	502	ENSG00000132434	ENST00000486376	-12310	Intron (ENST00000254770/ENSG00000132434, intron 1 of 8)	2.44	1.767	0.724	0.00240354	0.00457888
pa22178	chr7:55449484-55450040	557	ENSG00000132434	ENST00000486376	-11722	Intron (ENST00000254770/ENSG00000132434, intron 1 of 8)	3.981	2.919	0.733	0.00104483	2.89947e-05
pa2219	chr1:210424236-210424622	387	ENSG00000082497	ENST00000483884	12913	Distal Intergenic	1.361	1.686	1.238	0.0442503	0.00679763
pa22273	chr7:72568460-72568913	454	ENSG00000233369	ENST00000544802	-120	Promoter (<=1kb)	1.851	4.009	2.166	0.00630598	9.67088e-06
pa22305	chr7:74265515-74267254	1740	ENSG00000196275	ENST00000457594	578	Promoter (<=1kb)	1.925	2.118	1.1	0.000249784	9.67088e-06
pa22309	chr7:74380127-74380386	260	ENSG00000183086	ENST00000361825	1044	Promoter (1-2kb)	2.583	2.157	0.835	0.00674335	0.0037276
pa22314	chr7:74508978-74509388	411	ENSG00000174428	ENST00000423666	575	Promoter (<=1kb)	2.115	1.79	0.846	0.00041137	0.000164869
pa22315	chr7:74509450-74510821	1372	ENSG00000174428	ENST00000423666	1047	Promoter (1-2kb)	2.247	2.463	1.096	0.000548334	1.1534e-05
pa22316	chr7:74572198-74572690	493	ENSG00000165178	ENST00000419670	15078	Exon (ENST00000438382/ENSG00000165178, exon 11 of 11)	2.361	3.408	1.444	0.00237827	4.83871e-05
pa2233	chr1:212000091-212003430	3340	ENSG00000229258	ENST00000457272	0	Promoter (<=1kb)	1.457	1.963	1.347	0.00344103	4.23046e-06
pa22356	chr7:77054685-77055586	902	ENSG00000238453	ENST00000459554	-1580	Promoter (1-2kb)	1.265	1.494	1.182	0.036585	0.0101833
pa22364	chr7:78116922-78117799	878	ENSG00000226230	ENST00000442074	1075	Promoter (1-2kb)	1.647	2.266	1.376	0.00614864	0.00016822
pa22365	chr7:78118390-78119628	1239	ENSG00000187391	ENST00000519748	0	Promoter (<=1kb)	1.566	1.947	1.243	0.00195176	7.69383e-05
pa22372	chr7:79766944-79767657	714	ENSG00000127955	ENST00000457358	1873	Promoter (1-2kb)	2.005	2.003	0.999	0.0272717	0.00212329
pa22373	chr7:80547694-80548417	724	ENSG00000075223	ENST00000411788	0	Promoter (<=1kb)	1.206	1.559	1.293	0.00967671	3.82648e-05
pa22376	chr7:82070802-82072479	1678	ENSG00000153956	ENST00000356253	552	Promoter (<=1kb)	1.231	1.234	1.002	0.00302213	0.00088803
pa22386	chr7:86275349-86276055	707	ENSG00000198822	ENST00000421579	1188	Promoter (1-2kb)	1.797	1.356	0.755	0.00381754	0.00706697
pa22388	chr7:86594329-86594789	461	ENSG00000164659	ENST00000398276	409	Promoter (<=1kb)	2.77	8.861	3.198	0.0201259	2.37471e-05
pa22389	chr7:86594817-86595103	287	ENSG00000164659	ENST00000398276	95	Promoter (<=1kb)	3.822	17.639	4.616	0.00692802	5.0696e-05
pa22434	chr7:91923361-91924052	692	ENSG00000001629	ENST00000442183	0	Promoter (<=1kb)	1.88	3.346	1.78	0.00697859	3.64382e-05
pa2245	chr1:212739971-212740837	867	ENSG00000162772	ENST00000366987	1274	Promoter (1-2kb)	1.648	1.392	0.845	0.000669006	0.00247803
pa22465	chr7:95174423-95175233	811	ENSG00000269449	ENST00000601424	2966	Promoter (2-3kb)	1.269	1.998	1.575	0.0449823	0.000496147
pa22487	chr7:98738823-98739758	936	ENSG00000198742	ENST00000361368	1884	Promoter (1-2kb)	1.211	1.824	1.507	0.029994	0.000171775
pa2261	chr1:214360016-214361104	1089	ENSG00000143499	ENST00000491455	-93341	Distal Intergenic	1.492	1.266	0.848	0.0440076	0.0321785
pa22619	chr7:104906587-104907515	929	ENSG00000135250	ENST00000357311	1947	Promoter (1-2kb)	1.58	1.226	0.776	0.00657699	0.0187533
pa2262	chr1:214397982-214398627	646	ENSG00000143499	ENST00000491455	-55818	Distal Intergenic	1.397	2.56	1.833	0.0447486	0.00051405
pa22620	chr7:104907521-104910395	2875	ENSG00000135250	ENST00000357311	0	Promoter (<=1kb)	1.375	1.229	0.894	0.000690313	0.000182927
pa22621	chr7:104944286-104945241	956	ENSG00000242154	ENST00000476569	0	Promoter (<=1kb)	3.036	4.807	1.583	0.00210696	7.91372e-07
pa22650	chr7:107221191-107221805	615	ENSG00000075790	ENST00000379119	0	Promoter (<=1kb)	1.542	1.862	1.208	0.0136381	0.000336569
pa22669	chr7:112031122-112031680	559	ENSG00000236232	ENST00000420387	16743	Intron (ENST00000431064/ENSG00000226851, intron 2 of 3)	2.592	2.704	1.043	0.00148701	1.99432e-05
pa22716	chr7:120628815-120630009	1195	ENSG00000106034	ENST00000428526	0	Promoter (<=1kb)	1.377	1.685	1.223	0.00261766	0.000167683
pa22717	chr7:120630443-120631011	569	ENSG00000106034	ENST00000520801	590	Promoter (<=1kb)	3.653	2.914	0.798	0.00136564	0.000211987
pa2272	chr1:216394512-216395069	558	ENSG00000226013	ENST00000414228	-19344	Intron (ENST00000307340/ENSG00000042781, intron 14 of 71)	3.259	8.558	2.626	0.000678222	1.88324e-07
pa2274	chr1:216773841-216774381	541	ENSG00000196482	ENST00000475275	122293	Intron (ENST00000361525/ENSG00000196482, intron 5 of 8)	1.381	2.297	1.663	0.0323778	0.000303073
pa22744	chr7:123699110-123699919	810	ENSG00000234224	ENST00000455783	-25587	Intron (ENST00000484322/ENSG00000242593, intron 2 of 8)	3.045	5.835	1.916	0.00104483	6.50906e-06
pa22745	chr7:124390340-124391260	921	ENSG00000170775	ENST00000303921	14421	Intron (ENST00000303921/ENSG00000170775, intron 1 of 1)	1.631	3.834	2.351	0.0259084	9.8478e-06
pa22746	chr7:124391329-124392039	711	ENSG00000170775	ENST00000303921	13642	Intron (ENST00000303921/ENSG00000170775, intron 1 of 1)	1.904	4.521	2.374	0.0423782	2.23605e-05
pa22747	chr7:124394306-124394937	632	ENSG00000170775	ENST00000303921	10744	Intron (ENST00000303921/ENSG00000170775, intron 1 of 1)	1.891	3.267	1.727	0.0247124	0.000442939
pa22748	chr7:124394979-124395599	621	ENSG00000170775	ENST00000303921	10082	Intron (ENST00000303921/ENSG00000170775, intron 1 of 1)	1.862	3.144	1.689	0.0440925	0.000137892
pa22749	chr7:124397904-124399279	1376	ENSG00000170775	ENST00000303921	6402	Intron (ENST00000303921/ENSG00000170775, intron 1 of 1)	2.332	5.187	2.224	0.00798549	2.24707e-05
pa22750	chr7:124399296-124400156	861	ENSG00000170775	ENST00000303921	5525	Intron (ENST00000303921/ENSG00000170775, intron 1 of 1)	2.265	4.88	2.155	0.00467144	2.51368e-06
pa22751	chr7:124400600-124401071	472	ENSG00000170775	ENST00000303921	4610	Intron (ENST00000303921/ENSG00000170775, intron 1 of 1)	1.514	2.677	1.767	0.0442503	0.000501904
pa22752	chr7:124401217-124401954	738	ENSG00000170775	ENST00000303921	3727	Intron (ENST00000303921/ENSG00000170775, intron 1 of 1)	1.459	2.429	1.665	0.0461275	0.000234393
pa22785	chr7:128172525-128173537	1013	ENSG00000242588	ENST00000479267	-169	Promoter (<=1kb)	4.307	2.705	0.628	3.67888e-05	7.7778e-06
pa22818	chr7:130081138-130081675	538	ENSG00000106477	ENST00000223208	-60	Promoter (<=1kb)	1.216	1.559	1.282	0.0199766	0.000836159
pa2282	chr1:217313190-217313655	466	ENSG00000196482	ENST00000366940	-2093	Promoter (2-3kb)	2.119	2.586	1.22	0.0079109	0.000370755
pa22868	chr7:137138106-137139134	1029	ENSG00000157680	ENST00000494390	-166	Promoter (<=1kb)	3.472	4.154	1.196	0.000431102	1.36263e-06
pa22922	chr7:143316978-143317862	885	ENSG00000170379	ENST00000444908	-181	Promoter (<=1kb)	1.511	1.274	0.843	0.00306671	0.0063992
pa22926	chr7:143533974-143534542	569	ENSG00000253882	ENST00000481651	0	Promoter (<=1kb)	1.353	1.237	0.914	0.00851654	0.00863038
pa22941	chr7:148638793-148638965	173	ENSG00000252310	ENST00000516501	213	Promoter (<=1kb)	4.423	3.094	0.7	0.00244961	0.00372379
pa22942	chr7:148659357-148660710	1354	ENSG00000252316	ENST00000516507	0	Promoter (<=1kb)	1.402	1.975	1.409	0.000944586	5.64156e-06
pa22990	chr7:150212999-150213766	768	ENSG00000179144	ENST00000313543	1081	Promoter (1-2kb)	1.824	3.538	1.939	0.00440786	3.20284e-05
pa23022	chr7:151039146-151039723	578	ENSG00000013374	ENST00000470229	248	Promoter (<=1kb)	1.25	1.205	0.964	0.0196851	0.00653141
pa23024	chr7:151216893-151217647	755	ENSG00000106615	ENST00000262187	0	Promoter (<=1kb)	1.592	2.038	1.28	0.00191205	4.19687e-06
pa23035	chr7:152373439-152373753	315	ENSG00000196584	ENST00000359321	-189	Promoter (<=1kb)	1.3	2.494	1.918	0.0189745	2.66919e-05
pa23048	chr7:155092689-155093252	564	ENSG00000186480	ENST00000468307	-65	Promoter (<=1kb)	1.765	1.572	0.89	0.0459229	0.0162096
pa23071	chr8:2383143-2383622	480	ENSG00000253855	ENST00000520162	7019	Distal Intergenic	3.793	3.64	0.959	0.00124793	0.000203532
pa23074	chr8:4519806-4520200	395	ENSG00000254244	ENST00000517543	-124654	Intron (ENST00000400186/ENSG00000183117, intron 1 of 67)	1.95	1.943	0.996	0.0158598	0.00309692
pa23088	chr8:7812961-7813119	159	ENSG00000225725	ENST00000533615	365	Promoter (<=1kb)	1.337	2.254	1.686	0.0441585	0.00113989
pa2311	chr1:221909205-221910005	801	ENSG00000143507	ENST00000468085	237	Promoter (<=1kb)	1.573	1.926	1.225	0.0055064	0.000366103
pa2312	chr1:221911493-221913214	1722	ENSG00000143507	ENST00000544095	-691	Promoter (<=1kb)	1.35	1.336	0.989	0.0163317	0.00400213
pa23120	chr8:10191728-10192417	690	ENSG00000249848	ENST00000513168	2770	Promoter (2-3kb)	1.528	1.981	1.296	0.00335857	0.000335101
pa2313	chr1:221913234-221914162	929	ENSG00000143507	ENST00000477026	1269	Promoter (1-2kb)	1.323	1.33	1.005	0.00579982	0.00301185
pa23137	chr8:11667133-11667795	663	ENSG00000079459	ENST00000525777	368	Promoter (<=1kb)	3.397	5.956	1.753	0.00107471	1.21161e-05
pa23153	chr8:13025809-13026385	577	ENSG00000200630	ENST00000363760	8122	Intron (ENST00000276297/ENSG00000164741, intron 5 of 17)	2.907	6.97	2.397	0.00376278	1.66337e-05
pa23169	chr8:17014738-17015483	746	ENSG00000104219	ENST00000523132	0	Promoter (<=1kb)	1.528	1.464	0.958	0.0177686	0.0170976
pa23180	chr8:17552200-17553346	1147	ENSG00000129422	ENST00000524371	-1353	Promoter (1-2kb)	1.506	1.307	0.868	0.00554974	0.00904919
pa23183	chr8:17610217-17612307	2091	ENSG00000129422	ENST00000520196	213	Promoter (<=1kb)	2.459	6.185	2.515	0.0162437	3.77888e-05
pa23186	chr8:17707776-17708089	314	ENSG00000104760	ENST00000522636	24085	Intron (ENST00000522768/ENSG00000253944, intron 1 of 1)	2.044	8.119	3.971	0.0253518	9.10312e-05
pa23194	chr8:18665591-18666639	1049	ENSG00000156011	ENST00000286485	0	Promoter (<=1kb)	1.69	1.4	0.828	0.0232258	0.00814662
pa23195	chr8:18711114-18712415	1302	ENSG00000156011	ENST00000519851	0	Promoter (<=1kb)	1.26	1.332	1.057	0.0257049	0.00104523
pa23280	chr8:26439057-26440637	1581	ENSG00000092964	ENST00000523027	3136	5' UTR	1.323	2.049	1.548	0.0398946	0.000328362
pa23327	chr8:30495733-30496643	911	ENSG00000253457	ENST00000517349	0	Promoter (<=1kb)	1.234	1.531	1.24	0.0174204	0.000563515
pa2334	chr1:223988775-223990999	2225	ENSG00000143514	ENST00000498843	0	Promoter (<=1kb)	1.677	1.53	0.913	0.00068087	0.000390857
pa23347	chr8:33370510-33371130	621	ENSG00000129696	ENST00000360742	0	Promoter (<=1kb)	1.224	1.541	1.259	0.012038	0.00250423
pa23423	chr8:42356134-42357718	1585	ENSG00000168575	ENST00000517366	1043	Promoter (1-2kb)	1.238	1.201	0.97	0.00582467	0.00455862
pa23425	chr8:42358185-42359334	1150	ENSG00000168575	ENST00000520262	0	Promoter (<=1kb)	1.679	1.541	0.917	0.00027414	4.73683e-05
pa23463	chr8:53318501-53319636	1136	ENSG00000147488	ENST00000276480	2667	Promoter (2-3kb)	1.658	2.187	1.319	0.0277594	0.000398338
pa23464	chr8:53319714-53321811	2098	ENSG00000147488	ENST00000276480	492	Promoter (<=1kb)	2.128	2.218	1.043	0.00167363	1.11685e-05
pa23465	chr8:53321821-53322440	620	ENSG00000147488	ENST00000276480	0	Promoter (<=1kb)	1.511	1.629	1.078	0.0158546	0.00209159
pa23494	chr8:56922093-56923255	1163	ENSG00000271722	ENST00000607326	-2791	Promoter (2-3kb)	15.381	7.767	0.505	7.55325e-05	7.45161e-08
pa23504	chr8:58714700-58715427	728	ENSG00000253322	ENST00000520426	2161	Promoter (2-3kb)	2.081	2.242	1.077	0.00150013	9.90918e-05
pa23512	chr8:59466665-59467432	768	ENSG00000137575	ENST00000522843	844	Promoter (<=1kb)	1.474	1.299	0.881	0.0143719	0.0124217
pa23527	chr8:61593038-61594012	975	ENSG00000171316	ENST00000526846	915	Promoter (<=1kb)	1.52	1.256	0.826	0.00257881	0.00233814
pa23529	chr8:61935555-61936172	618	ENSG00000177182	ENST00000522621	-33545	Distal Intergenic	1.757	1.802	1.026	0.00585735	0.0014389
pa23548	chr8:66473872-66474376	505	ENSG00000254081	ENST00000520902	639	Promoter (<=1kb)	2.714	3.078	1.134	0.00734165	0.000244486
pa23584	chr8:68866495-68867011	517	ENSG00000046889	ENST00000517617	1771	Promoter (1-2kb)	2.602	2.264	0.87	0.0029272	0.00129896
pa23628	chr8:77595937-77596707	771	ENSG00000091656	ENST00000523885	0	Promoter (<=1kb)	1.723	1.702	0.988	0.00218115	0.00034384
pa23629	chr8:77599252-77600331	1080	ENSG00000091656	ENST00000523885	3236	Intron (ENST00000521891/ENSG00000091656, intron 1 of 10)	1.358	1.249	0.92	0.0286743	0.0135159
pa23651	chr8:81948853-81949520	668	ENSG00000254060	ENST00000518302	0	Promoter (<=1kb)	5.28	7.677	1.454	0.000726327	1.23271e-05
pa23656	chr8:82358298-82360528	2231	ENSG00000147588	ENST00000256103	0	Promoter (<=1kb)	2.046	3.338	1.632	0.00221682	2.00766e-08
pa23673	chr8:86376780-86377870	1091	ENSG00000253549	ENST00000521761	0	Promoter (<=1kb)	2.337	1.902	0.814	0.000354761	3.46583e-05
pa23675	chr8:86381919-86383716	1798	ENSG00000253549	ENST00000521761	-4775	Intron (ENST00000285379/ENSG00000104267, intron 2 of 6)	4.52	4.108	0.909	9.17012e-05	2.14504e-06
pa23689	chr8:90860516-90861065	550	ENSG00000253349	ENST00000522347	-24486	Distal Intergenic	1.381	1.251	0.906	0.0187856	0.0253275
pa23698	chr8:91655376-91655998	623	ENSG00000180694	ENST00000422900	1742	Promoter (1-2kb)	2.174	1.595	0.734	0.004224	0.00499808
pa23712	chr8:93151098-93151389	292	ENSG00000233778	ENST00000430661	5163	Distal Intergenic	1.742	1.673	0.96	0.0234842	0.0228405
pa23723	chr8:94766289-94767091	803	ENSG00000164953	ENST00000452276	0	Promoter (<=1kb)	1.303	2.086	1.601	0.00270408	6.05217e-06
pa23731	chr8:95447242-95449716	2475	ENSG00000265817	ENST00000517506	0	Promoter (<=1kb)	2.14	1.906	0.89	5.53172e-05	5.6954e-06
pa23770	chr8:99836745-99837527	783	ENSG00000104375	ENST00000521649	347	Promoter (<=1kb)	1.497	1.661	1.11	0.00316536	0.000360912
pa23781	chr8:101319065-101320237	1173	ENSG00000034677	ENST00000523167	1517	Promoter (1-2kb)	1.235	1.204	0.975	0.0430644	0.0228391
pa23841	chr8:107737700-107738996	1297	ENSG00000164830	ENST00000449762	0	Promoter (<=1kb)	1.892	1.532	0.81	0.00126522	0.000111608
pa23873	chr8:116554197-116554755	559	ENSG00000227170	ENST00000415088	32368	Intron (ENST00000395715/ENSG00000104447, intron 5 of 6)	3.561	3.837	1.078	0.00122918	1.4335e-05
pa23879	chr8:117484029-117485590	1562	ENSG00000253672	ENST00000523110	-68034	Distal Intergenic	1.729	1.558	0.901	0.000521264	0.00157079
pa23893	chr8:120681248-120681998	751	ENSG00000136960	ENST00000427067	3695	Intron (ENST00000427067/ENSG00000136960, intron 1 of 25)	1.694	3.369	1.989	0.0374424	0.000176521
pa23894	chr8:120683549-120685740	2192	ENSG00000136960	ENST00000427067	0	Promoter (<=1kb)	1.257	1.486	1.183	0.0195509	0.00143232
pa23966	chr8:132049455-132050673	1219	ENSG00000155897	ENST00000377928	1906	Promoter (1-2kb)	1.279	1.245	0.973	0.0232528	0.0128466
pa24011	chr8:141772935-141774971	2037	ENSG00000169398	ENST00000519465	0	Promoter (<=1kb)	2.306	4.357	1.889	0.000409306	9.81892e-08
pa24012	chr8:141808393-141809261	869	ENSG00000169398	ENST00000523746	135	Promoter (<=1kb)	2.355	1.715	0.728	0.00899629	0.00753714
pa24014	chr8:141930657-141932335	1679	ENSG00000169398	ENST00000517887	0	Promoter (<=1kb)	1.808	2.196	1.214	0.00114643	2.62325e-05
pa24035	chr8:144363080-144363702	623	ENSG00000253716	ENST00000519852	0	Promoter (<=1kb)	1.415	1.336	0.944	0.0228162	0.01433
pa24147	chr9:5449806-5450526	721	ENSG00000120217	ENST00000381573	0	Promoter (<=1kb)	1.228	1.205	0.981	0.0311507	0.0211452
pa24167	chr9:7208908-7209674	767	ENSG00000107077	ENST00000466673	81001	Distal Intergenic	3.893	9.612	2.469	0.00121514	3.62305e-07
pa24169	chr9:8854313-8856988	2676	ENSG00000153707	ENST00000481079	788	Promoter (<=1kb)	1.388	1.309	0.943	0.0031612	0.00115824
pa24171	chr9:10208520-10208968	449	ENSG00000153707	ENST00000381196	-174730	Intron (ENST00000463477/ENSG00000153707, intron 3 of 16)	11.077	14.069	1.27	0.000209948	2.41674e-05
pa24176	chr9:12758791-12759562	772	ENSG00000243115	ENST00000485236	5492	Exon (ENST00000417638/ENSG00000235448, exon 3 of 4)	14.43	15.285	1.059	3.06123e-05	1.70325e-07
pa24179	chr9:13139645-13140041	397	ENSG00000107186	ENST00000542806	3	Promoter (<=1kb)	3.233	1.834	0.567	0.00846098	0.0162892
pa24184	chr9:14303320-14304429	1110	ENSG00000147862	ENST00000493697	3583	Intron (ENST00000380934/ENSG00000147862, intron 2 of 8)	1.697	1.723	1.015	0.0087658	0.000547258
pa24193	chr9:14346309-14347127	819	ENSG00000225472	ENST00000440947	-192	Promoter (<=1kb)	1.526	2.926	1.918	0.0145936	0.000452079
pa2422	chr1:228872026-228874036	2011	ENSG00000116574	ENST00000366691	1202	Promoter (1-2kb)	1.355	1.94	1.432	0.00147463	1.7264e-05
pa24235	chr9:19457570-19457879	310	ENSG00000231909	ENST00000417653	3423	Distal Intergenic	4.512	4.882	1.082	0.000354761	6.65947e-05
pa24238	chr9:19783612-19787370	3759	ENSG00000155886	ENST00000341998	0	Promoter (<=1kb)	1.218	1.788	1.468	0.0244114	0.000111608
pa24247	chr9:20624411-20624906	496	ENSG00000171843	ENST00000380338	-1869	Promoter (1-2kb)	2.032	4.437	2.183	0.00712703	0.00010137
pa24251	chr9:21335616-21335999	384	ENSG00000198642	ENST00000359039	-237	Promoter (<=1kb)	1.424	1.21	0.85	0.0263002	0.0374874
pa24260	chr9:23537193-23537929	737	ENSG00000227607	ENST00000456482	-94175	Distal Intergenic	1.686	2.387	1.416	0.00234019	1.89261e-05
pa24269	chr9:27109005-27109573	569	ENSG00000120156	ENST00000519097	0	Promoter (<=1kb)	1.404	1.986	1.415	0.0438912	0.00310826
pa24297	chr9:33676344-33676670	327	ENSG00000237984	ENST00000447117	0	Promoter (<=1kb)	2.18	2.68	1.229	0.00120411	3.6047e-05
pa2433	chr1:229714571-229715121	551	ENSG00000229367	ENST00000425149	8292	Distal Intergenic	2.042	3.99	1.954	0.0056097	2.65104e-05
pa24335	chr9:35161438-35161815	378	ENSG00000198722	ENST00000396787	-184	Promoter (<=1kb)	1.495	1.317	0.881	0.0150854	0.0212136
pa24407	chr9:39463902-39464566	665	ENSG00000198416	ENST00000377618	0	Promoter (<=1kb)	1.703	1.674	0.983	0.00579982	0.00145165
pa24408	chr9:39464584-39464963	380	ENSG00000198416	ENST00000377618	-58	Promoter (<=1kb)	1.994	3.575	1.793	0.00451791	3.55289e-05
pa24409	chr9:40632352-40632758	407	ENSG00000215142	ENST00000399669	524	Promoter (<=1kb)	2.023	3.966	1.96	0.0266849	0.00110203
pa2441	chr1:230305093-230305890	798	ENSG00000143641	ENST00000485438	-85214	Intron (ENST00000543760/ENSG00000143641, intron 1 of 15)	4.335	5.786	1.335	0.000260185	7.77317e-06
pa24413	chr9:41608920-41609249	330	ENSG00000198566	ENST00000458742	295	Promoter (<=1kb)	1.832	1.929	1.052	0.0122045	0.00172004
pa24414	chr9:41609269-41609931	663	ENSG00000198566	ENST00000458742	0	Promoter (<=1kb)	2.388	2.093	0.877	0.00124993	0.000161762
pa24417	chr9:42018637-42019096	460	ENSG00000204837	ENST00000454645	484	Promoter (<=1kb)	3.553	6.398	1.801	8.65348e-05	2.21351e-07
pa2442	chr1:230312539-230313472	934	ENSG00000143641	ENST00000485438	-77632	Intron (ENST00000543760/ENSG00000143641, intron 1 of 15)	3.156	2.648	0.839	0.00106313	0.000228294
pa24420	chr9:43685318-43685455	138	ENSG00000154529	ENST00000377561	169	Promoter (<=1kb)	1.445	2.075	1.436	0.0269045	0.000419939
pa24429	chr9:66552668-66553358	691	ENSG00000170161	ENST00000305709	0	Promoter (<=1kb)	5.215	7.466	1.432	7.67379e-05	3.99216e-07
pa24437	chr9:69785135-69785284	150	ENSG00000156755	ENST00000457995	-7182	Distal Intergenic	24.236	Inf	Inf	0.000218693	1.82809e-06
pa24474	chr9:74552309-74552839	531	ENSG00000198100	ENST00000361057	23630	Intron (ENST00000479413/ENSG00000155621, intron 1 of 2)	3.901	3.687	0.945	0.00117489	0.00019787
pa24482	chr9:75747226-75747834	609	ENSG00000135046	ENST00000257497	-18839	Distal Intergenic	1.478	2.329	1.576	0.00903168	6.56924e-05
pa24502	chr9:79519583-79521031	1449	ENSG00000106772	ENST00000376718	0	Promoter (<=1kb)	1.287	1.743	1.355	0.00196877	0.000193213
pa24515	chr9:82174654-82175473	820	ENSG00000106829	ENST00000376552	-11215	Distal Intergenic	3.019	2.834	0.939	0.00243837	0.000107885
pa24518	chr9:82186807-82187383	577	ENSG00000106829	ENST00000461758	0	Promoter (<=1kb)	1.372	1.473	1.073	0.00475353	0.000314157
pa2456	chr1:231189248-231189953	706	ENSG00000182118	ENST00000366654	-13256	Distal Intergenic	1.841	3.241	1.76	0.0113783	4.87098e-05
pa24585	chr9:93405217-93405810	594	ENSG00000165023	ENST00000375765	0	Promoter (<=1kb)	1.251	1.334	1.066	0.024674	0.0208967
pa24587	chr9:93955318-93956110	793	ENSG00000229694	ENST00000421595	10979	Distal Intergenic	2.11	1.784	0.846	0.00132903	0.000362158
pa24602	chr9:95639079-95639976	898	ENSG00000127081	ENST00000395506	242	Promoter (<=1kb)	1.289	1.456	1.13	0.0117597	0.002621
pa24618	chr9:96845757-96846153	397	ENSG00000158079	ENST00000288976	-593	Promoter (<=1kb)	2.744	2.37	0.864	0.00162337	0.000444019
pa24624	chr9:97767778-97768594	817	ENSG00000148120	ENST00000463372	399	Promoter (<=1kb)	1.279	1.768	1.383	0.00578396	3.38336e-05
pa24672	chr9:100685846-100686053	208	ENSG00000136932	ENST00000375119	-994	Promoter (<=1kb)	1.905	6.898	3.622	0.036604	0.000312786
pa24709	chr9:104031542-104033426	1885	ENSG00000148123	ENST00000463206	0	Promoter (<=1kb)	5.124	3.799	0.741	1.00036e-06	3.26513e-08
pa24712	chr9:104230628-104231127	500	ENSG00000225376	ENST00000424154	0	Promoter (<=1kb)	5.279	6.991	1.324	0.0021571	4.19425e-05
pa24720	chr9:106855503-106855956	454	ENSG00000270332	ENST00000603949	-149	Promoter (<=1kb)	1.314	1.558	1.186	0.0248554	0.00194168
pa24726	chr9:107688254-107688866	613	ENSG00000226334	ENST00000435915	-968	Promoter (<=1kb)	1.351	1.473	1.09	0.0186776	0.00621203
pa24731	chr9:108009801-108010792	992	ENSG00000070214	ENST00000374724	2898	Promoter (2-3kb)	1.776	2.332	1.313	0.0103116	2.78177e-05
pa24732	chr9:108010879-108011532	654	ENSG00000070214	ENST00000374724	3976	Intron (ENST00000374720/ENSG00000070214, intron 1 of 15)	3.483	4.221	1.212	0.0023736	9.60403e-06
pa24733	chr9:108057177-108057692	516	ENSG00000070214	ENST00000607692	230	Promoter (<=1kb)	3.38	5.208	1.541	0.0106195	6.99359e-05
pa24742	chr9:109048987-109049708	722	ENSG00000234323	ENST00000435485	8314	Intron (ENST00000435485/ENSG00000234323, intron 2 of 6)	1.489	1.428	0.959	0.00108664	0.000222386
pa24789	chr9:115110716-115111425	710	ENSG00000213529	ENST00000448036	-13569	Distal Intergenic	9.31	5.595	0.601	2.38014e-05	1.73492e-06
pa24836	chr9:120853922-120855051	1130	ENSG00000234782	ENST00000413759	-8262	Distal Intergenic	2.905	5.74	1.976	0.00114694	2.05904e-06
pa24840	chr9:123472711-123474457	1747	ENSG00000106780	ENST00000426959	2155	Promoter (2-3kb)	1.599	1.397	0.873	0.00390707	0.00145555
pa2486	chr1:234811804-234812770	967	ENSG00000228044	ENST00000453568	1962	Promoter (1-2kb)	6.836	15.679	2.294	4.39582e-05	3.60654e-08
pa24909	chr9:128521554-128522634	1081	ENSG00000167081	ENST00000492314	10344	Intron (ENST00000342287/ENSG00000167081, intron 2 of 7)	2.465	2.485	1.008	0.00137425	0.000139868
pa24985	chr9:131266495-131266842	348	ENSG00000119392	ENST00000309971	-137	Promoter (<=1kb)	1.583	1.537	0.97	0.0108023	0.00515267
pa25045	chr9:134000200-134000874	675	ENSG00000126883	ENST00000359428	-74	Promoter (<=1kb)	1.475	1.645	1.116	0.00386149	0.00041733
pa2516	chr1:237442993-237443685	693	ENSG00000198626	ENST00000542537	9196	Intron (ENST00000366574/ENSG00000198626, intron 2 of 104)	18.941	10.95	0.578	3.47568e-05	2.36655e-06
pa2518	chr1:239375762-239376250	489	ENSG00000259776	ENST00000561926	37868	Distal Intergenic	3.685	5.819	1.579	0.00173852	7.23048e-06
pa25185	chrX:11777647-11778145	499	ENSG00000005302	ENST00000380693	0	Promoter (<=1kb)	1.281	1.573	1.228	0.0397532	0.00304628
pa25187	chrX:11805177-11805781	605	ENSG00000005302	ENST00000473380	18745	Distal Intergenic	1.967	1.607	0.817	0.00386149	0.006818
pa25237	chrX:18446019-18446535	517	ENSG00000008086	ENST00000379996	2316	Promoter (2-3kb)	1.373	1.356	0.987	0.0398532	0.0371456
pa25268	chrX:24690169-24691145	977	ENSG00000102230	ENST00000379145	0	Promoter (<=1kb)	1.75	1.411	0.806	0.00935947	0.0145791
pa25274	chrX:28605481-28609490	4010	ENSG00000169306	ENST00000378993	0	Promoter (<=1kb)	1.288	1.225	0.951	0.00114938	0.000401352
pa25283	chrX:33229101-33229868	768	ENSG00000198947	ENST00000357033	0	Promoter (<=1kb)	3.85	11.193	2.907	0.00132214	9.77903e-07
pa25288	chrX:37209466-37210037	572	ENSG00000130962	ENST00000463135	834	Promoter (<=1kb)	1.963	1.985	1.011	0.00209473	0.000368559
pa25356	chrX:47415270-47415608	339	ENSG00000078061	ENST00000377045	-4908	Distal Intergenic	1.891	3.288	1.739	0.0158431	0.00029379
pa2536	chr1:242408483-242408831	349	ENSG00000180287	ENST00000474177	19904	Intron (ENST00000536534/ENSG00000180287, intron 4 of 9)	2.335	6.17	2.642	0.0296612	0.000176301
pa2544	chr1:243876259-243877503	1245	ENSG00000117020	ENST00000491219	-17241	Intron (ENST00000336199/ENSG00000117020, intron 1 of 13)	1.257	1.516	1.206	0.0175768	0.000960206
pa25471	chrX:57936961-57937294	334	ENSG00000198205	ENST00000358697	0	Promoter (<=1kb)	1.426	1.57	1.1	0.0408147	0.00871273
pa2554	chr1:244300678-244301243	566	ENSG00000237759	ENST00000440148	30011	Distal Intergenic	1.733	2.226	1.285	0.0250284	0.00160691
pa25542	chrX:74967062-74967324	263	ENSG00000215105	ENST00000426611	-313	Promoter (<=1kb)	1.526	1.646	1.079	0.0368193	0.0129347
pa25556	chrX:77151148-77151548	401	ENSG00000102158	ENST00000358075	-58	Promoter (<=1kb)	1.256	1.663	1.323	0.0342957	0.00185659
pa25566	chrX:78668324-78668735	412	ENSG00000270268	ENST00000604895	-42662	Distal Intergenic	2.973	4.973	1.673	0.00797902	3.64382e-05
pa25575	chrX:83756254-83757024	771	ENSG00000165259	ENST00000373177	375	Promoter (<=1kb)	1.287	1.649	1.281	0.0207125	0.000685708
pa25584	chrX:86772255-86775582	3328	ENSG00000102271	ENST00000373119	0	Promoter (<=1kb)	1.444	1.896	1.313	0.000743017	6.89102e-07
pa25587	chrX:91035452-91035856	405	ENSG00000102290	ENST00000395337	1192	Promoter (1-2kb)	3.771	2.404	0.637	0.000521264	0.000349341
pa25653	chrX:103031165-103034929	3765	ENSG00000123560	ENST00000433491	0	Promoter (<=1kb)	1.575	1.714	1.089	0.017118	0.000732695
pa25654	chrX:103035371-103035911	541	ENSG00000123560	ENST00000479569	-170	Promoter (<=1kb)	2.539	3.199	1.26	0.00456545	0.000129173
pa25656	chrX:103038414-103039398	985	ENSG00000123560	ENST00000485688	-1566	Promoter (1-2kb)	1.858	1.46	0.786	0.030703	0.0100031
pa25668	chrX:105421099-105421988	890	ENSG00000157502	ENST00000357175	8801	5' UTR	1.575	2.849	1.809	0.0135538	6.21876e-05
pa25684	chrX:107825559-107828073	2515	ENSG00000188153	ENST00000483338	0	Promoter (<=1kb)	2.727	3.553	1.303	0.000566428	1.36263e-06
pa25685	chrX:107828086-107828707	622	ENSG00000188153	ENST00000483338	2364	Promoter (2-3kb)	2.739	3.826	1.397	0.00376833	1.97445e-05
pa25704	chrX:111923429-111923842	414	ENSG00000182508	ENST00000536453	-54	Promoter (<=1kb)	1.66	2.236	1.347	0.0186151	0.00191047
pa25734	chrX:119383954-119384530	577	ENSG00000177485	ENST00000326624	-77	Promoter (<=1kb)	1.57	1.718	1.094	0.0198851	0.00303931
pa25740	chrX:119600907-119601521	615	ENSG00000005893	ENST00000540603	1326	Promoter (1-2kb)	1.659	2.171	1.308	0.0159718	0.000874948
pa25753	chrX:122994610-122995298	689	ENSG00000101966	ENST00000468503	306	Promoter (<=1kb)	1.313	1.308	0.996	0.0172229	0.0110481
pa25760	chrX:128975326-128976847	1522	ENSG00000188706	ENST00000433917	0	Promoter (<=1kb)	1.773	1.871	1.055	0.0118753	0.000406342
pa25778	chrX:131622090-131623373	1284	ENSG00000076770	ENST00000421707	0	Promoter (<=1kb)	1.339	1.693	1.264	0.0106002	0.000245958
pa2586	chr1:247242223-247242873	651	ENSG00000135747	ENST00000474541	-110	Promoter (<=1kb)	2.068	1.328	0.642	0.00257968	0.0210561
pa2594	chr1:247373104-247373683	580	ENSG00000227671	ENST00000421406	-309	Promoter (<=1kb)	1.231	1.721	1.398	0.0131816	0.000205246
pa2634	chr10:3514355-3515187	833	ENSG00000233321	ENST00000413993	29843	Distal Intergenic	1.523	2.602	1.708	0.0178831	3.24556e-05
pa2664	chr10:6443556-6444005	450	ENSG00000212743	ENST00000391437	51278	Distal Intergenic	1.956	2.986	1.527	0.00383908	5.4513e-05
pa2667	chr10:7159687-7160384	698	ENSG00000223581	ENST00000420049	20573	Distal Intergenic	2.665	9.591	3.599	0.0018308	5.92559e-06
pa2673	chr10:7914109-7914613	505	ENSG00000233990	ENST00000440219	-38189	Intron (ENST00000344293/ENSG00000165632, intron 2 of 6)	2.764	2.143	0.775	0.0010723	0.000485586
pa2711	chr10:14611498-14612008	511	ENSG00000065809	ENST00000464952	1990	Promoter (1-2kb)	1.892	4.288	2.267	0.019565	8.19805e-06
pa2712	chr10:14612873-14614190	1318	ENSG00000065809	ENST00000378465	0	Promoter (<=1kb)	2.344	2.302	0.982	0.00305479	3.62357e-05
pa2714	chr10:14645253-14645796	544	ENSG00000065809	ENST00000491458	473	Promoter (<=1kb)	1.277	1.837	1.439	0.0287667	0.00042464
pa2752	chr10:20106648-20108384	1737	ENSG00000120594	ENST00000377252	1480	Promoter (1-2kb)	1.948	1.667	0.856	0.000143897	0.000102921
pa2766	chr10:21816608-21817068	461	ENSG00000180592	ENST00000449193	-1997	Promoter (1-2kb)	1.611	2.062	1.28	0.00617652	0.000275185
pa2772	chr10:22517727-22518108	382	ENSG00000227462	ENST00000426373	3100	Distal Intergenic	1.907	1.24	0.65	0.00961168	0.0457435
pa2783	chr10:22628690-22629288	599	ENSG00000272366	ENST00000607385	256	Promoter (<=1kb)	1.563	2.845	1.82	0.0226575	0.000211807
pa2786	chr10:22999637-23000713	1077	ENSG00000150867	ENST00000545335	2324	Promoter (2-3kb)	1.989	2.007	1.009	0.00711847	9.90918e-05
pa2787	chr10:23000767-23002669	1903	ENSG00000150867	ENST00000545335	368	Promoter (<=1kb)	1.248	1.274	1.021	0.00173428	0.000366918
pa2811	chr10:25971185-25971708	524	ENSG00000271563	ENST00000605318	-8758	Distal Intergenic	1.483	1.705	1.149	0.0230996	0.00264938
pa2820	chr10:27531242-27532057	816	ENSG00000262412	ENST00000574842	-2	Promoter (<=1kb)	2.064	2.171	1.052	3.69221e-05	6.14926e-07
pa2835	chr10:28967502-28968946	1445	ENSG00000095739	ENST00000497699	1063	Promoter (1-2kb)	1.427	2.136	1.496	0.00316238	2.28649e-06
pa2879	chr10:35626676-35627060	385	ENSG00000108100	ENST00000492478	696	Promoter (<=1kb)	1.844	1.758	0.953	0.00623598	0.00165723
pa2880	chr10:35627072-35627419	348	ENSG00000108100	ENST00000492478	1092	Promoter (1-2kb)	1.53	1.687	1.103	0.0469541	0.0249382
pa2881	chr10:35636201-35637293	1093	ENSG00000108100	ENST00000492478	10221	Intron (ENST00000490012/ENSG00000108100, intron 6 of 9)	2.232	2.577	1.155	0.0119181	7.56409e-05
pa2885	chr10:37106502-37107030	529	ENSG00000238176	ENST00000457804	-122007	Distal Intergenic	1.93	1.727	0.895	0.00160187	0.000380585
pa2897	chr10:38645129-38646190	1062	ENSG00000099251	ENST00000277668	0	Promoter (<=1kb)	1.303	1.73	1.328	0.00243837	1.3328e-05
pa2929	chr10:45454021-45455058	1038	ENSG00000107551	ENST00000489171	0	Promoter (<=1kb)	1.32	1.261	0.956	0.00765637	0.00423181
pa2947	chr10:47395399-47395998	600	ENSG00000226964	ENST00000450289	-225	Promoter (<=1kb)	11.324	51.401	4.539	2.01369e-05	5.61568e-08
pa2949	chr10:48175629-48176297	669	ENSG00000231209	ENST00000420004	0	Promoter (<=1kb)	1.373	1.838	1.339	0.00622621	0.047353
pa2958	chr10:50395786-50396792	1007	ENSG00000204161	ENST00000374153	0	Promoter (<=1kb)	1.795	3.155	1.758	0.00385477	2.12738e-05
pa2976	chr10:52176425-52176985	561	ENSG00000198964	ENST00000492601	1253	Promoter (1-2kb)	1.768	1.843	1.042	0.0138419	0.00413601
pa2977	chr10:52177542-52177915	374	ENSG00000198964	ENST00000492601	323	Promoter (<=1kb)	1.45	1.441	0.994	0.0064432	0.00390117
pa2986	chr10:53126696-53127625	930	ENSG00000213659	ENST00000412878	47110	Intron (ENST00000401604/ENSG00000185532, intron 2 of 17)	2.354	4.441	1.887	0.000690313	1.18648e-06
pa3008	chr10:60936318-60939439	3122	ENSG00000165443	ENST00000373880	0	Promoter (<=1kb)	1.292	1.261	0.976	0.00108664	7.89127e-05
pa3010	chr10:61119290-61120080	791	ENSG00000148541	ENST00000422313	2140	Promoter (2-3kb)	1.619	2.153	1.329	0.0134822	0.000125047
pa3021	chr10:62329740-62331518	1779	ENSG00000151150	ENST00000503366	903	Promoter (<=1kb)	1.238	1.24	1.002	0.00180768	0.000248821
pa3022	chr10:62331590-62333113	1524	ENSG00000151150	ENST00000503366	0	Promoter (<=1kb)	1.26	1.336	1.06	0.00104631	2.75823e-05
pa3023	chr10:62537478-62537982	505	ENSG00000170312	ENST00000519078	-107	Promoter (<=1kb)	1.915	1.726	0.901	0.00110133	0.000407131
pa3027	chr10:62760474-62760776	303	ENSG00000072422	ENST00000357917	422	Promoter (<=1kb)	2.624	1.856	0.707	0.00427362	0.00746867
pa3028	chr10:62760856-62761025	170	ENSG00000072422	ENST00000357917	173	Promoter (<=1kb)	1.768	1.663	0.94	0.0112285	0.00573785
pa304	chr1:25072522-25073030	509	ENSG00000169504	ENST00000489758	622	Promoter (<=1kb)	1.272	1.274	1.002	0.01004	0.00162764
pa3063	chr10:69424065-69424710	646	ENSG00000183230	ENST00000330298	700	Promoter (<=1kb)	2.428	2.359	0.972	0.0107493	0.000521115
pa3064	chr10:69424731-69425571	841	ENSG00000183230	ENST00000330298	0	Promoter (<=1kb)	2.661	2.733	1.027	0.00132903	1.40631e-05
pa3066	chr10:69524556-69524890	335	ENSG00000213606	ENST00000425765	14514	Distal Intergenic	4.05	3.493	0.862	0.000293417	1.06818e-05
pa3067	chr10:69596735-69597202	468	ENSG00000108176	ENST00000483798	615	Promoter (<=1kb)	2.748	5.083	1.85	0.00376278	0.000127921
pa3078	chr10:70093925-70094784	860	ENSG00000108187	ENST00000495025	-1119	Promoter (1-2kb)	1.412	1.257	0.891	0.0105328	0.0176751
pa3154	chr10:75348236-75349332	1097	ENSG00000166348	ENST00000451492	1764	Promoter (1-2kb)	1.817	1.454	0.801	0.00276494	0.000668605
pa3162	chr10:75503072-75503418	347	ENSG00000176986	ENST00000535742	-702	Promoter (<=1kb)	1.487	2.602	1.75	0.0366399	0.000865102
pa3169	chr10:75544356-75544964	609	ENSG00000214655	ENST00000604729	-376	Promoter (<=1kb)	1.594	1.305	0.818	0.0236254	0.0479747
pa3228	chr10:85898513-85899123	611	ENSG00000165678	ENST00000372134	-73	Promoter (<=1kb)	1.637	1.879	1.148	0.0166619	0.00109115
pa3233	chr10:86211863-86212611	749	ENSG00000107771	ENST00000466105	0	Promoter (<=1kb)	2.663	3.539	1.329	0.00921639	0.000245451
pa3271	chr10:91062927-91063536	610	ENSG00000119922	ENST00000371826	1215	Promoter (1-2kb)	1.636	1.406	0.859	0.0282739	0.0164512
pa3309	chr10:94001587-94003459	1873	ENSG00000107864	ENST00000412050	0	Promoter (<=1kb)	1.428	1.215	0.851	0.00126522	0.00194229
pa3323	chr10:94958462-94959154	693	ENSG00000237417	ENST00000420392	10230	Distal Intergenic	1.464	1.802	1.231	0.0244097	0.00229855
pa3349	chr10:98117080-98118450	1371	ENSG00000197430	ENST00000536387	-164	Promoter (<=1kb)	2.207	1.367	0.619	0.00305299	0.00534552
pa3357	chr10:98744514-98745461	948	ENSG00000155640	ENST00000286067	3473	3' UTR	1.712	2.785	1.627	0.00626225	2.94675e-05
pa3512	chr10:106034525-106035012	488	ENSG00000065621	ENST00000401888	0	Promoter (<=1kb)	3.609	3.497	0.969	0.000983289	0.000167198
pa3523	chr10:107597359-107598384	1026	ENSG00000229466	ENST00000447757	-18404	Distal Intergenic	1.512	2.464	1.63	0.0071568	3.08301e-05
pa3539	chr10:112028911-112030339	1429	ENSG00000214067	ENST00000397433	12089	Intron (ENST00000332674/ENSG00000119950, intron 3 of 5)	1.837	3.09	1.682	0.00173428	6.24065e-07
pa3650	chr10:124135380-124135913	534	ENSG00000107679	ENST00000463663	1030	Promoter (1-2kb)	1.799	1.73	0.962	0.00464613	0.00118545
pa3661	chr10:125034354-125035058	705	ENSG00000270902	ENST00000604869	48044	Distal Intergenic	1.552	2.468	1.59	0.0125128	8.65674e-05
pa3679	chr10:127582993-127584551	1559	ENSG00000089876	ENST00000415732	454	Promoter (<=1kb)	1.205	1.299	1.078	0.00616335	0.00140323
pa3680	chr10:128249548-128250259	712	ENSG00000221717	ENST00000408790	-3915	Intron (ENST00000544758/ENSG00000154493, intron 2 of 9)	2.339	4.149	1.774	0.00808695	1.30221e-05
pa3682	chr10:128357578-128359808	2231	ENSG00000154493	ENST00000544758	0	Promoter (<=1kb)	1.561	2.079	1.332	0.0021841	4.35744e-06
pa3749	chr11:2889211-2889497	287	ENSG00000237941	ENST00000441418	-1766	Promoter (1-2kb)	2.105	1.941	0.922	0.0258683	0.0207923
pa3821	chr11:8709998-8710457	460	ENSG00000166441	ENST00000531102	-220	Promoter (<=1kb)	1.276	2.271	1.779	0.0179866	6.70975e-05
pa3878	chr11:13032692-13033836	1145	ENSG00000189431	ENST00000529419	1568	Promoter (1-2kb)	1.749	4.076	2.33	0.022027	1.89634e-05
pa4025	chr11:34459655-34460107	453	ENSG00000121691	ENST00000241052	-365	Promoter (<=1kb)	2.511	2.839	1.131	0.00192759	1.66626e-05
pa4139	chr11:49228188-49229451	1264	ENSG00000086205	ENST00000529117	261	Promoter (<=1kb)	1.766	1.519	0.86	0.0113783	0.0133683
pa4170	chr11:58342492-58342898	407	ENSG00000110031	ENST00000530561	411	Promoter (<=1kb)	1.662	3.994	2.402	0.030519	7.61919e-05
pa4175	chr11:58825521-58826001	481	ENSG00000255240	ENST00000532098	0	Promoter (<=1kb)	2.98	4.796	1.609	0.00211333	2.4951e-05
pa4196	chr11:60385942-60386181	240	ENSG00000181995	ENST00000320202	2718	Promoter (2-3kb)	1.53	2.366	1.546	0.00428724	5.67189e-05
pa4279	chr11:63379659-63380726	1068	ENSG00000176485	ENST00000394613	904	Promoter (<=1kb)	1.972	2.286	1.159	0.000687923	3.62502e-05
pa4347	chr11:64684826-64685688	863	ENSG00000068971	ENST00000413292	0	Promoter (<=1kb)	1.301	1.578	1.212	0.00873363	0.000572393
pa4379	chr11:65192425-65194225	1801	ENSG00000245532	ENST00000601801	2139	Promoter (2-3kb)	1.24	1.585	1.278	0.00533407	0.000255353
pa441	chr1:32385078-32385337	260	ENSG00000184007	ENST00000602725	0	Promoter (<=1kb)	1.602	2.134	1.332	0.00731569	0.000187979
pa442	chr1:32402105-32402761	657	ENSG00000184007	ENST00000475464	622	Promoter (<=1kb)	1.297	2.529	1.95	0.0253458	5.49142e-05
pa4524	chr11:68229388-68229977	590	ENSG00000110075	ENST00000529710	1107	Promoter (1-2kb)	1.329	1.273	0.958	0.0346132	0.0280705
pa4672	chr11:84024819-84026294	1476	ENSG00000150672	ENST00000280241	1894	Promoter (1-2kb)	2.257	3.727	1.651	0.001071	1.41548e-06
pa4673	chr11:84026615-84026945	331	ENSG00000150672	ENST00000280241	1243	Promoter (1-2kb)	4.024	3.656	0.908	0.000416153	2.58757e-05
pa4674	chr11:84027026-84027246	221	ENSG00000150672	ENST00000280241	942	Promoter (<=1kb)	3.872	3.542	0.915	0.000258962	2.01961e-06
pa4693	chr11:85776492-85777686	1195	ENSG00000073921	ENST00000356360	2136	Promoter (2-3kb)	1.455	2.083	1.431	0.00106551	2.36403e-06
pa4696	chr11:85913160-85913713	554	ENSG00000254502	ENST00000530657	6986	Distal Intergenic	6.73	8.333	1.238	4.53119e-05	8.92018e-07
pa4751	chr11:94987022-94987691	670	ENSG00000245552	ENST00000543573	21287	Distal Intergenic	1.375	3.096	2.252	0.0331477	3.10823e-05
pa4754	chr11:95643643-95644231	589	ENSG00000087053	ENST00000444541	2010	Promoter (2-3kb)	3.626	1.74	0.48	0.00128157	0.00349974
pa4756	chr11:95929302-95929751	450	ENSG00000266192	ENST00000582890	-144851	Intron (ENST00000524717/ENSG00000184384, intron 1 of 4)	2.37	4.181	1.764	0.0188727	0.000205399
pa4770	chr11:101786444-101787472	1029	ENSG00000187151	ENST00000334289	0	Promoter (<=1kb)	1.518	1.217	0.802	0.00676501	0.005679
pa4778	chr11:102321222-102321682	461	ENSG00000152558	ENST00000528969	280	Promoter (<=1kb)	1.911	2.595	1.358	0.0175768	0.000303073
pa479	chr1:33545957-33546674	718	ENSG00000004455	ENST00000548559	0	Promoter (<=1kb)	1.843	2.189	1.188	0.00165984	4.04052e-05
pa4791	chr11:105481316-105483216	1901	ENSG00000152578	ENST00000525032	0	Promoter (<=1kb)	1.345	1.563	1.162	0.00167721	0.000149482
pa4793	chr11:105485219-105485929	711	ENSG00000152578	ENST00000530497	3494	Intron (ENST00000393125/ENSG00000152578, intron 3 of 10)	1.409	1.614	1.146	0.0497538	0.00737252
pa4794	chr11:105890570-105890962	393	ENSG00000170903	ENST00000301919	1992	Promoter (1-2kb)	1.769	3.376	1.909	0.0338677	0.00063828
pa4795	chr11:105891084-105892240	1157	ENSG00000170903	ENST00000301919	714	Promoter (<=1kb)	1.31	1.556	1.188	0.00274109	0.000630053
pa4826	chr11:110165122-110166239	1118	ENSG00000137710	ENST00000528556	1083	Promoter (1-2kb)	1.764	1.983	1.124	0.000513375	1.19923e-05
pa4877	chr11:115846158-115846598	441	ENSG00000239600	ENST00000478870	-23949	Distal Intergenic	1.766	4.559	2.581	0.0425987	0.000269973
pa4927	chr11:118887922-118888530	609	ENSG00000118181	ENST00000528547	224	Promoter (<=1kb)	1.214	1.76	1.45	0.0141717	0.000191529
pa4977	chr11:121911106-121911605	500	ENSG00000255248	ENST00000531470	29259	Intron (ENST00000530955/ENSG00000255248, intron 1 of 1)	1.616	3.096	1.915	0.0195357	0.000115404
pa4980	chr11:122027331-122028943	1613	ENSG00000207994	ENST00000385259	-4315	Intron (ENST00000532350/ENSG00000255090, intron 2 of 2)	1.561	1.559	0.999	0.00101207	0.000108643
pa4981	chr11:122072358-122073875	1518	ENSG00000255090	ENST00000532350	0	Promoter (<=1kb)	1.423	1.742	1.224	0.00178153	4.24417e-06
pa5046	chr11:128321214-128322143	930	ENSG00000134954	ENST00000530924	11702	Distal Intergenic	1.641	1.699	1.036	0.0365861	0.00557002
pa507	chr1:36102898-36103421	524	ENSG00000126067	ENST00000373237	4024	Intron (ENST00000373237/ENSG00000126067, intron 1 of 5)	4.999	3.896	0.779	0.000384591	1.08611e-05
pa5080	chr11:131503790-131504443	654	ENSG00000182667	ENST00000427481	-26445	Intron (ENST00000374791/ENSG00000182667, intron 1 of 7)	2.495	1.61	0.645	0.00935337	0.00797525
pa5081	chr11:131531332-131533324	1993	ENSG00000224795	ENST00000416725	153	Promoter (<=1kb)	10.887	7.629	0.701	3.0745e-06	2.05354e-06
pa5082	chr11:131534532-131535792	1261	ENSG00000224795	ENST00000416725	-1055	Promoter (1-2kb)	9.752	6.878	0.705	2.37768e-05	8.15891e-07
pa5091	chr11:133989820-133990569	750	ENSG00000254481	ENST00000534330	3655	Intron (ENST00000529443/ENSG00000166086, intron 1 of 8)	2.211	5.847	2.644	0.00543249	7.77317e-06
pa5102	chr12:496532-497277	746	ENSG00000073614	ENST00000536014	419	Promoter (<=1kb)	1.252	1.498	1.197	0.02613	0.00108057
pa5107	chr12:771488-771784	297	ENSG00000171840	ENST00000305108	1161	Promoter (1-2kb)	2.037	2.54	1.247	0.0338403	0.00170336
pa5108	chr12:771820-772731	912	ENSG00000171840	ENST00000305108	214	Promoter (<=1kb)	1.391	2.094	1.506	0.0277594	0.000126784
pa5118	chr12:1800635-1801187	553	ENSG00000006831	ENST00000540974	306	Promoter (<=1kb)	1.241	1.738	1.401	0.0098894	3.90091e-05
pa5130	chr12:2921490-2921720	231	ENSG00000258325	ENST00000552469	0	Promoter (<=1kb)	2.642	4.593	1.739	0.000676738	4.06556e-06
pa5196	chr12:6999789-7000270	482	ENSG00000111671	ENST00000437851	-1267	Promoter (1-2kb)	1.797	1.573	0.875	0.00154747	0.000852014
pa5223	chr12:8218259-8218923	665	ENSG00000171860	ENST00000546241	10	Promoter (<=1kb)	1.474	1.893	1.284	0.015814	0.00274862
pa5234	chr12:9266041-9266990	950	ENSG00000175899	ENST00000539638	1466	Promoter (1-2kb)	1.257	1.801	1.433	0.0185572	0.000616405
pa5241	chr12:10021289-10021989	701	ENSG00000110852	ENST00000540743	0	Promoter (<=1kb)	1.85	1.325	0.716	0.00902051	0.0217053
pa5242	chr12:10022545-10022922	378	ENSG00000110852	ENST00000228438	0	Promoter (<=1kb)	1.605	2.315	1.442	0.0118731	0.000174774
pa5243	chr12:10316771-10317250	480	ENSG00000173391	ENST00000538873	2517	Promoter (2-3kb)	6.09	6.942	1.14	0.000357266	1.7096e-05
pa5246	chr12:10587557-10588677	1121	ENSG00000205809	ENST00000535069	0	Promoter (<=1kb)	2.148	4.706	2.191	0.0214593	2.43999e-05
pa5265	chr12:12671472-12672368	897	ENSG00000111266	ENST00000298573	1691	Promoter (1-2kb)	2.623	5.148	1.963	0.00617066	1.82864e-06
pa5266	chr12:12672445-12673106	662	ENSG00000111266	ENST00000298573	953	Promoter (<=1kb)	1.769	3.563	2.014	0.0286287	1.33153e-06
pa5267	chr12:12673220-12674639	1420	ENSG00000111266	ENST00000298573	0	Promoter (<=1kb)	2.121	2.749	1.297	0.00449879	9.13059e-07
pa5302	chr12:15840865-15841362	498	ENSG00000200105	ENST00000363235	-16121	Intron (ENST00000543468/ENSG00000151491, intron 1 of 19)	2.585	7.888	3.052	0.00315269	9.86754e-06
pa5306	chr12:16063707-16064173	467	ENSG00000023697	ENST00000428559	0	Promoter (<=1kb)	1.944	1.376	0.708	0.00707256	0.0107691
pa5307	chr12:16064278-16064851	574	ENSG00000023697	ENST00000531803	0	Promoter (<=1kb)	1.628	1.433	0.881	0.00588014	0.0037276
pa5314	chr12:19357991-19358778	788	ENSG00000052126	ENST00000538305	0	Promoter (<=1kb)	1.757	2.214	1.26	0.00214548	5.60284e-05
pa5319	chr12:21475888-21477827	1940	ENSG00000084453	ENST00000480394	0	Promoter (<=1kb)	3.448	3.363	0.975	0.000416153	1.12736e-05
pa5335	chr12:23781753-23782380	628	ENSG00000134532	ENST00000542241	2748	Promoter (2-3kb)	2.553	5.289	2.072	0.0055064	7.84887e-06
pa5345	chr12:25207110-25207782	673	ENSG00000118308	ENST00000554272	1231	Promoter (1-2kb)	1.474	2.803	1.902	0.0168731	6.80477e-05
pa5363	chr12:27089829-27090187	359	ENSG00000064102	ENST00000539625	718	Promoter (<=1kb)	2.126	2.026	0.953	0.0357601	0.00812153
pa5375	chr12:27707817-27708879	1063	ENSG00000248100	ENST00000506925	-2111	Promoter (2-3kb)	3.075	4.938	1.605	0.000524169	1.33194e-06
pa5405	chr12:32292622-32293350	729	ENSG00000257530	ENST00000551974	-32160	Intron (ENST00000548411/ENSG00000151746, intron 1 of 8)	1.546	2.225	1.44	0.00342887	1.92445e-05
pa5406	chr12:32293428-32294252	825	ENSG00000257530	ENST00000551974	-32966	Intron (ENST00000548411/ENSG00000151746, intron 1 of 8)	2.889	6.424	2.224	0.000626135	1.95934e-06
pa5410	chr12:32656503-32656904	402	ENSG00000139132	ENST00000583694	1352	Promoter (1-2kb)	1.67	1.508	0.903	0.0313586	0.0204503
pa5411	chr12:32686887-32688362	1476	ENSG00000139132	ENST00000525053	0	Promoter (<=1kb)	1.411	1.285	0.911	0.00376278	0.00439538
pa5422	chr12:37960457-37960928	472	ENSG00000258368	ENST00000547456	-8323	Distal Intergenic	1.598	3.372	2.111	0.0152085	8.69131e-05
pa5441	chr12:41738667-41739400	734	ENSG00000257228	ENST00000548450	66879	Intron (ENST00000402685/ENSG00000165966, intron 3 of 9)	2.28	5.097	2.235	0.00274109	6.42353e-06
pa5458	chr12:45266512-45267170	659	ENSG00000184613	ENST00000553120	2081	Promoter (2-3kb)	1.341	1.473	1.098	0.0409314	0.0138054
pa5466	chr12:46122043-46122634	592	ENSG00000273015	ENST00000609803	-485	Promoter (<=1kb)	1.231	1.327	1.078	0.00976483	0.00106669
pa5472	chr12:46519274-46519590	317	ENSG00000111371	ENST00000548979	72214	Distal Intergenic	3.207	7.234	2.256	0.00292563	2.23093e-05
pa5538	chr12:49583141-49583840	700	ENSG00000167552	ENST00000301071	-34	Promoter (<=1kb)	2.074	1.998	0.963	0.000155842	1.18323e-05
pa5581	chr12:51402539-51403186	648	ENSG00000110911	ENST00000545993	0	Promoter (<=1kb)	1.337	2.795	2.09	0.0466515	0.000120539
pa5652	chr12:53985203-53985797	595	ENSG00000170653	ENST00000328463	9008	Intron (ENST00000591834/ENSG00000267281, intron 2 of 12)	2.017	1.673	0.829	0.00873363	0.00497201
pa566	chr1:39394594-39395196	603	ENSG00000158315	ENST00000372985	0	Promoter (<=1kb)	2.45	2.75	1.123	0.0166691	9.07414e-05
pa573	chr1:39671312-39672074	763	ENSG00000270040	ENST00000602528	-110	Promoter (<=1kb)	2.686	2.763	1.029	0.00219177	0.000507162
pa5736	chr12:56843212-56843749	538	ENSG00000111602	ENST00000229201	-25	Promoter (<=1kb)	1.258	1.785	1.418	0.0228175	0.000260259
pa5751	chr12:57472737-57473286	550	ENSG00000166881	ENST00000300128	-185	Promoter (<=1kb)	1.577	1.602	1.015	0.00402354	0.000725542
pa5869	chr12:69724493-69725317	825	ENSG00000090382	ENST00000261267	-16804	Distal Intergenic	1.771	4.465	2.521	0.00622076	8.64799e-06
pa5874	chr12:69978639-69979057	419	ENSG00000264405	ENST00000577744	-36	Promoter (<=1kb)	1.391	1.363	0.98	0.0142866	0.0069699
pa5881	chr12:70573628-70575146	1519	ENSG00000257139	ENST00000552324	0	Promoter (<=1kb)	2.954	8.093	2.74	0.00350495	5.8157e-06
pa5886	chr12:71001611-71002590	980	ENSG00000127329	ENST00000547715	978	Promoter (<=1kb)	1.615	1.216	0.753	0.0184089	0.0238303
pa5890	chr12:71850053-71850897	845	ENSG00000127324	ENST00000393330	-14375	Intron (ENST00000266674/ENSG00000139292, intron 1 of 17)	2.139	3.221	1.506	0.00525761	2.15039e-05
pa5893	chr12:72078952-72081157	2206	ENSG00000139291	ENST00000266673	0	Promoter (<=1kb)	1.241	1.238	0.998	0.0015304	0.000132075
pa5943	chr12:81810258-81811550	1293	ENSG00000258162	ENST00000550272	0	Promoter (<=1kb)	6.072	11.092	1.827	8.45604e-05	2.96675e-07
pa5951	chr12:83174712-83175309	598	ENSG00000179104	ENST00000549919	22378	Intron (ENST00000551915/ENSG00000179104, intron 1 of 7)	3.519	2.604	0.74	0.00517747	0.00193279
pa5956	chr12:86648993-86649715	723	ENSG00000182050	ENST00000604798	330	Promoter (<=1kb)	1.613	1.905	1.181	0.012038	0.00113074
pa5958	chr12:88428709-88429142	434	ENSG00000133641	ENST00000356891	-81	Promoter (<=1kb)	1.538	2.84	1.846	0.00925644	1.36686e-05
pa5975	chr12:91774761-91775973	1213	ENSG00000258100	ENST00000551571	18788	Distal Intergenic	1.254	1.315	1.048	0.00972978	0.00334284
pa5977	chr12:92533031-92534459	1429	ENSG00000257242	ENST00000551843	1030	Promoter (1-2kb)	1.774	1.242	0.7	0.00554214	0.0433224
pa6033	chr12:96696318-96696993	676	ENSG00000059758	ENST00000553042	0	Promoter (<=1kb)	2.927	1.793	0.613	0.00423661	0.00635651
pa6034	chr12:96791192-96791539	348	ENSG00000059758	ENST00000552262	1603	Promoter (1-2kb)	2.776	4.276	1.541	0.00307022	7.79775e-05
pa6039	chr12:97113670-97114326	657	ENSG00000188596	ENST00000342887	71917	Exon (ENST00000524981/ENSG00000188596, exon 50 of 68)	5.328	4.48	0.841	3.47938e-05	3.37122e-07
pa6057	chr12:100161255-100161912	658	ENSG00000185046	ENST00000552472	7509	Intron (ENST00000547776/ENSG00000185046, intron 8 of 25)	1.889	1.606	0.85	0.0143398	0.00823432
pa6058	chr12:100204601-100205191	591	ENSG00000185046	ENST00000552472	-35180	Intron (ENST00000547776/ENSG00000185046, intron 3 of 25)	2.229	2.638	1.183	0.0177324	0.000776569
pa6067	chr12:101187846-101189925	2080	ENSG00000151572	ENST00000551148	0	Promoter (<=1kb)	1.268	1.466	1.155	0.00473776	7.11751e-06
pa6068	chr12:101189958-101191022	1065	ENSG00000151572	ENST00000392977	1222	Promoter (1-2kb)	2.868	2.161	0.754	0.000169494	1.7264e-05
pa6156	chr12:109591594-109592418	825	ENSG00000076555	ENST00000544726	-69	Promoter (<=1kb)	1.673	1.728	1.033	0.0130982	0.00143871
pa6164	chr12:110154281-110154861	581	ENSG00000139438	ENST00000543653	1741	Promoter (1-2kb)	1.459	1.524	1.045	0.0449823	0.0150099
pa6176	chr12:110662144-110662826	683	ENSG00000122970	ENST00000550748	21004	Distal Intergenic	2.262	2.286	1.011	0.0016332	0.000194836
pa6196	chr12:111325677-111325931	255	ENSG00000111245	ENST00000549029	26163	Intron (ENST00000545036/ENSG00000173093, intron 7 of 10)	1.373	1.64	1.195	0.0403913	0.00571374
pa6232	chr12:114404286-114404931	646	ENSG00000122965	ENST00000261741	-110	Promoter (<=1kb)	1.332	1.263	0.949	0.00756675	0.00488942
pa6234	chr12:116560721-116562108	1388	ENSG00000207967	ENST00000385232	24351	Intron (ENST00000281928/ENSG00000123066, intron 2 of 30)	1.501	1.36	0.906	0.0137344	0.0034551
pa6261	chr12:118811117-118811650	534	ENSG00000135090	ENST00000392533	-367	Promoter (<=1kb)	1.216	1.7	1.398	0.0094672	0.000141689
pa6364	chr12:123310592-123310932	341	ENSG00000130787	ENST00000535831	-8068	Intron (ENST00000253079/ENSG00000130783, intron 12 of 12)	3.985	14.33	3.596	0.00101935	6.43863e-06
pa6365	chr12:123310949-123311360	412	ENSG00000130787	ENST00000535831	-7640	3' UTR	2.387	7.082	2.967	0.0029211	1.52452e-05
pa6427	chr12:127567526-127568494	969	ENSG00000249345	ENST00000540244	-22580	Distal Intergenic	18.367	22.401	1.22	5.33442e-06	2.6829e-08
pa6432	chr12:128935264-128935569	306	ENSG00000256630	ENST00000535243	-11513	Intron (ENST00000435159/ENSG00000181234, intron 2 of 8)	6.166	4.786	0.776	0.00114281	0.000316587
pa6492	chr13:22050715-22051187	473	ENSG00000226908	ENST00000419683	7126	Distal Intergenic	1.621	2.261	1.395	0.0195357	0.00129972
pa6493	chr13:22177337-22178003	667	ENSG00000165487	ENST00000476895	0	Promoter (<=1kb)	1.238	1.24	1.002	0.0251128	0.0196773
pa6519	chr13:25497174-25497405	232	ENSG00000151849	ENST00000381884	-156	Promoter (<=1kb)	1.319	1.719	1.303	0.013322	0.000511765
pa6522	chr13:25739919-25740406	488	ENSG00000165566	ENST00000381853	5451	3' UTR	1.344	1.448	1.077	0.032624	0.00824502
pa6523	chr13:25740421-25744699	4279	ENSG00000165566	ENST00000381853	1158	Promoter (1-2kb)	1.426	1.414	0.992	0.00041137	3.86452e-05
pa6543	chr13:27580764-27581270	507	ENSG00000218198	ENST00000402278	10720	Distal Intergenic	4.956	2.616	0.528	0.000314796	0.000256823
pa6576	chr13:31037248-31038126	879	ENSG00000189403	ENST00000490788	0	Promoter (<=1kb)	1.329	1.581	1.189	0.00914689	0.00184367
pa6578	chr13:31146629-31147468	840	ENSG00000224117	ENST00000433704	18822	Intron (ENST00000405805/ENSG00000189403, intron 1 of 4)	1.361	1.25	0.918	0.0133913	0.0172481
pa6599	chr13:33856042-33856794	753	ENSG00000133121	ENST00000498019	3050	Intron (ENST00000336934/ENSG00000133121, intron 1 of 13)	1.856	3.176	1.711	0.0261708	4.9452e-05
pa6621	chr13:36942121-36942471	351	ENSG00000133104	ENST00000355182	1846	Promoter (1-2kb)	6.197	2.511	0.405	0.000626135	0.000831123
pa6622	chr13:36943155-36943747	593	ENSG00000133104	ENST00000355182	570	Promoter (<=1kb)	5.405	2.502	0.463	0.000441139	0.0003204
pa6623	chr13:36943800-36944488	689	ENSG00000133104	ENST00000355182	0	Promoter (<=1kb)	4.724	3.719	0.787	6.06284e-05	3.10919e-06
pa6638	chr13:39449315-39449714	400	ENSG00000225221	ENST00000424744	-26810	Intron (ENST00000280481/ENSG00000150893, intron 18 of 23)	2.872	3.291	1.146	0.00876109	0.000127219
pa6641	chr13:39991454-39992018	565	ENSG00000238408	ENST00000459206	29335	Intron (ENST00000379589/ENSG00000183722, intron 2 of 3)	5.007	4.614	0.921	0.000129657	6.16649e-06
pa6664	chr13:42034251-42035005	755	ENSG00000102760	ENST00000379359	2556	Promoter (2-3kb)	2.135	2.147	1.005	0.000178438	9.66527e-07
pa667	chr1:44874580-44875425	846	ENSG00000187147	ENST00000487332	206	Promoter (<=1kb)	1.919	1.992	1.038	0.0146737	0.000364485
pa6679	chr13:44378274-44379414	1141	ENSG00000270522	ENST00000604480	16547	Distal Intergenic	2.212	3.743	1.692	0.000562615	6.69135e-06
pa6682	chr13:44454473-44455590	1118	ENSG00000179630	ENST00000325686	504	Promoter (<=1kb)	3.205	2.53	0.789	0.00243837	7.09324e-05
pa6684	chr13:44716421-44716991	571	ENSG00000227258	ENST00000444663	0	Promoter (<=1kb)	1.403	2.728	1.944	0.00625036	1.4985e-05
pa6696	chr13:45621769-45622059	291	ENSG00000223341	ENST00000411409	-12805	Intron (ENST00000437748/ENSG00000223732, intron 1 of 2)	1.78	1.903	1.069	0.0423977	0.0114385
pa6731	chr13:48982938-48984891	1954	ENSG00000139679	ENST00000482024	1734	Promoter (1-2kb)	1.253	2.107	1.682	0.0079109	4.58915e-06
pa6753	chr13:51086925-51087207	283	ENSG00000229323	ENST00000428276	14378	Exon (ENST00000484606/ENSG00000176124, exon 2 of 2)	1.749	1.357	0.776	0.02417	0.0418115
pa6767	chr13:52206710-52207242	533	ENSG00000224451	ENST00000433775	34158	Intron (ENST00000298125/ENSG00000139668, intron 1 of 11)	1.788	3.254	1.82	0.024005	0.000201189
pa6786	chr13:53312105-53313078	974	ENSG00000136110	ENST00000431550	409	Promoter (<=1kb)	1.708	2.223	1.302	0.0255348	0.000386796
pa6794	chr13:58209841-58210583	743	ENSG00000118946	ENST00000377918	3186	Intron (ENST00000484979/ENSG00000118946, intron 1 of 3)	1.272	1.375	1.082	0.0376632	0.00679915
pa6796	chr13:58218292-58218893	602	ENSG00000118946	ENST00000377918	11637	Intron (ENST00000484979/ENSG00000118946, intron 1 of 3)	2.174	2.727	1.255	0.0148278	0.000313007
pa6808	chr13:67708228-67709036	809	ENSG00000184226	ENST00000328454	93536	Intron (ENST00000544246/ENSG00000184226, intron 2 of 4)	10.777	4.912	0.456	7.53884e-05	1.18667e-05
pa6826	chr13:75149351-75149969	619	ENSG00000236678	ENST00000597518	18678	Distal Intergenic	1.476	2.16	1.463	0.0164582	7.03798e-05
pa6836	chr13:77456642-77458223	1582	ENSG00000178695	ENST00000377474	2302	Promoter (2-3kb)	1.366	1.711	1.253	0.00274109	1.97897e-05
pa6853	chr13:78274349-78274820	472	ENSG00000139737	ENST00000377236	1332	Promoter (1-2kb)	2.092	1.438	0.688	0.00276494	0.00589985
pa6854	chr13:78274862-78275094	233	ENSG00000139737	ENST00000377236	1845	Promoter (1-2kb)	1.778	1.719	0.967	0.0240677	0.0116716
pa6855	chr13:78315335-78319122	3788	ENSG00000139737	ENST00000465831	0	Promoter (<=1kb)	2.737	1.813	0.662	0.000719097	0.00036285
pa6856	chr13:78323543-78323816	274	ENSG00000139737	ENST00000358679	6303	Intron (ENST00000466548/ENSG00000139737, intron 5 of 7)	3.982	2.349	0.59	0.00276494	0.00235201
pa6870	chr13:81563146-81563463	318	ENSG00000229246	ENST00000456588	-54342	Distal Intergenic	17.466	4.396	0.252	0.000552769	0.00069416
pa6880	chr13:92050144-92050756	613	ENSG00000179399	ENST00000377067	-173	Promoter (<=1kb)	1.479	2.23	1.508	0.0105825	0.000183946
pa6916	chr13:99627751-99630824	3074	ENSG00000088387	ENST00000376460	0	Promoter (<=1kb)	1.285	1.46	1.136	0.00355333	1.58935e-05
pa6921	chr13:99958998-99959559	562	ENSG00000169508	ENST00000376414	100	Promoter (<=1kb)	2.296	5.459	2.378	0.00220563	9.26735e-06
pa6937	chr13:101287957-101289008	1052	ENSG00000125247	ENST00000478272	0	Promoter (<=1kb)	2.332	4.506	1.932	0.0085029	8.54556e-05
pa6972	chr13:107862831-107863476	646	ENSG00000221316	ENST00000408389	89450	Exon (ENST00000375915/ENSG00000204442, exon 2 of 3)	1.43	1.562	1.092	0.0292389	0.00604901
pa6990	chr13:111212588-111212932	345	ENSG00000139832	ENST00000267328	1148	Promoter (1-2kb)	2.384	1.896	0.795	0.0176149	0.0186877
pa7007	chr13:111861947-111863093	1147	ENSG00000102606	ENST00000375723	4311	5' UTR	1.592	1.873	1.177	0.02517	0.000390711
pa7012	chr13:113260274-113260727	454	ENSG00000126216	ENST00000261965	-17793	Distal Intergenic	1.876	2.459	1.311	0.00475858	0.000321396
pa7020	chr13:113698333-113699795	1463	ENSG00000126217	ENST00000469558	0	Promoter (<=1kb)	1.329	1.756	1.321	0.00161691	1.22552e-05
pa7033	chr13:115079313-115079690	378	ENSG00000198824	ENST00000361283	-298	Promoter (<=1kb)	1.26	1.335	1.06	0.0238419	0.00714629
pa705	chr1:46329567-46330764	1198	ENSG00000232467	ENST00000413187	-16301	Intron (ENST00000470809/ENSG00000086015, intron 3 of 4)	1.413	1.605	1.136	0.00439533	2.11044e-05
pa7050	chr14:21098819-21099951	1133	ENSG00000181803	ENST00000320704	9899	Distal Intergenic	1.537	2.587	1.683	0.0056347	1.6668e-05
pa7114	chr14:23938266-23938612	347	ENSG00000129460	ENST00000408901	-285	Promoter (<=1kb)	1.499	1.422	0.948	0.0228175	0.0178449
pa7168	chr14:27453457-27453734	278	ENSG00000222899	ENST00000410967	56598	Intron (ENST00000552303/ENSG00000258081, intron 1 of 5)	2.604	2.352	0.903	0.00997931	0.000811021
pa7175	chr14:29240222-29241298	1077	ENSG00000186960	ENST00000399387	-612	Promoter (<=1kb)	1.379	1.239	0.898	0.0140492	0.0019155
pa7197	chr14:32559570-32560153	584	ENSG00000100852	ENST00000557643	-3091	5' UTR	1.741	1.916	1.101	0.00565662	0.00134823
pa7202	chr14:32798068-32801045	2978	ENSG00000151320	ENST00000280979	0	Promoter (<=1kb)	1.323	1.505	1.137	0.00025064	6.28101e-06
pa7212	chr14:34262057-34262869	813	ENSG00000151322	ENST00000552874	57610	Intron (ENST00000551634/ENSG00000151322, intron 8 of 10)	2.831	3.807	1.345	0.00102306	3.62023e-05
pa7224	chr14:35180186-35181132	947	ENSG00000165410	ENST00000341223	1902	Promoter (1-2kb)	2.021	1.979	0.98	0.00772996	0.00266575
pa7239	chr14:36219375-36220033	659	ENSG00000174373	ENST00000557104	0	Promoter (<=1kb)	2.089	1.94	0.929	0.0220247	0.00629425
pa7245	chr14:36367680-36368874	1195	ENSG00000258342	ENST00000550089	492	Promoter (<=1kb)	9.779	8.663	0.886	8.84176e-06	1.67388e-07
pa7246	chr14:36409086-36409940	855	ENSG00000257614	ENST00000548199	9310	Intron (ENST00000550089/ENSG00000258342, intron 2 of 3)	3.231	3.859	1.194	0.000409306	4.46153e-06
pa7247	chr14:36491795-36492459	665	ENSG00000257720	ENST00000547482	32060	Intron (ENST00000550089/ENSG00000258342, intron 3 of 3)	3.815	4.379	1.148	0.000200191	5.15116e-06
pa7248	chr14:36741334-36742066	733	ENSG00000151332	ENST00000604154	28160	Distal Intergenic	1.312	2.058	1.569	0.0127816	6.49469e-05
pa7257	chr14:39416884-39417504	621	ENSG00000259070	ENST00000553932	0	Promoter (<=1kb)	20.169	17.774	0.881	1.73891e-05	3.20655e-07
pa7278	chr14:45464390-45465362	973	ENSG00000198718	ENST00000555874	0	Promoter (<=1kb)	3.56	5.161	1.45	0.000882552	5.17695e-06
pa7282	chr14:45603858-45604864	1007	ENSG00000100442	ENST00000216330	0	Promoter (<=1kb)	1.401	1.431	1.022	0.0011397	0.000160034
pa7319	chr14:50979100-50979979	880	ENSG00000012983	ENST00000554066	-7254	Intron (ENST00000013125/ENSG00000012983, intron 2 of 31)	2.448	2.384	0.974	0.00240379	0.000296507
pa7329	chr14:51326731-51327445	715	ENSG00000131969	ENST00000337334	-11433	Intron (ENST00000557152/ENSG00000258687, intron 1 of 1)	1.465	2.006	1.37	0.0123948	0.00136421
pa736	chr1:48935238-48935970	733	ENSG00000132122	ENST00000371843	1712	Promoter (1-2kb)	1.786	2.378	1.332	0.00786282	0.000280962
pa7397	chr14:58763337-58763962	626	ENSG00000257621	ENST00000553657	840	Promoter (<=1kb)	1.383	1.313	0.949	0.0185002	0.0125863
pa74	chr1:7434139-7434630	492	ENSG00000237402	ENST00000427317	5136	Intron (ENST00000303635/ENSG00000171735, intron 5 of 22)	4.228	1.791	0.424	0.00626225	0.0143317
pa7415	chr14:60431805-60432368	564	ENSG00000131951	ENST00000562571	-37987	Intron (ENST00000254271/ENSG00000131951, intron 10 of 32)	13.412	9.504	0.709	2.39413e-05	6.12624e-07
pa7431	chr14:61938661-61939158	498	ENSG00000027075	ENST00000536400	-4727	Intron (ENST00000555185/ENSG00000027075, intron 1 of 3)	2.449	2.469	1.008	0.00254411	0.000204966
pa7469	chr14:65007266-65010529	3264	ENSG00000126803	ENST00000554883	0	Promoter (<=1kb)	1.329	2.163	1.627	0.0112031	5.39673e-06
pa7485	chr14:65637162-65638265	1104	ENSG00000222985	ENST00000411053	-45902	Distal Intergenic	1.771	3.712	2.096	0.00224233	5.10973e-06
pa7489	chr14:65880837-65881534	698	ENSG00000033170	ENST00000556292	1050	Promoter (1-2kb)	1.82	1.295	0.712	0.00462577	0.0150637
pa7492	chr14:67290838-67291574	737	ENSG00000171723	ENST00000555456	0	Promoter (<=1kb)	3.088	6.151	1.992	0.00186234	1.31328e-06
pa7494	chr14:67708531-67709490	960	ENSG00000072415	ENST00000557237	187	Promoter (<=1kb)	1.338	1.507	1.126	0.00239483	7.88606e-05
pa7500	chr14:68001749-68002138	390	ENSG00000198133	ENST00000554278	-1293	Promoter (1-2kb)	2.159	1.345	0.623	0.00847833	0.024648
pa7547	chr14:71933884-71934636	753	ENSG00000197555	ENST00000557712	0	Promoter (<=1kb)	2.552	5.811	2.277	0.00132699	8.52769e-07
pa758	chr1:51443973-51445042	1070	ENSG00000123080	ENST00000371761	8357	Distal Intergenic	1.22	1.871	1.533	0.0175909	1.8076e-05
pa7593	chr14:75229292-75229727	436	ENSG00000119596	ENST00000238571	-342	Promoter (<=1kb)	1.515	1.247	0.823	0.0132961	0.0212805
pa7618	chr14:76334398-76335367	970	ENSG00000119685	ENST00000557219	-13695	Intron (ENST00000557636/ENSG00000119685, intron 30 of 31)	1.587	1.773	1.117	0.0226199	0.00306371
pa765	chr1:52082092-52082610	519	ENSG00000117859	ENST00000337809	0	Promoter (<=1kb)	1.595	1.908	1.196	0.0132483	0.000566114
pa7699	chr14:90722342-90722833	492	ENSG00000100764	ENST00000261303	-6	Promoter (<=1kb)	1.693	1.527	0.902	0.00988307	0.0180746
pa7704	chr14:90847461-90848024	564	ENSG00000238758	ENST00000458940	0	Promoter (<=1kb)	1.962	4.44	2.264	0.00830476	2.3369e-05
pa7788	chr14:100260204-100260724	521	ENSG00000066629	ENST00000556714	432	Promoter (<=1kb)	1.252	1.235	0.987	0.0158412	0.0147828
pa7894	chr15:28833832-28834230	399	ENSG00000206149	ENST00000507787	-408	Promoter (<=1kb)	1.712	1.758	1.027	0.00518525	0.000682538
pa7896	chr15:28835401-28835553	153	ENSG00000206149	ENST00000529624	66	Promoter (<=1kb)	3.716	6.22	1.674	0.00167893	0.000126258
pa7898	chr15:29363156-29363619	464	ENSG00000034053	ENST00000382938	295	Promoter (<=1kb)	4.784	4.703	0.983	0.00121412	0.000401335
pa7904	chr15:30259650-30260568	919	ENSG00000104067	ENST00000558447	500	Promoter (<=1kb)	1.312	1.226	0.934	0.00298617	0.00377462
pa7907	chr15:31282227-31283166	940	ENSG00000166912	ENST00000563714	452	Promoter (<=1kb)	1.537	1.217	0.792	0.00195673	0.00190663
pa7910	chr15:31397482-31398064	583	ENSG00000134160	ENST00000559179	-3552	Intron (ENST00000542188/ENSG00000134160, intron 1 of 26)	4.854	5.081	1.047	8.65348e-05	5.23294e-07
pa7920	chr15:33009665-33010064	400	ENSG00000166923	ENST00000300177	-111	Promoter (<=1kb)	2.118	2.012	0.95	0.0441908	0.00167635
pa7924	chr15:34260312-34261926	1615	ENSG00000184984	ENST00000560035	0	Promoter (<=1kb)	3.047	2.347	0.77	0.00249663	0.00185638
pa793	chr1:53661826-53662413	588	ENSG00000157184	ENST00000371486	0	Promoter (<=1kb)	1.207	1.845	1.529	0.033193	0.000412848
pa7959	chr15:38421968-38422710	743	ENSG00000236914	ENST00000560198	-56808	Distal Intergenic	1.708	2.483	1.453	0.0127993	0.000891723
pa7968	chr15:40075187-40075769	583	ENSG00000150667	ENST00000350221	-156	Promoter (<=1kb)	1.591	2.947	1.853	0.00310292	4.57132e-06
pa8065	chr15:44484164-44484790	627	ENSG00000171877	ENST00000484674	1854	Promoter (1-2kb)	2.503	1.634	0.653	0.000704188	0.00261348
pa8079	chr15:45459360-45459700	341	ENSG00000259539	ENST00000558039	24	Promoter (<=1kb)	2.555	2.098	0.821	0.00320797	0.000674533
pa8102	chr15:48007874-48009304	1431	ENSG00000137872	ENST00000561133	0	Promoter (<=1kb)	1.367	1.207	0.883	0.00822326	0.0140021
pa8109	chr15:48577572-48578169	598	ENSG00000202542	ENST00000365672	39699	Intron (ENST00000380993/ENSG00000074803, intron 21 of 26)	1.366	2.741	2.007	0.0217244	0.00013137
pa8125	chr15:49527972-49528730	759	ENSG00000156958	ENST00000561014	-2687	Promoter (2-3kb)	3.786	5.068	1.338	0.00451791	1.3506e-05
pa8126	chr15:49912115-49913255	1141	ENSG00000104047	ENST00000403028	0	Promoter (<=1kb)	1.472	1.328	0.902	0.00121922	0.000235467
pa8190	chr15:57211996-57213364	1369	ENSG00000140262	ENST00000561152	281	Promoter (<=1kb)	1.286	1.595	1.24	0.00147338	2.23093e-05
pa8203	chr15:59065495-59065867	373	ENSG00000128923	ENST00000450403	1934	Promoter (1-2kb)	1.397	1.369	0.98	0.0188188	0.0334509
pa8318	chr15:68549616-68550050	435	ENSG00000128973	ENST00000564846	-67	Promoter (<=1kb)	1.784	3.687	2.067	0.00981104	3.11732e-05
pa8357	chr15:72754026-72754566	541	ENSG00000261187	ENST00000568345	4037	Intron (ENST00000562573/ENSG00000261423, intron 1 of 3)	2.868	3.197	1.115	0.00198058	8.45611e-05
pa8470	chr15:81282365-81282897	533	ENSG00000117899	ENST00000261758	-146	Promoter (<=1kb)	1.268	1.508	1.19	0.012038	0.000629319
pa8506	chr15:83733771-83734765	995	ENSG00000064726	ENST00000379403	1138	Promoter (1-2kb)	1.253	1.496	1.194	0.0296498	0.00419691
pa8532	chr15:85526667-85527617	951	ENSG00000073417	ENST00000559086	1210	Promoter (1-2kb)	1.685	1.261	0.748	0.00366892	0.0149589
pa8538	chr15:86162628-86163195	568	ENSG00000170776	ENST00000560676	0	Promoter (<=1kb)	1.412	1.252	0.887	0.0108936	0.0109275
pa858	chr1:61567171-61568098	928	ENSG00000162599	ENST00000496712	13087	Intron (ENST00000371191/ENSG00000162599, intron 2 of 10)	1.974	1.923	0.974	0.00462899	0.000480305
pa859	chr1:61585841-61586940	1100	ENSG00000270742	ENST00000603233	-3465	Intron (ENST00000371191/ENSG00000162599, intron 2 of 10)	2.35	2.545	1.083	0.00569935	0.000450735
pa8590	chr15:91292988-91293916	929	ENSG00000197299	ENST00000558599	0	Promoter (<=1kb)	2.201	2.247	1.021	0.000651184	4.2215e-05
pa8610	chr15:93353182-93353687	506	ENSG00000185442	ENST00000554082	-68	Promoter (<=1kb)	1.356	2.305	1.7	0.0351272	0.000363809
pa8611	chr15:93353744-93354454	711	ENSG00000185442	ENST00000554082	-630	Promoter (<=1kb)	1.62	1.808	1.116	0.00635203	0.00155025
pa8612	chr15:93361930-93363705	1776	ENSG00000185442	ENST00000554082	-8816	Distal Intergenic	1.383	1.852	1.339	0.00258443	9.20168e-06
pa862	chr1:61687187-61687834	648	ENSG00000237853	ENST00000442027	31348	Intron (ENST00000371191/ENSG00000162599, intron 2 of 10)	3.327	2.054	0.617	0.00446556	0.000851964
pa8726	chr16:2255868-2256444	577	ENSG00000167965	ENST00000563067	0	Promoter (<=1kb)	1.454	2.037	1.402	0.0298127	0.000582296
pa892	chr1:65719604-65719982	379	ENSG00000116675	ENST00000494710	-163	Promoter (<=1kb)	1.438	1.282	0.891	0.0186028	0.0307839
pa8985	chr16:22449650-22449980	331	ENSG00000257122	ENST00000551766	-614	Promoter (<=1kb)	2.223	8.399	3.778	0.00661122	1.30113e-05
pa9004	chr16:24552836-24553901	1066	ENSG00000122257	ENST00000348022	932	Promoter (<=1kb)	1.27	1.319	1.039	0.0125152	0.00302341
pa903	chr1:66457273-66460330	3058	ENSG00000184588	ENST00000423207	0	Promoter (<=1kb)	2.016	1.915	0.95	0.00021255	8.79414e-06
pa904	chr1:66460388-66460734	347	ENSG00000184588	ENST00000526666	1969	Promoter (1-2kb)	3.649	2.7	0.74	0.000546828	6.18359e-06
pa905	chr1:66461308-66461833	526	ENSG00000184588	ENST00000526666	2889	Promoter (2-3kb)	2.626	2.171	0.827	0.00120433	0.000305666
pa906	chr1:66462038-66462569	532	ENSG00000184588	ENST00000526666	3619	Intron (ENST00000329654/ENSG00000184588, intron 3 of 16)	2.761	2.141	0.775	0.0085029	0.00228081
pa91	chr1:8878154-8878834	681	ENSG00000142599	ENST00000400908	-452	Promoter (<=1kb)	1.246	2.111	1.694	0.0175909	1.19923e-05
pa9105	chr16:30205429-30205638	210	ENSG00000169627	ENST00000305321	0	Promoter (<=1kb)	1.479	1.397	0.945	0.0299932	0.00525227
pa916	chr1:67447045-67447730	686	ENSG00000198160	ENST00000493357	22451	Exon (ENST00000355977/ENSG00000198160, exon 12 of 14)	3.704	7.533	2.034	0.000398356	1.05041e-06
pa9183	chr16:46655004-46655690	687	ENSG00000171241	ENST00000303383	0	Promoter (<=1kb)	1.358	1.53	1.126	0.0403433	0.00849173
pa9206	chr16:48644143-48644665	523	ENSG00000102921	ENST00000262384	-23	Promoter (<=1kb)	1.372	1.705	1.242	0.0268361	0.00274862
pa9221	chr16:51187715-51188330	616	ENSG00000103449	ENST00000562674	-2437	Promoter (2-3kb)	1.274	2.286	1.794	0.0413501	0.000415111
pa9222	chr16:51189667-51189938	272	ENSG00000103449	ENST00000562674	-4389	Distal Intergenic	1.633	4.146	2.539	0.0239215	7.26815e-05
pa9223	chr16:51671232-51671937	706	ENSG00000224578	ENST00000562726	-7730	Distal Intergenic	2.818	2.877	1.021	0.0015304	0.000164496
pa9224	chr16:51796201-51796576	376	ENSG00000260057	ENST00000569993	0	Promoter (<=1kb)	1.746	2.534	1.451	0.0319019	0.0019155
pa9233	chr16:53244692-53245209	518	ENSG00000177200	ENST00000562791	1000	Promoter (<=1kb)	1.617	1.411	0.873	0.0140543	0.0217471
pa9240	chr16:54961928-54962250	323	ENSG00000245694	ENST00000501177	213	Promoter (<=1kb)	2.057	6.704	3.259	0.0255348	0.000282355
pa9318	chr16:65151397-65152065	669	ENSG00000140937	ENST00000566827	3768	Intron (ENST00000394156/ENSG00000140937, intron 1 of 13)	1.8	2.464	1.369	0.00971567	0.000296507
pa9376	chr16:67867071-67867861	791	ENSG00000102901	ENST00000569862	0	Promoter (<=1kb)	1.414	1.427	1.009	0.00929196	0.00372527
pa9405	chr16:68771741-68772059	319	ENSG00000039068	ENST00000566510	486	Promoter (<=1kb)	2.186	3.491	1.597	0.00497348	0.00011014
pa941	chr1:72422515-72422970	456	ENSG00000228853	ENST00000453121	-119820	Intron (ENST00000357731/ENSG00000172260, intron 1 of 6)	2.979	5.349	1.796	0.009834	4.29234e-05
pa9427	chr16:69832459-69832959	501	ENSG00000198373	ENST00000544162	0	Promoter (<=1kb)	3.098	5.537	1.788	0.000526071	2.43743e-06
pa9428	chr16:69833070-69833263	194	ENSG00000198373	ENST00000567986	121	Promoter (<=1kb)	2.454	7.121	2.902	0.0381124	0.00132031
pa945	chr1:74664588-74664952	365	ENSG00000254685	ENST00000472069	553	Promoter (<=1kb)	1.611	2.396	1.487	0.0144525	0.000454634
pa9472	chr16:72458445-72459168	724	ENSG00000260664	ENST00000564508	-679	Promoter (<=1kb)	1.475	2.668	1.808	0.024126	0.000155961
pa9474	chr16:72464306-72465128	823	ENSG00000260664	ENST00000564508	4459	Intron (ENST00000561611/ENSG00000261008, intron 2 of 2)	1.52	1.957	1.287	0.0244392	0.000786408
pa9518	chr16:76310290-76312708	2419	ENSG00000152910	ENST00000307431	0	Promoter (<=1kb)	1.417	1.687	1.191	0.00145049	5.4513e-05
pa9519	chr16:76313087-76313994	908	ENSG00000152910	ENST00000469667	1526	Promoter (1-2kb)	3.433	2.516	0.733	0.000224326	1.06717e-05
pa9520	chr16:76314052-76314736	685	ENSG00000152910	ENST00000469667	2491	Promoter (2-3kb)	2.897	2.875	0.992	0.00121412	5.34709e-05
pa9521	chr16:76314742-76315360	619	ENSG00000152910	ENST00000469667	3181	Intron (ENST00000307431/ENSG00000152910, intron 2 of 24)	3.443	2.011	0.584	0.00244961	0.00145322
pa9528	chr16:78156507-78157275	769	ENSG00000186153	ENST00000562639	-6671	Intron (ENST00000566780/ENSG00000186153, intron 4 of 8)	1.229	2.414	1.965	0.0279754	0.000109208
pa954	chr1:76189601-76189993	393	ENSG00000178193	ENST00000433521	0	Promoter (<=1kb)	1.671	1.998	1.196	0.0055064	0.000258292
pa9560	chr16:83805115-83806514	1400	ENSG00000260788	ENST00000570056	0	Promoter (<=1kb)	3.113	10.7	3.437	0.0022151	5.72262e-07
pa9638	chr17:1267979-1268376	398	ENSG00000108953	ENST00000466227	0	Promoter (<=1kb)	1.347	2.264	1.681	0.0402094	0.000635299
pa9677	chr17:3379020-3380214	1195	ENSG00000108381	ENST00000263080	0	Promoter (<=1kb)	1.619	1.741	1.075	0.0242035	0.00479678
pa969	chr1:78137544-78138237	694	ENSG00000036549	ENST00000469944	10091	Intron (ENST00000370801/ENSG00000036549, intron 1 of 14)	2.475	4.251	1.718	0.0114049	7.69383e-05
pa9707	chr17:4735691-4736450	760	ENSG00000141503	ENST00000355280	-233	Promoter (<=1kb)	1.251	1.34	1.071	0.0169014	0.00214343
pa977	chr1:78469635-78470156	522	ENSG00000273338	ENST00000608684	82	Promoter (<=1kb)	3.129	7.288	2.329	0.000919752	5.92559e-06
pa978	chr1:78470254-78472171	1918	ENSG00000162616	ENST00000370763	0	Promoter (<=1kb)	1.285	1.315	1.023	0.00210696	6.24728e-05
pa980	chr1:79115818-79116496	679	ENSG00000137965	ENST00000472152	275	Promoter (<=1kb)	1.311	2.053	1.566	0.0277396	0.000178979
pa9887	chr17:15467035-15467528	494	ENSG00000175106	ENST00000428082	-126	Promoter (<=1kb)	1.551	2.733	1.762	0.00525474	3.45067e-05
pa991	chr1:84462344-84464713	2370	ENSG00000137941	ENST00000482783	0	Promoter (<=1kb)	1.375	1.372	0.998	0.0014902	8.5768e-05
pa9934	chr17:17644295-17644856	562	ENSG00000237328	ENST00000443696	29279	Intron (ENST00000353383/ENSG00000108557, intron 2 of 5)	1.828	1.779	0.973	0.0361679	0.0119947
pa9972	chr17:19090782-19091109	328	ENSG00000263934	ENST00000365494	-220	Promoter (<=1kb)	2.246	3.134	1.396	0.000669006	2.36089e-05
pa998	chr1:84766502-84769335	2834	ENSG00000203943	ENST00000394834	0	Promoter (<=1kb)	1.233	1.244	1.009	0.00388752	0.00105955
