# Supplementary material for: Epigenetic regulation of human-specific gene expression in the prefrontal cortex
Source: BMC Biol. 2023 May 24;21:123. doi: 10.1186/s12915-023-01612-3 (PMC10210484; doi:10.1186/s12915-023-01612-3)
Supplement: Supplementary file 1 — Additional file 1: Table S1. Sample information. Table S2. ChIP-seq mapping statistics. Table S3. Normalized read counts of H3K4me3 peaks in human, chimpanzee and macaque PFC used in this study. Table S4. Normalized read counts of H3K27ac peaks in human, chimpanzee and macaque PFC used in this study. Table S5. List of 1175 H3K4me3 peaks with human-specific gain in PFC. Table S6. List of 775 H3K4me3 peaks with human-specific loss in PFC. Table S7. Functional enrichment of genes adjacent to H3K4me3HP gain. Table S8. Functional enrichment of genes adjacent to H3K4me3HP loss. Table S9. List of 483 H3K27ac peaks with human-specific gain in PFC. Table S10. List of 316 H3K27ac peaks with human-specific loss in PFC. Table S11. Functional enrichment of genes adjacent to H3K27acHP gain and loss. Table S12. Strand-specific RNA-seq mapping statistics. Table S13. Raw and normalized read counts in human, chimpanzee and macaque PFC used in this study. Table S14. List of 69 TFs and their target genes with absolute Pearson correlation coefficients > 0.6 and P values < 0.05. Table S15. List of 28 H3K4me3- and two H3K27ac-modifying enzymes. [file 12915_2023_1612_MOESM1_ESM.zip › Additional file 1/Table S6.xlsx]

## Sheet: human-specific H3K4me3 loss
Table S6. H3K4me3 peaks with human-specific loss in PFC
Peak ID	Coordinates(HG19)	SizeBp	Gene ID	Transcript ID	distanceToTSS	annotation	FoldChange_Human_vs_Chimp	FoldChange_Human_vs_Macaque	FoldChange_Chimp_vs_Macaque	FDR_Human_vs_Chimp	FDR_Human_VS_Macaque
pa10029	chr17:26662541-26663925	1385	ENSG00000109079	ENST00000544907	0	Promoter (<=1kb)	0.463	0.564	1.218	0.0172987	0.00564403
pa10034	chr17:26878517-26879174	658	ENSG00000109103	ENST00000484980	0	Promoter (<=1kb)	0.272	0.327	1.203	0.0146197	0.00133031
pa10063	chr17:27370061-27370670	610	ENSG00000179761	ENST00000323372	143	Promoter (<=1kb)	0.095	0.074	0.78	0.0233377	0.000214713
pa10116	chr17:29719218-29720077	860	ENSG00000131242	ENST00000581280	265	Promoter (<=1kb)	0.095	0.395	1.167	0.00495067	0.000385456
pa10166	chr17:33759721-33760221	501	ENSG00000172123	ENST00000394562	0	Promoter (<=1kb)	0.095	0.465	1.506	0.00517747	0.0148718
pa10173	chr17:34059056-34059602	547	ENSG00000141150	ENST00000268864	388	Promoter (<=1kb)	0.095	0.371	1.232	0.0189444	0.00651317
pa10184	chr17:34889701-34890368	668	ENSG00000141140	ENST00000589404	0	Promoter (<=1kb)	0.095	0.233	1.21	0.0085029	0.00231901
pa10193	chr17:34958027-34959410	1384	ENSG00000129282	ENST00000585770	0	Promoter (<=1kb)	0.095	0.626	1.355	0.0128022	0.0427199
pa10211	chr17:36575841-36576407	567	ENSG00000225485	ENST00000431231	-8255	Distal Intergenic	0.095	0.357	1.262	0.0238419	0.00520914
pa10223	chr17:36862148-36863234	1087	ENSG00000108292	ENST00000579179	0	Promoter (<=1kb)	0.095	0.558	1.289	0.0152441	0.0148994
pa10255	chr17:37782687-37783597	911	ENSG00000131771	ENST00000580825	0	Promoter (<=1kb)	0.095	0.308	0.951	0.0177324	0.000396299
pa10272	chr17:38255405-38257046	1642	ENSG00000126368	ENST00000246672	0	Promoter (<=1kb)	0.095	0.592	1.285	0.0228162	0.0169027
pa10282	chr17:38464974-38466853	1880	ENSG00000131759	ENST00000577646	0	Promoter (<=1kb)	0.095	0.372	1.142	0.0283031	0.000972856
pa10313	chr17:40263578-40264539	962	ENSG00000108771	ENST00000413196	0	Promoter (<=1kb)	0.095	0.419	1.056	0.0398431	0.00394484
pa10344	chr17:40828447-40828989	543	ENSG00000068137	ENST00000591196	0	Promoter (<=1kb)	0.095	0.522	1.199	0.0474407	0.0206048
pa10371	chr17:41363824-41364467	644	ENSG00000184988	ENST00000588693	0	Promoter (<=1kb)	0.095	0.36	1.034	0.0300561	0.00253682
pa10404	chr17:42401137-42401872	736	ENSG00000013306	ENST00000591006	0	Promoter (<=1kb)	0.095	0.485	1.207	0.02616	0.0110812
pa10409	chr17:42462480-42463650	1171	ENSG00000005961	ENST00000592226	0	Promoter (<=1kb)	0.095	0.398	1.201	0.0203737	0.00387731
pa10420	chr17:42989657-42992861	3205	ENSG00000131095	ENST00000588640	0	Promoter (<=1kb)	0.095	0.457	1.621	0.0115626	0.00438396
pa10436	chr17:43318186-43319179	994	ENSG00000184922	ENST00000587489	0	Promoter (<=1kb)	0.095	0.337	1	0.0263002	0.0014444
pa10564	chr17:49242946-49243693	748	ENSG00000243678	ENST00000513177	0	Promoter (<=1kb)	0.095	0.38	1.136	0.00962251	0.00179619
pa10578	chr17:53496975-53498958	1984	ENSG00000108960	ENST00000577038	200	Promoter (<=1kb)	0.095	0.612	1.25	0.0449997	0.0275036
pa10611	chr17:56326218-56326913	696	ENSG00000167419	ENST00000580890	0	Promoter (<=1kb)	0.095	0.414	1.384	0.0125524	0.0226897
pa10612	chr17:56402219-56407090	4872	ENSG00000005379	ENST00000268893	0	Promoter (<=1kb)	0.095	0.432	1.429	0.00793929	7.74748e-05
pa10620	chr17:56590523-56591828	1306	ENSG00000108389	ENST00000583243	0	Promoter (<=1kb)	0.095	0.406	1.051	0.00850064	0.000151511
pa10682	chr17:61555014-61555369	356	ENSG00000159640	ENST00000580318	160	Promoter (<=1kb)	0.095	0.224	1.034	0.0124941	0.00136621
pa10727	chr17:64961857-64962645	789	ENSG00000075461	ENST00000262138	831	Promoter (<=1kb)	0.095	0.483	1.305	0.0318101	0.0390561
pa10798	chr17:71228969-71229829	861	ENSG00000141219	ENST00000535032	0	Promoter (<=1kb)	0.095	0.55	1.36	0.0106847	0.0170456
pa10810	chr17:72772716-72773360	645	ENSG00000109066	ENST00000582330	57	Promoter (<=1kb)	0.095	0.54	1.198	0.0258666	0.00748418
pa10815	chr17:72977732-72978360	629	ENSG00000109089	ENST00000337231	-5367	Distal Intergenic	0.095	0.414	1.407	0.00569058	0.00599051
pa10827	chr17:73148963-73149870	908	ENSG00000189159	ENST00000482348	0	Promoter (<=1kb)	0.095	0.372	1.01	0.0449271	0.00101663
pa10828	chr17:73149890-73150298	409	ENSG00000189159	ENST00000470924	0	Promoter (<=1kb)	0.095	0.383	1.16	0.021549	0.00465479
pa10839	chr17:73472519-73473804	1286	ENSG00000177728	ENST00000375248	0	Promoter (<=1kb)	0.095	0.291	0.972	0.013322	0.000378922
pa10843	chr17:73760217-73761029	813	ENSG00000108479	ENST00000587707	-131	Promoter (<=1kb)	0.095	0.361	1.141	0.0365477	0.00544645
pa10865	chr17:74497608-74498069	462	ENSG00000129667	ENST00000591885	0	Promoter (<=1kb)	0.095	0.333	1.371	0.0329814	0.0298077
pa10881	chr17:75370275-75370940	666	ENSG00000184640	ENST00000590586	16	Promoter (<=1kb)	0.095	0.361	1.265	0.0206318	0.00812153
pa10917	chr17:78121280-78121598	319	ENSG00000141543	ENST00000269349	-298	Promoter (<=1kb)	0.095	0.378	2.153	0.00217239	0.0176969
pa10931	chr17:79009611-79010797	1187	ENSG00000175866	ENST00000571530	0	Promoter (<=1kb)	0.095	0.37	1.053	0.0496414	0.002615
pa10936	chr17:79268123-79268888	766	ENSG00000157637	ENST00000540233	0	Promoter (<=1kb)	0.095	0.477	1.185	0.0441585	0.0155608
pa10952	chr17:79519995-79520399	405	ENSG00000185504	ENST00000541246	0	Promoter (<=1kb)	0.095	0.181	0.755	0.0159718	5.04944e-05
pa10970	chr17:79883962-79884863	902	ENSG00000197063	ENST00000574686	721	Promoter (<=1kb)	0.095	0.525	1.285	0.0417817	0.0296592
pa11127	chr18:21268700-21269502	803	ENSG00000053747	ENST00000313654	0	Promoter (<=1kb)	0.095	0.301	1.371	0.00303257	0.00141298
pa11146	chr18:24127134-24127862	729	ENSG00000134504	ENST00000580059	-52	Promoter (<=1kb)	0.095	0.491	1.395	0.0116398	0.0170218
pa11357	chr18:60051913-60052108	196	ENSG00000267341	ENST00000589084	-6550	Exon (ENST00000269485/ENSG00000141655, exon 7 of 7)	0.095	0.052	1.85	0.00156425	0.000878059
pa11373	chr18:60985115-60985652	538	ENSG00000171791	ENST00000589955	393	Promoter (<=1kb)	0.095	0.45	1.251	0.025559	0.0213746
pa11407	chr18:70533719-70534725	1007	ENSG00000166342	ENST00000579730	0	Promoter (<=1kb)	0.095	0.325	0.951	0.0239095	4.73683e-05
pa11486	chr19:1206429-1207647	1219	ENSG00000118046	ENST00000593219	0	Promoter (<=1kb)	0.095	0.403	1.016	0.0324641	0.000389125
pa11487	chr19:1242106-1242455	350	ENSG00000099624	ENST00000591249	0	Promoter (<=1kb)	0.095	0.3	0.881	0.0499305	0.00101405
pa11489	chr19:1261023-1261796	774	ENSG00000099622	ENST00000588411	0	Promoter (<=1kb)	0.095	0.472	1.397	0.00899629	0.0191888
pa11499	chr19:1479252-1479489	238	ENSG00000119559	ENST00000592605	-34	Promoter (<=1kb)	0.095	0.161	1.101	0.0113783	0.00155626
pa11503	chr19:1604567-1605251	685	ENSG00000127540	ENST00000589880	184	Promoter (<=1kb)	0.095	0.498	1.16	0.0266849	0.00427999
pa11516	chr19:2049856-2050915	1060	ENSG00000099875	ENST00000591601	0	Promoter (<=1kb)	0.095	0.419	0.974	0.0258666	0.000389235
pa11538	chr19:2944394-2944707	314	ENSG00000175691	ENST00000314531	224	Promoter (<=1kb)	0.095	0.39	1.16	0.0133572	0.003514
pa11559	chr19:3761036-3761608	573	ENSG00000011132	ENST00000589934	0	Promoter (<=1kb)	0.095	0.521	1.245	0.0114258	0.00502442
pa11608	chr19:5790026-5791232	1207	ENSG00000141994	ENST00000320699	0	Promoter (<=1kb)	0.095	0.423	1.053	0.0299932	0.00202077
pa11666	chr19:8372449-8373184	736	ENSG00000167775	ENST00000596002	0	Promoter (<=1kb)	0.095	0.328	1.03	0.0326887	0.000640906
pa11678	chr19:8591576-8592221	646	ENSG00000142347	ENST00000600885	50	Promoter (<=1kb)	0.095	0.29	0.909	0.0295828	0.000555987
pa11712	chr19:10401137-10401972	836	ENSG00000105376	ENST00000587398	0	Promoter (<=1kb)	0.095	0.4	1.295	0.025559	0.00275171
pa11715	chr19:10444326-10444758	433	ENSG00000161847	ENST00000293677	-10	Promoter (<=1kb)	0.095	0.48	1.151	0.0368193	0.00644359
pa11721	chr19:10514878-10515747	870	ENSG00000221566	ENST00000408639	-664	Promoter (<=1kb)	0.095	0.373	1.25	0.0118814	0.00571266
pa11733	chr19:10678523-10679191	669	ENSG00000129355	ENST00000393599	463	Promoter (<=1kb)	0.095	0.359	1.503	0.00987729	0.00391275
pa11756	chr19:11466428-11467113	686	ENSG00000105520	ENST00000591608	254	Promoter (<=1kb)	0.095	0.399	1.415	0.0289547	0.00444744
pa11816	chr19:12779346-12781615	2270	ENSG00000105583	ENST00000222190	0	Promoter (<=1kb)	0.095	0.503	1.126	0.00278643	4.5176e-05
pa11832	chr19:12911285-12912737	1453	ENSG00000167815	ENST00000334482	0	Promoter (<=1kb)	0.095	0.587	1.261	0.0486397	0.049905
pa11881	chr19:14226499-14228142	1644	ENSG00000072062	ENST00000590853	402	Promoter (<=1kb)	0.095	0.499	1.152	0.0338059	0.00110757
pa11951	chr19:17447164-17449298	2135	ENSG00000130299	ENST00000595381	0	Promoter (<=1kb)	0.095	0.595	1.275	0.016952	0.0156464
pa11953	chr19:17502158-17502786	629	ENSG00000269720	ENST00000597169	307	Promoter (<=1kb)	0.095	0.443	1.607	0.00198702	0.00460209
pa11955	chr19:17530751-17531909	1159	ENSG00000141971	ENST00000528659	0	Promoter (<=1kb)	0.095	0.32	0.996	0.00220563	1.5651e-05
pa11963	chr19:17797915-17798923	1009	ENSG00000130477	ENST00000519716	85	Promoter (<=1kb)	0.095	0.427	1.226	0.029868	0.00438597
pa11970	chr19:18078086-18078869	784	ENSG00000105642	ENST00000609922	152	Promoter (<=1kb)	0.095	0.386	1.34	0.01592	0.00239374
pa11995	chr19:18654572-18654965	394	ENSG00000105701	ENST00000597611	0	Promoter (<=1kb)	0.095	0.184	0.696	0.0397384	0.000214351
pa12001	chr19:18722753-18723596	844	ENSG00000105696	ENST00000262817	-86	Promoter (<=1kb)	0.095	0.529	1.816	0.00452139	0.0390335
pa12017	chr19:19174877-19176552	1676	ENSG00000181035	ENST00000597661	50	Promoter (<=1kb)	0.095	0.468	1.266	0.00269013	0.00108796
pa12040	chr19:19932403-19932664	262	ENSG00000081665	ENST00000591639	0	Promoter (<=1kb)	0.095	0.332	1.057	0.0398819	0.00566479
pa12046	chr19:20067464-20067919	456	ENSG00000268461	ENST00000595282	-18825	Exon (ENST00000592245/ENSG00000267268, exon 2 of 4)	0.095	0.321	1.577	0.0293328	0.0407952
pa12128	chr19:33666929-33667650	722	ENSG00000264355	ENST00000577275	-328	Promoter (<=1kb)	0.095	0.467	1.236	0.0436356	0.0185807
pa1218	chr1:110051135-110052015	881	ENSG00000181754	ENST00000369864	289	Promoter (<=1kb)	0.095	0.444	1.365	0.0345236	0.0267941
pa1221	chr1:110082326-110083738	1413	ENSG00000156097	ENST00000404129	0	Promoter (<=1kb)	0.095	0.382	1.083	0.0367152	0.000390857
pa12229	chr19:37463283-37465096	1814	ENSG00000198453	ENST00000586353	0	Promoter (<=1kb)	0.095	0.568	1.353	0.00830385	0.0212178
pa12244	chr19:37862167-37862936	770	ENSG00000189164	ENST00000587349	71	Promoter (<=1kb)	0.095	0.461	1.103	0.0272356	0.00221931
pa12277	chr19:39108724-39109512	789	ENSG00000104814	ENST00000589130	10	Promoter (<=1kb)	0.095	0.381	1.753	0.00106121	0.00384698
pa12303	chr19:39832043-39832243	201	ENSG00000269246	ENST00000599274	342	Promoter (<=1kb)	0.095	0.266	0.93	0.042028	0.00224952
pa12316	chr19:39971347-39972534	1188	ENSG00000105197	ENST00000607714	0	Promoter (<=1kb)	0.095	0.542	1.411	0.00376906	0.00336524
pa12331	chr19:40502925-40503827	903	ENSG00000187187	ENST00000599504	0	Promoter (<=1kb)	0.095	0.514	1.166	0.02613	0.00218165
pa12341	chr19:40871752-40872956	1205	ENSG00000105223	ENST00000493006	0	Promoter (<=1kb)	0.095	0.322	1.166	0.0113783	0.000216491
pa12353	chr19:41194147-41195850	1704	ENSG00000105245	ENST00000598773	0	Promoter (<=1kb)	0.095	0.384	1.155	0.0243246	0.00122369
pa12384	chr19:42679310-42680903	1594	ENSG00000028277	ENST00000524801	0	Promoter (<=1kb)	0.095	0.53	1.36	0.0186776	0.0156149
pa12390	chr19:42748292-42749179	888	ENSG00000204957	ENST00000378108	1365	Promoter (1-2kb)	0.095	0.539	1.198	0.0436779	0.0254945
pa12405	chr19:42901630-42902312	683	ENSG00000213904	ENST00000594624	304	Promoter (<=1kb)	0.095	0.293	0.814	0.0261173	0.00010229
pa12418	chr19:44098951-44100415	1465	ENSG00000167378	ENST00000422989	0	Promoter (<=1kb)	0.095	0.546	1.129	0.032624	0.00767002
pa1247	chr1:111150173-111150721	549	ENSG00000177301	ENST00000485317	-122	Promoter (<=1kb)	0.095	0.3	0.979	0.0195343	0.00084103
pa12471	chr19:45581969-45583639	1671	ENSG00000007047	ENST00000587566	0	Promoter (<=1kb)	0.095	0.503	1.136	0.00920273	0.0005042
pa12481	chr19:45907195-45910672	3478	ENSG00000104881	ENST00000360957	0	Promoter (<=1kb)	0.095	0.637	1.419	0.00589022	0.0345165
pa12482	chr19:45926037-45926811	775	ENSG00000012061	ENST00000591636	0	Promoter (<=1kb)	0.095	0.463	1.635	0.0113783	0.0263234
pa12498	chr19:46475868-46476428	561	ENSG00000104967	ENST00000599462	139	Promoter (<=1kb)	0.095	0.321	1.096	0.0188806	0.000349178
pa12508	chr19:46973383-46974650	1268	ENSG00000182013	ENST00000438932	14	Promoter (<=1kb)	0.095	0.486	1.377	0.0176731	0.0223055
pa12528	chr19:47366351-47366929	579	ENSG00000042753	ENST00000263270	-12102	Distal Intergenic	0.095	0.369	1.23	0.0421217	0.0124319
pa12539	chr19:47778505-47778925	421	ENSG00000257704	ENST00000552360	363	Promoter (<=1kb)	0.095	0.308	1.176	0.030398	0.00665865
pa1256	chr1:111888345-111889445	1101	ENSG00000173947	ENST00000369738	0	Promoter (<=1kb)	0.095	0.488	1.243	0.00822326	0.00442077
pa12576	chr19:49015673-49017084	1412	ENSG00000142235	ENST00000270238	0	Promoter (<=1kb)	0.095	0.437	1.065	0.0174908	0.000294943
pa12583	chr19:49139113-49140823	1711	ENSG00000105516	ENST00000222122	0	Promoter (<=1kb)	0.095	0.51	1.096	0.0135082	0.000910903
pa12586	chr19:49147259-49148164	906	ENSG00000063180	ENST00000084798	1405	Promoter (1-2kb)	0.095	0.448	2.034	0.00646758	0.0417617
pa12594	chr19:49313236-49314190	955	ENSG00000105552	ENST00000597011	0	Promoter (<=1kb)	0.095	0.353	1.034	0.0311018	0.00297055
pa12618	chr19:49943127-49944676	1550	ENSG00000104888	ENST00000221485	132	Promoter (<=1kb)	0.095	0.409	1.253	0.0282739	0.00863246
pa12635	chr19:50168675-50169112	438	ENSG00000126453	ENST00000441864	0	Promoter (<=1kb)	0.095	0.509	1.33	0.0303583	0.00939668
pa12639	chr19:50180997-50181494	498	ENSG00000126457	ENST00000526224	0	Promoter (<=1kb)	0.095	0.477	1.421	0.019307	0.0220221
pa12651	chr19:50372035-50372807	773	ENSG00000039650	ENST00000599543	-869	Promoter (<=1kb)	0.095	0.296	1.186	0.00850064	0.00110757
pa1267	chr1:112529978-112531928	1951	ENSG00000171385	ENST00000302127	0	Promoter (<=1kb)	0.095	0.501	1.228	0.0285851	0.00804891
pa12671	chr19:51013327-51014377	1051	ENSG00000161677	ENST00000391815	0	Promoter (<=1kb)	0.095	0.516	1.177	0.0291287	0.0091924
pa12675	chr19:51069336-51070685	1350	ENSG00000131409	ENST00000389201	617	Promoter (<=1kb)	0.095	0.455	1.342	0.0131816	0.00869273
pa12680	chr19:51196961-51197591	631	ENSG00000161681	ENST00000391813	-4300	Intron (ENST00000293441/ENSG00000161681, intron 14 of 22)	0.095	0.226	1.366	0.00850162	0.000454817
pa12738	chr19:53103796-53104167	372	ENSG00000268970	ENST00000596451	-1656	Promoter (1-2kb)	0.095	0.388	1.533	0.0130452	0.0245738
pa12760	chr19:53465724-53466033	310	ENSG00000221874	ENST00000391777	43	Promoter (<=1kb)	0.095	0.335	1.121	0.0118494	0.00138207
pa12766	chr19:53661070-53661891	822	ENSG00000197937	ENST00000599096	366	Promoter (<=1kb)	0.095	0.428	1.037	0.040462	0.00297148
pa12791	chr19:54385060-54386665	1606	ENSG00000126583	ENST00000536044	0	Promoter (<=1kb)	0.095	0.565	1.396	0.0450009	0.0412855
pa12807	chr19:54692571-54692920	350	ENSG00000125505	ENST00000414665	226	Promoter (<=1kb)	0.095	0.316	1.327	0.0182716	0.00333373
pa12820	chr19:55629084-55630466	1383	ENSG00000125503	ENST00000376393	-157	Promoter (<=1kb)	0.095	0.454	1.04	0.0370394	0.00121203
pa12823	chr19:55690929-55691499	571	ENSG00000129990	ENST00000537500	0	Promoter (<=1kb)	0.095	0.285	1.149	0.0178716	0.00325599
pa1284	chr1:113614837-113615832	996	ENSG00000198799	ENST00000361127	0	Promoter (<=1kb)	0.095	0.486	1.306	0.00786282	0.00583483
pa12843	chr19:56090976-56091905	930	ENSG00000218891	ENST00000325421	282	Promoter (<=1kb)	0.095	0.537	1.44	0.0175004	0.0176079
pa12853	chr19:56146066-56147632	1567	ENSG00000171425	ENST00000587252	0	Promoter (<=1kb)	0.095	0.541	1.151	0.0135443	0.000561607
pa12866	chr19:56905141-56905524	384	ENSG00000267454	ENST00000593109	0	Promoter (<=1kb)	0.095	0.479	1.319	0.0222089	0.0176762
pa12869	chr19:56987588-56988442	855	ENSG00000198046	ENST00000589946	45	Promoter (<=1kb)	0.095	0.443	1.387	0.00607425	0.00528054
pa12873	chr19:57019478-57020174	697	ENSG00000196263	ENST00000591537	259	Promoter (<=1kb)	0.095	0.55	1.365	0.0278897	0.0383983
pa12879	chr19:57154897-57155544	648	ENSG00000268182	ENST00000600547	366	Promoter (<=1kb)	0.095	0.356	1.252	0.0223196	0.00635643
pa12897	chr19:57861834-57863948	2115	ENSG00000131845	ENST00000391705	0	Promoter (<=1kb)	0.095	0.552	1.233	0.0204128	0.0045884
pa12903	chr19:57901221-57902311	1091	ENSG00000188785	ENST00000596282	0	Promoter (<=1kb)	0.095	0.603	1.249	0.0256132	0.0201765
pa12923	chr19:58193176-58193842	667	ENSG00000204519	ENST00000601064	0	Promoter (<=1kb)	0.095	0.494	1.199	0.0473132	0.016137
pa12926	chr19:58220413-58221052	640	ENSG00000179909	ENST00000512439	0	Promoter (<=1kb)	0.095	0.27	0.893	0.00774851	0.000188309
pa12927	chr19:58237869-58239104	1236	ENSG00000083814	ENST00000600125	0	Promoter (<=1kb)	0.095	0.421	0.918	0.0362933	0.000100681
pa12939	chr19:58458644-58459672	1029	ENSG00000152454	ENST00000282308	0	Promoter (<=1kb)	0.095	0.397	0.888	0.0293328	6.9736e-05
pa12962	chr19:58873253-58873556	304	ENSG00000269054	ENST00000599889	-395	Promoter (<=1kb)	0.095	0.402	1.822	0.00674409	0.0348586
pa12976	chr19:58963468-58963916	449	ENSG00000249471	ENST00000391696	454	Promoter (<=1kb)	0.095	0.299	1.573	0.00800622	0.00703255
pa13019	chr2:7058910-7059505	596	ENSG00000228203	ENST00000437589	-70	Promoter (<=1kb)	0.095	0.181	1.596	0.00074981	0.00022689
pa13031	chr2:9561836-9563263	1428	ENSG00000119185	ENST00000482798	0	Promoter (<=1kb)	0.095	0.47	1.039	0.0341519	0.0012796
pa13063	chr2:14772696-14774485	1790	ENSG00000162981	ENST00000295092	0	Promoter (<=1kb)	0.095	0.595	1.369	0.0329507	0.0338779
pa13087	chr2:20063255-20063841	587	ENSG00000228784	ENST00000607100	-4780	Distal Intergenic	0.095	0.156	0.825	0.0130452	0.000198922
pa13099	chr2:21022185-21022905	721	ENSG00000118961	ENST00000403006	0	Promoter (<=1kb)	0.095	0.533	1.202	0.0415855	0.0150328
pa13129	chr2:25265794-25266826	1033	ENSG00000084710	ENST00000402191	462	Promoter (<=1kb)	0.095	0.514	1.296	0.0187651	0.00786159
pa13138	chr2:26203956-26205089	1134	ENSG00000084731	ENST00000264712	277	Promoter (<=1kb)	0.095	0.413	1.305	0.00132198	0.000450494
pa13146	chr2:26726447-26727266	820	ENSG00000115155	ENST00000402415	-25537	Exon (ENST00000272371/ENSG00000115155, exon 6 of 47)	0.095	0.054	1.448	2.84276e-05	7.09142e-07
pa13152	chr2:27193876-27195467	1592	ENSG00000084764	ENST00000475633	347	Promoter (<=1kb)	0.095	0.388	1.286	0.00158558	8.30629e-05
pa13159	chr2:27309546-27310517	972	ENSG00000138030	ENST00000260599	0	Promoter (<=1kb)	0.095	0.377	0.932	0.0190535	0.000171612
pa1323	chr1:117451874-117452657	784	ENSG00000272715	ENST00000610171	0	Promoter (<=1kb)	0.095	0.417	1.223	0.0287693	0.0312165
pa13265	chr2:39891970-39892809	840	ENSG00000152154	ENST00000437068	0	Promoter (<=1kb)	0.095	0.498	1.354	0.0186776	0.0443432
pa1332	chr1:118148623-118149903	1281	ENSG00000183508	ENST00000369448	67	Promoter (<=1kb)	0.095	0.421	1.182	0.00670251	0.00165218
pa1339	chr1:120188961-120190717	1757	ENSG00000143067	ENST00000421812	0	Promoter (<=1kb)	0.095	0.479	1.136	0.0167667	0.000721523
pa13534	chr2:70371285-70371448	164	ENSG00000231327	ENST00000414141	-18836	Distal Intergenic	0.095	0.067	0.778	0.0169269	0.000346262
pa13581	chr2:73613220-73614400	1181	ENSG00000116127	ENST00000264448	334	Promoter (<=1kb)	0.095	0.52	1.112	0.0414627	0.00505224
pa13609	chr2:74691297-74692187	891	ENSG00000115275	ENST00000535045	302	Promoter (<=1kb)	0.095	0.512	1.352	0.0166619	0.0217006
pa13628	chr2:75786947-75787712	766	ENSG00000115363	ENST00000393913	327	Promoter (<=1kb)	0.095	0.271	0.957	0.016969	0.000440534
pa13682	chr2:86563055-86564199	1145	ENSG00000068615	ENST00000475475	0	Promoter (<=1kb)	0.095	0.383	1.02	0.0300728	0.00201702
pa13693	chr2:87034092-87035352	1261	ENSG00000153563	ENST00000456996	167	Promoter (<=1kb)	0.095	0.469	1.379	0.0266971	0.0162617
pa13700	chr2:88470151-88470660	510	ENSG00000144115	ENST00000343544	234	Promoter (<=1kb)	0.095	0.392	1.212	0.00750563	0.00132912
pa13711	chr2:95824045-95825177	1133	ENSG00000144026	ENST00000411425	0	Promoter (<=1kb)	0.095	0.356	1.266	0.00255086	0.000798377
pa13737	chr2:97308306-97309206	901	ENSG00000114982	ENST00000418735	0	Promoter (<=1kb)	0.095	0.373	1.085	0.0266955	0.00179381
pa13799	chr2:103351854-103353299	1446	ENSG00000135953	ENST00000462099	0	Promoter (<=1kb)	0.095	0.464	1	0.0312709	0.000480646
pa13832	chr2:106682218-106682868	651	ENSG00000119147	ENST00000437659	0	Promoter (<=1kb)	0.095	0.298	1.266	0.0137189	0.00568246
pa13851	chr2:109744914-109745377	464	ENSG00000259863	ENST00000567491	9	Promoter (<=1kb)	0.095	0.395	1.243	0.0105825	0.00895127
pa13883	chr2:113521354-113521968	615	ENSG00000169607	ENST00000497357	0	Promoter (<=1kb)	0.095	0.184	0.774	0.0384411	0.000303399
pa13908	chr2:120435573-120436146	574	ENSG00000144120	ENST00000401466	-597	Promoter (<=1kb)	0.095	0.042	1.827	0.000793292	0.000501164
pa1399	chr1:145514843-145517303	2461	ENSG00000131779	ENST00000369306	0	Promoter (<=1kb)	0.095	0.621	1.351	0.0152655	0.0197554
pa14025	chr2:147344970-147345180	211	ENSG00000198526	ENST00000449222	0	Promoter (<=1kb)	0.095	0.098	1.022	0.0226816	0.000643935
pa14064	chr2:155553104-155554552	1449	ENSG00000235949	ENST00000443901	0	Promoter (<=1kb)	0.095	0.547	1.185	0.040576	0.0245607
pa14421	chr2:202899413-202900357	945	ENSG00000155760	ENST00000286201	103	Promoter (<=1kb)	0.095	0.269	0.927	0.0345236	0.000302567
pa1443	chr1:147549995-147551002	1008	ENSG00000227778	ENST00000436798	-1866	Promoter (1-2kb)	0.095	0.267	0.819	0.0189444	0.000119293
pa14450	chr2:206551398-206552041	644	ENSG00000118257	ENST00000483917	881	Promoter (<=1kb)	0.095	0.305	1.149	0.0244636	0.00547177
pa14529	chr2:217498589-217499185	597	ENSG00000115457	ENST00000490362	437	Promoter (<=1kb)	0.095	0.421	1.429	0.0478068	0.0406567
pa14536	chr2:219133787-219134880	1094	ENSG00000127837	ENST00000475678	0	Promoter (<=1kb)	0.095	0.607	1.386	0.0111867	0.0358054
pa14560	chr2:219825598-219826275	678	ENSG00000235024	ENST00000429343	350	Promoter (<=1kb)	0.095	0.391	1.233	0.020638	0.00322879
pa14574	chr2:220116463-220118668	2206	ENSG00000127824	ENST00000498660	0	Promoter (<=1kb)	0.095	0.52	1.349	0.0212371	0.00660383
pa14578	chr2:220172482-220173870	1389	ENSG00000054356	ENST00000462351	0	Promoter (<=1kb)	0.095	0.313	0.895	0.0382928	0.000124547
pa14581	chr2:220306129-220306580	452	ENSG00000072195	ENST00000435853	0	Promoter (<=1kb)	0.095	0.289	1.245	0.0326818	0.00720147
pa14588	chr2:222434965-222437094	2130	ENSG00000116106	ENST00000281821	0	Promoter (<=1kb)	0.095	0.491	1.219	0.00371558	0.000252563
pa14632	chr2:229045648-229046440	793	ENSG00000153820	ENST00000392056	0	Promoter (<=1kb)	0.095	0.202	0.817	0.00626043	6.64717e-05
pa14664	chr2:232467818-232468774	957	ENSG00000177673	ENST00000313965	10243	Distal Intergenic	0.095	0.258	1.315	0.00785958	0.00228536
pa14732	chr2:241376085-241376543	459	ENSG00000063660	ENST00000264039	997	Promoter (<=1kb)	0.095	0.286	0.957	0.0457061	0.00191779
pa14874	chr20:9047629-9049038	1410	ENSG00000252819	ENST00000517010	-74	Promoter (<=1kb)	0.095	0.419	1.131	0.022027	0.00221361
pa14912	chr20:17208729-17210110	1382	ENSG00000125851	ENST00000470007	0	Promoter (<=1kb)	0.095	0.558	1.584	0.0241045	0.0431138
pa14934	chr20:19193755-19194590	836	ENSG00000235996	ENST00000446849	0	Promoter (<=1kb)	0.095	0.512	1.418	0.0210791	0.0392052
pa15019	chr20:31330002-31331101	1100	ENSG00000149600	ENST00000474815	111	Promoter (<=1kb)	0.095	0.419	0.986	0.040462	0.000500723
pa15066	chr20:33865014-33865610	597	ENSG00000126005	ENST00000435366	220	Promoter (<=1kb)	0.095	0.516	1.16	0.0366153	0.00631429
pa15092	chr20:34894921-34896167	1247	ENSG00000080845	ENST00000373913	663	Promoter (<=1kb)	0.095	0.42	1.386	0.0292733	0.0229324
pa15094	chr20:35090183-35091634	1452	ENSG00000080845	ENST00000340491	33	Promoter (<=1kb)	0.095	0.44	1.146	0.00469157	0.000357975
pa15126	chr20:37303290-37303802	513	ENSG00000124143	ENST00000414158	27584	Distal Intergenic	0.095	0.236	1.372	0.00669179	0.00167469
pa15174	chr20:42938489-42939723	1235	ENSG00000197296	ENST00000396825	86	Promoter (<=1kb)	0.095	0.529	1.161	0.0144772	0.00236709
pa15220	chr20:45033752-45034802	1051	ENSG00000062598	ENST00000372176	396	Promoter (<=1kb)	0.095	0.589	1.339	0.035808	0.046399
pa15221	chr20:45035175-45036577	1403	ENSG00000062598	ENST00000290246	0	Promoter (<=1kb)	0.095	0.451	1.457	0.00074981	0.00053786
pa15230	chr20:45983788-45985002	1215	ENSG00000101040	ENST00000311275	0	Promoter (<=1kb)	0.095	0.356	0.988	0.0440925	0.000165881
pa1524	chr1:150254945-150256301	1357	ENSG00000159208	ENST00000447007	0	Promoter (<=1kb)	0.095	0.51	1.335	0.0200846	0.0113746
pa15287	chr20:50808476-50809349	874	ENSG00000020256	ENST00000216923	0	Promoter (<=1kb)	0.095	0.519	1.317	0.0363859	0.0450465
pa15299	chr20:53092115-53093462	1348	ENSG00000101134	ENST00000262593	0	Promoter (<=1kb)	0.095	0.507	1.197	0.0239586	0.00307454
pa15360	chr20:62289066-62289651	586	ENSG00000258366	ENST00000370018	0	Promoter (<=1kb)	0.095	0.259	1.119	0.0316923	0.00498668
pa15369	chr20:62586712-62587029	318	ENSG00000198276	ENST00000483710	665	Promoter (<=1kb)	0.095	0.38	1.391	0.0281914	0.0428831
pa1545	chr1:150980275-150982231	1957	ENSG00000143363	ENST00000467771	0	Promoter (<=1kb)	0.095	0.582	1.307	0.0105257	0.00491163
pa1550	chr1:151116982-151117741	760	ENSG00000143434	ENST00000368912	1192	Promoter (1-2kb)	0.095	0.409	1.668	0.0129029	0.0246264
pa1551	chr1:151117841-151119903	2063	ENSG00000143434	ENST00000368912	0	Promoter (<=1kb)	0.095	0.552	1.23	0.00774851	0.00210974
pa15563	chr21:42798496-42799101	606	ENSG00000157601	ENST00000478268	299	Promoter (<=1kb)	0.095	0.359	1.328	0.0221495	0.00735101
pa15584	chr21:44985116-44985686	571	ENSG00000234289	ENST00000464664	0	Promoter (<=1kb)	0.095	0.317	1.868	0.0105615	0.02971
pa15595	chr21:45758080-45758578	499	ENSG00000160226	ENST00000496321	0	Promoter (<=1kb)	0.095	0.356	1.273	0.00738046	0.003825
pa15657	chr22:19702266-19702932	667	ENSG00000184702	ENST00000412544	68	Promoter (<=1kb)	0.095	0.378	1.076	0.0379681	0.00412669
pa15659	chr22:19928020-19929203	1184	ENSG00000093010	ENST00000361682	0	Promoter (<=1kb)	0.095	0.543	1.642	0.00388752	0.0355605
pa15666	chr22:20009040-20009683	644	ENSG00000183597	ENST00000434168	362	Promoter (<=1kb)	0.095	0.402	1.061	0.0478907	0.00396829
pa15718	chr22:23487543-23488456	914	ENSG00000100228	ENST00000341989	0	Promoter (<=1kb)	0.095	0.522	1.365	0.0424411	0.0399627
pa15735	chr22:24303037-24303375	339	ENSG00000133433	ENST00000290765	0	Promoter (<=1kb)	0.095	0.214	1.501	0.00232708	0.00100715
pa15741	chr22:24322203-24322667	465	ENSG00000099977	ENST00000404092	0	Promoter (<=1kb)	0.095	0.142	1.108	0.0180783	0.00157636
pa15742	chr22:24353515-24353864	350	ENSG00000224676	ENST00000448902	-1434	Promoter (1-2kb)	0.095	0.271	1.565	0.00350712	0.00489029
pa15758	chr22:25507762-25508718	957	ENSG00000203280	ENST00000366110	0	Promoter (<=1kb)	0.095	0.525	1.473	0.0311692	0.0188544
pa15765	chr22:26565680-26566931	1252	ENSG00000100095	ENST00000343706	56	Promoter (<=1kb)	0.095	0.54	1.485	0.0177254	0.0307414
pa15800	chr22:29709991-29711273	1283	ENSG00000100276	ENST00000474590	0	Promoter (<=1kb)	0.095	0.349	1.026	0.0299597	0.00137364
pa15803	chr22:29872849-29874362	1514	ENSG00000225465	ENST00000461286	0	Promoter (<=1kb)	0.095	0.397	1.026	0.0351432	0.000875023
pa15829	chr22:30938152-30938534	383	ENSG00000225774	ENST00000448467	0	Promoter (<=1kb)	0.095	0.376	1.183	0.0270652	0.00558406
pa15849	chr22:31518516-31520132	1617	ENSG00000185133	ENST00000463528	0	Promoter (<=1kb)	0.095	0.496	1.34	0.0441633	0.0250007
pa15852	chr22:31608031-31609114	1084	ENSG00000182541	ENST00000462625	0	Promoter (<=1kb)	0.095	0.52	1.19	0.0199269	0.00375952
pa1589	chr1:153699888-153701753	1866	ENSG00000143624	ENST00000318967	0	Promoter (<=1kb)	0.095	0.588	1.216	0.0319376	0.0108907
pa15918	chr22:37448069-37448879	811	ENSG00000100379	ENST00000431531	0	Promoter (<=1kb)	0.095	0.434	1.419	0.00556835	0.00400391
pa15920	chr22:37822418-37823241	824	ENSG00000166897	ENST00000451509	0	Promoter (<=1kb)	0.095	0.374	1.088	0.0422468	0.00513876
pa15928	chr22:38055284-38056025	742	ENSG00000241360	ENST00000215904	550	Promoter (<=1kb)	0.095	0.401	1.407	0.00291836	0.0018333
pa15972	chr22:39236843-39239164	2322	ENSG00000221890	ENST00000333039	823	Promoter (<=1kb)	0.095	0.556	1.371	0.0369715	0.0170362
pa15997	chr22:40766478-40767395	918	ENSG00000100359	ENST00000457767	0	Promoter (<=1kb)	0.095	0.443	1.027	0.0428501	0.00177305
pa16002	chr22:41074961-41076545	1585	ENSG00000128285	ENST00000381433	0	Promoter (<=1kb)	0.095	0.503	1.247	0.0223875	0.00438396
pa16023	chr22:41763353-41764643	1291	ENSG00000167074	ENST00000406644	16	Promoter (<=1kb)	0.095	0.598	1.311	0.0450009	0.0417106
pa16034	chr22:41955899-41958114	2216	ENSG00000172346	ENST00000306149	0	Promoter (<=1kb)	0.095	0.259	1.212	0.00376278	4.34424e-06
pa16035	chr22:41984712-41985799	1088	ENSG00000100417	ENST00000466645	1	Promoter (<=1kb)	0.095	0.529	1.142	0.0321837	0.00711053
pa16048	chr22:42347890-42349921	2032	ENSG00000205704	ENST00000505157	0	Promoter (<=1kb)	0.095	0.512	1.549	0.0144593	0.00900158
pa16084	chr22:44349862-44351335	1474	ENSG00000100347	ENST00000350028	0	Promoter (<=1kb)	0.095	0.326	1.208	0.000690313	4.8262e-05
pa1609	chr1:154301367-154302046	680	ENSG00000143515	ENST00000426445	92	Promoter (<=1kb)	0.095	0.386	1.266	0.0188919	0.000669631
pa16091	chr22:45560508-45560905	398	ENSG00000093000	ENST00000493456	0	Promoter (<=1kb)	0.095	0.475	1.317	0.040613	0.0402122
pa1610	chr1:154302115-154302778	664	ENSG00000143515	ENST00000426445	840	Promoter (<=1kb)	0.095	0.314	1.208	0.0440076	0.00926528
pa16100	chr22:46409228-46410510	1283	ENSG00000273145	ENST00000608290	0	Promoter (<=1kb)	0.095	0.375	0.862	0.0397384	5.94414e-05
pa16133	chr22:50743836-50745057	1222	ENSG00000196576	ENST00000359337	960	Promoter (<=1kb)	0.095	0.481	1.473	0.0263002	0.0201958
pa16135	chr22:50764308-50765140	833	ENSG00000205593	ENST00000495607	266	Promoter (<=1kb)	0.095	0.36	1.383	0.00489951	0.001766
pa16146	chr22:51112005-51112255	251	ENSG00000251322	ENST00000414786	-588	Promoter (<=1kb)	0.095	0.287	1.397	0.0376632	0.0221381
pa16165	chr3:3841549-3842201	653	ENSG00000144455	ENST00000469888	0	Promoter (<=1kb)	0.095	0.261	1.055	0.00170217	1.83246e-05
pa16181	chr3:5068190-5068717	528	ENSG00000230182	ENST00000418589	42012	Distal Intergenic	0.095	0.456	1.366	0.0146676	0.0199676
pa16206	chr3:9593471-9594336	866	ENSG00000156959	ENST00000495730	0	Promoter (<=1kb)	0.095	0.419	1.542	0.0118753	0.0193952
pa16215	chr3:9810630-9811504	875	ENSG00000134072	ENST00000397277	141	Promoter (<=1kb)	0.095	0.453	1.366	0.0226789	0.00812677
pa16216	chr3:9811630-9812250	621	ENSG00000134072	ENST00000256460	0	Promoter (<=1kb)	0.095	0.338	1.063	0.0269564	0.000839116
pa16225	chr3:9992734-9993950	1217	ENSG00000163704	ENST00000295984	108	Promoter (<=1kb)	0.095	0.504	1.261	0.0140213	0.00722687
pa16236	chr3:10544951-10547242	2292	ENSG00000157087	ENST00000343816	26	Promoter (<=1kb)	0.095	0.457	1.189	0.0348447	0.00104466
pa16238	chr3:10858082-10858987	906	ENSG00000132164	ENST00000454147	196	Promoter (<=1kb)	0.095	0.362	0.972	0.0464951	0.0021501
pa16275	chr3:13920484-13920917	434	ENSG00000154764	ENST00000285018	701	Promoter (<=1kb)	0.095	0.416	1.342	0.0474455	0.0314727
pa16283	chr3:14444390-14446286	1897	ENSG00000131389	ENST00000484191	242	Promoter (<=1kb)	0.095	0.621	1.561	0.0129502	0.0382118
pa16314	chr3:16924750-16925451	702	ENSG00000154822	ENST00000396755	-1001	Promoter (1-2kb)	0.095	0.351	1.588	0.0191836	0.0470251
pa1636	chr1:155051459-155052396	938	ENSG00000143590	ENST00000418360	74	Promoter (<=1kb)	0.095	0.51	1.315	0.0457663	0.022507
pa16383	chr3:32022624-32023505	882	ENSG00000144645	ENST00000396556	0	Promoter (<=1kb)	0.095	0.288	0.895	0.0239559	0.000367474
pa16420	chr3:36986330-36986949	620	ENSG00000168016	ENST00000301807	0	Promoter (<=1kb)	0.095	0.27	1.354	0.00458431	0.00195781
pa16433	chr3:38080253-38081286	1034	ENSG00000008226	ENST00000440294	0	Promoter (<=1kb)	0.095	0.306	0.871	0.0228162	0.000196016
pa16441	chr3:38496044-38496683	640	ENSG00000229589	ENST00000441531	0	Promoter (<=1kb)	0.095	0.456	1.043	0.0492148	0.00310482
pa16462	chr3:39851284-39852906	1623	ENSG00000170011	ENST00000396217	0	Promoter (<=1kb)	0.095	0.444	1.096	0.0232339	0.0014262
pa16467	chr3:40428715-40429503	789	ENSG00000168032	ENST00000439533	0	Promoter (<=1kb)	0.095	0.363	1.344	0.00802394	0.0025066
pa16498	chr3:42696296-42697121	826	ENSG00000230084	ENST00000445452	-416	Promoter (<=1kb)	0.095	0.386	0.895	0.0411632	0.000147521
pa16540	chr3:45186618-45187560	943	ENSG00000163814	ENST00000296129	354	Promoter (<=1kb)	0.095	0.377	1.178	0.0242503	0.0053186
pa16610	chr3:49026412-49027533	1122	ENSG00000178467	ENST00000383729	0	Promoter (<=1kb)	0.095	0.44	1.085	0.0123538	0.00114487
pa16616	chr3:49057434-49058454	1021	ENSG00000178057	ENST00000326912	0	Promoter (<=1kb)	0.095	0.443	1.478	0.00598473	0.00214931
pa16635	chr3:49449495-49450892	1398	ENSG00000067560	ENST00000418115	0	Promoter (<=1kb)	0.095	0.516	1.198	0.0116172	0.00335104
pa16643	chr3:49710301-49711610	1310	ENSG00000164062	ENST00000296456	0	Promoter (<=1kb)	0.095	0.55	1.389	0.0104394	0.0377597
pa16655	chr3:49905115-49907138	2024	ENSG00000164076	ENST00000475665	198	Promoter (<=1kb)	0.095	0.416	1.311	0.0169246	0.00198368
pa16661	chr3:50273753-50276189	2437	ENSG00000114353	ENST00000440628	0	Promoter (<=1kb)	0.095	0.608	1.353	0.0106428	0.0119065
pa16669	chr3:50335431-50336808	1378	ENSG00000186792	ENST00000359051	0	Promoter (<=1kb)	0.095	0.489	1.338	0.00497348	0.00325603
pa16672	chr3:50359106-50359615	510	ENSG00000068001	ENST00000395139	0	Promoter (<=1kb)	0.095	0.258	0.794	0.033657	0.000358183
pa16673	chr3:50359651-50359911	261	ENSG00000068001	ENST00000481597	261	Promoter (<=1kb)	0.095	0.289	1.464	0.0250059	0.0127393
pa16677	chr3:50387078-50389530	2453	ENSG00000114388	ENST00000476064	0	Promoter (<=1kb)	0.095	0.623	1.445	0.0129137	0.0291131
pa16679	chr3:50604216-50605158	943	ENSG00000088543	ENST00000426034	0	Promoter (<=1kb)	0.095	0.306	0.821	0.0435455	0.000120943
pa1668	chr1:155289913-155291800	1888	ENSG00000160753	ENST00000368354	0	Promoter (<=1kb)	0.095	0.509	1.327	0.0284792	0.00545775
pa16712	chr3:52231171-52233006	1836	ENSG00000023330	ENST00000469224	0	Promoter (<=1kb)	0.095	0.446	0.966	0.0370214	0.000386145
pa16713	chr3:52271228-52272914	1687	ENSG00000247596	ENST00000499914	244	Promoter (<=1kb)	0.095	0.513	1.293	0.0209443	0.021318
pa16721	chr3:52442616-52443960	1345	ENSG00000163930	ENST00000296288	0	Promoter (<=1kb)	0.095	0.541	1.194	0.0340121	0.0151267
pa16724	chr3:52490012-52491539	1528	ENSG00000010322	ENST00000420808	379	Promoter (<=1kb)	0.095	0.469	1.329	0.00509997	0.000819204
pa16747	chr3:54156835-54159619	2785	ENSG00000157445	ENST00000471363	0	Promoter (<=1kb)	0.095	0.543	1.169	0.0232339	0.00157079
pa16770	chr3:57994122-57995792	1671	ENSG00000136068	ENST00000490882	0	Promoter (<=1kb)	0.095	0.626	1.264	0.0261371	0.0333759
pa1679	chr1:155715496-155716039	544	ENSG00000203761	ENST00000545423	0	Promoter (<=1kb)	0.095	0.329	2.079	0.00193072	0.00453081
pa16797	chr3:62859140-62859989	850	ENSG00000163618	ENST00000490353	715	Promoter (<=1kb)	0.095	0.54	1.454	0.00668642	0.0322469
pa17002	chr3:111717336-111719948	2613	ENSG00000144834	ENST00000478951	0	Promoter (<=1kb)	0.095	0.539	1.188	0.0222297	0.00218436
pa17017	chr3:112929178-112930480	1303	ENSG00000144857	ENST00000464546	0	Promoter (<=1kb)	0.095	0.477	1.635	0.00730434	0.046754
pa17153	chr3:126422162-126423991	1830	ENSG00000159685	ENST00000290913	0	Promoter (<=1kb)	0.095	0.529	1.108	0.0265544	0.00101967
pa17154	chr3:126702828-126703450	623	ENSG00000114554	ENST00000251772	-3987	Distal Intergenic	0.095	0.38	1.149	0.0473034	0.00821886
pa17155	chr3:127308125-127308837	713	ENSG00000163870	ENST00000469111	705	Promoter (<=1kb)	0.095	0.461	1.423	0.00846098	0.00520914
pa17159	chr3:127391858-127392849	992	ENSG00000114626	ENST00000479280	0	Promoter (<=1kb)	0.095	0.41	1.244	0.00307902	0.000561607
pa17186	chr3:128966880-128968321	1442	ENSG00000181789	ENST00000314797	-128	Promoter (<=1kb)	0.095	0.549	1.439	0.00550252	0.00943906
pa17236	chr3:133614893-133615494	602	ENSG00000154917	ENST00000460865	-213	Promoter (<=1kb)	0.095	0.467	1.282	0.0299431	0.0126683
pa17247	chr3:134514789-134516337	1549	ENSG00000154928	ENST00000497173	0	Promoter (<=1kb)	0.095	0.48	1.171	0.0279236	0.0073491
pa17319	chr3:142682877-142683474	598	ENSG00000163714	ENST00000600150	0	Promoter (<=1kb)	0.095	0.322	1.192	0.0279754	0.00491522
pa17435	chr3:158389421-158390525	1105	ENSG00000079257	ENST00000264265	0	Promoter (<=1kb)	0.095	0.244	1.501	0.000260185	0.000114556
pa17485	chr3:169530343-169530868	526	ENSG00000171757	ENST00000446859	0	Promoter (<=1kb)	0.095	0.39	1.35	0.0112023	0.00767331
pa17605	chr3:183892483-183895077	2595	ENSG00000161203	ENST00000484469	0	Promoter (<=1kb)	0.095	0.573	1.172	0.0337174	0.00398506
pa17621	chr3:184080840-184081824	985	ENSG00000163882	ENST00000443489	0	Promoter (<=1kb)	0.095	0.425	0.92	0.0446014	0.000201189
pa1764	chr1:160065791-160067739	1949	ENSG00000162729	ENST00000460351	-669	Promoter (<=1kb)	0.095	0.513	1.259	0.0142254	0.00451506
pa17700	chr3:194406849-194407268	420	ENSG00000185112	ENST00000329759	227	Promoter (<=1kb)	0.095	0.3	0.955	0.0410657	0.00190999
pa17779	chr4:1243538-1244206	669	ENSG00000159692	ENST00000506180	0	Promoter (<=1kb)	0.095	0.504	1.436	0.0117928	0.0320727
pa17806	chr4:2965791-2966602	812	ENSG00000125388	ENST00000442472	203	Promoter (<=1kb)	0.095	0.518	1.44	0.00516262	0.015116
pa17808	chr4:3293106-3294008	903	ENSG00000159788	ENST00000506631	-747	Promoter (<=1kb)	0.095	0.386	1.135	0.0329224	0.00240669
pa17829	chr4:6200063-6201157	1095	ENSG00000152969	ENST00000409021	1125	Promoter (1-2kb)	0.095	0.272	1.2	0.0105825	0.00128795
pa17830	chr4:6202495-6202949	455	ENSG00000249896	ENST00000508601	35	Promoter (<=1kb)	0.095	0.257	1.164	0.0451614	0.00748418
pa17858	chr4:8158572-8159987	1416	ENSG00000163995	ENST00000505872	429	Promoter (<=1kb)	0.095	0.403	1.21	0.017981	0.0028747
pa1787	chr1:161136166-161137300	1135	ENSG00000143224	ENST00000352210	0	Promoter (<=1kb)	0.095	0.437	1.175	0.00650518	0.000959954
pa17892	chr4:16083437-16085835	2399	ENSG00000007062	ENST00000508167	0	Promoter (<=1kb)	0.095	0.479	1.025	0.0357185	0.00070943
pa17905	chr4:17781429-17782876	1448	ENSG00000047662	ENST00000265018	259	Promoter (<=1kb)	0.095	0.393	1.082	0.0248554	0.00119777
pa1791	chr1:161195617-161197561	1945	ENSG00000158882	ENST00000367988	0	Promoter (<=1kb)	0.095	0.622	1.381	0.0135538	0.046137
pa17924	chr4:24913579-24914300	722	ENSG00000181982	ENST00000504487	208	Promoter (<=1kb)	0.095	0.418	1.275	0.0291325	0.0286493
pa17953	chr4:30718676-30719702	1027	ENSG00000169851	ENST00000361762	-2335	Promoter (2-3kb)	0.095	0.498	1.34	0.00353033	0.00333461
pa17955	chr4:30723757-30726592	2836	ENSG00000169851	ENST00000511884	0	Promoter (<=1kb)	0.095	0.475	1.147	0.0125515	0.000124662
pa17983	chr4:39182993-39183897	905	ENSG00000157796	ENST00000399820	-127	Promoter (<=1kb)	0.095	0.433	1.005	0.0192029	0.000185814
pa18046	chr4:48343657-48344760	1104	ENSG00000109171	ENST00000264313	318	Promoter (<=1kb)	0.095	0.472	1.06	0.0187243	0.000414927
pa1805	chr1:161575917-161576532	616	ENSG00000225217	ENST00000445535	0	Promoter (<=1kb)	0.095	0.437	1.682	0.00778657	0.0179722
pa18080	chr4:54958168-54958953	786	ENSG00000250147	ENST00000503761	5075	Intron (ENST00000507166/ENSG00000145216, intron 12 of 23)	0.095	0.353	1.268	0.00595977	0.00173854
pa18147	chr4:73433460-73435083	1624	ENSG00000156140	ENST00000286657	0	Promoter (<=1kb)	0.095	0.483	1.122	0.0176496	0.00078911
pa1817	chr1:162039942-162040855	914	ENSG00000198929	ENST00000430120	62	Promoter (<=1kb)	0.095	0.571	1.251	0.0479619	0.0223881
pa18207	chr4:79858716-79860435	1720	ENSG00000163291	ENST00000511594	0	Promoter (<=1kb)	0.095	0.622	1.29	0.0398819	0.0361721
pa18209	chr4:80992611-80994690	2080	ENSG00000163297	ENST00000403729	0	Promoter (<=1kb)	0.095	0.504	1.137	0.0160567	0.00333373
pa18319	chr4:91047752-91048911	1160	ENSG00000184305	ENST00000505073	0	Promoter (<=1kb)	0.095	0.478	1.133	0.0379646	0.00772595
pa18326	chr4:95174185-95176030	1846	ENSG00000163104	ENST00000509418	0	Promoter (<=1kb)	0.095	0.264	0.889	0.0114058	0.00011765
pa184	chr1:16562545-16563599	1055	ENSG00000132881	ENST00000434014	0	Promoter (<=1kb)	0.095	0.422	1.301	0.00570509	0.00100586
pa1845	chr1:166133587-166135512	1926	ENSG00000188859	ENST00000435676	0	Promoter (<=1kb)	0.095	0.468	1.253	0.00778657	0.001137
pa18713	chr4:164415342-164416261	920	ENSG00000198498	ENST00000509657	0	Promoter (<=1kb)	0.095	0.516	1.188	0.0133198	0.00301152
pa18754	chr4:172733315-172734503	1189	ENSG00000174473	ENST00000511251	0	Promoter (<=1kb)	0.095	0.366	1.154	0.00322163	0.000107279
pa18786	chr4:183064005-183065435	1431	ENSG00000177822	ENST00000509012	0	Promoter (<=1kb)	0.095	0.459	1.3	0.00296402	0.00246561
pa18788	chr4:183837904-183838187	284	ENSG00000129187	ENST00000510307	0	Promoter (<=1kb)	0.095	0.439	1.563	0.0126339	0.0387257
pa18854	chr4:189659532-189659818	287	ENSG00000180015	ENST00000504731	5	Promoter (<=1kb)	0.095	0.457	1.514	0.0132748	0.0328173
pa19046	chr5:42424015-42425545	1531	ENSG00000112964	ENST00000357703	0	Promoter (<=1kb)	0.095	0.433	1.117	0.0108412	0.000129539
pa19160	chr5:63254692-63257574	2883	ENSG00000178394	ENST00000323865	206	Promoter (<=1kb)	0.095	0.539	1.532	0.0223895	0.0167325
pa19517	chr5:115151253-115151779	527	ENSG00000129596	ENST00000502631	575	Promoter (<=1kb)	0.095	0.415	1.515	0.00450984	0.00656822
pa19538	chr5:119800095-119801277	1183	ENSG00000184838	ENST00000509923	-49	Promoter (<=1kb)	0.095	0.491	1.13	0.0180663	0.0020373
pa19566	chr5:125936024-125936531	508	ENSG00000164902	ENST00000297540	64	Promoter (<=1kb)	0.095	0.395	1.909	0.00684583	0.0433217
pa19568	chr5:126113338-126114601	1264	ENSG00000113368	ENST00000463908	267	Promoter (<=1kb)	0.095	0.555	1.19	0.0467286	0.0197806
pa19633	chr5:133449411-133450352	942	ENSG00000081059	ENST00000378564	-50	Promoter (<=1kb)	0.095	0.314	1.147	0.0237642	0.00192642
pa19670	chr5:137069383-137072050	2668	ENSG00000146021	ENST00000309755	0	Promoter (<=1kb)	0.095	0.446	0.982	0.0225582	3.38336e-05
pa19729	chr5:139284256-139284766	511	ENSG00000158458	ENST00000340391	-274	Promoter (<=1kb)	0.095	0.37	1.273	0.0258953	0.0142585
pa19779	chr5:140535119-140536325	1207	ENSG00000255622	ENST00000539533	0	Promoter (<=1kb)	0.095	0.391	1.729	0.00350712	0.0128344
pa19798	chr5:141030397-141031457	1061	ENSG00000197948	ENST00000435817	0	Promoter (<=1kb)	0.095	0.53	1.318	0.0129725	0.0173228
pa19805	chr5:141256593-141257680	1088	ENSG00000156453	ENST00000456271	274	Promoter (<=1kb)	0.095	0.533	1.184	0.0264501	0.00188965
pa19864	chr5:148520943-148522983	2041	ENSG00000173210	ENST00000326685	0	Promoter (<=1kb)	0.095	0.497	1.143	0.00662034	0.000591769
pa19883	chr5:149532223-149535735	3513	ENSG00000113721	ENST00000261799	0	Promoter (<=1kb)	0.095	0.614	1.295	0.0370875	0.0308577
pa19886	chr5:149668166-149668982	817	ENSG00000070808	ENST00000398376	210	Promoter (<=1kb)	0.095	0.389	1.265	0.0230955	0.000572205
pa19887	chr5:149669092-149669790	699	ENSG00000070808	ENST00000398376	0	Promoter (<=1kb)	0.095	0.461	1.372	0.0247124	0.0181225
pa1989	chr1:183385255-183388023	2769	ENSG00000157064	ENST00000287713	0	Promoter (<=1kb)	0.095	0.499	1.096	0.0111102	0.000308952
pa19899	chr5:150157651-150159286	1636	ENSG00000269636	ENST00000600109	0	Promoter (<=1kb)	0.095	0.425	0.982	0.0302382	0.000343028
pa20036	chr5:172386751-172387422	672	ENSG00000037241	ENST00000519156	0	Promoter (<=1kb)	0.095	0.489	1.254	0.0155124	0.00333461
pa20071	chr5:175793196-175793609	414	ENSG00000175414	ENST00000507151	0	Promoter (<=1kb)	0.095	0.248	1.437	0.0126695	0.00211364
pa20088	chr5:176238337-176239105	769	ENSG00000113763	ENST00000329542	859	Promoter (<=1kb)	0.095	0.275	1.041	0.0108412	0.000504878
pa20103	chr5:176898709-176899748	1040	ENSG00000113758	ENST00000506117	123	Promoter (<=1kb)	0.095	0.356	1.927	0.0137872	0.0377886
pa20131	chr5:178986648-178987336	689	ENSG00000176783	ENST00000507569	0	Promoter (<=1kb)	0.095	0.567	1.607	0.00810463	0.0391265
pa20145	chr5:179286602-179287000	399	ENSG00000245317	ENST00000499601	589	Promoter (<=1kb)	0.095	0.251	0.969	0.0169014	0.00093724
pa20167	chr5:180650584-180651389	806	ENSG00000146063	ENST00000503114	0	Promoter (<=1kb)	0.095	0.575	1.548	0.0040944	0.0324399
pa20209	chr6:3155535-3156897	1363	ENSG00000137267	ENST00000333628	863	Promoter (<=1kb)	0.095	0.43	1.242	0.0403271	0.00594192
pa20219	chr6:3455298-3456328	1031	ENSG00000137266	ENST00000485307	0	Promoter (<=1kb)	0.095	0.628	1.34	0.0204233	0.0495265
pa20245	chr6:6008786-6009521	736	ENSG00000124785	ENST00000244766	-1586	Promoter (1-2kb)	0.095	0.3	1.112	0.0365477	0.01207
pa20302	chr6:13014195-13016050	1856	ENSG00000112137	ENST00000434977	-37639	Intron (ENST00000379350/ENSG00000112137, intron 3 of 9)	0.095	0.48	1.02	0.0263159	0.00121382
pa20429	chr6:26196040-26196512	473	ENSG00000216331	ENST00000404269	246	Promoter (<=1kb)	0.095	0.48	1.329	0.0356278	0.0229876
pa20506	chr6:27759047-27760919	1873	ENSG00000218069	ENST00000404972	-10157	Distal Intergenic	0.095	0.417	1.303	0.000156031	2.48255e-05
pa20510	chr6:27782857-27783308	452	ENSG00000196374	ENST00000359465	35	Promoter (<=1kb)	0.095	0.316	1.184	0.0237185	0.00555024
pa20512	chr6:27798872-27799357	486	ENSG00000197914	ENST00000357549	0	Promoter (<=1kb)	0.095	0.459	1.717	0.00460623	0.0258396
pa20613	chr6:30457473-30457759	287	ENSG00000204592	ENST00000493699	184	Promoter (<=1kb)	0.095	0.428	1.358	0.02813	0.0174877
pa20622	chr6:30613779-30614679	901	ENSG00000204564	ENST00000484551	-137	Promoter (<=1kb)	0.095	0.428	1.09	0.0489315	0.00661537
pa20633	chr6:30711146-30712515	1370	ENSG00000137331	ENST00000376377	0	Promoter (<=1kb)	0.095	0.511	1.25	0.0228162	0.00202651
pa20662	chr6:31619258-31619713	456	ENSG00000204463	ENST00000434444	0	Promoter (<=1kb)	0.095	0.297	1.205	0.0490836	0.0124623
pa20690	chr6:31829502-31830674	1173	ENSG00000204386	ENST00000495807	0	Promoter (<=1kb)	0.095	0.491	1.155	0.0143058	0.000856247
pa20695	chr6:31870179-31870829	651	ENSG00000204366	ENST00000375527	-410	Promoter (<=1kb)	0.095	0.375	1.061	0.0408147	0.00318075
pa20709	chr6:32157979-32158944	966	ENSG00000204304	ENST00000375050	-16	Promoter (<=1kb)	0.095	0.531	1.201	0.0441585	0.0174812
pa20758	chr6:33394680-33395598	919	ENSG00000197283	ENST00000428982	-3910	Intron (ENST00000479510/ENSG00000197283, intron 3 of 9)	0.095	0.411	1.528	0.00467144	0.00694453
pa20778	chr6:34433701-34435134	1434	ENSG00000124507	ENST00000244458	0	Promoter (<=1kb)	0.095	0.251	0.844	0.0137661	1.40696e-05
pa20779	chr6:34482412-34483608	1197	ENSG00000124507	ENST00000538621	0	Promoter (<=1kb)	0.095	0.299	1.666	0.000863205	0.000301096
pa20797	chr6:35435531-35437493	1963	ENSG00000198755	ENST00000322203	0	Promoter (<=1kb)	0.095	0.587	1.334	0.0215411	0.0492609
pa2081	chr1:201858288-201859397	1110	ENSG00000198892	ENST00000481699	226	Promoter (<=1kb)	0.095	0.517	1.243	0.0157314	0.00768023
pa20832	chr6:37225418-37226177	760	ENSG00000065491	ENST00000373491	0	Promoter (<=1kb)	0.095	0.6	1.421	0.00934194	0.0369285
pa20874	chr6:41753467-41754222	756	ENSG00000137218	ENST00000422888	58	Promoter (<=1kb)	0.095	0.482	1.243	0.0350336	0.0164194
pa20880	chr6:41907889-41909323	1435	ENSG00000112576	ENST00000372987	0	Promoter (<=1kb)	0.095	0.495	1.108	0.0103078	0.00064439
pa209	chr1:17336806-17338080	1275	ENSG00000159363	ENST00000326735	187	Promoter (<=1kb)	0.095	0.51	1.229	0.0302946	0.011381
pa20908	chr6:42980200-42981642	1443	ENSG00000124733	ENST00000244711	64	Promoter (<=1kb)	0.095	0.467	1.346	0.00961168	0.00370411
pa20915	chr6:43044548-43045142	595	ENSG00000112655	ENST00000481273	0	Promoter (<=1kb)	0.095	0.475	1.427	0.0251611	0.018949
pa20917	chr6:43139816-43140984	1169	ENSG00000112658	ENST00000457278	0	Promoter (<=1kb)	0.095	0.491	1.229	0.0167014	0.00511234
pa20943	chr6:44094926-44095076	151	ENSG00000180992	ENST00000372014	118	Promoter (<=1kb)	0.095	0.37	1.236	0.00998099	0.00301152
pa20953	chr6:44238850-44239548	699	ENSG00000178233	ENST00000438774	370	Promoter (<=1kb)	0.095	0.345	1.149	0.0194017	0.00834164
pa20984	chr6:49518066-49519557	1492	ENSG00000197261	ENST00000529246	0	Promoter (<=1kb)	0.095	0.431	1.043	0.0251128	0.00436908
pa21113	chr6:78171280-78174367	3088	ENSG00000135312	ENST00000369947	0	Promoter (<=1kb)	0.095	0.552	1.402	0.0192029	0.00953629
pa21252	chr6:101839817-101841551	1735	ENSG00000164418	ENST00000369138	-5113	Distal Intergenic	0.095	0.331	1.114	0.000413065	3.18428e-05
pa2130	chr1:204326541-204329283	2743	ENSG00000143850	ENST00000272203	0	Promoter (<=1kb)	0.095	0.535	1.272	0.0325542	0.0047595
pa21365	chr6:116598928-116601168	2241	ENSG00000111817	ENST00000607094	0	Promoter (<=1kb)	0.095	0.476	1.055	0.00934296	4.10496e-05
pa2141	chr1:204652492-204654336	1845	ENSG00000170382	ENST00000367176	145	Promoter (<=1kb)	0.095	0.512	1.181	0.0244491	0.00422024
pa2142	chr1:204797933-204799930	1998	ENSG00000163531	ENST00000403080	110	Promoter (<=1kb)	0.095	0.583	1.183	0.0362547	0.00755522
pa21566	chr6:146284088-146285917	1830	ENSG00000146414	ENST00000367505	0	Promoter (<=1kb)	0.095	0.459	1.012	0.00798921	9.36617e-05
pa21700	chr6:163558646-163558982	337	ENSG00000225683	ENST00000419182	53858	Intron (ENST00000337019/ENSG00000112530, intron 5 of 6)	0.095	0.244	1.249	0.0455645	0.0127568
pa21720	chr6:166398226-166401711	3486	ENSG00000112541	ENST00000580695	0	Promoter (<=1kb)	0.095	0.422	1.023	0.0265544	0.000770481
pa2174	chr1:205818749-205819654	906	ENSG00000162877	ENST00000367136	0	Promoter (<=1kb)	0.095	0.428	1.313	0.0242584	0.0153975
pa21745	chr6:170614674-170615373	700	ENSG00000112584	ENST00000476287	-471	Promoter (<=1kb)	0.095	0.25	0.844	0.0278485	0.000256138
pa21782	chr7:4997913-4998520	608	ENSG00000136297	ENST00000406755	302	Promoter (<=1kb)	0.095	0.29	0.782	0.0475669	0.000183052
pa21803	chr7:5634416-5635660	1245	ENSG00000075618	ENST00000405801	99	Promoter (<=1kb)	0.095	0.476	1.418	0.00888889	0.0254513
pa21873	chr7:12442666-12444072	1407	ENSG00000146530	ENST00000275358	0	Promoter (<=1kb)	0.095	0.496	1.309	0.0491886	0.0427361
pa21896	chr7:19156021-19156647	627	ENSG00000122691	ENST00000443687	0	Promoter (<=1kb)	0.095	0.445	1.453	0.0116165	0.0238064
pa21932	chr7:24613626-24615048	1423	ENSG00000105926	ENST00000430180	0	Promoter (<=1kb)	0.095	0.564	1.188	0.040243	0.00860608
pa22003	chr7:30811006-30811403	398	ENSG00000106125	ENST00000265299	0	Promoter (<=1kb)	0.095	0.514	1.49	0.0126339	0.0391476
pa22068	chr7:39661904-39664589	2686	ENSG00000006451	ENST00000005257	0	Promoter (<=1kb)	0.095	0.611	1.356	0.0149334	0.00951232
pa2212	chr1:209848423-209849664	1242	ENSG00000123689	ENST00000367029	0	Promoter (<=1kb)	0.095	0.423	1.36	0.00510877	0.00153649
pa22147	chr7:45614610-45615596	987	ENSG00000164742	ENST00000297323	489	Promoter (<=1kb)	0.095	0.419	1.175	0.0362194	0.00478969
pa22257	chr7:69064828-69066568	1741	ENSG00000158321	ENST00000403018	231	Promoter (<=1kb)	0.095	0.587	1.304	0.0131811	0.00912576
pa2226	chr1:211500455-211501496	1042	ENSG00000082512	ENST00000261464	276	Promoter (<=1kb)	0.095	0.391	0.945	0.0437387	0.00137125
pa22330	chr7:75624024-75624592	569	ENSG00000189077	ENST00000338761	-47	Promoter (<=1kb)	0.095	0.472	1.387	0.0141536	0.0233085
pa22383	chr7:84815004-84816050	1047	ENSG00000153993	ENST00000444867	121	Promoter (<=1kb)	0.095	0.547	1.396	0.00602	0.0238747
pa22397	chr7:86974910-86975396	487	ENSG00000005469	ENST00000419147	0	Promoter (<=1kb)	0.095	0.452	1.274	0.0145863	0.00905372
pa22401	chr7:87256927-87257554	628	ENSG00000105784	ENST00000497788	0	Promoter (<=1kb)	0.095	0.5	1.312	0.0266765	0.0269523
pa22475	chr7:96652958-96654624	1667	ENSG00000105880	ENST00000222598	0	Promoter (<=1kb)	0.095	0.479	1.246	0.0278029	0.00685406
pa22484	chr7:97911435-97912510	1076	ENSG00000164713	ENST00000491463	0	Promoter (<=1kb)	0.095	0.494	1.128	0.0141717	0.000776569
pa22486	chr7:98476375-98477262	888	ENSG00000196367	ENST00000359863	262	Promoter (<=1kb)	0.095	0.433	0.939	0.0485211	0.000563608
pa22540	chr7:100074832-100077481	2650	ENSG00000166925	ENST00000496728	0	Promoter (<=1kb)	0.095	0.571	1.203	0.0134801	0.00317905
pa22541	chr7:100081690-100082720	1031	ENSG00000166924	ENST00000423930	140	Promoter (<=1kb)	0.095	0.5	1.441	0.0146737	0.0358833
pa22566	chr7:100798168-100798841	674	ENSG00000106367	ENST00000429457	362	Promoter (<=1kb)	0.095	0.507	1.371	0.0184231	0.0202603
pa22628	chr7:105318734-105319888	1155	ENSG00000146776	ENST00000477775	0	Promoter (<=1kb)	0.095	0.291	1.083	0.00850423	0.000369578
pa22655	chr7:107641740-107643791	2052	ENSG00000091136	ENST00000393561	0	Promoter (<=1kb)	0.095	0.546	1.355	0.0173178	0.0272138
pa22766	chr7:127227461-127228258	798	ENSG00000004059	ENST00000000233	-141	Promoter (<=1kb)	0.095	0.339	0.981	0.0173757	0.000524614
pa22768	chr7:127291018-127291521	504	ENSG00000240790	ENST00000490314	545	Promoter (<=1kb)	0.095	0.313	1.569	0.0123097	0.0146449
pa22772	chr7:127669659-127671101	1443	ENSG00000128594	ENST00000494115	0	Promoter (<=1kb)	0.095	0.519	1.452	0.0100744	0.0121555
pa22773	chr7:127672779-127673387	609	ENSG00000128594	ENST00000476782	-619	Promoter (<=1kb)	0.095	0.484	1.262	0.0390237	0.0329585
pa228	chr1:19637847-19638434	588	ENSG00000053371	ENST00000489286	0	Promoter (<=1kb)	0.095	0.489	1.315	0.0353113	0.0458009
pa22881	chr7:139026087-139026573	487	ENSG00000269955	ENST00000541515	0	Promoter (<=1kb)	0.095	0.589	1.229	0.0469408	0.0346313
pa22913	chr7:142552912-142554348	1437	ENSG00000106123	ENST00000425995	7	Promoter (<=1kb)	0.095	0.461	1.381	0.00591376	0.00186643
pa22921	chr7:143078865-143079912	1048	ENSG00000159840	ENST00000392910	0	Promoter (<=1kb)	0.095	0.496	1.321	0.017981	0.00526591
pa22979	chr7:150019634-150020404	771	ENSG00000106526	ENST00000477367	0	Promoter (<=1kb)	0.095	0.273	1.126	0.004374	0.000543284
pa23003	chr7:150753509-150755061	1553	ENSG00000164885	ENST00000297518	0	Promoter (<=1kb)	0.095	0.535	1.46	0.00240354	0.00387468
pa23008	chr7:150780754-150781121	368	ENSG00000164897	ENST00000297533	-121	Promoter (<=1kb)	0.095	0.277	0.995	0.0293768	0.00265421
pa23062	chr8:182972-183222	251	ENSG00000272812	ENST00000609090	0	Promoter (<=1kb)	0.095	0.36	1.579	0.000860058	0.00127561
pa23063	chr8:355970-356499	530	ENSG00000147364	ENST00000518240	0	Promoter (<=1kb)	0.095	0.418	1.202	0.0258953	0.00880632
pa23076	chr8:4849217-4851591	2375	ENSG00000183117	ENST00000537824	347	Promoter (<=1kb)	0.095	0.421	0.946	0.0224495	1.40776e-05
pa23091	chr8:8243014-8243922	909	ENSG00000182319	ENST00000520004	86	Promoter (<=1kb)	0.095	0.401	1.035	0.0102083	0.000171775
pa23112	chr8:9758423-9760323	1901	ENSG00000253230	ENST00000518557	0	Promoter (<=1kb)	0.095	0.443	1.205	0.0259098	0.00319963
pa23209	chr8:21645584-21646486	903	ENSG00000168546	ENST00000524240	0	Promoter (<=1kb)	0.095	0.405	1.175	0.0141491	0.000675208
pa23225	chr8:22086547-22090478	3932	ENSG00000168490	ENST00000321613	0	Promoter (<=1kb)	0.095	0.465	1.258	0.0318173	0.00530434
pa23261	chr8:24813517-24814174	658	ENSG00000272157	ENST00000607735	0	Promoter (<=1kb)	0.095	0.303	0.97	0.0207759	0.000470756
pa2327	chr1:223535660-223537550	1891	ENSG00000143502	ENST00000343846	0	Promoter (<=1kb)	0.095	0.442	0.943	0.0458008	0.000582466
pa23289	chr8:27182749-27183710	962	ENSG00000120899	ENST00000521164	0	Promoter (<=1kb)	0.095	0.422	1.042	0.0471578	0.00131087
pa23291	chr8:27467248-27468977	1730	ENSG00000120885	ENST00000405140	0	Promoter (<=1kb)	0.095	0.363	1.049	0.0456981	0.000813268
pa23292	chr8:27468990-27472418	3429	ENSG00000120885	ENST00000546343	0	Promoter (<=1kb)	0.095	0.454	0.962	0.0485514	3.86452e-05
pa23438	chr8:42994445-42995445	1001	ENSG00000165102	ENST00000458501	-111	Promoter (<=1kb)	0.095	0.457	1.385	0.0155124	0.0185943
pa2347	chr1:224804091-224805188	1098	ENSG00000143786	ENST00000272133	96	Promoter (<=1kb)	0.095	0.365	1.126	0.0330411	0.00191814
pa235	chr1:19971879-19972272	394	ENSG00000158747	ENST00000439278	0	Promoter (<=1kb)	0.095	0.388	1.935	0.0035531	0.0267681
pa23685	chr8:89339810-89341377	1568	ENSG00000156103	ENST00000522726	0	Promoter (<=1kb)	0.095	0.585	1.249	0.0435332	0.032186
pa23716	chr8:94507459-94508672	1214	ENSG00000222416	ENST00000410484	53954	Intron (ENST00000501400/ENSG00000246662, intron 7 of 10)	0.095	0.46	1.364	0.0259573	0.0387878
pa23824	chr8:104512721-104513083	363	ENSG00000176406	ENST00000504942	0	Promoter (<=1kb)	0.095	0.343	1.205	0.0365189	0.0140358
pa23865	chr8:110986038-110988010	1973	ENSG00000164794	ENST00000297404	0	Promoter (<=1kb)	0.095	0.381	0.916	0.0248438	7.0051e-05
pa2396	chr1:228297288-228298219	932	ENSG00000162910	ENST00000430433	-275	Promoter (<=1kb)	0.095	0.481	1.141	0.041822	0.00938827
pa23997	chr8:139506931-139509015	2085	ENSG00000147724	ENST00000395297	50	Promoter (<=1kb)	0.095	0.43	1.112	0.0197508	0.000338233
pa24019	chr8:142317036-142317657	622	ENSG00000022567	ENST00000521804	734	Promoter (<=1kb)	0.095	0.413	1.797	0.011438	0.0235776
pa24020	chr8:143483194-143484116	923	ENSG00000171045	ENST00000520462	133	Promoter (<=1kb)	0.095	0.479	1.678	0.00419581	0.0389802
pa24022	chr8:143531922-143532995	1074	ENSG00000181790	ENST00000521208	882	Promoter (<=1kb)	0.095	0.324	1.043	0.0117744	0.000172978
pa24031	chr8:144099173-144099604	432	ENSG00000160932	ENST00000517503	0	Promoter (<=1kb)	0.095	0.193	0.857	0.037329	0.00134081
pa24034	chr8:144361050-144361441	392	ENSG00000253716	ENST00000523031	1578	Promoter (1-2kb)	0.095	0.232	1.714	0.0012507	0.00384542
pa2406	chr1:228633269-228634138	870	ENSG00000230841	ENST00000450202	3184	Distal Intergenic	0.095	0.347	0.957	0.0266765	0.00387103
pa24060	chr8:145150402-145151170	769	ENSG00000179091	ENST00000528618	13	Promoter (<=1kb)	0.095	0.472	1.28	0.0141953	0.0104813
pa24061	chr8:145157868-145158234	367	ENSG00000179526	ENST00000531375	425	Promoter (<=1kb)	0.095	0.325	1.05	0.048362	0.00432306
pa2408	chr1:228645622-228646339	718	ENSG00000196890	ENST00000369160	0	Promoter (<=1kb)	0.095	0.536	1.416	0.00672769	0.0202427
pa24083	chr8:145925067-145926404	1338	ENSG00000255085	ENST00000524514	0	Promoter (<=1kb)	0.095	0.438	1.412	0.00188307	0.00179975
pa24122	chr9:2842661-2843579	919	ENSG00000080608	ENST00000397885	662	Promoter (<=1kb)	0.095	0.317	1.128	0.000959914	2.56225e-05
pa24311	chr9:34521653-34522853	1201	ENSG00000230729	ENST00000439960	128	Promoter (<=1kb)	0.095	0.427	1.178	0.0137189	0.00229684
pa24317	chr9:34636641-34637697	1057	ENSG00000147955	ENST00000497006	0	Promoter (<=1kb)	0.095	0.433	1.108	0.0168657	0.00101053
pa24345	chr9:35647015-35647793	779	ENSG00000137101	ENST00000465754	-208	Promoter (<=1kb)	0.095	0.368	1.073	0.0485514	0.00435107
pa24353	chr9:35732127-35733079	953	ENSG00000107175	ENST00000353704	0	Promoter (<=1kb)	0.095	0.572	1.189	0.0388549	0.0176561
pa24356	chr9:35749313-35750069	757	ENSG00000070610	ENST00000545786	0	Promoter (<=1kb)	0.095	0.555	1.404	0.0118731	0.0168242
pa24358	chr9:35757095-35758242	1148	ENSG00000228843	ENST00000425499	0	Promoter (<=1kb)	0.095	0.405	0.992	0.0491128	0.000884234
pa24369	chr9:36257590-36258265	676	ENSG00000159921	ENST00000447283	61	Promoter (<=1kb)	0.095	0.344	1.201	0.00295485	0.000391266
pa24385	chr9:37484995-37487031	2037	ENSG00000137054	ENST00000377798	0	Promoter (<=1kb)	0.095	0.507	1.179	0.0136354	0.00158012
pa24404	chr9:38423139-38424009	871	ENSG00000137142	ENST00000377694	435	Promoter (<=1kb)	0.095	0.14	1.441	0.0007413	6.48096e-05
pa24570	chr9:91002021-91003118	1098	ENSG00000106723	ENST00000375859	-216	Promoter (<=1kb)	0.095	0.591	1.262	0.0269645	0.0227125
pa24599	chr9:95524707-95526316	1610	ENSG00000185963	ENST00000356884	778	Promoter (<=1kb)	0.095	0.505	1.357	0.0156646	0.0041309
pa24748	chr9:110227469-110228010	542	ENSG00000213558	ENST00000444648	-6882	Distal Intergenic	0.095	0.414	1.393	0.0304343	0.0297303
pa24752	chr9:111695046-111696266	1221	ENSG00000070061	ENST00000537196	0	Promoter (<=1kb)	0.095	0.546	1.113	0.0401634	0.00244907
pa24838	chr9:122131836-122132431	596	ENSG00000078725	ENST00000265922	-91	Promoter (<=1kb)	0.095	0.412	1.375	0.0324357	0.0232139
pa24843	chr9:123477653-123478034	382	ENSG00000106780	ENST00000373930	-905	Promoter (<=1kb)	0.095	0.267	1.69	0.0199766	0.0357652
pa24847	chr9:123605498-123606610	1113	ENSG00000226752	ENST00000458394	0	Promoter (<=1kb)	0.095	0.486	1.133	0.033392	0.00583331
pa24862	chr9:124462007-124463907	1901	ENSG00000136848	ENST00000373782	358	Promoter (<=1kb)	0.095	0.5	1.466	0.0132399	0.0118355
pa24877	chr9:126030153-126030412	260	ENSG00000165209	ENST00000348403	431	Promoter (<=1kb)	0.095	0.391	1.11	0.0342965	0.00523313
pa24891	chr9:127623135-127624014	880	ENSG00000136942	ENST00000373570	180	Promoter (<=1kb)	0.095	0.469	1.373	0.0141442	0.0178651
pa24936	chr9:130478257-130478841	585	ENSG00000167094	ENST00000373289	0	Promoter (<=1kb)	0.095	0.262	0.939	0.00489296	6.32125e-05
pa24937	chr9:130496253-130497523	1271	ENSG00000160404	ENST00000463256	31	Promoter (<=1kb)	0.095	0.381	1.161	0.00534894	0.000420154
pa24943	chr9:130660414-130661422	1009	ENSG00000160408	ENST00000291839	-123	Promoter (<=1kb)	0.095	0.39	1.126	0.005391	0.00028756
pa25006	chr9:131798899-131799934	1036	ENSG00000148343	ENST00000477088	0	Promoter (<=1kb)	0.095	0.537	1.496	0.00220563	0.00539158
pa25032	chr9:132935351-132936629	1279	ENSG00000107130	ENST00000372398	494	Promoter (<=1kb)	0.095	0.354	1.386	0.00119483	5.97119e-05
pa25081	chr9:136215455-136216057	603	ENSG00000148303	ENST00000485706	0	Promoter (<=1kb)	0.095	0.406	1.38	0.00436189	0.00326783
pa25089	chr9:136342944-136344181	1238	ENSG00000160326	ENST00000414172	16	Promoter (<=1kb)	0.095	0.464	1.144	0.0234928	0.00207207
pa25099	chr9:137967844-137968606	763	ENSG00000130558	ENST00000371801	332	Promoter (<=1kb)	0.095	0.433	1.423	0.00981328	0.00276392
pa25111	chr9:138799969-138800706	738	ENSG00000238058	ENST00000423793	311	Promoter (<=1kb)	0.095	0.437	1.302	0.0218385	0.00736323
pa25117	chr9:139222651-139223110	460	ENSG00000160360	ENST00000440944	719	Promoter (<=1kb)	0.095	0.356	1.095	0.0457061	0.00839374
pa25122	chr9:139332734-139333564	831	ENSG00000148384	ENST00000371712	710	Promoter (<=1kb)	0.095	0.357	1.134	0.0422316	0.0130415
pa25127	chr9:139621057-139621660	604	ENSG00000233016	ENST00000391185	0	Promoter (<=1kb)	0.095	0.124	0.598	0.034353	2.38091e-05
pa25144	chr9:140034071-140034808	738	ENSG00000176884	ENST00000371560	138	Promoter (<=1kb)	0.095	0.342	1.356	0.0299932	0.00256257
pa25248	chrX:21392603-21395012	2410	ENSG00000149970	ENST00000379510	0	Promoter (<=1kb)	0.095	0.441	0.95	0.0351633	3.73014e-05
pa25267	chrX:24665328-24666077	750	ENSG00000102230	ENST00000379144	0	Promoter (<=1kb)	0.095	0.47	1.741	0.00497348	0.0418818
pa25326	chrX:43740451-43741316	866	ENSG00000069535	ENST00000468431	233	Promoter (<=1kb)	0.095	0.138	0.936	0.0277396	0.00116434
pa25333	chrX:45709536-45710654	1119	ENSG00000231566	ENST00000414772	0	Promoter (<=1kb)	0.095	0.518	1.475	0.016969	0.0283054
pa25338	chrX:46616894-46617540	647	ENSG00000065923	ENST00000328306	950	Promoter (<=1kb)	0.095	0.369	1.411	0.03111	0.0324441
pa25359	chrX:47477010-47477940	931	ENSG00000008056	ENST00000295987	1312	Promoter (1-2kb)	0.095	0.353	1.211	0.0278485	0.00396912
pa25385	chrX:48767874-48769608	1735	ENSG00000102100	ENST00000247138	0	Promoter (<=1kb)	0.095	0.549	1.149	0.041019	0.00901733
pa25431	chrX:53346038-53349714	3677	ENSG00000124313	ENST00000396435	808	Promoter (<=1kb)	0.095	0.554	1.488	0.00992703	0.00990532
pa25620	chrX:101771829-101772368	540	ENSG00000158164	ENST00000289373	-117	Promoter (<=1kb)	0.095	0.392	1.2	0.0139577	0.0121567
pa25780	chrX:132090929-132091386	458	ENSG00000171004	ENST00000370833	0	Promoter (<=1kb)	0.095	0.39	1.277	0.0177324	0.00702707
pa25798	chrX:134166326-134167704	1379	ENSG00000134590	ENST00000257013	0	Promoter (<=1kb)	0.095	0.583	1.234	0.039946	0.0245597
pa25809	chrX:134556491-134556980	490	ENSG00000178947	ENST00000417443	623	Promoter (<=1kb)	0.095	0.433	1.346	0.0484112	0.0330675
pa25849	chrX:148585533-148586317	785	ENSG00000010404	ENST00000464251	0	Promoter (<=1kb)	0.095	0.341	1.049	0.0108198	0.000138953
pa25879	chrX:153234055-153235631	1577	ENSG00000235802	ENST00000438219	0	Promoter (<=1kb)	0.095	0.464	1.288	0.0454425	0.0143905
pa25895	chrX:153706278-153706909	632	ENSG00000196976	ENST00000407062	359	Promoter (<=1kb)	0.095	0.305	1.528	0.00284438	0.00365087
pa25910	chrX:154299675-154300754	1080	ENSG00000185515	ENST00000340647	0	Promoter (<=1kb)	0.095	0.549	1.273	0.0459229	0.0333166
pa2731	chr10:16561153-16561982	830	ENSG00000165985	ENST00000298943	2022	Promoter (2-3kb)	0.095	0.346	1.34	0.00897886	0.00248674
pa284	chr1:24117828-24118668	841	ENSG00000011009	ENST00000492577	0	Promoter (<=1kb)	0.095	0.478	1.216	0.011438	0.00129804
pa2923	chr10:44068650-44069736	1087	ENSG00000196793	ENST00000374446	296	Promoter (<=1kb)	0.095	0.452	1.258	0.00904052	0.00214017
pa2959	chr10:50746123-50746881	759	ENSG00000225830	ENST00000355832	191	Promoter (<=1kb)	0.095	0.491	1.223	0.0278104	0.0142176
pa3029	chr10:63211644-63213562	1919	ENSG00000196932	ENST00000503886	0	Promoter (<=1kb)	0.095	0.514	1.205	0.0240881	0.00364182
pa3103	chr10:71078714-71080379	1666	ENSG00000156515	ENST00000493591	0	Promoter (<=1kb)	0.095	0.54	1.234	0.0105081	0.00162764
pa3122	chr10:73079159-73079930	772	ENSG00000198246	ENST00000479577	120	Promoter (<=1kb)	0.095	0.432	1.459	0.00686083	0.0114147
pa3134	chr10:74032375-74033492	1118	ENSG00000168209	ENST00000307365	-186	Promoter (<=1kb)	0.095	0.521	1.216	0.0395265	0.0265256
pa3135	chr10:74033692-74036430	2739	ENSG00000168209	ENST00000471240	0	Promoter (<=1kb)	0.095	0.551	1.427	0.00428724	0.00340392
pa3175	chr10:75633022-75633455	434	ENSG00000148660	ENST00000305762	764	Promoter (<=1kb)	0.095	0.384	1.188	0.033116	0.00421923
pa3180	chr10:75758231-75758735	505	ENSG00000035403	ENST00000417648	357	Promoter (<=1kb)	0.095	0.448	1.432	0.00497348	0.003
pa319	chr1:25944619-25946913	2295	ENSG00000117643	ENST00000263979	278	Promoter (<=1kb)	0.095	0.336	0.954	0.0200846	1.38497e-05
pa3220	chr10:81963912-81964714	803	ENSG00000122359	ENST00000535999	0	Promoter (<=1kb)	0.095	0.406	1.241	0.0315729	0.00583004
pa328	chr1:26347971-26350218	2248	ENSG00000158008	ENST00000374280	0	Promoter (<=1kb)	0.095	0.365	1.268	0.00427362	8.87049e-05
pa330	chr1:26361037-26361877	841	ENSG00000158008	ENST00000470037	2416	Promoter (2-3kb)	0.095	0.272	0.965	0.0123055	7.57955e-05
pa3359	chr10:98944385-98945442	1058	ENSG00000187122	ENST00000314867	0	Promoter (<=1kb)	0.095	0.395	1.09	0.0401755	0.00263953
pa3425	chr10:102792732-102793298	567	ENSG00000107819	ENST00000489434	495	Promoter (<=1kb)	0.095	0.4	1.422	0.0272625	0.0226699
pa344	chr1:26757883-26758685	803	ENSG00000117682	ENST00000434391	-88	Promoter (<=1kb)	0.095	0.354	0.819	0.04216	3.68193e-05
pa3448	chr10:103876894-103879499	2606	ENSG00000198728	ENST00000490751	706	Promoter (<=1kb)	0.095	0.482	1.299	0.00768916	0.00170684
pa3460	chr10:104154974-104155524	551	ENSG00000077150	ENST00000471698	0	Promoter (<=1kb)	0.095	0.369	1.196	0.0117123	0.00130563
pa3463	chr10:104177626-104179398	1773	ENSG00000059915	ENST00000020673	0	Promoter (<=1kb)	0.095	0.422	1.406	0.00981104	0.00713069
pa3466	chr10:104191201-104192663	1463	ENSG00000107874	ENST00000369937	0	Promoter (<=1kb)	0.095	0.595	1.401	0.00457632	0.0234929
pa3473	chr10:104263711-104265033	1323	ENSG00000107882	ENST00000369902	0	Promoter (<=1kb)	0.095	0.477	1.124	0.00516092	0.000253844
pa3487	chr10:105037534-105038997	1464	ENSG00000148798	ENST00000369849	614	Promoter (<=1kb)	0.095	0.347	0.976	0.0138355	6.65947e-05
pa3494	chr10:105211419-105212286	868	ENSG00000138172	ENST00000369788	0	Promoter (<=1kb)	0.095	0.553	1.326	0.0319973	0.0429524
pa350	chr1:26856624-26857279	656	ENSG00000117676	ENST00000374166	355	Promoter (<=1kb)	0.095	0.417	1.157	0.036288	0.00457744
pa3547	chr10:112402725-112403623	899	ENSG00000223302	ENST00000411370	-182	Promoter (<=1kb)	0.095	0.337	1.262	0.00533806	0.0010105
pa3566	chr10:115440000-115440594	595	ENSG00000165806	ENST00000369315	301	Promoter (<=1kb)	0.095	0.458	1.741	0.0107575	0.0377165
pa3645	chr10:123923472-123924352	881	ENSG00000138162	ENST00000260733	113	Promoter (<=1kb)	0.095	0.49	1.181	0.0437912	0.0097708
pa3694	chr10:133850547-133851338	792	ENSG00000176171	ENST00000368636	-55112	Distal Intergenic	0.095	0.492	1.382	0.0251128	0.0296297
pa3702	chr10:134900688-134901320	633	ENSG00000197177	ENST00000392607	-89	Promoter (<=1kb)	0.095	0.33	1.061	0.0476637	0.00421
pa3707	chr11:208080-208622	543	ENSG00000177963	ENST00000325207	0	Promoter (<=1kb)	0.095	0.481	1.067	0.0271187	0.000614745
pa3726	chr11:789030-789771	742	ENSG00000184524	ENST00000524587	342	Promoter (<=1kb)	0.095	0.354	1.287	0.0252121	0.0150503
pa3742	chr11:1783871-1785004	1134	ENSG00000229512	ENST00000446489	0	Promoter (<=1kb)	0.095	0.447	1.098	0.0450009	0.00702277
pa3758	chr11:3829123-3829778	656	ENSG00000148985	ENST00000465307	0	Promoter (<=1kb)	0.095	0.49	1.18	0.0441633	0.0144089
pa3763	chr11:3877208-3878231	1024	ENSG00000167323	ENST00000527651	0	Promoter (<=1kb)	0.095	0.432	1.065	0.036604	0.00147347
pa3776	chr11:6254896-6255881	986	ENSG00000051009	ENST00000449352	0	Promoter (<=1kb)	0.095	0.447	1.129	0.023761	0.00218054
pa3778	chr11:6279499-6280962	1464	ENSG00000110148	ENST00000334619	-4	Promoter (<=1kb)	0.095	0.515	1.602	0.00229234	0.0240567
pa3813	chr11:8103047-8103752	706	ENSG00000166402	ENST00000299506	138	Promoter (<=1kb)	0.095	0.314	1.016	0.0154302	0.000423563
pa3867	chr11:11641928-11643521	1594	ENSG00000110328	ENST00000526064	0	Promoter (<=1kb)	0.095	0.541	1.067	0.0461232	0.00250086
pa3870	chr11:12029244-12030055	812	ENSG00000050165	ENST00000450094	75	Promoter (<=1kb)	0.095	0.413	1.353	0.00903168	0.0139785
pa3899	chr11:16625603-16626671	1069	ENSG00000110693	ENST00000533658	867	Promoter (<=1kb)	0.095	0.52	1.275	0.038881	0.0317104
pa3901	chr11:16628625-16629768	1144	ENSG00000110693	ENST00000525835	0	Promoter (<=1kb)	0.095	0.436	1.096	0.0272816	0.00276736
pa3919	chr11:17757957-17759416	1460	ENSG00000129159	ENST00000379472	437	Promoter (<=1kb)	0.095	0.359	1.457	0.00625036	0.00143789
pa3920	chr11:17759559-17760043	485	ENSG00000129159	ENST00000379472	2039	Promoter (2-3kb)	0.095	0.332	1.521	0.0182108	0.0154506
pa4031	chr11:35160944-35161749	806	ENSG00000026508	ENST00000442151	91	Promoter (<=1kb)	0.095	0.435	1.239	0.0427195	0.0261545
pa4079	chr11:45684846-45686365	1520	ENSG00000175264	ENST00000531322	779	Promoter (<=1kb)	0.095	0.503	1.268	0.0398819	0.00790107
pa4093	chr11:46317299-46317924	626	ENSG00000157613	ENST00000534787	622	Promoter (<=1kb)	0.095	0.386	1.222	0.0112206	0.00334123
pa4102	chr11:46722359-46723406	1048	ENSG00000175213	ENST00000311764	0	Promoter (<=1kb)	0.095	0.622	1.414	0.00646758	0.0299118
pa4123	chr11:47430280-47431028	749	ENSG00000255197	ENST00000532943	0	Promoter (<=1kb)	0.095	0.5	1.272	0.0256013	0.0220963
pa4155	chr11:57335550-57336437	888	ENSG00000156587	ENST00000340573	0	Promoter (<=1kb)	0.095	0.426	1.21	0.011438	0.00391812
pa4157	chr11:57404950-57406622	1673	ENSG00000254602	ENST00000528466	0	Promoter (<=1kb)	0.095	0.602	1.233	0.044162	0.0268647
pa420	chr1:29214241-29214795	555	ENSG00000159023	ENST00000347529	557	Promoter (<=1kb)	0.095	0.422	1.443	0.0074715	0.00606992
pa4207	chr11:61158884-61160987	2104	ENSG00000187049	ENST00000515837	0	Promoter (<=1kb)	0.095	0.517	1.203	0.00320797	0.000515068
pa4210	chr11:61346090-61347886	1797	ENSG00000011347	ENST00000539008	406	Promoter (<=1kb)	0.095	0.407	1.272	0.0246848	0.00146662
pa4220	chr11:61582760-61584213	1454	ENSG00000134824	ENST00000257261	0	Promoter (<=1kb)	0.095	0.625	1.331	0.00902139	0.031464
pa4244	chr11:62432855-62433303	449	ENSG00000206597	ENST00000383870	0	Promoter (<=1kb)	0.095	0.571	1.233	0.0455948	0.0253354
pa4245	chr11:62433780-62434181	402	ENSG00000206597	ENST00000383870	886	Promoter (<=1kb)	0.095	0.193	1.297	0.006139	0.000491126
pa4249	chr11:62473881-62475749	1869	ENSG00000162188	ENST00000294117	0	Promoter (<=1kb)	0.095	0.358	0.963	0.0189203	2.97958e-05
pa4255	chr11:62520667-62521818	1152	ENSG00000185670	ENST00000394807	0	Promoter (<=1kb)	0.095	0.559	1.305	0.0192349	0.0185714
pa4271	chr11:62623393-62624363	971	ENSG00000168003	ENST00000377892	0	Promoter (<=1kb)	0.095	0.484	1.337	0.00579982	0.00292362
pa4275	chr11:62685415-62689628	4214	ENSG00000168539	ENST00000306960	0	Promoter (<=1kb)	0.095	0.513	1.371	0.0284128	0.00139953
pa4307	chr11:64002506-64002890	385	ENSG00000173511	ENST00000426086	214	Promoter (<=1kb)	0.095	0.309	1.4	0.012038	0.0068243
pa4312	chr11:64012949-64014099	1151	ENSG00000173457	ENST00000392210	0	Promoter (<=1kb)	0.095	0.461	1.69	0.00458431	0.00839586
pa4326	chr11:64126826-64127685	860	ENSG00000162302	ENST00000530504	70	Promoter (<=1kb)	0.095	0.555	1.322	0.010963	0.0187464
pa4328	chr11:64216381-64216938	558	ENSG00000181908	ENST00000316124	0	Promoter (<=1kb)	0.095	0.418	1.39	0.0248554	0.0325477
pa4333	chr11:64408927-64410181	1255	ENSG00000110076	ENST00000423049	0	Promoter (<=1kb)	0.095	0.388	1.208	0.0177686	0.00192551
pa4339	chr11:64569667-64570417	751	ENSG00000168067	ENST00000482314	65	Promoter (<=1kb)	0.095	0.416	1.274	0.0298827	0.0209491
pa4344	chr11:64644676-64646177	1502	ENSG00000110047	ENST00000421510	0	Promoter (<=1kb)	0.095	0.574	1.199	0.0186776	0.00548852
pa4349	chr11:64691685-64693662	1978	ENSG00000068971	ENST00000164133	0	Promoter (<=1kb)	0.095	0.591	1.397	0.00470592	0.00876311
pa4358	chr11:64880175-64880904	730	ENSG00000149809	ENST00000529233	0	Promoter (<=1kb)	0.095	0.36	1.435	0.00109614	0.000884234
pa4362	chr11:64900529-64901788	1260	ENSG00000162298	ENST00000531018	0	Promoter (<=1kb)	0.095	0.557	1.204	0.0328394	0.0100338
pa4413	chr11:65658540-65660843	2304	ENSG00000175602	ENST00000312579	665	Promoter (<=1kb)	0.095	0.449	0.941	0.0464393	0.000175657
pa4422	chr11:65838358-65839253	896	ENSG00000175115	ENST00000320580	433	Promoter (<=1kb)	0.095	0.444	1.272	0.00804143	0.00169772
pa4463	chr11:66512301-66513392	1092	ENSG00000173715	ENST00000532565	0	Promoter (<=1kb)	0.095	0.461	1.225	0.00553323	0.00139124
pa4466	chr11:66611179-66611950	772	ENSG00000173653	ENST00000525356	0	Promoter (<=1kb)	0.095	0.487	1.14	0.0349847	0.00417276
pa4475	chr11:67034623-67035455	833	ENSG00000173020	ENST00000526285	671	Promoter (<=1kb)	0.095	0.534	1.303	0.0364927	0.0283031
pa4492	chr11:67210104-67210672	569	ENSG00000172725	ENST00000537042	255	Promoter (<=1kb)	0.095	0.304	1.147	0.0239054	0.0128741
pa4501	chr11:67274718-67275827	1110	ENSG00000167797	ENST00000531178	0	Promoter (<=1kb)	0.095	0.556	1.366	0.0118191	0.0321134
pa453	chr1:32671125-32671940	816	ENSG00000160051	ENST00000537469	0	Promoter (<=1kb)	0.095	0.374	0.879	0.0199766	2.92265e-05
pa4566	chr11:72350095-72352444	2350	ENSG00000186642	ENST00000536308	1011	Promoter (1-2kb)	0.095	0.321	1.353	0.00167719	6.38398e-05
pa4568	chr11:72384034-72385617	1584	ENSG00000186642	ENST00000334456	0	Promoter (<=1kb)	0.095	0.488	1.504	0.0205705	0.0101222
pa4574	chr11:72525556-72526562	1007	ENSG00000168010	ENST00000540567	79	Promoter (<=1kb)	0.095	0.511	1.138	0.0210252	0.00256257
pa4577	chr11:73054184-73055481	1298	ENSG00000110237	ENST00000536170	143	Promoter (<=1kb)	0.095	0.338	1.159	0.0158412	0.000282809
pa4613	chr11:75479995-75480617	623	ENSG00000062282	ENST00000604733	0	Promoter (<=1kb)	0.095	0.322	1.278	0.0067756	0.0030915
pa4645	chr11:77898445-77899755	1311	ENSG00000188997	ENST00000526208	0	Promoter (<=1kb)	0.095	0.492	1.309	0.0110729	0.00945286
pa4707	chr11:87908697-87909119	423	ENSG00000123892	ENST00000243662	-62	Promoter (<=1kb)	0.095	0.232	0.874	0.0285597	0.000854663
pa471	chr1:33219915-33221369	1455	ENSG00000162522	ENST00000373481	293	Promoter (<=1kb)	0.095	0.514	1.386	0.0296498	0.0104239
pa4716	chr11:91958272-91959853	1582	ENSG00000242248	ENST00000497708	64000	Distal Intergenic	0.095	0.531	1.238	0.0464951	0.0175658
pa4729	chr11:93862274-93863422	1149	ENSG00000110218	ENST00000436171	179	Promoter (<=1kb)	0.095	0.553	1.232	0.0464951	0.0341224
pa4735	chr11:94474396-94474868	473	ENSG00000255929	ENST00000537874	-875	Promoter (<=1kb)	0.095	0.373	1.296	0.0247681	0.0115721
pa4822	chr11:109293009-109294389	1381	ENSG00000185742	ENST00000327419	163	Promoter (<=1kb)	0.095	0.39	0.907	0.0416	0.000493307
pa4883	chr11:116661943-116662726	784	ENSG00000110243	ENST00000227665	0	Promoter (<=1kb)	0.095	0.154	1.373	0.00171193	0.00132031
pa4895	chr11:117185715-117186403	689	ENSG00000186318	ENST00000514464	108	Promoter (<=1kb)	0.095	0.357	1.158	0.00343762	8.32688e-05
pa4906	chr11:118023008-118023455	448	ENSG00000177098	ENST00000324727	80	Promoter (<=1kb)	0.095	0.258	1.505	0.00419581	0.00317229
pa4907	chr11:118045786-118047532	1747	ENSG00000149575	ENST00000278947	0	Promoter (<=1kb)	0.095	0.488	1.144	0.0142158	0.000211796
pa4915	chr11:118401990-118402472	483	ENSG00000149582	ENST00000527267	0	Promoter (<=1kb)	0.095	0.351	1.283	0.0100744	0.0023009
pa4919	chr11:118491922-118493144	1223	ENSG00000019144	ENST00000526374	0	Promoter (<=1kb)	0.095	0.419	1.298	0.00475116	0.00134323
pa4923	chr11:118793309-118796205	2897	ENSG00000110375	ENST00000534788	0	Promoter (<=1kb)	0.095	0.614	1.544	0.0085029	0.0199195
pa495	chr1:35389989-35391655	1667	ENSG00000116544	ENST00000495979	0	Promoter (<=1kb)	0.095	0.357	1.041	0.0467581	0.00151333
pa4950	chr11:119233489-119234580	1092	ENSG00000036672	ENST00000532613	44	Promoter (<=1kb)	0.095	0.459	1.617	0.0161035	0.0305873
pa4988	chr11:122527386-122527958	573	ENSG00000154127	ENST00000525711	953	Promoter (<=1kb)	0.095	0.454	1.505	0.00856157	0.0165161
pa5073	chr11:130318211-130320086	1876	ENSG00000166106	ENST00000299164	0	Promoter (<=1kb)	0.095	0.471	1.276	0.00530437	0.00583537
pa5083	chr11:131780815-131782285	1471	ENSG00000182667	ENST00000374786	0	Promoter (<=1kb)	0.095	0.455	1.259	0.0126251	0.00699915
pa5087	chr11:133401654-133402575	922	ENSG00000183715	ENST00000524381	0	Promoter (<=1kb)	0.095	0.414	1.543	0.00257968	0.000550379
pa5120	chr12:1929245-1931598	2354	ENSG00000166159	ENST00000543818	0	Promoter (<=1kb)	0.095	0.362	1.436	0.0111713	0.00308555
pa5141	chr12:3600538-3603224	2687	ENSG00000111218	ENST00000543701	113	Promoter (<=1kb)	0.095	0.483	1.142	0.0446745	0.001004
pa5145	chr12:4382875-4384241	1367	ENSG00000118971	ENST00000261254	0	Promoter (<=1kb)	0.095	0.536	1.233	0.0121041	0.00503467
pa5156	chr12:5018194-5019687	1494	ENSG00000111262	ENST00000382545	0	Promoter (<=1kb)	0.095	0.504	1.146	0.0402708	0.0190637
pa5157	chr12:5019692-5020607	916	ENSG00000111262	ENST00000543874	149	Promoter (<=1kb)	0.095	0.516	1.418	0.00763486	0.0344024
pa5186	chr12:6876251-6877694	1444	ENSG00000089693	ENST00000539187	0	Promoter (<=1kb)	0.095	0.434	1.003	0.0328394	0.000201189
pa5188	chr12:6931506-6932555	1050	ENSG00000250510	ENST00000382315	472	Promoter (<=1kb)	0.095	0.379	1.072	0.0323778	0.00267425
pa5200	chr12:7024347-7025294	948	ENSG00000111674	ENST00000535366	0	Promoter (<=1kb)	0.095	0.455	1.761	0.0079703	0.0120544
pa5204	chr12:7053376-7054298	923	ENSG00000272173	ENST00000607421	0	Promoter (<=1kb)	0.095	0.504	1.207	0.0119431	0.00282151
pa5208	chr12:7124688-7126146	1459	ENSG00000111684	ENST00000535479	0	Promoter (<=1kb)	0.095	0.575	1.222	0.0137189	0.00542955
pa5212	chr12:7281930-7283397	1468	ENSG00000139182	ENST00000541953	0	Promoter (<=1kb)	0.095	0.438	1.11	0.00532083	0.000186958
pa530	chr1:36850193-36851140	948	ENSG00000196182	ENST00000460017	337	Promoter (<=1kb)	0.095	0.428	0.989	0.0469541	0.000345488
pa5378	chr12:27933502-27934473	972	ENSG00000087448	ENST00000543254	0	Promoter (<=1kb)	0.095	0.423	0.923	0.0286535	7.21227e-05
pa5473	chr12:46659997-46663908	3912	ENSG00000111371	ENST00000398637	0	Promoter (<=1kb)	0.095	0.618	1.245	0.0208368	0.0235354
pa5485	chr12:48151423-48152626	1204	ENSG00000079337	ENST00000405493	0	Promoter (<=1kb)	0.095	0.557	1.284	0.0195357	0.0396436
pa5511	chr12:49212777-49213819	1043	ENSG00000167535	ENST00000552812	0	Promoter (<=1kb)	0.095	0.43	1.65	0.0113905	0.0218512
pa5520	chr12:49363945-49365634	1690	ENSG00000169884	ENST00000301061	0	Promoter (<=1kb)	0.095	0.384	1.202	0.0227265	0.00110296
pa5521	chr12:49390881-49391992	1112	ENSG00000257913	ENST00000552933	-158	Promoter (<=1kb)	0.095	0.431	1.47	0.0179253	0.0302385
pa5522	chr12:49392445-49393041	597	ENSG00000181418	ENST00000421952	51	Promoter (<=1kb)	0.095	0.41	1.41	0.0398532	0.0163547
pa5543	chr12:49933177-49933613	437	ENSG00000135519	ENST00000257981	237	Promoter (<=1kb)	0.095	0.304	1.189	0.0270208	0.0113369
pa5604	chr12:52241451-52242105	655	ENSG00000259887	ENST00000562996	0	Promoter (<=1kb)	0.095	0.207	0.852	0.0233226	0.000321385
pa5629	chr12:53613042-53614157	1116	ENSG00000172819	ENST00000338561	0	Promoter (<=1kb)	0.095	0.404	1.271	0.0094672	0.00045412
pa5681	chr12:54943417-54945262	1846	ENSG00000123360	ENST00000550285	0	Promoter (<=1kb)	0.095	0.412	1.057	0.0250284	0.000266475
pa5683	chr12:54980959-54981836	878	ENSG00000135447	ENST00000547826	463	Promoter (<=1kb)	0.095	0.251	0.889	0.0392096	0.000238903
pa5753	chr12:57483231-57484208	978	ENSG00000166886	ENST00000554718	301	Promoter (<=1kb)	0.095	0.562	1.384	0.0401692	0.023016
pa5775	chr12:57943215-57945311	2097	ENSG00000155980	ENST00000455537	0	Promoter (<=1kb)	0.095	0.554	1.287	0.0123279	0.00559934
pa5781	chr12:58004050-58005301	1252	ENSG00000240771	ENST00000286494	0	Promoter (<=1kb)	0.095	0.381	1.181	0.0145928	0.00199903
pa5789	chr12:58130283-58131342	1060	ENSG00000135439	ENST00000328568	277	Promoter (<=1kb)	0.095	0.417	1.056	0.0497069	0.00482034
pa5903	chr12:75602519-75603679	1161	ENSG00000166006	ENST00000549446	0	Promoter (<=1kb)	0.095	0.46	1.115	0.0416	0.00343278
pa6002	chr12:94543861-94544390	530	ENSG00000136040	ENST00000546733	-218	Promoter (<=1kb)	0.095	0.273	0.991	0.0205311	0.000454484
pa6098	chr12:104696919-104698482	1564	ENSG00000255150	ENST00000527879	0	Promoter (<=1kb)	0.095	0.485	1.078	0.0376632	0.00273825
pa6138	chr12:108523648-108524831	1184	ENSG00000075035	ENST00000551638	65	Promoter (<=1kb)	0.095	0.431	1.074	0.0389198	0.000499945
pa6231	chr12:114403150-114404261	1112	ENSG00000122965	ENST00000545145	0	Promoter (<=1kb)	0.095	0.587	1.19	0.040462	0.010692
pa6236	chr12:116945823-116946272	450	ENSG00000258018	ENST00000552992	-9391	Distal Intergenic	0.095	0.179	0.855	0.0464951	0.00128786
pa6268	chr12:120031459-120033080	1622	ENSG00000224982	ENST00000453450	0	Promoter (<=1kb)	0.095	0.246	0.921	0.00847833	4.86063e-05
pa6318	chr12:121732967-121734198	1232	ENSG00000110931	ENST00000412367	291	Promoter (<=1kb)	0.095	0.566	1.53	0.00497348	0.020685
pa6346	chr12:122516946-122519197	2252	ENSG00000175727	ENST00000319080	318	Promoter (<=1kb)	0.095	0.621	1.266	0.0499287	0.0329714
pa64	chr1:6639292-6641313	2022	ENSG00000204859	ENST00000319084	0	Promoter (<=1kb)	0.095	0.545	1.355	0.0126841	0.018561
pa6423	chr12:125550213-125550988	776	ENSG00000081760	ENST00000261686	226	Promoter (<=1kb)	0.095	0.467	1.266	0.0238012	0.00839586
pa6425	chr12:125673419-125673950	532	ENSG00000139364	ENST00000418253	2037	Promoter (2-3kb)	0.095	0.354	1.213	0.0284631	0.0112799
pa6495	chr13:22242832-22244124	1293	ENSG00000102678	ENST00000382353	-1398	Promoter (1-2kb)	0.095	0.511	1.507	0.00157957	0.00630114
pa6614	chr13:36703388-36705041	1654	ENSG00000133083	ENST00000255448	402	Promoter (<=1kb)	0.095	0.514	1.257	0.0288112	0.00336456
pa6669	chr13:42621472-42622596	1125	ENSG00000102780	ENST00000337343	-293	Promoter (<=1kb)	0.095	0.345	0.822	0.042028	0.000182482
pa6691	chr13:45148247-45150641	2395	ENSG00000102804	ENST00000501704	0	Promoter (<=1kb)	0.095	0.527	1.145	0.0121968	0.000669631
pa6710	chr13:46960243-46961994	1752	ENSG00000102445	ENST00000378781	0	Promoter (<=1kb)	0.095	0.536	1.208	0.0324171	0.0255578
pa6744	chr13:50070494-50070881	388	ENSG00000136147	ENST00000357596	0	Promoter (<=1kb)	0.095	0.43	1.303	0.0465882	0.0495265
pa6895	chr13:96055981-96056742	762	ENSG00000271492	ENST00000604810	9678	Distal Intergenic	0.095	0.419	1.46	0.00755323	0.0109812
pa6986	chr13:110790876-110791339	464	ENSG00000187498	ENST00000467182	24498	Distal Intergenic	0.095	0.419	1.414	0.0372938	0.036906
pa7047	chr14:20937082-20939018	1937	ENSG00000198805	ENST00000553418	0	Promoter (<=1kb)	0.095	0.574	1.323	0.0395265	0.0429588
pa7121	chr14:24046921-24047454	534	ENSG00000092051	ENST00000553505	325	Promoter (<=1kb)	0.095	0.269	1.065	0.0114152	8.13116e-05
pa7158	chr14:24899522-24900269	748	ENSG00000139899	ENST00000555436	0	Promoter (<=1kb)	0.095	0.527	1.348	0.01922	0.0164625
pa717	chr1:46806815-46807475	661	ENSG00000117481	ENST00000471871	0	Promoter (<=1kb)	0.095	0.492	1.666	0.00619589	0.0260907
pa719	chr1:46908409-46908969	561	ENSG00000224863	ENST00000416581	6407	Exon (ENST00000446499/ENSG00000232022, exon 11 of 12)	0.095	0.175	0.93	0.0036404	3.54121e-05
pa7271	chr14:42075048-42075999	952	ENSG00000165379	ENST00000298119	-774	Promoter (<=1kb)	0.095	0.328	0.861	0.0201777	5.40269e-05
pa7288	chr14:48142864-48143880	1017	ENSG00000272781	ENST00000439988	119	Promoter (<=1kb)	0.095	0.508	1.065	0.0450162	0.00392912
pa743	chr1:50488475-50489594	1120	ENSG00000186094	ENST00000371839	0	Promoter (<=1kb)	0.095	0.502	1.216	0.0370875	0.0115644
pa7430	chr14:61788358-61789487	1130	ENSG00000027075	ENST00000332981	0	Promoter (<=1kb)	0.095	0.425	1.003	0.0408352	0.00183699
pa7439	chr14:62279589-62280562	974	ENSG00000258882	ENST00000554138	897	Promoter (<=1kb)	0.095	0.328	0.982	0.00664563	9.38116e-05
pa7478	chr14:65438206-65438478	273	ENSG00000139998	ENST00000436278	134	Promoter (<=1kb)	0.095	0.392	1.547	0.0341685	0.0373396
pa7508	chr14:68188826-68189857	1032	ENSG00000139988	ENST00000539142	0	Promoter (<=1kb)	0.095	0.339	1.194	0.00390707	0.000390711
pa7522	chr14:69727829-69728824	996	ENSG00000258520	ENST00000556316	-545	Promoter (<=1kb)	0.095	0.341	1.1	0.0227924	0.001758
pa7538	chr14:71107710-71108351	642	ENSG00000245466	ENST00000500016	0	Promoter (<=1kb)	0.095	0.309	1.234	0.0293768	0.00936832
pa7597	chr14:75388787-75389709	923	ENSG00000198208	ENST00000555009	0	Promoter (<=1kb)	0.095	0.368	1.038	0.0176044	0.000721405
pa7613	chr14:75981222-75982290	1069	ENSG00000156127	ENST00000286639	-6478	Distal Intergenic	0.095	0.392	1.383	0.0210228	0.0341224
pa7668	chr14:85994113-85999610	5498	ENSG00000185070	ENST00000330753	0	Promoter (<=1kb)	0.095	0.5	1.07	0.0418288	0.000120588
pa7688	chr14:89494089-89494508	420	ENSG00000258990	ENST00000557286	83059	Distal Intergenic	0.095	0.216	0.73	0.0480031	0.000390715
pa7697	chr14:90422397-90422847	451	ENSG00000042088	ENST00000553527	16	Promoter (<=1kb)	0.095	0.479	1.164	0.0464514	0.00986938
pa7712	chr14:90991635-90991978	344	ENSG00000259789	ENST00000567837	-33654	Distal Intergenic	0.095	0.097	0.76	0.0255572	6.108e-05
pa7731	chr14:92790037-92790908	872	ENSG00000140090	ENST00000298877	0	Promoter (<=1kb)	0.095	0.201	0.71	0.0384576	3.42441e-05
pa7743	chr14:93649386-93650903	1518	ENSG00000165943	ENST00000556883	365	Promoter (<=1kb)	0.095	0.531	1.191	0.0403271	0.00949935
pa7811	chr14:102786377-102786986	610	ENSG00000022976	ENST00000559098	82	Promoter (<=1kb)	0.095	0.55	1.516	0.00581754	0.0384911
pa7821	chr14:103524202-103524878	677	ENSG00000198752	ENST00000361246	-403	Promoter (<=1kb)	0.095	0.399	0.975	0.0416106	0.00108861
pa7842	chr14:105071279-105071815	537	ENSG00000258986	ENST00000556573	0	Promoter (<=1kb)	0.095	0.286	1.164	0.0245254	0.00106684
pa7844	chr14:105190857-105191430	574	ENSG00000185100	ENST00000330877	334	Promoter (<=1kb)	0.095	0.276	1.14	0.0248554	0.00197362
pa785	chr1:53162833-53164050	1218	ENSG00000162377	ENST00000371538	0	Promoter (<=1kb)	0.095	0.532	1.123	0.0430644	0.00609098
pa7851	chr14:105443650-105444373	724	ENSG00000185567	ENST00000333244	321	Promoter (<=1kb)	0.095	0.364	1.382	0.0180137	0.0126053
pa7853	chr14:105646674-105647375	702	ENSG00000257622	ENST00000548203	156	Promoter (<=1kb)	0.095	0.37	1.44	0.0232305	0.00991605
pa7858	chr14:105865297-105865876	580	ENSG00000226174	ENST00000451127	377	Promoter (<=1kb)	0.095	0.295	1.236	0.00981328	0.00444658
pa7867	chr15:22546991-22547348	358	ENSG00000259098	ENST00000553429	902	Promoter (<=1kb)	0.095	0.156	0.996	0.0133906	0.000440534
pa7868	chr15:22798557-22798981	425	ENSG00000259400	ENST00000559072	-8583	Distal Intergenic	0.095	0.257	1.176	0.00372499	0.000328667
pa7869	chr15:22799104-22799599	496	ENSG00000259400	ENST00000559072	-9130	Distal Intergenic	0.095	0.144	0.971	0.00304472	6.96121e-05
pa7880	chr15:23930983-23932093	1111	ENSG00000182636	ENST00000331837	357	Promoter (<=1kb)	0.095	0.478	1.157	0.0464951	0.00767002
pa7912	chr15:31745974-31746394	421	ENSG00000259696	ENST00000559109	0	Promoter (<=1kb)	0.095	0.212	1.477	0.00254411	0.00150109
pa7934	chr15:34629093-34630250	1158	ENSG00000140199	ENST00000354181	0	Promoter (<=1kb)	0.095	0.519	1.211	0.00646758	0.00108703
pa7947	chr15:36871249-36872640	1392	ENSG00000186073	ENST00000566621	0	Promoter (<=1kb)	0.095	0.598	1.29	0.00873363	0.0119039
pa7975	chr15:40401028-40401785	758	ENSG00000104081	ENST00000354670	0	Promoter (<=1kb)	0.095	0.41	1.068	0.0383997	0.00284648
pa7996	chr15:41055932-41056155	224	ENSG00000137880	ENST00000260447	-63	Promoter (<=1kb)	0.095	0.371	1.204	0.0474447	0.0207642
pa8003	chr15:41244893-41245572	680	ENSG00000128965	ENST00000444189	0	Promoter (<=1kb)	0.095	0.425	1.298	0.0205253	0.0158777
pa8053	chr15:43885386-43887440	2055	ENSG00000237289	ENST00000481666	0	Promoter (<=1kb)	0.095	0.331	0.961	0.0152927	9.44904e-05
pa8062	chr15:44084458-44086290	1833	ENSG00000140264	ENST00000486144	0	Promoter (<=1kb)	0.095	0.584	1.215	0.0374424	0.0118065
pa8081	chr15:45477689-45479730	2042	ENSG00000138606	ENST00000561091	0	Promoter (<=1kb)	0.095	0.292	1.008	0.00109614	9.64545e-05
pa8233	chr15:63335019-63335815	797	ENSG00000140416	ENST00000560970	0	Promoter (<=1kb)	0.095	0.428	1.46	0.00286683	0.00411916
pa8269	chr15:65281163-65282049	887	ENSG00000090487	ENST00000433215	0	Promoter (<=1kb)	0.095	0.377	1.02	0.0072219	0.000128087
pa8279	chr15:65713443-65714941	1499	ENSG00000103742	ENST00000352385	469	Promoter (<=1kb)	0.095	0.516	1.307	0.0127993	0.0154139
pa8308	chr15:67834998-67836264	1267	ENSG00000137764	ENST00000178640	0	Promoter (<=1kb)	0.095	0.58	1.4	0.00790321	0.0179338
pa8315	chr15:68347215-68348454	1240	ENSG00000033800	ENST00000545237	301	Promoter (<=1kb)	0.095	0.591	1.285	0.0278485	0.0285271
pa8352	chr15:72522716-72524418	1703	ENSG00000067225	ENST00000319622	0	Promoter (<=1kb)	0.095	0.476	0.98	0.0432511	0.000167108
pa8372	chr15:74043279-74044559	1281	ENSG00000205363	ENST00000379822	0	Promoter (<=1kb)	0.095	0.449	1.55	0.0026409	0.00578737
pa8394	chr15:75181810-75183328	1519	ENSG00000178802	ENST00000569931	0	Promoter (<=1kb)	0.095	0.529	1.134	0.0175909	0.00151333
pa8424	chr15:77922799-77924600	1802	ENSG00000169783	ENST00000355300	232	Promoter (<=1kb)	0.095	0.488	1.569	0.00315289	0.00577144
pa8465	chr15:80735211-80736199	989	ENSG00000258010	ENST00000548231	1294	Promoter (1-2kb)	0.095	0.197	0.841	0.0114152	1.17771e-05
pa8468	chr15:81071789-81073248	1460	ENSG00000103888	ENST00000394685	77	Promoter (<=1kb)	0.095	0.322	1.028	0.00963105	0.000169705
pa8478	chr15:82554998-82556139	1142	ENSG00000140598	ENST00000268206	0	Promoter (<=1kb)	0.095	0.374	0.871	0.0182108	3.96155e-05
pa8491	chr15:83239013-83241009	1997	ENSG00000214575	ENST00000398591	0	Promoter (<=1kb)	0.095	0.482	1.21	0.0198731	0.000200745
pa8547	chr15:89147663-89148519	857	ENSG00000249487	ENST00000506090	0	Promoter (<=1kb)	0.095	0.501	1.373	0.0468706	0.0405248
pa8548	chr15:89148580-89149114	535	ENSG00000249487	ENST00000560368	-239	Promoter (<=1kb)	0.095	0.292	0.905	0.0239122	0.000389235
pa8549	chr15:89149146-89149998	853	ENSG00000249487	ENST00000560368	-805	Promoter (<=1kb)	0.095	0.381	1.107	0.045736	0.00535481
pa8560	chr15:89904710-89905668	959	ENSG00000255571	ENST00000536780	0	Promoter (<=1kb)	0.095	0.241	0.805	0.0177686	8.64832e-05
pa8561	chr15:89906063-89908773	2711	ENSG00000255571	ENST00000561327	345	Promoter (<=1kb)	0.095	0.446	1.517	0.00201068	0.00153938
pa8678	chr16:575651-577209	1559	ENSG00000103326	ENST00000562370	-508	Promoter (<=1kb)	0.095	0.448	1.485	0.00122071	0.00131384
pa8685	chr16:739491-740454	964	ENSG00000127580	ENST00000293883	0	Promoter (<=1kb)	0.095	0.558	1.586	0.00419395	0.044191
pa8723	chr16:2206015-2206852	838	ENSG00000131653	ENST00000564067	185	Promoter (<=1kb)	0.095	0.464	1.215	0.0233226	0.00519994
pa8736	chr16:2570926-2571347	422	ENSG00000162066	ENST00000563556	489	Promoter (<=1kb)	0.095	0.292	1.672	0.00244132	0.00265509
pa8758	chr16:3072454-3074023	1570	ENSG00000103145	ENST00000574151	0	Promoter (<=1kb)	0.095	0.502	1.144	0.0365477	0.00797525
pa8774	chr16:3333424-3334328	905	ENSG00000006194	ENST00000572748	0	Promoter (<=1kb)	0.095	0.589	1.324	0.00847833	0.0212178
pa8779	chr16:3481424-3482501	1078	ENSG00000167981	ENST00000301744	11041	Intron (ENST00000575785/ENSG00000262621, intron 2 of 9)	0.095	0.437	1.575	0.00317189	0.0137744
pa8795	chr16:4320942-4321994	1053	ENSG00000090447	ENST00000573476	838	Promoter (<=1kb)	0.095	0.547	1.482	0.00801933	0.0431348
pa8797	chr16:4400492-4401000	509	ENSG00000217930	ENST00000575636	56	Promoter (<=1kb)	0.095	0.539	1.523	0.0120082	0.0470083
pa8798	chr16:4422220-4423354	1135	ENSG00000168140	ENST00000304735	371	Promoter (<=1kb)	0.095	0.444	1.447	0.0353821	0.00997817
pa8828	chr16:6068986-6071830	2845	ENSG00000078328	ENST00000547605	0	Promoter (<=1kb)	0.095	0.396	1.013	0.0405165	0.00135159
pa8835	chr16:8768388-8769641	1254	ENSG00000183044	ENST00000268251	0	Promoter (<=1kb)	0.095	0.538	1.185	0.0423493	0.0198582
pa8873	chr16:12070640-12071817	1178	ENSG00000260488	ENST00000570197	0	Promoter (<=1kb)	0.095	0.56	1.178	0.0310385	0.00487829
pa8876	chr16:12994850-12995343	494	ENSG00000237515	ENST00000558318	-134	Promoter (<=1kb)	0.095	0.474	1.494	0.0212279	0.0455393
pa8877	chr16:12996207-12997495	1289	ENSG00000237515	ENST00000482916	0	Promoter (<=1kb)	0.095	0.354	1.377	0.000503225	0.000115834
pa9038	chr16:28304576-28305517	942	ENSG00000188322	ENST00000341901	736	Promoter (<=1kb)	0.095	0.377	1.33	0.0329404	0.0192443
pa9071	chr16:29823475-29824715	1241	ENSG00000167371	ENST00000567659	0	Promoter (<=1kb)	0.095	0.431	1.35	0.0180285	0.01167
pa9090	chr16:30041250-30041995	746	ENSG00000149926	ENST00000279389	0	Promoter (<=1kb)	0.095	0.221	1.164	0.00772996	0.00132374
pa9095	chr16:30076517-30078944	2428	ENSG00000149925	ENST00000564595	0	Promoter (<=1kb)	0.095	0.585	1.405	0.00998099	0.00595751
pa9098	chr16:30105992-30107336	1345	ENSG00000090238	ENST00000570099	0	Promoter (<=1kb)	0.095	0.446	1.068	0.0373413	0.000901932
pa9101	chr16:30133798-30134236	439	ENSG00000102882	ENST00000484663	53	Promoter (<=1kb)	0.095	0.379	1.283	0.00353033	0.00053735
pa9118	chr16:30440160-30441467	1308	ENSG00000179958	ENST00000319285	0	Promoter (<=1kb)	0.095	0.363	0.85	0.0257049	6.69364e-05
pa9122	chr16:30545074-30545779	706	ENSG00000235560	ENST00000457283	-294	Promoter (<=1kb)	0.095	0.517	1.446	0.00715096	0.017579
pa9132	chr16:30662863-30663664	802	ENSG00000156858	ENST00000542965	352	Promoter (<=1kb)	0.095	0.5	1.217	0.0300728	0.0238342
pa9134	chr16:30671161-30672034	874	ENSG00000156860	ENST00000498588	0	Promoter (<=1kb)	0.095	0.611	1.278	0.0478185	0.0431616
pa9185	chr16:46723293-46724552	1260	ENSG00000069329	ENST00000569950	0	Promoter (<=1kb)	0.095	0.361	1.005	0.0112008	9.2257e-05
pa9251	chr16:56622988-56624921	1934	ENSG00000087250	ENST00000200691	0	Promoter (<=1kb)	0.095	0.574	1.575	0.00975954	0.0360733
pa9277	chr16:57405852-57407855	2004	ENSG00000006210	ENST00000006053	0	Promoter (<=1kb)	0.095	0.386	1.187	0.00972978	8.85385e-05
pa9282	chr16:57512772-57513722	951	ENSG00000125170	ENST00000566936	0	Promoter (<=1kb)	0.095	0.438	1.221	0.0297138	0.0209491
pa9292	chr16:58019018-58019909	892	ENSG00000159648	ENST00000562915	0	Promoter (<=1kb)	0.095	0.471	1.371	0.0251729	0.0396638
pa9329	chr16:66729389-66730052	664	ENSG00000183723	ENST00000330687	558	Promoter (<=1kb)	0.095	0.515	1.326	0.0196839	0.026917
pa9332	chr16:66785873-66786609	737	ENSG00000135720	ENST00000258198	-172	Promoter (<=1kb)	0.095	0.444	1.172	0.0476752	0.0167325
pa9345	chr16:67192947-67193746	800	ENSG00000102871	ENST00000566104	55	Promoter (<=1kb)	0.095	0.389	1.067	0.0467286	0.00850131
pa9346	chr16:67193830-67194411	582	ENSG00000102871	ENST00000345057	0	Promoter (<=1kb)	0.095	0.501	1.657	0.00389577	0.0337571
pa9360	chr16:67561830-67562653	824	ENSG00000039523	ENST00000562755	0	Promoter (<=1kb)	0.095	0.378	1.662	0.00423661	0.00664086
pa9365	chr16:67687427-67688050	624	ENSG00000159753	ENST00000602368	-371	Promoter (<=1kb)	0.095	0.295	1.551	0.00525474	0.00252451
pa9372	chr16:67754065-67754434	370	ENSG00000141098	ENST00000268797	-741	Promoter (<=1kb)	0.095	0.202	0.786	0.0383338	0.000415499
pa9375	chr16:67840541-67841687	1147	ENSG00000102904	ENST00000415766	0	Promoter (<=1kb)	0.095	0.531	1.165	0.0337659	0.00829182
pa9445	chr16:70680118-70682343	2226	ENSG00000157368	ENST00000569641	0	Promoter (<=1kb)	0.095	0.411	1.448	0.0067917	0.00171182
pa9446	chr16:70717765-70719555	1791	ENSG00000132613	ENST00000338779	414	Promoter (<=1kb)	0.095	0.402	0.985	0.0179253	4.40657e-05
pa948	chr1:75197320-75198036	717	ENSG00000116791	ENST00000441120	459	Promoter (<=1kb)	0.095	0.17	0.878	0.00579746	1.95704e-05
pa95	chr1:9261206-9262327	1122	ENSG00000228526	ENST00000437157	351	Promoter (<=1kb)	0.095	0.346	1.225	0.0161845	0.00229535
pa9555	chr16:82202319-82203062	744	ENSG00000135698	ENST00000563100	736	Promoter (<=1kb)	0.095	0.065	0.985	0.00012851	2.7349e-07
pa9594	chr16:87574603-87575489	887	ENSG00000260750	ENST00000563921	46810	Distal Intergenic	0.095	0.241	1.004	0.0229235	0.000231041
pa9595	chr16:87636872-87639439	2568	ENSG00000154118	ENST00000284262	361	Promoter (<=1kb)	0.095	0.422	1.165	0.0312325	0.00262042
pa963	chr1:77332708-77334298	1591	ENSG00000117069	ENST00000477717	0	Promoter (<=1kb)	0.095	0.444	0.938	0.0428993	0.000166034
pa9673	chr17:2680136-2681237	1102	ENSG00000132359	ENST00000540393	0	Promoter (<=1kb)	0.095	0.348	1.433	0.0058599	0.00225559
pa9683	chr17:3598431-3599326	896	ENSG00000083454	ENST00000551178	1	Promoter (<=1kb)	0.095	0.384	1.303	0.00963105	0.0108474
pa9701	chr17:4648314-4648969	656	ENSG00000141497	ENST00000571782	1272	Promoter (1-2kb)	0.095	0.207	1.743	0.00230376	0.00435107
pa9717	chr17:4901619-4902238	620	ENSG00000129250	ENST00000574165	370	Promoter (<=1kb)	0.095	0.366	1.163	0.0241755	0.00354531
pa9741	chr17:6542276-6543476	1201	ENSG00000198920	ENST00000570455	496	Promoter (<=1kb)	0.095	0.451	1.149	0.0144659	0.00216047
pa9748	chr17:6734474-6735586	1113	ENSG00000167858	ENST00000338694	0	Promoter (<=1kb)	0.095	0.498	1.341	0.0159868	0.0290245
pa9751	chr17:6922171-6923647	1477	ENSG00000267047	ENST00000572547	0	Promoter (<=1kb)	0.095	0.479	1.177	0.028918	0.0021884
pa9779	chr17:7308859-7309915	1057	ENSG00000169992	ENST00000572893	184	Promoter (<=1kb)	0.095	0.449	1.416	0.00388317	0.00421453
pa9782	chr17:7381237-7382402	1166	ENSG00000174282	ENST00000380599	442	Promoter (<=1kb)	0.095	0.451	1.103	0.0125128	0.000349317
pa979	chr1:78956118-78957752	1635	ENSG00000122420	ENST00000497923	0	Promoter (<=1kb)	0.095	0.222	0.944	0.0020985	1.58549e-05
pa9810	chr17:7737023-7739101	2079	ENSG00000132510	ENST00000571047	-4121	3' UTR	0.095	0.447	1.15	0.00405759	7.55456e-05
pa9819	chr17:7818004-7819294	1291	ENSG00000179859	ENST00000324348	0	Promoter (<=1kb)	0.095	0.571	1.393	0.00975954	0.0352004
pa9832	chr17:8054099-8056599	2501	ENSG00000179094	ENST00000317276	0	Promoter (<=1kb)	0.095	0.544	1.317	0.0373524	0.0156515
pa9875	chr17:12693371-12694744	1374	ENSG00000006740	ENST00000578442	0	Promoter (<=1kb)	0.095	0.405	1.179	0.00829205	0.000194836
pa9933	chr17:17628443-17629615	1173	ENSG00000108557	ENST00000471135	42634	Intron (ENST00000353383/ENSG00000108557, intron 2 of 5)	0.095	0.473	1.505	0.0383117	0.0230289
pa9979	chr17:19314133-19316577	2445	ENSG00000128482	ENST00000575165	0	Promoter (<=1kb)	0.095	0.495	1.121	0.0325755	0.00394484
