# Supplementary material for: Epigenetic regulation of human-specific gene expression in the prefrontal cortex
Source: BMC Biol. 2023 May 24;21:123. doi: 10.1186/s12915-023-01612-3 (PMC10210484; doi:10.1186/s12915-023-01612-3)
Supplement: Supplementary file 1 — Additional file 1: Table S1. Sample information. Table S2. ChIP-seq mapping statistics. Table S3. Normalized read counts of H3K4me3 peaks in human, chimpanzee and macaque PFC used in this study. Table S4. Normalized read counts of H3K27ac peaks in human, chimpanzee and macaque PFC used in this study. Table S5. List of 1175 H3K4me3 peaks with human-specific gain in PFC. Table S6. List of 775 H3K4me3 peaks with human-specific loss in PFC. Table S7. Functional enrichment of genes adjacent to H3K4me3HP gain. Table S8. Functional enrichment of genes adjacent to H3K4me3HP loss. Table S9. List of 483 H3K27ac peaks with human-specific gain in PFC. Table S10. List of 316 H3K27ac peaks with human-specific loss in PFC. Table S11. Functional enrichment of genes adjacent to H3K27acHP gain and loss. Table S12. Strand-specific RNA-seq mapping statistics. Table S13. Raw and normalized read counts in human, chimpanzee and macaque PFC used in this study. Table S14. List of 69 TFs and their target genes with absolute Pearson correlation coefficients > 0.6 and P values < 0.05. Table S15. List of 28 H3K4me3- and two H3K27ac-modifying enzymes. [file 12915_2023_1612_MOESM1_ESM.zip › Additional file 1/Table S7.xlsx]

## Sheet: human-specific H3K4me3 gain
Table S7. Functional characteristics of genes adjacent to H3K4me3HP gain
Category	Description	Observed	All	BH-corrected p-value
Gene Ontology	GO:0032288 ~ myelin assembly	6	30	0.0176821
	GO:0007272 ~ ensheathment of neurons	15	124	0.0176821
	GO:0008366 ~ axon ensheathment	15	124	0.0176821
	GO:0072578 ~ neurotransmitter-gated ion channel clustering	5	20	0.0217003
	GO:0043113 ~ receptor clustering	9	55	0.0284276
	GO:0042552 ~ myelination	14	122	0.0284276
	GO:0048813 ~ dendrite morphogenesis	15	70	0.0284276
	GO:0010927 ~ cellular component assembly involved in morphogenesis	12	116	0.0315389
Cell Type	Oligodendrocyte	48	365	1.905e-15
