# Supplementary material for: Epigenetic regulation of human-specific gene expression in the prefrontal cortex
Source: BMC Biol. 2023 May 24;21:123. doi: 10.1186/s12915-023-01612-3 (PMC10210484; doi:10.1186/s12915-023-01612-3)
Supplement: Supplementary file 1 — Additional file 1: Table S1. Sample information. Table S2. ChIP-seq mapping statistics. Table S3. Normalized read counts of H3K4me3 peaks in human, chimpanzee and macaque PFC used in this study. Table S4. Normalized read counts of H3K27ac peaks in human, chimpanzee and macaque PFC used in this study. Table S5. List of 1175 H3K4me3 peaks with human-specific gain in PFC. Table S6. List of 775 H3K4me3 peaks with human-specific loss in PFC. Table S7. Functional enrichment of genes adjacent to H3K4me3HP gain. Table S8. Functional enrichment of genes adjacent to H3K4me3HP loss. Table S9. List of 483 H3K27ac peaks with human-specific gain in PFC. Table S10. List of 316 H3K27ac peaks with human-specific loss in PFC. Table S11. Functional enrichment of genes adjacent to H3K27acHP gain and loss. Table S12. Strand-specific RNA-seq mapping statistics. Table S13. Raw and normalized read counts in human, chimpanzee and macaque PFC used in this study. Table S14. List of 69 TFs and their target genes with absolute Pearson correlation coefficients > 0.6 and P values < 0.05. Table S15. List of 28 H3K4me3- and two H3K27ac-modifying enzymes. [file 12915_2023_1612_MOESM1_ESM.zip › Additional file 1/Table S8.xlsx]

## Sheet: human-specific H3K4me3 loss
Table S8. Functional characteristics of genes adjacent to H3K4me3HP loss
Category	Description	Observed	All	BH-corrected p-value
Gene Ontology	GO:0007409~axonogenesis	46	364	1.48218e-07
	GO:0050804~modulation of chemical synaptic transmission	43	497	2.94156e-07
	GO:0099177~regulation of trans-synaptic signaling	43	498	2.94156e-07
	GO:0050803~regulation of synapse structure or activity	27	227	1.01197e-05
	GO:0050808~synapse organization	39	305	1.17811e-05
	GO:0098815~modulation of excitatory postsynaptic potential	12	55	1.22804e-05
	GO:2000463~positive regulation of excitatory postsynaptic potential	9	40	0.00012541
	GO:0050807~regulation of synapse organization	24	221	0.00012541
	GO:0001505~regulation of neurotransmitter levels	24	223	0.000183264
	GO:0007411~axon guidance	27	236	0.00022139
	GO:0099173~postsynapse organization	20	97	0.00022139
	GO:0097485~neuron projection guidance	27	237	0.00022139
	GO:0060079~excitatory postsynaptic potential	15	109	0.000371477
	GO:0016079~synaptic vesicle exocytosis	15	66	0.00039125
	GO:0099565~chemical synaptic transmission, postsynaptic	15	133	0.000519879
	GO:0031644~regulation of nervous system process	17	156	0.000519879
	GO:1904861~excitatory synapse assembly	8	24	0.000519879
	GO:0060078~regulation of postsynaptic membrane potential	17	127	0.0010372
	GO:0048167~regulation of synaptic plasticity	20	256	0.00123328
	GO:2001257~regulation of cation channel activity	19	208	0.00123328
	GO:0022898~regulation of transmembrane transporter activity	24	303	0.00123328
	GO:0099601~regulation of neurotransmitter receptor activity	13	76	0.00124839
	GO:0099504~synaptic vesicle cycle	19	130	0.00140318
	GO:0006836~neurotransmitter transport	21	143	0.00148654
	GO:0010975~regulation of neuron projection development	32	456	0.00157271
	GO:0007269~neurotransmitter secretion	17	91	0.00157271
	GO:0099643~signal release from synapse	17	91	0.00157271
	GO:0001764~neuron migration	16	146	0.00175149
	GO:0007416~synapse assembly	18	113	0.00175149
	GO:0008306~associative learning	11	92	0.00175149
	GO:0035418~protein localization to synapse	12	61	0.00175149
	GO:0050770~regulation of axonogenesis	17	164	0.00187103
	GO:0032409~regulation of transporter activity	24	338	0.00187103
	GO:0051960~regulation of nervous system development	32	462	0.00225781
	GO:0097106~postsynaptic density organization	8	26	0.00238019
	GO:1990138~neuron projection extension	18	83	0.00238019
	GO:0051017~actin filament bundle assembly	17	64	0.00238019
	GO:0061572~actin filament bundle organization	17	67	0.00238019
	GO:0099003~vesicle-mediated transport in synapse	19	140	0.00316969
	GO:0099084~postsynaptic specialization organization	8	27	0.00319537
	GO:0048675~axon extension	14	56	0.00428602
	GO:0051260~protein homooligomerization	18	196	0.00428602
	GO:0051962~positive regulation of nervous system development	23	285	0.0047179
	GO:1902414~protein localization to cell junction	13	88	0.00489434
	GO:0008542~visual learning	8	53	0.00489434
	GO:0048168~regulation of neuronal synaptic plasticity	8	65	0.00489434
	GO:2000300~regulation of synaptic vesicle exocytosis	9	67	0.00491851
	GO:0062149~detection of stimulus involved in sensory perception of pain	6	33	0.00491851
	GO:0051963~regulation of synapse assembly	12	111	0.0049922
	GO:1901888~regulation of cell junction assembly	19	213	0.00586007
	GO:0035249~synaptic transmission, glutamatergic	12	42	0.00721477
	GO:0032412~regulation of ion transmembrane transporter activity	21	293	0.00756783
	GO:0007612~learning	14	157	0.00803715
	GO:2001222~regulation of neuron migration	7	55	0.00862001
	GO:0060560~developmental growth involved in morphogenesis	20	135	0.00862001
	GO:0034329~cell junction assembly	30	278	0.00862001
	GO:0010224~response to UV-B	5	25	0.00862001
	GO:0031346~positive regulation of cell projection organization	25	360	0.00862001
	GO:0007632~visual behavior	8	59	0.00881998
	GO:1904062~regulation of cation transmembrane transport	25	409	0.00957305
	GO:0051259~protein complex oligomerization	20	252	0.0112138
	GO:0051668~localization within membrane	10	3815	0.0115566
	GO:1903305~regulation of regulated secretory pathway	14	152	0.0136329
	GO:0032535~regulation of cellular component size	26	378	0.0136329
	GO:0048588~developmental cell growth	19	115	0.0163725
	GO:0019233~sensory perception of pain	11	83	0.0164677
	GO:2001259~positive regulation of cation channel activity	9	89	0.0171681
	GO:0046928~regulation of neurotransmitter secretion	10	98	0.0177585
	GO:0098962~regulation of postsynaptic neurotransmitter receptor activity	5	27	0.0177585
	GO:0017157~regulation of exocytosis	17	221	0.0188341
	GO:0043113~receptor clustering	8	55	0.0198863
	GO:1902473~regulation of protein localization to synapse	6	28	0.0209384
	GO:0060996~dendritic spine development	11	36	0.0213999
	GO:0007015~actin filament organization	28	282	0.0241575
	GO:0097061~dendritic spine organization	10	41	0.0241575
	GO:0050966~detection of mechanical stimulus involved in sensory perception of pain	4	22	0.0253185
	GO:0097107~postsynaptic density assembly	5	15	0.0260574
	GO:0099563~modification of synaptic structure	5	21	0.0260574
	GO:0042391~regulation of membrane potential	28	459	0.0295139
	GO:0099068~postsynapse assembly	6	25	0.0318588
	GO:2000311~regulation of AMPA receptor activity	6	35	0.0318588
	GO:0051965~positive regulation of synapse assembly	8	70	0.0318588
	GO:0061517~macrophage proliferation	4	16	0.032245
	GO:1902285~semaphorin-plexin signaling pathway involved in neuron projection guidance	4	24	0.032245
	GO:0051924~regulation of calcium ion transport	19	280	0.0329633
	GO:0090066~regulation of anatomical structure size	30	520	0.037565
	GO:2001021~negative regulation of response to DNA damage stimulus	9	91	0.0382455
	GO:0099175~regulation of postsynapse organization	10	99	0.0387881
	GO:0050919~negative chemotaxis	7	55	0.0412356
	GO:0009416~response to light stimulus	22	323	0.042777
	GO:0098698~postsynaptic specialization assembly	5	16	0.0428321
	GO:0051966~regulation of synaptic transmission, glutamatergic	9	84	0.0428321
	GO:0106027~neuron projection organization	10	52	0.0428321
	GO:0010959~regulation of metal ion transport	19	435	0.0428321
	GO:0060997~dendritic spine morphogenesis	8	27	0.0428321
	GO:0046777~protein autophosphorylation	18	197	0.0428321
	GO:0050767~regulation of neurogenesis	24	383	0.0462084
	GO:0017156~calcium-ion regulated exocytosis	8	53	0.0462084
	GO:1902474~positive regulation of protein localization to synapse	4	14	0.0491119
	GO:1903818~positive regulation of voltage-gated potassium channel activity	4	27	0.0491119
Cell Type	CA1 Pyramidal	26	329	0.0006927
	S1 Pyramidal	17	226	0.009855
