# Supplementary material for: Epigenetic regulation of human-specific gene expression in the prefrontal cortex
Source: BMC Biol. 2023 May 24;21:123. doi: 10.1186/s12915-023-01612-3 (PMC10210484; doi:10.1186/s12915-023-01612-3)
Supplement: Supplementary file 1 — Additional file 1: Table S1. Sample information. Table S2. ChIP-seq mapping statistics. Table S3. Normalized read counts of H3K4me3 peaks in human, chimpanzee and macaque PFC used in this study. Table S4. Normalized read counts of H3K27ac peaks in human, chimpanzee and macaque PFC used in this study. Table S5. List of 1175 H3K4me3 peaks with human-specific gain in PFC. Table S6. List of 775 H3K4me3 peaks with human-specific loss in PFC. Table S7. Functional enrichment of genes adjacent to H3K4me3HP gain. Table S8. Functional enrichment of genes adjacent to H3K4me3HP loss. Table S9. List of 483 H3K27ac peaks with human-specific gain in PFC. Table S10. List of 316 H3K27ac peaks with human-specific loss in PFC. Table S11. Functional enrichment of genes adjacent to H3K27acHP gain and loss. Table S12. Strand-specific RNA-seq mapping statistics. Table S13. Raw and normalized read counts in human, chimpanzee and macaque PFC used in this study. Table S14. List of 69 TFs and their target genes with absolute Pearson correlation coefficients > 0.6 and P values < 0.05. Table S15. List of 28 H3K4me3- and two H3K27ac-modifying enzymes. [file 12915_2023_1612_MOESM1_ESM.zip › Additional file 1/Table S9.xlsx]

## Sheet: human-specific H3K27ac gain
Table S9. H3K27ac peaks with human-specific gain in PFC
Peak ID	Coordinates(HG19)	SizeBp	Gene ID	Transcript ID	distanceToTSS	annotation	FoldChange_Human_vs_Chimp	FoldChange_Human_vs_Macaque	FoldChange_Chimp_vs_Macaque	FDR_Human_vs_Chimp	FDR_Human_VS_Macaque
pa10053	chr4:24665773-24666320	548	ENSG00000261121	ENST00000569621	4294	Intron (ENST00000569621/ENSG00000261121, intron 1 of 1)	5.338	3.216	0.602	0.025106	0.000438195
pa10102	chr4:38891108-38891563	456	ENSG00000207944	ENST00000385209	21455	Intron (ENST00000510213/ENSG00000197712, intron 2 of 2)	3.931	3.418	0.87	0.0183526	0.00012463
pa10122	chr4:41083326-41083823	498	ENSG00000199790	ENST00000362920	-2801	Promoter (2-3kb)	3.909	2.906	0.743	0.0218334	0.000369321
pa10131	chr4:41179015-41180413	1399	ENSG00000163697	ENST00000503555	29512	Exon (ENST00000503555/ENSG00000163697, exon 2 of 5)	5.344	3.804	0.712	0.00277673	1.25915e-05
pa10132	chr4:41180425-41181430	1006	ENSG00000163697	ENST00000503555	28495	Intron (ENST00000295974/ENSG00000163697, intron 1 of 17)	5.983	8.073	1.349	0.0012233	3.59945e-07
pa10133	chr4:41181670-41182475	806	ENSG00000163697	ENST00000503555	27450	Intron (ENST00000295974/ENSG00000163697, intron 1 of 17)	4.125	7.858	1.905	0.0400317	4.34504e-06
pa10152	chr4:42571797-42573223	1427	ENSG00000248283	ENST00000512846	-7355	Intron (ENST00000381668/ENSG00000124406, intron 14 of 36)	3.864	2.72	0.704	0.012277	0.000198112
pa10153	chr4:42619057-42619822	766	ENSG00000124406	ENST00000504024	-962	Promoter (<=1kb)	3.333	3.028	0.908	0.0279762	0.000260603
pa10205	chr4:67950107-67951068	962	ENSG00000252890	ENST00000517081	187127	Distal Intergenic	8.978	12.685	1.413	0.000371982	3.00238e-07
pa1023	chr1:156765832-156767162	1331	ENSG00000143294	ENST00000469071	228	Promoter (<=1kb)	3.636	2.992	0.823	0.0110991	3.44378e-05
pa10249	chr4:82347147-82347847	701	ENSG00000138670	ENST00000514889	30909	3' UTR	13.357	14.104	1.056	0.000193945	1.42993e-07
pa10250	chr4:82348223-82349245	1023	ENSG00000138670	ENST00000514889	29511	3' UTR	8.968	11.057	1.233	0.000413091	7.61421e-07
pa10251	chr4:82378645-82379039	395	ENSG00000138670	ENST00000514889	0	Promoter (<=1kb)	6.615	7.452	1.127	0.00417655	1.26126e-05
pa10256	chr4:83436088-83436882	795	ENSG00000227304	ENST00000488045	-18657	Intron (ENST00000515780/ENSG00000249242, intron 1 of 7)	12.65	8.071	0.638	0.00134195	2.6458e-06
pa10258	chr4:83437149-83438032	884	ENSG00000227304	ENST00000488045	-19718	Intron (ENST00000515780/ENSG00000249242, intron 1 of 7)	8.512	14.553	1.71	7.12926e-05	1.06118e-07
pa10261	chr4:83688931-83689543	613	ENSG00000270842	ENST00000604332	-7071	Intron (ENST00000319540/ENSG00000145284, intron 1 of 4)	3.247	3.437	1.059	0.0470297	0.000173073
pa10283	chr4:87419261-87419630	370	ENSG00000266515	ENST00000583004	44075	Intron (ENST00000513839/ENSG00000109339, intron 1 of 6)	5.693	7.509	1.319	0.0146416	4.93328e-05
pa10314	chr4:90750172-90751595	1424	ENSG00000145335	ENST00000345009	5236	Intron (ENST00000420646/ENSG00000145335, intron 2 of 4)	5.119	6.957	1.359	0.0121355	4.08102e-07
pa10328	chr4:96152085-96152376	292	ENSG00000138696	ENST00000394931	126579	Intron (ENST00000453304/ENSG00000182168, intron 7 of 15)	6.667	7.182	1.077	0.0032163	4.41327e-06
pa10329	chr4:96152491-96152974	484	ENSG00000138696	ENST00000394931	126985	Intron (ENST00000453304/ENSG00000182168, intron 7 of 15)	3.818	2.91	0.762	0.0389672	0.000355347
pa10338	chr4:96204685-96205282	598	ENSG00000138696	ENST00000394931	179179	Intron (ENST00000453304/ENSG00000182168, intron 3 of 15)	5.066	2.505	0.495	0.0253355	0.0026754
pa10398	chr4:112759708-112760443	736	ENSG00000248432	ENST00000508010	-28858	Intron (ENST00000506068/ENSG00000250855, intron 2 of 2)	5.717	8.421	1.473	0.0115473	4.16578e-06
pa10407	chr4:113783930-113784391	462	ENSG00000228814	ENST00000511960	18897	Intron (ENST00000503271/ENSG00000145362, intron 1 of 30)	3.524	2.099	0.596	0.0499857	0.00688119
pa10409	chr4:113809636-113810394	759	ENSG00000251126	ENST00000511590	-6150	Intron (ENST00000503271/ENSG00000145362, intron 1 of 30)	3.23	1.588	0.492	0.0323683	0.0299271
pa10412	chr4:113816951-113818084	1134	ENSG00000251126	ENST00000511590	-13465	Intron (ENST00000503271/ENSG00000145362, intron 1 of 30)	2.733	2.439	0.892	0.0464487	0.000307469
pa10417	chr4:113876701-113877246	546	ENSG00000251126	ENST00000511590	-73215	Intron (ENST00000503271/ENSG00000145362, intron 2 of 30)	5.13	3.168	0.618	0.0475384	0.000537857
pa10535	chr4:144361165-144362247	1083	ENSG00000109458	ENST00000508833	0	Promoter (<=1kb)	3.013	1.786	0.593	0.049312	0.0161296
pa10550	chr4:146768486-146769064	579	ENSG00000151612	ENST00000509940	-1342	Promoter (1-2kb)	4.455	3.981	0.894	0.022689	0.0002113
pa10558	chr4:148508123-148508741	619	ENSG00000251688	ENST00000509370	19365	Intron (ENST00000509370/ENSG00000251688, intron 6 of 6)	5.034	2.221	0.441	0.0235093	0.00256137
pa10627	chr4:165149604-165150031	428	ENSG00000248546	ENST00000512835	-30741	Intron (ENST00000503008/ENSG00000145416, intron 1 of 7)	5.018	7.756	1.546	0.0143286	1.00889e-05
pa10715	chr5:690057-690481	425	ENSG00000171368	ENST00000360578	3029	Intron (ENST00000360578/ENSG00000171368, intron 1 of 3)	5.141	3.266	0.635	0.0349145	0.00259927
pa10717	chr5:3265469-3266218	750	ENSG00000249808	ENST00000505396	87260	Distal Intergenic	4.695	3.127	0.666	0.0164339	0.00126663
pa10721	chr5:7881343-7881665	323	ENSG00000124275	ENST00000508101	-3564	Intron (ENST00000513439/ENSG00000124275, intron 5 of 14)	11.923	12.431	1.043	0.00253127	6.22429e-06
pa10722	chr5:7881716-7882022	307	ENSG00000124275	ENST00000508101	-3207	Intron (ENST00000513439/ENSG00000124275, intron 5 of 14)	10.525	11.555	1.098	0.0112777	1.42019e-05
pa10723	chr5:7882034-7882931	898	ENSG00000124275	ENST00000508101	-2298	Promoter (2-3kb)	11.484	8.293	0.722	0.00013491	5.3166e-07
pa10757	chr5:15795903-15796477	575	ENSG00000216077	ENST00000401258	-138814	Intron (ENST00000504595/ENSG00000183580, intron 2 of 3)	3.598	5.78	1.606	0.0400317	2.37548e-05
pa10816	chr5:36682997-36683656	660	ENSG00000079215	ENST00000506178	2548	Promoter (2-3kb)	3.545	5.071	1.43	0.0253355	7.47433e-06
pa10924	chr5:66587663-66588393	731	ENSG00000251206	ENST00000515077	23813	Distal Intergenic	3.539	1.93	0.546	0.0361216	0.00652256
pa1094	chr1:165036973-165037958	986	ENSG00000252359	ENST00000516550	3823	Distal Intergenic	4.6	6.231	1.354	0.00158153	2.43285e-07
pa10951	chr5:69010973-69011130	158	ENSG00000253203	ENST00000380759	-4632	Distal Intergenic	26.3	Inf	Inf	0.00546343	4.4279e-06
pa10962	chr5:69595923-69596251	329	ENSG00000253816	ENST00000417337	-15237	Distal Intergenic	10.573	16.593	1.569	0.00250809	5.37031e-06
pa10976	chr5:70019420-70019668	249	ENSG00000253366	ENST00000433447	-27286	Distal Intergenic	7.626	34.208	4.486	0.0143137	1.77115e-06
pa10977	chr5:70072468-70072671	204	ENSG00000197284	ENST00000502466	1464	Promoter (1-2kb)	15.707	Inf	Inf	0.00371974	8.82893e-07
pa1099	chr1:166916006-166916815	810	ENSG00000143195	ENST00000271417	27746	Intron (ENST00000271417/ENSG00000143195, intron 3 of 9)	9.446	3.603	0.381	0.00030777	0.00014421
pa11002	chr5:77285364-77286062	699	ENSG00000132842	ENST00000520122	25635	Distal Intergenic	6.308	7.397	1.173	0.00898688	1.00872e-05
pa11003	chr5:77287135-77287687	553	ENSG00000132842	ENST00000520122	24010	Distal Intergenic	5.852	13.709	2.342	0.0357867	9.88809e-07
pa11032	chr5:80340736-80341190	455	ENSG00000113319	ENST00000502677	-24653	Intron (ENST00000265080/ENSG00000113319, intron 2 of 26)	6.938	5.305	0.765	0.0119444	6.00448e-05
pa11033	chr5:80341200-80341685	486	ENSG00000113319	ENST00000502677	-24158	Intron (ENST00000265080/ENSG00000113319, intron 2 of 26)	6.556	10.947	1.67	0.00140299	4.17317e-06
pa11036	chr5:80343562-80344216	655	ENSG00000113319	ENST00000502677	-21627	Intron (ENST00000265080/ENSG00000113319, intron 2 of 26)	4.57	6.049	1.323	0.0253355	1.1551e-05
pa11037	chr5:80376254-80378362	2109	ENSG00000113319	ENST00000512186	-10373	Exon (ENST00000265080/ENSG00000113319, exon 7 of 27)	3.137	2.69	0.857	0.0439561	2.27629e-05
pa11061	chr5:83988971-83989585	615	ENSG00000214853	ENST00000425840	306528	Distal Intergenic	5.93	2.105	0.355	0.0108034	0.0120503
pa11089	chr5:87769771-87770257	487	ENSG00000271904	ENST00000504034	24257	Intron (ENST00000504034/ENSG00000271904, intron 1 of 1)	4.789	3.599	0.751	0.0176856	0.000261495
pa11153	chr5:96436679-96437050	372	ENSG00000251606	ENST00000509481	11900	Intron (ENST00000509481/ENSG00000251606, intron 1 of 4)	11.817	10.028	0.849	0.0328647	0.000440426
pa11154	chr5:96437057-96437337	281	ENSG00000251606	ENST00000509481	12278	Intron (ENST00000509481/ENSG00000251606, intron 1 of 4)	4.793	9.079	1.894	0.0248852	6.41942e-06
pa11155	chr5:96437424-96437879	456	ENSG00000251606	ENST00000509481	12645	5' UTR	11.82	10.721	0.907	0.00115564	9.67776e-07
pa11229	chr5:123730053-123730370	318	ENSG00000251421	ENST00000510004	-926	Promoter (<=1kb)	4.254	9.326	2.192	0.0379791	1.09539e-05
pa1137	chr1:174021172-174022406	1235	ENSG00000224977	ENST00000424181	29525	Distal Intergenic	2.741	2.664	0.972	0.0378975	5.30816e-05
pa11471	chr5:148420822-148421269	448	ENSG00000169247	ENST00000504517	0	Promoter (<=1kb)	6.224	2.975	0.478	0.0173785	0.00150888
pa11498	chr5:151072990-151073771	782	ENSG00000113140	ENST00000231061	-6264	Intron (ENST00000518905/ENSG00000249035, intron 2 of 2)	5.087	4.135	0.813	0.00525105	1.33856e-05
pa11501	chr5:151820128-151820443	316	ENSG00000132911	ENST00000518933	-7199	Distal Intergenic	47.42	10.386	0.219	0.000646434	2.80402e-06
pa11526	chr5:169322600-169323092	493	ENSG00000204767	ENST00000523970	84360	Intron (ENST00000256935/ENSG00000134516, intron 27 of 51)	9.634	17.12	1.777	0.00166197	1.32979e-06
pa11626	chr6:7975530-7976003	474	ENSG00000219294	ENST00000438779	-10727	Intron (ENST00000539054/ENSG00000239264, intron 1 of 9)	7.13	6.978	0.979	0.0107669	2.10377e-05
pa11818	chr6:35015059-35016664	1606	ENSG00000064999	ENST00000470698	-9361	Intron (ENST00000360359/ENSG00000064999, intron 11 of 23)	2.653	1.398	0.527	0.0300636	0.0497789
pa11849	chr6:39656429-39656823	395	ENSG00000164627	ENST00000465719	25912	Intron (ENST00000287152/ENSG00000164627, intron 3 of 22)	5.048	2.39	0.473	0.0484974	0.00238253
pa11958	chr6:63455569-63456130	562	ENSG00000264410	ENST00000577815	-18740	Distal Intergenic	9.746	8.507	0.873	0.0031045	9.54497e-06
pa11959	chr6:63456792-63457027	236	ENSG00000264410	ENST00000577815	-19963	Distal Intergenic	13.306	7.259	0.546	0.0119588	0.000151146
pa11982	chr6:69481663-69482244	582	ENSG00000135298	ENST00000370598	136404	Intron (ENST00000370598/ENSG00000135298, intron 3 of 31)	4.67	7.995	1.712	0.0288881	2.10236e-06
pa11983	chr6:69482310-69482635	326	ENSG00000135298	ENST00000370598	137051	Intron (ENST00000370598/ENSG00000135298, intron 3 of 31)	5.039	7.486	1.486	0.0236776	1.67542e-05
pa11984	chr6:69485771-69486295	525	ENSG00000135298	ENST00000370598	140512	Intron (ENST00000370598/ENSG00000135298, intron 3 of 31)	4.711	3.332	0.707	0.0115847	0.000419141
pa11985	chr6:69487295-69488650	1356	ENSG00000135298	ENST00000370598	142036	Intron (ENST00000370598/ENSG00000135298, intron 3 of 31)	3.723	4.49	1.206	0.00519326	8.22221e-07
pa11999	chr6:74289298-74289629	332	ENSG00000218459	ENST00000402023	-38440	Distal Intergenic	3.788	4.633	1.223	0.0493222	0.000100482
pa12097	chr6:109637824-109638324	501	ENSG00000203799	ENST00000506861	7314	Exon (ENST00000368966/ENSG00000203799, exon 9 of 20)	3.953	5.486	1.388	0.0415464	7.16577e-05
pa12129	chr6:111199672-111200328	657	ENSG00000123505	ENST00000368876	2894	Promoter (2-3kb)	5.032	3.102	0.617	0.0081518	0.000922487
pa12158	chr6:116329313-116329670	358	ENSG00000111816	ENST00000538210	-5378	Intron (ENST00000606080/ENSG00000111816, intron 1 of 7)	4.996	7.284	1.458	0.0277974	1.45451e-05
pa12209	chr6:126284448-126285391	944	ENSG00000111911	ENST00000229633	6521	Intron (ENST00000229633/ENSG00000111911, intron 1 of 4)	3.075	3.937	1.28	0.0491445	2.51708e-05
pa12217	chr6:128811631-128812094	464	ENSG00000152894	ENST00000495748	908	Promoter (<=1kb)	3.841	2.048	0.533	0.0342304	0.00929032
pa12237	chr6:133414440-133414807	368	ENSG00000231023	ENST00000434443	5173	Intron (ENST00000457339/ENSG00000231023, intron 2 of 5)	101.801	27.48	0.27	7.49968e-05	1.30405e-06
pa12360	chr6:154774246-154775263	1018	ENSG00000153721	ENST00000454664	-19039	Intron (ENST00000607772/ENSG00000153721, intron 1 of 12)	4.751	1.836	0.386	0.00919635	0.00859957
pa12365	chr6:155592632-155593641	1010	ENSG00000171217	ENST00000367165	7485	Intron (ENST00000367165/ENSG00000171217, intron 1 of 1)	4.415	6.413	1.452	0.00869022	1.4444e-06
pa12378	chr6:158251571-158252188	618	ENSG00000234361	ENST00000411838	0	Promoter (<=1kb)	3.788	3.136	0.828	0.0255599	0.000462178
pa12379	chr6:158299666-158300312	647	ENSG00000229502	ENST00000457427	-3424	Intron (ENST00000392185/ENSG00000130340, intron 4 of 17)	4.729	2.318	0.49	0.00926701	0.00337003
pa12383	chr6:158333611-158334098	488	ENSG00000220867	ENST00000405341	-11336	Intron (ENST00000392185/ENSG00000130340, intron 9 of 17)	5.268	2.038	0.387	0.022689	0.0221533
pa12517	chr6:169264065-169264774	710	ENSG00000225879	ENST00000444586	99662	Distal Intergenic	5.54	5.269	0.951	0.0186633	9.31026e-06
pa12519	chr6:169650996-169651523	528	ENSG00000186340	ENST00000435791	723	Promoter (<=1kb)	8.858	3.84	0.433	0.00368736	0.000316761
pa12531	chr7:3949299-3949864	566	ENSG00000146555	ENST00000426596	-40688	Intron (ENST00000404826/ENSG00000146555, intron 5 of 44)	8.696	4.41	0.507	0.00281598	0.000116733
pa12551	chr7:8417681-8418948	1268	ENSG00000122584	ENST00000405863	-54637	Distal Intergenic	8.696	4.979	0.573	0.000508243	5.90066e-06
pa12561	chr7:17023712-17024042	331	ENSG00000223867	ENST00000419352	45863	Distal Intergenic	6.313	4.658	0.738	0.0278456	0.000292046
pa12562	chr7:17029042-17030262	1221	ENSG00000232841	ENST00000428816	42840	Distal Intergenic	4.702	3.484	0.741	0.00586826	8.05522e-05
pa12563	chr7:17337099-17337403	305	ENSG00000237773	ENST00000419382	667	Promoter (<=1kb)	8.406	13.996	1.665	0.00181243	8.13044e-07
pa12578	chr7:22152480-22152734	255	ENSG00000136237	ENST00000488366	22956	Distal Intergenic	8.907	3.236	0.363	0.0110991	0.00409112
pa12645	chr7:32111691-32112121	431	ENSG00000154678	ENST00000321453	-643	Promoter (<=1kb)	5.458	3.317	0.608	0.00776597	0.000353507
pa12680	chr7:36343685-36343949	265	ENSG00000234457	ENST00000419980	-1291	Promoter (1-2kb)	8.768	15.96	1.82	0.0417352	0.000165574
pa12739	chr7:45231202-45231780	579	ENSG00000122679	ENST00000481345	33774	Distal Intergenic	4.151	3.254	0.784	0.0177108	0.000119121
pa12754	chr7:51324244-51325096	853	ENSG00000231490	ENST00000446889	2768	Promoter (2-3kb)	3.095	2.247	0.726	0.025761	0.000668638
pa12792	chr7:72621082-72621428	347	ENSG00000182487	ENST00000338578	-13183	Distal Intergenic	5.971	6.633	1.111	0.0493666	5.59067e-05
pa12805	chr7:74600935-74601493	559	ENSG00000165178	ENST00000438382	-13087	Distal Intergenic	10.602	7.299	0.688	0.000669619	1.87814e-05
pa12806	chr7:74631052-74631875	824	ENSG00000232561	ENST00000441487	1108	Promoter (1-2kb)	4.594	2.716	0.591	0.00832389	0.000324853
pa12810	chr7:75923233-75924136	904	ENSG00000263569	ENST00000583729	5125	Distal Intergenic	4.199	2.661	0.634	0.00526246	0.000233347
pa12815	chr7:76498100-76498492	393	ENSG00000231183	ENST00000472463	-33316	Intron (ENST00000419923/ENSG00000243566, intron 5 of 5)	3.342	3.469	1.038	0.0400317	0.000117552
pa12844	chr7:80529910-80530457	548	ENSG00000075223	ENST00000411788	17288	Intron (ENST00000265361/ENSG00000075223, intron 2 of 17)	7.787	8.478	1.089	0.00598028	8.80089e-06
pa12845	chr7:81794987-81795294	308	ENSG00000153956	ENST00000461275	-80835	Intron (ENST00000356860/ENSG00000153956, intron 4 of 38)	7.023	17.046	2.427	0.00933497	6.27336e-06
pa12849	chr7:82229474-82229865	392	ENSG00000213530	ENST00000320415	-9467	Distal Intergenic	18.122	11.225	0.619	0.00136908	3.06895e-06
pa13015	chr7:115778591-115779244	654	ENSG00000105967	ENST00000474337	20705	Intron (ENST00000484212/ENSG00000105967, intron 1 of 8)	6.345	3.202	0.505	0.00283439	0.000126201
pa13057	chr7:128231703-128232439	737	ENSG00000213280	ENST00000393266	-20961	Exon (ENST00000605862/ENSG00000242588, exon 6 of 16)	3.608	6.185	1.714	0.0340289	3.60605e-06
pa13059	chr7:128472444-128473330	887	ENSG00000128591	ENST00000346177	1964	Promoter (1-2kb)	4.095	2.432	0.594	0.0166818	0.00209012
pa13098	chr7:135286566-135287207	642	ENSG00000155561	ENST00000472132	-3690	Intron (ENST00000285968/ENSG00000155561, intron 17 of 42)	8.599	4.3	0.5	0.00304595	0.000109794
pa13100	chr7:136971583-136972216	634	ENSG00000202023	ENST00000365153	-218	Promoter (<=1kb)	3.534	4.753	1.345	0.0480097	1.69213e-05
pa13101	chr7:136979691-136980491	801	ENSG00000202023	ENST00000365153	7257	Intron (ENST00000348225/ENSG00000105894, intron 1 of 4)	4.031	2.618	0.649	0.0275688	0.00194928
pa13107	chr7:137001797-137002478	682	ENSG00000231114	ENST00000447529	-861	Promoter (<=1kb)	4.624	5.47	1.183	0.0249519	6.14144e-05
pa13108	chr7:137124660-137125721	1062	ENSG00000157680	ENST00000494390	12219	Intron (ENST00000453654/ENSG00000157680, intron 28 of 32)	3.578	5.403	1.51	0.0477122	1.17465e-06
pa13112	chr7:138350240-138350755	516	ENSG00000157703	ENST00000436657	-1271	Promoter (1-2kb)	18.428	24.969	1.355	0.00162701	4.71909e-06
pa13177	chr7:154172685-154172926	242	ENSG00000130226	ENST00000427557	170158	Exon (ENST00000462622/ENSG00000130226, exon 3 of 3)	16.074	16.758	1.043	0.0263313	0.000425713
pa13178	chr7:154181134-154181614	481	ENSG00000130226	ENST00000427557	178607	Intron (ENST00000404039/ENSG00000130226, intron 3 of 25)	20.319	15.419	0.759	0.000163011	1.16827e-06
pa13179	chr7:154181714-154182190	477	ENSG00000130226	ENST00000427557	179187	Intron (ENST00000404039/ENSG00000130226, intron 3 of 25)	4.364	5.295	1.213	0.0197382	2.53203e-05
pa13197	chr8:3325849-3326714	866	ENSG00000183117	ENST00000524177	8	Promoter (<=1kb)	8.294	4.424	0.533	0.000278475	3.99741e-06
pa13199	chr8:3397131-3397631	501	ENSG00000183117	ENST00000520630	-24250	Intron (ENST00000400186/ENSG00000183117, intron 11 of 67)	10.045	5.037	0.501	0.00133512	3.23467e-05
pa1323	chr1:204854260-204854647	388	ENSG00000163531	ENST00000514644	14270	Intron (ENST00000404977/ENSG00000163531, intron 1 of 25)	7.602	2.15	0.283	0.00889835	0.00857203
pa1324	chr1:204854790-204855362	573	ENSG00000163531	ENST00000514644	14800	Intron (ENST00000404977/ENSG00000163531, intron 1 of 25)	6.007	2.202	0.367	0.00447662	0.00385689
pa13464	chr8:81055870-81056202	333	ENSG00000076554	ENST00000521561	14920	Intron (ENST00000379096/ENSG00000076554, intron 1 of 5)	4.486	1.981	0.442	0.0429291	0.0193482
pa13479	chr8:86894858-86896113	1256	ENSG00000253154	ENST00000518266	-5639	Intron (ENST00000517368/ENSG00000253154, intron 1 of 3)	2.823	2.189	0.776	0.0291295	0.00140872
pa13507	chr8:95942842-95943442	601	ENSG00000164938	ENST00000378776	9759	3' UTR	3.826	3.689	0.964	0.0292236	3.92678e-05
pa13519	chr8:99016526-99017184	659	ENSG00000132561	ENST00000521952	-2523	Promoter (2-3kb)	10.085	3.202	0.317	0.000414324	0.000104034
pa13546	chr8:107513657-107514597	941	ENSG00000164830	ENST00000442977	53505	Intron (ENST00000445937/ENSG00000164830, intron 2 of 15)	3.76	3.36	0.894	0.0384966	0.000298937
pa13591	chr8:120974630-120975585	956	ENSG00000155792	ENST00000518057	-6443	Intron (ENST00000523492/ENSG00000155792, intron 1 of 6)	4.742	5.372	1.133	0.0112676	0.000190372
pa13595	chr8:123618599-123619158	560	ENSG00000238901	ENST00000459148	-64372	Distal Intergenic	5.083	6.852	1.348	0.0199469	0.000100977
pa13617	chr8:126047919-126048534	616	ENSG00000164961	ENST00000519042	-2963	Promoter (2-3kb)	9.485	16.257	1.714	0.00194287	1.10067e-07
pa13627	chr8:130964748-130965831	1084	ENSG00000153310	ENST00000519540	-12630	Intron (ENST00000523509/ENSG00000153310, intron 2 of 13)	3.519	2.065	0.587	0.0225691	0.0031507
pa13665	chr8:141807532-141807952	421	ENSG00000169398	ENST00000523746	1444	Promoter (1-2kb)	5.435	3.907	0.719	0.0300636	0.000190762
pa13690	chr9:1057027-1057335	309	ENSG00000173253	ENST00000358146	5413	3' UTR	21.315	28.716	1.347	0.00372386	5.91172e-06
pa13691	chr9:1057500-1057994	495	ENSG00000173253	ENST00000358146	5886	3' UTR	11.242	13.676	1.217	0.000378089	4.84474e-07
pa137	chr1:17418465-17418810	346	ENSG00000117115	ENST00000466151	-8544	Intron (ENST00000375486/ENSG00000117115, intron 6 of 15)	5.957	1.859	0.312	0.0211488	0.0454109
pa13741	chr9:12814342-12814781	440	ENSG00000235448	ENST00000417638	0	Promoter (<=1kb)	6.784	3.415	0.503	0.00693589	0.00060068
pa1376	chr1:206098519-206098891	373	ENSG00000196550	ENST00000470041	-38025	Distal Intergenic	7.59	6.577	0.867	0.0111901	4.37343e-05
pa1378	chr1:206490175-206490927	753	ENSG00000229509	ENST00000426884	15862	Distal Intergenic	3.753	2.674	0.713	0.0209513	0.00122575
pa1379	chr1:206537863-206538192	330	ENSG00000233501	ENST00000450872	16762	Intron (ENST00000295713/ENSG00000163486, intron 1 of 19)	8.306	6.673	0.803	0.0169596	0.000262078
pa1380	chr1:206538213-206539349	1137	ENSG00000233501	ENST00000450872	15605	Intron (ENST00000295713/ENSG00000163486, intron 1 of 19)	4.765	2.806	0.589	0.00375255	4.93704e-05
pa1381	chr1:206552306-206553659	1354	ENSG00000233501	ENST00000450872	1295	Promoter (1-2kb)	4.361	3.448	0.791	0.0081518	0.000130424
pa1382	chr1:206553725-206554423	699	ENSG00000233501	ENST00000450872	531	Promoter (<=1kb)	5.116	3.763	0.736	0.010391	5.83447e-05
pa13835	chr9:36801804-36803200	1397	ENSG00000266255	ENST00000580479	20396	Distal Intergenic	11.492	18.164	1.581	5.24834e-05	1.44661e-07
pa1384	chr1:206572901-206574017	1117	ENSG00000163486	ENST00000467419	-4305	Intron (ENST00000295713/ENSG00000163486, intron 4 of 19)	4.311	2.399	0.557	0.0213135	0.000927813
pa13857	chr9:41954456-41954802	347	ENSG00000229273	ENST00000443558	0	Promoter (<=1kb)	Inf	100.871	0	8.35293e-05	1.87233e-07
pa13862	chr9:66546426-66546621	196	ENSG00000219693	ENST00000402994	2067	Promoter (2-3kb)	67.905	Inf	Inf	0.000611066	8.50976e-07
pa13866	chr9:70489746-70490111	366	ENSG00000147996	ENST00000377395	0	Promoter (<=1kb)	5.683	7.517	1.323	0.023895	5.44982e-06
pa1389	chr1:207701213-207701615	403	ENSG00000253044	ENST00000517235	12583	Intron (ENST00000367050/ENSG00000203710, intron 5 of 12)	19.42	11.997	0.618	0.000611066	4.31053e-06
pa13906	chr9:79509992-79510309	318	ENSG00000106772	ENST00000376713	10692	Intron (ENST00000376718/ENSG00000106772, intron 1 of 18)	5.585	2.396	0.429	0.00853811	0.00506753
pa13907	chr9:79510939-79511377	439	ENSG00000106772	ENST00000376713	9624	Intron (ENST00000376718/ENSG00000106772, intron 1 of 18)	4.546	6.51	1.432	0.0292373	1.69213e-05
pa13948	chr9:88140763-88141113	351	ENSG00000227412	ENST00000423835	33269	Distal Intergenic	5.691	2.046	0.359	0.0338083	0.0187931
pa13974	chr9:92069151-92069470	320	ENSG00000187764	ENST00000420987	1398	Promoter (1-2kb)	9.544	17.697	1.854	0.0127607	8.64499e-06
pa14018	chr9:97794915-97795510	596	ENSG00000148120	ENST00000482056	13742	Intron (ENST00000297979/ENSG00000148120, intron 11 of 14)	6.047	4.762	0.787	0.00655909	4.50086e-05
pa1402	chr1:210043316-210043630	315	ENSG00000117597	ENST00000457820	31166	Distal Intergenic	4.152	3.258	0.785	0.0248004	0.000411602
pa1403	chr1:210043968-210044474	507	ENSG00000117597	ENST00000457820	31818	Distal Intergenic	5.158	2.496	0.484	0.00933497	0.00234184
pa1405	chr1:210410453-210411388	936	ENSG00000082497	ENST00000490620	0	Promoter (<=1kb)	3.876	3.181	0.821	0.015009	0.000163158
pa14053	chr9:103790196-103790498	303	ENSG00000148123	ENST00000374874	-493	Promoter (<=1kb)	8.791	9.071	1.032	0.0278507	4.14269e-05
pa14054	chr9:103923737-103924183	447	ENSG00000148123	ENST00000494890	-23134	Intron (ENST00000374874/ENSG00000148123, intron 1 of 7)	7.291	3.806	0.522	0.00457065	0.000169193
pa14056	chr9:103924918-103925538	621	ENSG00000148123	ENST00000494890	-21779	Intron (ENST00000374874/ENSG00000148123, intron 1 of 7)	19.04	6.106	0.321	2.92439e-05	1.33779e-06
pa14057	chr9:103988753-103989178	426	ENSG00000148123	ENST00000395056	41436	Intron (ENST00000374874/ENSG00000148123, intron 2 of 7)	9.112	5.93	0.651	0.00835023	2.0525e-05
pa14058	chr9:103997279-103997978	700	ENSG00000148123	ENST00000463206	-34106	Intron (ENST00000374874/ENSG00000148123, intron 2 of 7)	6.391	2.934	0.459	0.00328897	0.000881201
pa14059	chr9:104004908-104005518	611	ENSG00000148123	ENST00000463206	-26566	Intron (ENST00000374874/ENSG00000148123, intron 2 of 7)	11.32	14.845	1.311	0.000250419	4.12403e-07
pa14092	chr9:108754899-108756373	1475	ENSG00000225002	ENST00000445897	70733	Distal Intergenic	3.734	4.06	1.088	0.00451832	2.61569e-06
pa14158	chr9:116343386-116343838	453	ENSG00000138835	ENST00000487344	-78	Promoter (<=1kb)	3.828	4.213	1.1	0.0357867	6.32381e-05
pa14200	chr9:124043010-124043730	721	ENSG00000148180	ENST00000483960	-20	Promoter (<=1kb)	7.043	5.983	0.85	0.00201447	4.22809e-06
pa14202	chr9:124048753-124049339	587	ENSG00000148180	ENST00000545652	0	Promoter (<=1kb)	3.773	4.039	1.071	0.0381167	0.000133941
pa14209	chr9:124052425-124052833	409	ENSG00000148180	ENST00000545652	3555	Intron (ENST00000373823/ENSG00000148180, intron 9 of 24)	5.97	6.093	1.021	0.0081518	2.05083e-05
pa14210	chr9:124054936-124055693	758	ENSG00000148180	ENST00000545652	6066	Intron (ENST00000373823/ENSG00000148180, intron 9 of 24)	3.529	2.628	0.745	0.03288	0.000516716
pa14212	chr9:124058803-124059441	639	ENSG00000148180	ENST00000373818	-2630	Promoter (2-3kb)	3.431	2.275	0.663	0.048632	0.00877558
pa14231	chr9:128521545-128522126	582	ENSG00000167081	ENST00000492314	10335	Intron (ENST00000342287/ENSG00000167081, intron 2 of 7)	4.614	2.936	0.636	0.00919635	0.000352178
pa14254	chr9:129144396-129144973	578	ENSG00000196814	ENST00000535766	5674	Intron (ENST00000545391/ENSG00000196814, intron 3 of 5)	5.055	2.393	0.473	0.0392907	0.0100083
pa14394	chr9:139965630-139966103	474	ENSG00000186193	ENST00000409687	-590	Promoter (<=1kb)	3.601	2.934	0.815	0.0393645	0.00197556
pa14587	chrX:129630740-129630996	257	ENSG00000221930	ENST00000539800	1456	Promoter (1-2kb)	6.59	3.003	0.456	0.00537972	0.00164158
pa1490	chr1:226107251-226107739	489	ENSG00000143811	ENST00000466127	1895	Promoter (1-2kb)	5.509	9.167	1.664	0.0168161	2.57108e-06
pa1522	chr1:229369762-229370261	500	ENSG00000233920	ENST00000430677	-6453	Distal Intergenic	3.803	3.383	0.89	0.0342472	7.71301e-05
pa1527	chr1:230305505-230305958	454	ENSG00000143641	ENST00000485438	-85146	Intron (ENST00000543760/ENSG00000143641, intron 1 of 15)	8.073	10.42	1.291	0.00677212	4.54283e-06
pa153	chr1:21637100-21637380	281	ENSG00000117298	ENST00000481130	-11608	Intron (ENST00000415912/ENSG00000117298, intron 1 of 18)	16.764	10.824	0.646	0.00693589	8.39597e-05
pa1569	chr1:234678399-234678906	508	ENSG00000231768	ENST00000435574	-10874	Distal Intergenic	3.699	4.164	1.126	0.0188758	3.88112e-05
pa159	chr1:23176787-23177187	401	ENSG00000264014	ENST00000581187	12532	Intron (ENST00000544305/ENSG00000133216, intron 3 of 6)	Inf	16.889	0	0.000203654	1.77012e-05
pa1606	chr1:237442997-237443681	685	ENSG00000198626	ENST00000542537	9200	Intron (ENST00000366574/ENSG00000198626, intron 2 of 104)	8.783	14.074	1.602	0.000802746	2.19006e-07
pa1645	chr1:248523071-248523387	317	ENSG00000196944	ENST00000366475	-1496	Promoter (1-2kb)	6.867	16.121	2.348	0.0112009	3.99981e-06
pa1647	chr10:343338-343785	448	ENSG00000201861	ENST00000364991	-15273	Intron (ENST00000280886/ENSG00000151240, intron 32 of 36)	4.85	10.557	2.177	0.0383242	1.37613e-05
pa1671	chr10:6646235-6646467	233	ENSG00000237943	ENST00000609627	-2782	Promoter (2-3kb)	5.776	2.052	0.355	0.0456664	0.0441751
pa1675	chr10:7041006-7041365	360	ENSG00000234248	ENST00000457632	-78572	Distal Intergenic	27.337	4.725	0.173	0.00412868	0.000644395
pa1676	chr10:7041761-7042450	690	ENSG00000234248	ENST00000457632	-79327	Distal Intergenic	21.631	12.209	0.564	0.000147211	2.99054e-07
pa1677	chr10:7042610-7043723	1114	ENSG00000234248	ENST00000457632	-80176	Distal Intergenic	22.78	23.741	1.042	2.49596e-05	5.6413e-08
pa1710	chr10:20249674-20250075	402	ENSG00000120594	ENST00000377238	-82174	Intron (ENST00000377242/ENSG00000120594, intron 1 of 12)	11.13	2.257	0.203	0.00355198	0.0192565
pa1758	chr10:23326123-23326718	596	ENSG00000165309	ENST00000473919	6563	3' UTR	6.187	10.99	1.776	0.0111849	2.51503e-06
pa1806	chr10:45459007-45459624	618	ENSG00000107551	ENST00000483709	3720	Intron (ENST00000489171/ENSG00000107551, intron 1 of 9)	4.35	2.507	0.576	0.0460711	0.000736617
pa1817	chr10:47699319-47700054	736	ENSG00000204150	ENST00000399470	-8253	Intron (ENST00000424375/ENSG00000198250, intron 18 of 18)	9.891	11.477	1.16	0.000125935	2.01341e-07
pa1818	chr10:47700294-47700590	297	ENSG00000204150	ENST00000399470	-7717	Intron (ENST00000424375/ENSG00000198250, intron 18 of 18)	16.276	16.841	1.035	0.00143722	6.22775e-06
pa1830	chr10:52142392-52143050	659	ENSG00000269700	ENST00000596442	-9716	Intron (ENST00000361781/ENSG00000198964, intron 6 of 10)	4.582	1.754	0.383	0.00823092	0.0199009
pa1861	chr10:60856215-60856438	224	ENSG00000226888	ENST00000413972	-7416	Distal Intergenic	10.774	2.445	0.227	0.0213648	0.0217618
pa1910	chr10:62724252-62724872	621	ENSG00000072422	ENST00000337910	-20247	Intron (ENST00000357917/ENSG00000072422, intron 2 of 11)	7.608	5.189	0.682	0.000489791	5.09781e-06
pa1911	chr10:62737700-62738266	567	ENSG00000072422	ENST00000357917	22932	Intron (ENST00000357917/ENSG00000072422, intron 2 of 11)	7.789	10.269	1.318	0.0027371	1.47573e-06
pa1912	chr10:62738431-62738888	458	ENSG00000072422	ENST00000357917	22310	Intron (ENST00000357917/ENSG00000072422, intron 2 of 11)	25.637	5.132	0.2	0.000802746	0.000147569
pa1913	chr10:62855544-62855970	427	ENSG00000227244	ENST00000417931	79511	Distal Intergenic	13.085	9.828	0.751	0.000637611	2.32342e-06
pa1980	chr10:72989689-72991393	1705	ENSG00000237512	ENST00000447119	-11704	Intron (ENST00000335350/ENSG00000107731, intron 1 of 16)	2.93	2.807	0.958	0.023636	5.39642e-05
pa2036	chr10:81094333-81095033	701	ENSG00000108179	ENST00000498681	-12192	Distal Intergenic	3.443	1.815	0.527	0.0372567	0.0181985
pa2043	chr10:81896255-81896766	512	ENSG00000189129	ENST00000372263	3778	Intron (ENST00000372270/ENSG00000189129, intron 1 of 3)	5.228	2.232	0.427	0.034113	0.0191497
pa21	chr1:7538343-7539233	891	ENSG00000225126	ENST00000440032	-36729	Intron (ENST00000303635/ENSG00000171735, intron 6 of 22)	5.159	1.908	0.37	0.0076717	0.0149463
pa211	chr1:27744647-27745624	978	ENSG00000181773	ENST00000374024	25499	Exon (ENST00000430629/ENSG00000158195, exon 3 of 9)	3.106	1.651	0.532	0.0266666	0.0176888
pa2207	chr10:108430924-108431770	847	ENSG00000108018	ENST00000472196	3077	Exon (ENST00000263054/ENSG00000108018, exon 16 of 26)	10.848	9.466	0.873	0.000248681	7.61421e-07
pa2257	chr10:119786595-119786927	333	ENSG00000231104	ENST00000595446	9565	Intron (ENST00000451610/ENSG00000231104, intron 1 of 2)	11.635	4.166	0.358	0.00714959	0.00020931
pa2258	chr10:119787001-119787544	544	ENSG00000231104	ENST00000595446	9971	Intron (ENST00000451610/ENSG00000231104, intron 1 of 2)	17.718	6.29	0.355	0.000481585	3.16803e-06
pa2260	chr10:120896749-120897067	319	ENSG00000119979	ENST00000489936	720	Promoter (<=1kb)	5.172	3.191	0.617	0.023068	0.00117258
pa2298	chr10:123377205-123377479	275	ENSG00000223432	ENST00000434988	-1852	Promoter (1-2kb)	8.466	22.857	2.7	0.0199882	5.25573e-06
pa2304	chr10:124060996-124062016	1021	ENSG00000138152	ENST00000507495	10400	Intron (ENST00000368994/ENSG00000138152, intron 9 of 15)	3.865	1.915	0.495	0.0226487	0.014016
pa2307	chr10:124087791-124088454	664	ENSG00000138152	ENST00000495370	-3028	Intron (ENST00000368994/ENSG00000138152, intron 10 of 15)	5.472	5.666	1.036	0.0342929	4.79405e-05
pa2318	chr10:124542028-124542602	575	ENSG00000176584	ENST00000607497	2431	Promoter (2-3kb)	28.193	24.793	0.879	0.000457626	1.03148e-06
pa233	chr1:31691262-31691543	282	ENSG00000084628	ENST00000373736	20858	Intron (ENST00000373736/ENSG00000084628, intron 1 of 6)	10.181	7.783	0.765	0.0134118	0.000182618
pa2392	chr10:133988577-133988947	371	ENSG00000235010	ENST00000414106	9556	Intron (ENST00000298622/ENSG00000188385, intron 23 of 23)	10.702	9.226	0.862	0.0143137	3.69887e-05
pa2399	chr11:494513-494778	266	ENSG00000023191	ENST00000529768	4151	3' UTR	7.927	4.72	0.595	0.011878	0.000340746
pa2431	chr11:6490541-6490871	331	ENSG00000110171	ENST00000536344	4219	Intron (ENST00000525074/ENSG00000110171, intron 1 of 11)	5.621	3.349	0.596	0.0307496	0.00140732
pa244	chr1:32371903-32372320	418	ENSG00000184007	ENST00000489313	4561	3' UTR	3.745	1.757	0.469	0.045896	0.030265
pa2451	chr11:9167895-9168510	616	ENSG00000184014	ENST00000525784	-533	Promoter (<=1kb)	4.266	3.644	0.854	0.0248004	0.000340948
pa2474	chr11:10511697-10512314	618	ENSG00000133805	ENST00000533116	-2600	Promoter (2-3kb)	3.681	2.441	0.663	0.0408756	0.00451406
pa2475	chr11:10512931-10513313	383	ENSG00000133805	ENST00000533116	-1601	Promoter (1-2kb)	5.968	6.716	1.125	0.00914447	1.05287e-05
pa2535	chr11:34675909-34676526	618	ENSG00000135373	ENST00000527935	11735	Intron (ENST00000257831/ENSG00000135373, intron 6 of 8)	7.704	10.856	1.409	0.00132229	1.24281e-06
pa269	chr1:33823628-33824448	821	ENSG00000134686	ENST00000373422	-2818	Promoter (2-3kb)	4.188	6.137	1.465	0.0097985	2.23976e-06
pa2707	chr11:63363178-63363484	307	ENSG00000176485	ENST00000540943	12569	Intron (ENST00000323646/ENSG00000176485, intron 2 of 3)	10.135	2.121	0.209	0.0174372	0.0164459
pa2807	chr11:67174962-67175427	466	ENSG00000172531	ENST00000537694	-227	Promoter (<=1kb)	3.723	3.794	1.019	0.0431399	0.000328776
pa2808	chr11:67175573-67175845	273	ENSG00000175463	ENST00000524662	-493	Promoter (<=1kb)	4.593	2.481	0.54	0.0266666	0.00471163
pa2842	chr11:74431554-74432044	491	ENSG00000265902	ENST00000581431	-172	Promoter (<=1kb)	7.888	7.057	0.895	0.00178374	4.84178e-06
pa2846	chr11:75014343-75014688	346	ENSG00000137486	ENST00000527385	26	Promoter (<=1kb)	7.322	22.815	3.116	0.0100203	1.81326e-06
pa2847	chr11:75014894-75015434	541	ENSG00000137486	ENST00000527385	-180	Promoter (<=1kb)	6.027	4.13	0.685	0.010986	0.000209258
pa2848	chr11:75023362-75023665	304	ENSG00000137486	ENST00000524400	-163	Promoter (<=1kb)	8.566	4.453	0.52	0.0199469	0.000633755
pa2891	chr11:78791961-78792337	377	ENSG00000149256	ENST00000533038	-4523	Intron (ENST00000278550/ENSG00000149256, intron 4 of 33)	5.901	7.943	1.346	0.0465952	0.000281124
pa3010	chr11:105651666-105653268	1603	ENSG00000222663	ENST00000410731	-42092	Intron (ENST00000393125/ENSG00000152578, intron 4 of 10)	8.977	7.303	0.814	0.000544168	1.14328e-06
pa3011	chr11:105769581-105770818	1238	ENSG00000152578	ENST00000525942	-33716	Intron (ENST00000393125/ENSG00000152578, intron 7 of 10)	2.658	3.02	1.136	0.0482683	2.53203e-05
pa3020	chr11:110233851-110234521	671	ENSG00000254416	ENST00000526703	7927	Intron (ENST00000526605/ENSG00000254416, intron 1 of 2)	6.042	2.068	0.342	0.0078415	0.00745025
pa3144	chr11:117511494-117512327	834	ENSG00000270403	ENST00000604533	-26871	Intron (ENST00000527706/ENSG00000177103, intron 2 of 30)	4.601	4.64	1.009	0.0203118	8.45168e-06
pa3145	chr11:117512335-117513151	817	ENSG00000270403	ENST00000604533	-26047	Intron (ENST00000527706/ENSG00000177103, intron 2 of 30)	3.867	4.002	1.035	0.0174617	1.54456e-05
pa320	chr1:40251685-40252043	359	ENSG00000116985	ENST00000397360	2478	Promoter (2-3kb)	4.785	7.288	1.523	0.0230373	1.08315e-05
pa3200	chr11:119860319-119860746	428	ENSG00000254863	ENST00000534055	-776	Promoter (<=1kb)	4.425	5.342	1.207	0.0372567	3.58946e-05
pa3202	chr11:119861509-119861893	385	ENSG00000254863	ENST00000534055	-1966	Promoter (1-2kb)	11.878	9.151	0.77	0.0031011	3.28414e-05
pa3282	chr11:126570419-126571217	799	ENSG00000254607	ENST00000534620	44438	Intron (ENST00000525144/ENSG00000149571, intron 1 of 16)	4.1	4.46	1.088	0.0077152	8.01094e-06
pa3285	chr11:126759821-126760328	508	ENSG00000254938	ENST00000530572	50227	Intron (ENST00000525144/ENSG00000149571, intron 1 of 16)	10.244	2.731	0.267	0.00562748	0.00329449
pa3286	chr11:126760748-126761269	522	ENSG00000254938	ENST00000530572	49286	Intron (ENST00000525144/ENSG00000149571, intron 1 of 16)	10.292	5.136	0.499	0.000781712	9.30392e-06
pa3310	chr11:130744064-130744724	661	ENSG00000255455	ENST00000525716	-3922	Distal Intergenic	9.535	4.553	0.477	0.000795708	5.05087e-05
pa3312	chr11:130745748-130746240	493	ENSG00000120451	ENST00000527116	4796	3' UTR	4.165	2.606	0.626	0.0469674	0.00269584
pa3331	chr11:131461762-131462059	298	ENSG00000182667	ENST00000416661	9857	Intron (ENST00000374791/ENSG00000182667, intron 1 of 7)	6.51	6.25	0.96	0.0136613	6.48829e-05
pa3346	chr11:131534148-131535577	1430	ENSG00000224795	ENST00000416725	-671	Promoter (<=1kb)	3.038	2.18	0.717	0.00963341	0.000203391
pa3347	chr11:131536334-131536895	562	ENSG00000224795	ENST00000416725	-2857	Promoter (2-3kb)	5.042	5.879	1.166	0.0213648	2.61496e-05
pa3384	chr12:2933662-2934260	599	ENSG00000111203	ENST00000538822	620	Promoter (<=1kb)	8.01	8.55	1.067	0.00728778	4.17317e-06
pa3534	chr12:32721167-32722031	865	ENSG00000139132	ENST00000494977	-13282	Intron (ENST00000534526/ENSG00000139132, intron 2 of 16)	4.323	2.429	0.562	0.00498976	0.000381353
pa3715	chr12:59715475-59716306	832	ENSG00000212599	ENST00000391297	46626	Distal Intergenic	12.061	12.798	1.061	7.12926e-05	1.10955e-07
pa3716	chr12:59716397-59716751	355	ENSG00000212599	ENST00000391297	46181	Distal Intergenic	10.428	15.116	1.45	0.00589784	9.87174e-06
pa3730	chr12:63311208-63311924	717	ENSG00000111110	ENST00000548414	15904	Intron (ENST00000228705/ENSG00000111110, intron 1 of 9)	5.042	3.33	0.66	0.0120571	0.000242147
pa3731	chr12:63311960-63312540	581	ENSG00000111110	ENST00000548414	15288	Intron (ENST00000228705/ENSG00000111110, intron 1 of 9)	5.087	3.058	0.601	0.00887321	0.000257921
pa3783	chr12:78387167-78387563	397	ENSG00000067798	ENST00000550673	-13395	Intron (ENST00000549464/ENSG00000067798, intron 5 of 9)	14.83	12.256	0.826	0.00476382	5.30371e-06
pa3791	chr12:81809528-81809884	357	ENSG00000258162	ENST00000550272	-1156	Promoter (1-2kb)	5.043	7.853	1.557	0.0446072	0.000110684
pa3792	chr12:81809893-81810213	321	ENSG00000258162	ENST00000550272	-827	Promoter (<=1kb)	17.957	9.896	0.551	0.00134195	2.23189e-05
pa3795	chr12:81811285-81811532	248	ENSG00000258162	ENST00000550272	245	Promoter (<=1kb)	6.64	8.845	1.332	0.00963341	5.3723e-06
pa3856	chr12:99262164-99262832	669	ENSG00000185046	ENST00000551560	24662	Intron (ENST00000341752/ENSG00000185046, intron 1 of 9)	3.858	1.768	0.458	0.0209513	0.0182454
pa3857	chr12:99262970-99264565	1596	ENSG00000185046	ENST00000551560	22929	Intron (ENST00000341752/ENSG00000185046, intron 1 of 9)	3.256	1.543	0.474	0.00693589	0.0236302
pa3859	chr12:99274796-99275576	781	ENSG00000185046	ENST00000551560	11918	Intron (ENST00000341752/ENSG00000185046, intron 1 of 9)	3.022	1.582	0.523	0.0496377	0.0478744
pa3864	chr12:99286259-99286628	370	ENSG00000185046	ENST00000551560	866	Promoter (<=1kb)	9.505	2.93	0.308	0.00668518	0.0034322
pa3867	chr12:101191064-101191965	902	ENSG00000151572	ENST00000392977	2328	Promoter (2-3kb)	4.822	3.013	0.625	0.0104568	0.000773024
pa3869	chr12:101193569-101194763	1195	ENSG00000151572	ENST00000392977	4833	Intron (ENST00000538618/ENSG00000151572, intron 3 of 10)	5.852	4.915	0.84	0.00539286	1.84467e-05
pa3961	chr12:114624616-114625058	443	ENSG00000257476	ENST00000551761	54517	Distal Intergenic	38.418	27.324	0.711	0.000238795	5.29335e-07
pa3962	chr12:114625148-114625667	520	ENSG00000257476	ENST00000551761	53908	Distal Intergenic	14.569	11.332	0.778	0.00214236	1.57275e-06
pa4046	chr12:130501697-130502232	536	ENSG00000214039	ENST00000291374	24655	Distal Intergenic	8.103	8.002	0.988	0.0153771	1.0366e-05
pa4099	chr13:27430230-27430678	449	ENSG00000230256	ENST00000395943	-48821	Distal Intergenic	4.331	8.132	1.878	0.028133	4.37298e-06
pa4100	chr13:27565823-27566292	470	ENSG00000223782	ENST00000413365	14143	Distal Intergenic	6.615	9.98	1.509	0.0107669	3.08963e-06
pa413	chr1:46689491-46690089	599	ENSG00000085998	ENST00000371992	-3514	Distal Intergenic	3.943	2.569	0.651	0.0285859	0.013261
pa4132	chr13:34185365-34186323	959	ENSG00000234535	ENST00000442716	261	Promoter (<=1kb)	2.924	2.207	0.755	0.0367965	0.000774691
pa4138	chr13:34208882-34209219	338	ENSG00000232986	ENST00000452207	-22354	Intron (ENST00000454681/ENSG00000230490, intron 1 of 5)	6.285	14.5	2.307	0.0175753	1.83867e-05
pa4148	chr13:39340626-39341620	995	ENSG00000252795	ENST00000516986	-11941	Intron (ENST00000280481/ENSG00000150893, intron 3 of 23)	8.498	8.326	0.98	0.000949604	7.88804e-08
pa4150	chr13:39448917-39449225	309	ENSG00000225221	ENST00000424744	-27299	Intron (ENST00000280481/ENSG00000150893, intron 18 of 23)	5.567	4.902	0.881	0.0287335	0.000122679
pa4151	chr13:39449315-39449902	588	ENSG00000225221	ENST00000424744	-26622	Intron (ENST00000280481/ENSG00000150893, intron 18 of 23)	7.873	7.736	0.983	0.00214236	9.81485e-07
pa4154	chr13:39677247-39677571	325	ENSG00000188811	ENST00000485407	61052	Distal Intergenic	8.708	10.344	1.188	0.0107669	0.000417247
pa4161	chr13:41591482-41592047	566	ENSG00000120690	ENST00000239882	1403	Promoter (1-2kb)	5.4	2.143	0.397	0.0110991	0.0150077
pa4175	chr13:42123291-42123644	354	ENSG00000264190	ENST00000583027	18887	Distal Intergenic	7.392	6.12	0.828	0.00429097	2.00066e-05
pa4188	chr13:44376688-44377537	850	ENSG00000270522	ENST00000604480	14961	Distal Intergenic	5.494	8.04	1.463	0.00290104	4.37298e-06
pa4189	chr13:44377541-44377844	304	ENSG00000270522	ENST00000604480	15814	Distal Intergenic	12.39	9.09	0.734	0.0120937	9.37982e-05
pa422	chr1:48958811-48959305	495	ENSG00000232514	ENST00000416622	4103	Distal Intergenic	5.715	7.082	1.239	0.0379932	1.29521e-05
pa4274	chr13:53666858-53667843	986	ENSG00000237092	ENST00000417989	58100	Distal Intergenic	5.296	6.712	1.267	0.00466866	9.54021e-06
pa4322	chr13:67707998-67708972	975	ENSG00000184226	ENST00000328454	93600	Intron (ENST00000544246/ENSG00000184226, intron 2 of 4)	4.049	1.747	0.431	0.0169602	0.0110122
pa4371	chr13:97433417-97434388	972	ENSG00000235137	ENST00000426420	103687	Intron (ENST00000376705/ENSG00000185352, intron 1 of 1)	3.994	4.587	1.148	0.0122642	4.34297e-06
pa4372	chr13:97863277-97864271	995	ENSG00000139793	ENST00000397601	-9417	Distal Intergenic	4.018	2.846	0.708	0.00519326	7.86775e-05
pa4428	chr13:113698962-113699507	546	ENSG00000126217	ENST00000397021	0	Promoter (<=1kb)	4.153	2.28	0.549	0.0361819	0.0101429
pa4429	chr13:113716203-113716476	274	ENSG00000126217	ENST00000464800	-2150	Promoter (2-3kb)	47.986	17.767	0.37	0.00282164	2.00218e-05
pa444	chr1:52090304-52090569	266	ENSG00000117859	ENST00000489990	7518	Intron (ENST00000371714/ENSG00000117859, intron 4 of 25)	8.191	5.084	0.621	0.0110991	0.000295889
pa4494	chr14:28774444-28774686	243	ENSG00000257869	ENST00000548280	-12661	Distal Intergenic	10.439	15.939	1.527	0.00393788	4.49392e-06
pa4495	chr14:28774717-28775224	508	ENSG00000257869	ENST00000548280	-12123	Distal Intergenic	27.898	19.791	0.709	0.000281967	2.8711e-07
pa4517	chr14:31923110-31923603	494	ENSG00000203546	ENST00000547760	2979	Promoter (2-3kb)	4.463	5.3	1.188	0.0327633	7.37816e-05
pa4519	chr14:31948070-31948462	393	ENSG00000214943	ENST00000399285	4709	Distal Intergenic	12.097	18.86	1.559	0.000795708	1.92567e-07
pa4527	chr14:32902449-32903421	973	ENSG00000151320	ENST00000554449	79	Promoter (<=1kb)	7.379	9.836	1.333	0.00010852	5.15012e-08
pa4528	chr14:32903486-32903955	470	ENSG00000151320	ENST00000554449	1116	Promoter (1-2kb)	4.327	6.762	1.563	0.0116451	5.01475e-06
pa4577	chr14:36367079-36368846	1768	ENSG00000258342	ENST00000550089	0	Promoter (<=1kb)	7.381	8.633	1.17	0.000541211	1.06068e-07
pa4578	chr14:36408877-36410010	1134	ENSG00000257614	ENST00000548199	9240	Intron (ENST00000550089/ENSG00000258342, intron 2 of 3)	4.897	5.229	1.068	0.00253127	1.85352e-05
pa4579	chr14:36434161-36434811	651	ENSG00000257614	ENST00000548199	-14911	Intron (ENST00000550089/ENSG00000258342, intron 2 of 3)	3.818	2.316	0.607	0.0173755	0.00156469
pa4583	chr14:36455851-36456367	517	ENSG00000257614	ENST00000548199	-36601	Intron (ENST00000550089/ENSG00000258342, intron 2 of 3)	12.442	6.226	0.5	0.000297585	8.91784e-06
pa4584	chr14:36456840-36457329	490	ENSG00000257614	ENST00000548199	-37590	Intron (ENST00000550089/ENSG00000258342, intron 2 of 3)	7.236	5.299	0.732	0.0027371	3.28294e-05
pa4585	chr14:36457538-36458085	548	ENSG00000257614	ENST00000548199	-38288	Intron (ENST00000550089/ENSG00000258342, intron 2 of 3)	103.432	28.206	0.273	5.93182e-05	1.54084e-07
pa4586	chr14:36458113-36459212	1100	ENSG00000257614	ENST00000548199	-38863	Intron (ENST00000550089/ENSG00000258342, intron 2 of 3)	4.002	3.446	0.861	0.0135662	0.000131225
pa4587	chr14:36488180-36489051	872	ENSG00000257720	ENST00000547482	35468	Intron (ENST00000550089/ENSG00000258342, intron 3 of 3)	4.748	5.685	1.197	0.0148092	7.36256e-06
pa4590	chr14:39416891-39417433	543	ENSG00000259070	ENST00000557019	0	Promoter (<=1kb)	7.869	4.638	0.589	0.00429097	4.04883e-05
pa4626	chr14:51080941-51081404	464	ENSG00000198513	ENST00000555266	0	Promoter (<=1kb)	4.1	2.182	0.532	0.0249373	0.00932694
pa4690	chr14:65637813-65638261	449	ENSG00000222985	ENST00000411053	-46553	Distal Intergenic	9.439	2.86	0.303	0.00331574	0.000944366
pa4694	chr14:65698009-65698835	827	ENSG00000258878	ENST00000555838	2984	Promoter (2-3kb)	3.588	2.136	0.595	0.00741247	0.00115839
pa4701	chr14:65751196-65752100	905	ENSG00000259078	ENST00000554374	5211	Intron (ENST00000555736/ENSG00000258760, intron 1 of 3)	4.993	3.199	0.641	0.00543324	0.00019064
pa4711	chr14:67743058-67743640	583	ENSG00000072415	ENST00000557237	34714	Intron (ENST00000261681/ENSG00000072415, intron 2 of 14)	4.113	4.68	1.138	0.0369011	3.07263e-05
pa4833	chr14:78457339-78458100	762	ENSG00000063761	ENST00000555217	67764	Distal Intergenic	3.927	4.994	1.272	0.0238731	3.20346e-06
pa4865	chr14:91021048-91021371	324	ENSG00000252748	ENST00000516939	-10114	Intron (ENST00000555005/ENSG00000165914, intron 14 of 14)	13.298	5.248	0.395	0.00438014	3.93898e-05
pa4903	chr14:95765775-95766215	441	ENSG00000165959	ENST00000555336	-3195	Intron (ENST00000298912/ENSG00000165959, intron 1 of 12)	6.043	1.902	0.315	0.0200501	0.0443323
pa4904	chr14:95766218-95766439	222	ENSG00000165959	ENST00000555336	-3638	Intron (ENST00000298912/ENSG00000165959, intron 1 of 12)	8.738	2.63	0.301	0.0300636	0.00610406
pa4920	chr14:100580999-100582933	1935	ENSG00000196405	ENST00000553910	132	Promoter (<=1kb)	14.055	6.636	0.472	2.86186e-05	1.32747e-06
pa4921	chr14:100583041-100583336	296	ENSG00000196405	ENST00000553910	2174	Promoter (2-3kb)	42.058	9.273	0.22	0.00428707	0.000219115
pa4958	chr14:105145987-105146421	435	ENSG00000256050	ENST00000540171	-1062	Promoter (1-2kb)	19.04	3.562	0.187	0.00173189	0.000704059
pa5140	chr15:50296083-50296440	358	ENSG00000201086	ENST00000364216	21443	Intron (ENST00000284509/ENSG00000104043, intron 7 of 27)	7.011	12.907	1.841	0.0350161	1.52821e-05
pa5176	chr15:58028232-58028773	542	ENSG00000255529	ENST00000562260	-9532	Intron (ENST00000482852/ENSG00000255529, intron 4 of 6)	7.889	8.1	1.027	0.00368126	1.12401e-05
pa5178	chr15:58114311-58114774	464	ENSG00000255529	ENST00000562260	76006	Distal Intergenic	4.3	8.378	1.948	0.0342929	1.57739e-05
pa5198	chr15:59599180-59599489	310	ENSG00000199512	ENST00000362642	34127	Intron (ENST00000288235/ENSG00000157483, intron 1 of 27)	5.505	5.147	0.935	0.0347599	0.000464415
pa521	chr1:64620580-64621461	882	ENSG00000223949	ENST00000424995	15519	Intron (ENST00000371079/ENSG00000185483, intron 7 of 8)	5.997	8.098	1.35	0.00466677	1.3113e-06
pa5229	chr15:65604546-65605066	521	ENSG00000200156	ENST00000363286	7531	Distal Intergenic	10.455	9.308	0.89	0.00251233	4.78177e-06
pa524	chr1:65719050-65719716	667	ENSG00000116675	ENST00000494710	-429	Promoter (<=1kb)	3.354	4.418	1.317	0.0434514	5.05087e-05
pa5296	chr15:76489535-76489967	433	ENSG00000169758	ENST00000558249	5725	Intron (ENST00000388942/ENSG00000169758, intron 9 of 10)	7.261	11.459	1.578	0.00843066	4.17317e-06
pa5320	chr15:80718257-80718786	530	ENSG00000172379	ENST00000533983	-14786	Intron (ENST00000529181/ENSG00000172379, intron 1 of 4)	6.728	6.181	0.919	0.0127419	5.00478e-05
pa5342	chr15:85493217-85493772	556	ENSG00000271044	ENST00000604365	-8853	Intron (ENST00000537216/ENSG00000156222, intron 15 of 16)	7.238	16.307	2.253	0.00224276	2.83985e-07
pa5343	chr15:85494037-85494364	328	ENSG00000271044	ENST00000604365	-9673	Intron (ENST00000537216/ENSG00000156222, intron 15 of 16)	26.261	11.374	0.433	0.00546343	0.000218236
pa5369	chr15:89475746-89476434	689	ENSG00000140545	ENST00000268150	-19104	Distal Intergenic	3.914	1.983	0.507	0.0342929	0.0140353
pa5405	chr15:92103127-92103863	737	ENSG00000258954	ENST00000553410	27006	Intron (ENST00000555947/ENSG00000258551, intron 2 of 2)	2.887	1.812	0.628	0.0437179	0.00845757
pa5407	chr15:92295668-92296281	614	ENSG00000259057	ENST00000556012	-8483	Distal Intergenic	4.79	8.585	1.792	0.0113968	1.91281e-06
pa544	chr1:66444036-66445681	1646	ENSG00000184588	ENST00000423207	-12424	Intron (ENST00000329654/ENSG00000184588, intron 3 of 16)	3.656	1.942	0.531	0.00347894	0.000607611
pa5443	chr15:101400968-101401621	654	ENSG00000232386	ENST00000593314	-155	Promoter (<=1kb)	13.496	16.458	1.219	0.000171116	1.2916e-07
pa5444	chr15:101402127-101402460	334	ENSG00000272639	ENST00000558568	0	Promoter (<=1kb)	7.062	8.48	1.201	0.0151651	2.69044e-05
pa5445	chr15:102011064-102011572	509	ENSG00000140479	ENST00000559417	18068	Intron (ENST00000561177/ENSG00000140479, intron 1 of 21)	3.886	4.65	1.197	0.0400317	0.000116998
pa5567	chr16:23064321-23064722	402	ENSG00000260566	ENST00000563129	10772	Distal Intergenic	8.735	5.849	0.67	0.00411952	2.57258e-05
pa5599	chr16:29836332-29836706	375	ENSG00000013364	ENST00000570234	3686	Intron (ENST00000562285/ENSG00000185928, intron 2 of 2)	10.983	3.221	0.293	0.0149889	0.00785677
pa564	chr1:67008387-67008995	609	ENSG00000118473	ENST00000371037	8422	Intron (ENST00000237247/ENSG00000118473, intron 2 of 26)	3.366	5.393	1.602	0.0457299	1.03084e-05
pa571	chr1:70312096-70312531	436	ENSG00000240692	ENST00000494227	-32744	Intron (ENST00000310961/ENSG00000033122, intron 8 of 26)	6.152	4.567	0.742	0.0212971	0.000866168
pa5716	chr16:57186749-57187034	286	ENSG00000140848	ENST00000567011	7197	3' UTR	6.281	4.564	0.727	0.021003	0.00027805
pa5743	chr16:66368773-66369529	757	ENSG00000179776	ENST00000341529	-31004	Distal Intergenic	3.575	4.448	1.244	0.0199469	1.29622e-05
pa578	chr1:77835084-77835796	713	ENSG00000154027	ENST00000530826	-1267	Promoter (1-2kb)	5.327	10.296	1.933	0.00524873	8.69416e-07
pa5790	chr16:74535079-74536445	1367	ENSG00000090863	ENST00000567911	-23648	Intron (ENST00000205061/ENSG00000090863, intron 4 of 26)	5.633	3.034	0.539	0.00314644	0.000191963
pa5791	chr16:74542123-74542542	420	ENSG00000090863	ENST00000567911	-30692	Intron (ENST00000205061/ENSG00000090863, intron 3 of 26)	5.936	6.775	1.141	0.0253355	1.75834e-05
pa5813	chr16:76000185-76000568	384	ENSG00000199299	ENST00000362429	-105130	Distal Intergenic	6.972	3.963	0.568	0.00306172	0.000188204
pa6	chr1:2885805-2886109	305	ENSG00000169717	ENST00000378404	-51937	Distal Intergenic	17.995	20.636	1.147	0.00433659	1.00267e-05
pa6106	chr17:36496850-36497511	662	ENSG00000188888	ENST00000342292	2182	Promoter (2-3kb)	6.038	2.468	0.409	0.0107669	0.00441983
pa6117	chr17:36813538-36813918	381	ENSG00000179294	ENST00000325814	17269	Distal Intergenic	4.965	2.387	0.481	0.03288	0.00534103
pa6139	chr17:38709518-38709864	347	ENSG00000126353	ENST00000579344	7401	Distal Intergenic	10.879	11.956	1.099	0.00433348	4.40898e-05
pa6240	chr17:48970685-48971456	772	ENSG00000229980	ENST00000519432	-14583	Exon (ENST00000514358/ENSG00000229980, exon 2 of 5)	4.731	2.861	0.605	0.0078415	0.000753599
pa6259	chr17:49448179-49448481	303	ENSG00000225860	ENST00000441895	34103	Distal Intergenic	5.354	7.137	1.333	0.0309221	6.29916e-05
pa6274	chr17:55877018-55877337	320	ENSG00000222976	ENST00000411044	10208	Intron (ENST00000581805/ENSG00000265542, intron 2 of 2)	3.31	4.218	1.274	0.0078415	1.93885e-06
pa6291	chr17:56017302-56019518	2217	ENSG00000180891	ENST00000577840	13100	Intron (ENST00000577830/ENSG00000180891, intron 1 of 10)	3.015	2.646	0.878	0.0172526	4.08769e-05
pa6421	chr17:66905580-66906765	1186	ENSG00000141338	ENST00000590359	-6012	Intron (ENST00000269080/ENSG00000141338, intron 15 of 37)	3.145	1.477	0.47	0.0184116	0.0495046
pa6435	chr17:69328479-69328776	298	ENSG00000222563	ENST00000410631	21170	Distal Intergenic	10.061	6.32	0.628	0.013823	6.01794e-05
pa6436	chr17:70147228-70148719	1492	ENSG00000234899	ENST00000414600	-9307	Intron (ENST00000532249/ENSG00000234899, intron 2 of 2)	6.902	4.343	0.629	0.000659793	6.21797e-06
pa6440	chr17:70880457-70881175	719	ENSG00000133195	ENST00000583715	-34514	Intron (ENST00000255559/ENSG00000133195, intron 5 of 9)	6.31	5.382	0.853	0.0182027	6.03762e-06
pa6457	chr17:72369413-72370129	717	ENSG00000257008	ENST00000335666	5816	Distal Intergenic	27.894	24.701	0.886	2.5533e-05	5.51726e-08
pa6458	chr17:72370152-72370498	347	ENSG00000257008	ENST00000335666	6555	Distal Intergenic	10.022	7.182	0.717	0.00819571	4.65239e-05
pa6523	chr17:76485155-76485400	246	ENSG00000187775	ENST00000586052	2172	Promoter (2-3kb)	23.759	Inf	Inf	0.00414272	5.15193e-06
pa6579	chr18:10442181-10442988	808	ENSG00000154856	ENST00000355285	-11637	Distal Intergenic	10.282	10.237	0.996	0.00368716	1.631e-06
pa6611	chr18:21768326-21768604	279	ENSG00000141447	ENST00000578013	-8527	Intron (ENST00000319481/ENSG00000141447, intron 18 of 27)	4.751	2.15	0.453	0.0408526	0.0186502
pa6766	chr18:60355499-60356069	571	ENSG00000081913	ENST00000400316	-26603	Distal Intergenic	3.509	2.59	0.738	0.0421974	0.00203853
pa6815	chr18:71794004-71794724	721	ENSG00000141665	ENST00000579517	1918	Promoter (1-2kb)	17.188	24.915	1.45	0.000297585	2.90814e-07
pa6816	chr18:71794739-71795551	813	ENSG00000141665	ENST00000579517	1091	Promoter (1-2kb)	9.814	10.012	1.02	0.00156297	3.25092e-06
pa684	chr1:95268110-95269013	904	ENSG00000224081	ENST00000442418	16639	Intron (ENST00000442418/ENSG00000224081, intron 1 of 4)	4.783	3.222	0.674	0.0134879	0.00023915
pa685	chr1:95269079-95269910	832	ENSG00000224081	ENST00000442418	15742	Intron (ENST00000442418/ENSG00000224081, intron 1 of 4)	4.221	4.878	1.156	0.0134879	3.30498e-05
pa7	chr1:2899640-2900129	490	ENSG00000169717	ENST00000378404	-37917	Distal Intergenic	4.567	7.044	1.542	0.047225	0.000102588
pa7090	chr19:40032618-40033610	993	ENSG00000176396	ENST00000390658	-1748	Promoter (1-2kb)	14.052	8.513	0.606	0.000381093	8.67497e-06
pa7113	chr19:42967108-42967663	556	ENSG00000213904	ENST00000596116	2108	Promoter (2-3kb)	18.052	10.748	0.595	7.44701e-05	6.15846e-07
pa7230	chr19:58841670-58842053	384	ENSG00000182318	ENST00000329665	3285	Intron (ENST00000329665/ENSG00000182318, intron 1 of 2)	11.174	22.813	2.042	0.000821433	4.11013e-07
pa7280	chr2:15214815-15215754	940	ENSG00000151779	ENST00000485694	104748	Distal Intergenic	13.5	18.01	1.334	4.33702e-05	1.60155e-08
pa7340	chr2:27131214-27132130	917	ENSG00000157851	ENST00000484882	-29197	Intron (ENST00000450961/ENSG00000157851, intron 2 of 3)	4.813	3.286	0.683	0.00740174	0.000114894
pa7414	chr2:44899984-44900268	285	ENSG00000143919	ENST00000477830	-3465	Intron (ENST00000378494/ENSG00000143919, intron 3 of 10)	10.355	18.709	1.807	0.00438433	1.79722e-06
pa7451	chr2:48627717-48628463	747	ENSG00000272663	ENST00000609028	39273	Distal Intergenic	9.066	4.39	0.484	0.000414324	1.56566e-05
pa7509	chr2:55631548-55631940	393	ENSG00000115355	ENST00000430086	-4635	Exon (ENST00000471947/ENSG00000115355, exon 3 of 3)	3.425	3.598	1.051	0.0249104	5.56769e-05
pa7520	chr2:58284474-58286518	2045	ENSG00000251738	ENST00000515929	3282	3' UTR	2.843	1.44	0.506	0.03288	0.0368879
pa7622	chr2:78487681-78488236	556	ENSG00000214429	ENST00000434498	151984	Distal Intergenic	9.004	8.601	0.955	0.00366887	2.12785e-05
pa7623	chr2:78490114-78490566	453	ENSG00000214429	ENST00000434498	149654	Distal Intergenic	11.314	11.946	1.056	0.00113918	6.12964e-07
pa7624	chr2:78490841-78491574	734	ENSG00000214429	ENST00000434498	148646	Distal Intergenic	6.064	11.825	1.95	0.0021488	4.35994e-07
pa7688	chr2:97593295-97593748	454	ENSG00000168754	ENST00000478671	22098	Intron (ENST00000327896/ENSG00000168754, intron 9 of 16)	6.683	2.311	0.346	0.00563999	0.00446643
pa7718	chr2:105063498-105065100	1603	ENSG00000235597	ENST00000447380	12662	Intron (ENST00000451400/ENSG00000235597, intron 1 of 3)	2.735	2.022	0.739	0.0288644	0.00050631
pa772	chr1:115106612-115106927	316	ENSG00000116752	ENST00000485021	17323	Distal Intergenic	4.381	4.212	0.961	0.0226487	6.47894e-05
pa7754	chr2:114189640-114189944	305	ENSG00000272563	ENST00000608834	-233	Promoter (<=1kb)	8.119	8.778	1.081	0.00272569	8.98922e-06
pa7782	chr2:130686039-130686458	420	ENSG00000214100	ENST00000440031	-2678	Promoter (2-3kb)	6.851	23.3	3.401	0.0463978	1.53437e-06
pa7783	chr2:130686817-130687157	341	ENSG00000214100	ENST00000440031	-3456	Intron (ENST00000450840/ENSG00000237574, intron 1 of 3)	11.482	11.487	1	0.00728778	4.93328e-05
pa7791	chr2:134897490-134897792	303	ENSG00000263813	ENST00000581102	12794	Intron (ENST00000481801/ENSG00000152127, intron 1 of 1)	4.69	4.519	0.964	0.0289668	0.000120427
pa7908	chr2:153413568-153414365	798	ENSG00000270776	ENST00000605605	-17627	Intron (ENST00000288670/ENSG00000157827, intron 4 of 25)	3.484	2.854	0.819	0.0253355	0.000276133
pa7945	chr2:159854814-159856073	1260	ENSG00000213189	ENST00000392326	-4214	Intron (ENST00000454300/ENSG00000115183, intron 1 of 24)	4.314	2.638	0.612	0.00147744	7.90069e-05
pa795	chr1:120752729-120753199	471	ENSG00000273131	ENST00000610157	-55583	Distal Intergenic	3.39	4.963	1.464	0.0430578	2.35948e-05
pa796	chr1:120758339-120759239	901	ENSG00000273131	ENST00000610157	-61193	Distal Intergenic	3.858	3.704	0.96	0.0406503	4.45818e-05
pa798	chr1:120798773-120798946	174	ENSG00000188610	ENST00000480765	-38810	Distal Intergenic	13.592	6.689	0.492	0.00543324	0.000333488
pa801	chr1:120930661-120931066	406	ENSG00000198019	ENST00000466915	-2277	Promoter (2-3kb)	8.562	6.549	0.765	0.00693589	2.14005e-05
pa802	chr1:121087780-121089148	1369	ENSG00000171943	ENST00000367123	-17976	Distal Intergenic	7.352	5.163	0.702	0.000440835	7.98276e-07
pa803	chr1:121089469-121090198	730	ENSG00000171943	ENST00000367123	-16926	Distal Intergenic	5.357	5.377	1.004	0.00481567	5.76142e-06
pa804	chr1:121102480-121102950	471	ENSG00000171943	ENST00000367123	-4174	Exon (ENST00000437515/ENSG00000230806, exon 4 of 4)	4.185	3.669	0.877	0.0271333	0.000752109
pa805	chr1:121103001-121103314	314	ENSG00000171943	ENST00000367123	-3810	Exon (ENST00000437515/ENSG00000230806, exon 4 of 4)	9.199	4.715	0.513	0.00468347	0.000319099
pa806	chr1:121103507-121104492	986	ENSG00000171943	ENST00000367123	-2632	Promoter (2-3kb)	5	3.656	0.731	0.00625828	1.65315e-05
pa807	chr1:121104848-121105597	750	ENSG00000171943	ENST00000367123	-1527	Promoter (1-2kb)	5.287	5.636	1.066	0.0101686	1.44438e-05
pa8102	chr2:201333485-201334065	581	ENSG00000196141	ENST00000462190	-398	Promoter (<=1kb)	3.991	3.747	0.939	0.0175913	8.25993e-05
pa8105	chr2:201569579-201570083	505	ENSG00000243478	ENST00000502600	8939	Intron (ENST00000491025/ENSG00000244301, intron 9 of 18)	6.629	13.129	1.981	0.00749243	9.59359e-07
pa8106	chr2:201570386-201571078	693	ENSG00000243478	ENST00000502600	9746	Exon (ENST00000491025/ENSG00000244301, exon 10 of 19)	7.436	8.694	1.169	0.00226925	6.58509e-06
pa811	chr1:143913709-143914254	546	ENSG00000196369	ENST00000494534	0	Promoter (<=1kb)	4.565	3.928	0.86	0.0131084	8.17842e-05
pa813	chr1:143914645-143914789	145	ENSG00000196369	ENST00000494534	467	Promoter (<=1kb)	6.629	2.748	0.415	0.0359151	0.00793977
pa814	chr1:143916092-143916542	451	ENSG00000196369	ENST00000491897	0	Promoter (<=1kb)	4.159	6.29	1.512	0.0344175	2.35948e-05
pa816	chr1:143917920-143918182	263	ENSG00000196369	ENST00000491897	1678	Promoter (1-2kb)	5.748	15.052	2.619	0.0244701	3.78519e-06
pa817	chr1:144001695-144002232	538	ENSG00000271644	ENST00000604134	41850	Intron (ENST00000467933/ENSG00000196369, intron 2 of 4)	6.849	7.76	1.133	0.00397216	3.11276e-06
pa818	chr1:144008224-144008970	747	ENSG00000271644	ENST00000604134	35112	Intron (ENST00000467933/ENSG00000196369, intron 2 of 4)	3.121	3.385	1.084	0.0429291	4.97292e-05
pa8184	chr2:219889640-219890368	729	ENSG00000181378	ENST00000474601	4155	Intron (ENST00000341552/ENSG00000181378, intron 14 of 34)	16.544	16.863	1.019	0.00543324	1.56202e-05
pa819	chr1:144009026-144010498	1473	ENSG00000271644	ENST00000604134	33584	Intron (ENST00000467933/ENSG00000196369, intron 2 of 4)	3.495	2.825	0.808	0.0107669	4.25257e-05
pa820	chr1:144010537-144011615	1079	ENSG00000271644	ENST00000604134	32467	Intron (ENST00000467933/ENSG00000196369, intron 2 of 4)	3.244	2.977	0.918	0.0442906	0.000224133
pa822	chr1:144073305-144074192	888	ENSG00000224363	ENST00000441760	17754	Intron (ENST00000467933/ENSG00000196369, intron 4 of 4)	7.109	6.636	0.933	0.00250809	1.10155e-05
pa823	chr1:144074913-144076446	1534	ENSG00000224363	ENST00000441760	15500	Intron (ENST00000467933/ENSG00000196369, intron 4 of 4)	6.509	4.512	0.693	0.000414324	5.55105e-07
pa824	chr1:144089677-144090559	883	ENSG00000224363	ENST00000441760	1387	Promoter (1-2kb)	3.768	3.333	0.885	0.0317059	0.000340459
pa825	chr1:144090707-144091493	787	ENSG00000224363	ENST00000441760	453	Promoter (<=1kb)	4.498	3.528	0.784	0.0101686	2.52332e-05
pa826	chr1:144092047-144092503	457	ENSG00000224363	ENST00000441760	-101	Promoter (<=1kb)	5.268	3.447	0.654	0.0110991	0.000700467
pa8286	chr2:240115287-240115706	420	ENSG00000068024	ENST00000454542	-2535	Promoter (2-3kb)	6.969	2.2	0.316	0.00830908	0.0103489
pa8312	chr20:1652608-1653230	623	ENSG00000236550	ENST00000456875	4323	Intron (ENST00000340424/ENSG00000223750, intron 2 of 4)	9.101	12.592	1.384	0.00572594	1.01497e-06
pa8315	chr20:1796922-1797582	661	ENSG00000230839	ENST00000447206	670	Promoter (<=1kb)	3.419	1.808	0.529	0.0276124	0.0185391
pa8380	chr20:19755206-19755943	738	ENSG00000233895	ENST00000412571	16414	Intron (ENST00000432334/ENSG00000233895, intron 1 of 1)	3.452	2.105	0.61	0.02731	0.00480233
pa8382	chr20:19830148-19830927	780	ENSG00000236992	ENST00000454660	-25561	Distal Intergenic	3.529	2.454	0.695	0.011878	0.000345391
pa8383	chr20:19868865-19869390	526	ENSG00000132669	ENST00000459721	-629	Promoter (<=1kb)	4.917	1.896	0.386	0.0387086	0.0327963
pa841	chr1:145139104-145139585	482	ENSG00000177144	ENST00000322209	0	Promoter (<=1kb)	43.339	31.702	0.731	0.000155057	2.22566e-07
pa8410	chr20:24442624-24443283	660	ENSG00000101463	ENST00000376862	-6552	Distal Intergenic	9.068	15.289	1.686	0.00115564	1.39578e-06
pa8411	chr20:24443591-24444770	1180	ENSG00000101463	ENST00000376862	-5065	Distal Intergenic	13.215	15.719	1.189	6.24698e-05	5.87404e-08
pa8436	chr20:31571467-31571844	378	ENSG00000167098	ENST00000420875	20269	3' UTR	10.365	22.826	2.202	0.0298471	3.04073e-05
pa8450	chr20:33100021-33101355	1335	ENSG00000125971	ENST00000357156	-2859	Promoter (2-3kb)	3.864	5.801	1.501	0.0177108	3.35469e-07
pa8452	chr20:33109469-33110278	810	ENSG00000206582	ENST00000383855	4133	Intron (ENST00000357156/ENSG00000125971, intron 1 of 3)	5.531	6.782	1.226	0.0031045	4.02316e-06
pa8454	chr20:33111171-33112296	1126	ENSG00000206582	ENST00000383855	2115	Promoter (2-3kb)	3.265	3.26	0.998	0.0219941	1.05777e-05
pa8509	chr20:38847558-38847812	255	ENSG00000223410	ENST00000445278	97876	Distal Intergenic	19.475	12.851	0.66	0.00323243	9.54021e-06
pa8537	chr20:43677930-43678249	320	ENSG00000252021	ENST00000516212	44941	Intron (ENST00000372806/ENSG00000101109, intron 10 of 10)	4.534	4.716	1.04	0.0292236	9.2456e-05
pa8538	chr20:43678956-43679534	579	ENSG00000252021	ENST00000516212	45967	Intron (ENST00000372806/ENSG00000101109, intron 10 of 10)	5.017	7.034	1.402	0.0107669	5.84304e-06
pa8604	chr20:52295734-52296418	685	ENSG00000238468	ENST00000459331	-10437	Distal Intergenic	4.966	7.751	1.561	0.00548589	4.78518e-07
pa8614	chr20:57706729-57707323	595	ENSG00000232925	ENST00000445106	18450	Distal Intergenic	134.882	13.348	0.099	2.49596e-05	2.2418e-06
pa8632	chr20:61480601-61481333	733	ENSG00000233838	ENST00000486648	3585	Intron (ENST00000335351/ENSG00000101190, intron 5 of 5)	7.168	11.299	1.576	0.0017875	5.75461e-07
pa8633	chr20:61482823-61483111	289	ENSG00000233838	ENST00000486648	5807	Intron (ENST00000335351/ENSG00000101190, intron 5 of 5)	11.622	7.702	0.663	0.00284112	2.79343e-05
pa8688	chr21:22473761-22474120	360	ENSG00000154654	ENST00000535285	-45318	Intron (ENST00000400546/ENSG00000154654, intron 1 of 17)	4.506	2.376	0.527	0.0379932	0.0153638
pa8735	chr21:32844995-32845459	465	ENSG00000237325	ENST00000490865	20216	Intron (ENST00000286827/ENSG00000156299, intron 1 of 28)	6.704	2.12	0.316	0.00524873	0.00955746
pa8745	chr21:34120609-34121205	597	ENSG00000159086	ENST00000497873	3230	3' UTR	8.74	6.781	0.776	0.00417132	4.84178e-06
pa8798	chr21:45419824-45420410	587	ENSG00000252606	ENST00000516797	-3523	Distal Intergenic	28.232	12.828	0.454	5.99302e-05	6.15846e-07
pa8800	chr21:45472018-45472536	519	ENSG00000213440	ENST00000416034	-5096	Exon (ENST00000380221/ENSG00000160218, exon 4 of 7)	3.803	3.684	0.969	0.0248412	0.000259235
pa8803	chr21:45502722-45503173	452	ENSG00000160218	ENST00000461889	3048	3' UTR	8.401	2.762	0.329	0.00411952	0.00221205
pa8815	chr21:45612474-45612842	369	ENSG00000232124	ENST00000437557	-8331	Distal Intergenic	19.915	20.605	1.035	0.000745618	2.35033e-06
pa8816	chr21:45613860-45614282	423	ENSG00000232124	ENST00000437557	-6891	Distal Intergenic	5.65	7.259	1.285	0.0277852	9.73593e-05
pa8817	chr21:45614318-45614626	309	ENSG00000232124	ENST00000437557	-6547	Distal Intergenic	4.768	7.86	1.648	0.0476881	1.74906e-05
pa8818	chr21:45651061-45651647	587	ENSG00000160223	ENST00000344330	9076	Exon (ENST00000344330/ENSG00000160223, exon 5 of 7)	8.869	13.241	1.493	0.00339916	7.87026e-07
pa8822	chr21:47604416-47604748	333	ENSG00000160284	ENST00000330205	-26	Promoter (<=1kb)	21.901	66.106	3.018	0.00126508	4.84178e-06
pa9076	chr3:11062684-11062981	298	ENSG00000232287	ENST00000414969	-1774	Promoter (1-2kb)	4.558	4.241	0.93	0.0427684	0.000300101
pa9125	chr3:17235674-17236471	798	ENSG00000252976	ENST00000517167	-58460	Intron (ENST00000253692/ENSG00000131374, intron 18 of 21)	3.8	4.525	1.191	0.0106123	1.52494e-05
pa9126	chr3:17236475-17236981	507	ENSG00000252976	ENST00000517167	-59261	Intron (ENST00000253692/ENSG00000131374, intron 18 of 21)	4.205	6.558	1.56	0.0278009	4.97223e-06
pa9145	chr3:23282448-23282933	486	ENSG00000206728	ENST00000384001	-32365	Intron (ENST00000425792/ENSG00000182247, intron 3 of 5)	29.867	7.524	0.252	0.000592261	2.65416e-05
pa9146	chr3:23282956-23283849	894	ENSG00000206728	ENST00000384001	-31449	Intron (ENST00000425792/ENSG00000182247, intron 3 of 5)	10.419	10.681	1.025	4.33702e-05	7.82279e-08
pa9148	chr3:23521991-23522413	423	ENSG00000265645	ENST00000581880	0	Promoter (<=1kb)	7.451	9.704	1.302	0.0138872	2.26681e-06
pa9207	chr3:42766692-42768100	1409	ENSG00000244607	ENST00000482100	-5675	Intron (ENST00000496027/ENSG00000244607, intron 1 of 2)	3.008	2.836	0.943	0.0402813	8.83818e-05
pa9217	chr3:46042345-46042769	425	ENSG00000163820	ENST00000471739	-5029	Distal Intergenic	5.535	3.031	0.548	0.00984389	0.000566595
pa9226	chr3:47722341-47722707	367	ENSG00000173473	ENST00000483847	-2486	Promoter (2-3kb)	3.27	1.934	0.592	0.0249104	0.0137974
pa9279	chr3:52401709-52402181	473	ENSG00000239557	ENST00000495716	-5487	Intron (ENST00000420323/ENSG00000114841, intron 36 of 77)	6.5	12.772	1.965	0.00748519	4.54336e-06
pa9302	chr3:58282695-58283039	345	ENSG00000163686	ENST00000480457	2605	Promoter (2-3kb)	4.245	2.536	0.598	0.047565	0.00605105
pa9306	chr3:58370500-58371168	669	ENSG00000168297	ENST00000479134	-10233	Intron (ENST00000356151/ENSG00000168297, intron 4 of 17)	6.127	5.939	0.969	0.00875936	1.08298e-05
pa9330	chr3:65471425-65472020	596	ENSG00000151276	ENST00000472257	-7044	Intron (ENST00000330909/ENSG00000151276, intron 3 of 24)	4.147	2.694	0.65	0.0255133	0.00102188
pa9338	chr3:65816048-65816816	769	ENSG00000223409	ENST00000419491	-12749	Intron (ENST00000330909/ENSG00000151276, intron 1 of 24)	8.259	2.7	0.327	0.0021488	0.000955724
pa9342	chr3:66532022-66532521	500	ENSG00000144749	ENST00000495671	-12353	Intron (ENST00000273261/ENSG00000144749, intron 1 of 18)	5.279	4.288	0.812	0.0119588	9.12449e-05
pa9345	chr3:66533750-66534284	535	ENSG00000144749	ENST00000495671	-14081	Intron (ENST00000273261/ENSG00000144749, intron 1 of 18)	4.659	5.234	1.123	0.0115296	4.20586e-06
pa9373	chr3:69440432-69440916	485	ENSG00000114541	ENST00000473188	-4977	Intron (ENST00000459638/ENSG00000114541, intron 2 of 5)	5.739	4.383	0.764	0.0280009	9.92025e-05
pa9374	chr3:69440961-69441421	461	ENSG00000114541	ENST00000473188	-5506	Intron (ENST00000459638/ENSG00000114541, intron 2 of 5)	7.748	3.809	0.492	0.0187461	0.000574536
pa9377	chr3:69592035-69592657	623	ENSG00000114541	ENST00000459638	-301	Promoter (<=1kb)	15.644	10.55	0.674	8.35293e-05	4.08575e-07
pa9381	chr3:69983085-69983764	680	ENSG00000187098	ENST00000314557	-1974	Promoter (1-2kb)	3.457	5.062	1.464	0.0429722	1.32003e-05
pa9406	chr3:72204153-72204690	538	ENSG00000243083	ENST00000485404	2109	Promoter (2-3kb)	4.762	3.466	0.728	0.0288546	0.000361467
pa9410	chr3:72222587-72223464	878	ENSG00000272774	ENST00000608390	-3966	Exon (ENST00000473713/ENSG00000243083, exon 3 of 3)	4.923	5.409	1.099	0.00201447	8.22273e-06
pa9472	chr3:100256804-100257558	755	ENSG00000181458	ENST00000462884	18721	Intron (ENST00000323523/ENSG00000181458, intron 1 of 5)	14.363	4.506	0.314	0.000745618	5.56769e-05
pa9609	chr3:123338847-123340125	1279	ENSG00000065534	ENST00000578202	0	Promoter (<=1kb)	3.541	4.935	1.394	0.0219941	6.34489e-06
pa9642	chr3:134088821-134089375	555	ENSG00000114019	ENST00000505596	1379	Promoter (1-2kb)	3.934	4.101	1.042	0.0348669	9.57018e-05
pa9643	chr3:134089508-134090631	1124	ENSG00000114019	ENST00000505596	123	Promoter (<=1kb)	4.876	3.824	0.784	0.00592532	1.29119e-05
pa9647	chr3:134124935-134125614	680	ENSG00000221313	ENST00000408386	3368	Distal Intergenic	9.731	4.596	0.472	0.00433659	0.000890808
pa9656	chr3:138100683-138101342	660	ENSG00000158186	ENST00000478647	-17709	Intron (ENST00000289104/ENSG00000158186, intron 2 of 5)	3.145	1.647	0.524	0.0422387	0.0327871
pa9664	chr3:139251075-139252595	1521	ENSG00000114115	ENST00000487424	5935	Intron (ENST00000515247/ENSG00000248932, intron 3 of 4)	3.949	4.784	1.211	0.00562748	1.4444e-06
pa9665	chr3:139253389-139253682	294	ENSG00000114115	ENST00000487424	4848	Intron (ENST00000515247/ENSG00000248932, intron 3 of 4)	5.009	8.89	1.775	0.0344011	2.28718e-05
pa9666	chr3:139253912-139254424	513	ENSG00000114115	ENST00000487424	4106	Intron (ENST00000515247/ENSG00000248932, intron 3 of 4)	5.411	4.032	0.745	0.0147649	9.89191e-05
pa9689	chr3:147655602-147658115	2514	ENSG00000239922	ENST00000467198	0	Promoter (<=1kb)	3.247	2.887	0.889	0.0118062	1.08198e-05
pa9694	chr3:147986889-147987555	667	ENSG00000243347	ENST00000460324	10330	Intron (ENST00000460324/ENSG00000243347, intron 1 of 4)	4.448	3.713	0.835	0.0209984	0.000475157
pa9723	chr3:155755442-155755649	208	ENSG00000169282	ENST00000478609	0	Promoter (<=1kb)	30.365	6.709	0.221	0.00351645	0.000151158
pa9733	chr3:156852895-156853464	570	ENSG00000243629	ENST00000471357	-12102	Distal Intergenic	3.663	1.953	0.533	0.0303224	0.0147481
pa9740	chr3:156966614-156966922	309	ENSG00000270981	ENST00000605443	-17617	Intron (ENST00000487238/ENSG00000243176, intron 2 of 2)	4.755	12.194	2.564	0.0348669	1.67862e-05
pa9744	chr3:159492242-159492517	276	ENSG00000241211	ENST00000488247	-5841	Intron (ENST00000476809/ENSG00000250588, intron 4 of 9)	5.389	2.327	0.432	0.0410918	0.0198072
pa9775	chr3:159616399-159616922	524	ENSG00000151967	ENST00000475932	9818	Distal Intergenic	5.023	4.719	0.939	0.0226487	9.26563e-05
pa9819	chr3:170360490-170361697	1208	ENSG00000213174	ENST00000398900	10351	Intron (ENST00000486975/ENSG00000013297, intron 2 of 3)	6.321	2.54	0.402	0.000781712	0.000195414
pa9826	chr3:170891211-170891654	444	ENSG00000154310	ENST00000468757	51846	Intron (ENST00000436636/ENSG00000154310, intron 9 of 32)	4.491	1.997	0.445	0.0342929	0.0107426
pa9854	chr3:175231030-175231460	431	ENSG00000201648	ENST00000364778	-95807	Intron (ENST00000454872/ENSG00000177694, intron 9 of 13)	7.727	9.849	1.275	0.0101686	2.48091e-05
pa9858	chr3:177208360-177208728	369	ENSG00000252028	ENST00000516219	12612	Intron (ENST00000442937/ENSG00000228221, intron 1 of 3)	3.99	2.611	0.654	0.0421974	0.0086785
pa9880	chr3:179694732-179696703	1972	ENSG00000114757	ENST00000468741	-2685	Promoter (2-3kb)	3.351	1.465	0.437	0.00670977	0.027352
pa9932	chr3:183300029-183300505	477	ENSG00000172578	ENST00000341319	-26552	Distal Intergenic	7.301	6.201	0.849	0.00558412	2.26305e-05
pa9987	chr4:646407-646983	577	ENSG00000133256	ENST00000488061	0	Promoter (<=1kb)	11.404	50.278	4.409	0.00242243	2.21415e-07
pa9996	chr4:4256579-4257037	459	ENSG00000132406	ENST00000538516	-6629	Distal Intergenic	15.747	9.931	0.631	0.00115564	5.29046e-06
